# Supplementary material for: PacBio single molecule long-read sequencing provides insight into the complexity and diversity of the Pinctada fucata martensii transcriptome
Source: BMC Genomics. 2020 Jul 13;21:481. doi: 10.1186/s12864-020-06894-3 (PMC7359550; doi:10.1186/s12864-020-06894-3)
Supplement: Supplementary file 1 — Additional file 1: Table S1a, b. Gene structure optimize. [file 12864_2020_6894_MOESM1_ESM.zip]

Archive with 2 entries (2 files):
- Additional file1 Table S1a..xls
- Additional file1 Table S1b.gtf
