# Supplementary material for: PacBio single molecule long-read sequencing provides insight into the complexity and diversity of the Pinctada fucata martensii transcriptome
Source: BMC Genomics. 2020 Jul 13;21:481. doi: 10.1186/s12864-020-06894-3 (PMC7359550; doi:10.1186/s12864-020-06894-3)
Supplement: Supplementary file 1 — Additional file 1: Table S1a, b. Gene structure optimize. [file 12864_2020_6894_MOESM1_ESM.zip › Additional file1 Table S1a..xls]

#GeneID	Locus	Strand	Site	OriginalSite	OptimizeSite
Pma_10022082.g	PIN_chr9:82984032-83012552	-	5'	82986017	82984032
Pma_10022082.g	PIN_chr9:82984032-83012552	-	3'	83012401	83012552
Pma_10022635.g	PIN_chr10:46901179-46911480	+	3'	46910809	46911480
Pma_10016916.g	PIN_chr1:25219061-25235258	-	5'	25222266	25219061
Pma_10031854.g	PIN_chr9:45751177-45775616	+	5'	45753250	45751177
Pma_10031854.g	PIN_chr9:45751177-45775616	+	3'	45775305	45775616
Pma_10025305.g	PIN_chr9:41912421-41915945	-	5'	41912522	41912421
Pma_10000727.g	PIN_chr3:83297792-83308999	-	5'	83302526	83297792
Pma_10000727.g	PIN_chr3:83297792-83308999	-	3'	83308989	83308999
Pma_10011583.g	PIN_chr9:26410185-26425638	+	5'	26414201	26410185
Pma_10011583.g	PIN_chr9:26410185-26425638	+	3'	26420059	26425638
Pma_10007751.g	PIN_chr7:5925052-5947521	-	5'	5932707	5925052
Pma_10007751.g	PIN_chr7:5925052-5947521	-	3'	5945035	5947521
Pma_10008593.g	scaffold2160_M:174014-178749	-	5'	174787	174014
Pma_10008593.g	scaffold2160_M:174014-178749	-	3'	175536	178749
Pma_10025569.g	PIN_chr1:14190929-14225336	+	5'	14191006	14190929
Pma_10025569.g	PIN_chr1:14190929-14225336	+	3'	14224616	14225336
Pma_10026884.g	PIN_chr11:25721395-25752823	+	5'	25721442	25721395
Pma_10026884.g	PIN_chr11:25721395-25752823	+	3'	25749912	25752823
Pma_10002194.g	PIN_chr10:56931889-56947899	+	3'	56945836	56947899
Pma_10019589.g	PIN_chr2:6953690-6979917	+	3'	6977879	6979917
Pma_10008833.g	PIN_chr4:26782195-26791741	+	3'	26791647	26791741
Pma_10028108.g	PIN_chr2:24897435-24924686	-	3'	24924657	24924686
Pma_10030248.g	PIN_chr12:6063026-6075291	-	5'	6063516	6063026
Pma_10030248.g	PIN_chr12:6063026-6075291	-	3'	6071222	6075291
Pma_10005386.g	PIN_chr1:19035428-19054146	-	5'	19037539	19035428
Pma_10005386.g	PIN_chr1:19035428-19054146	-	3'	19045649	19054146
Pma_10014168.g	PIN_chr7:1422633-1425608	-	5'	1423020	1422633
Pma_10014168.g	PIN_chr7:1422633-1425608	-	3'	1424075	1425608
Pma_10017273.g	PIN_chr5:9130926-9145786	-	5'	9132611	9130926
Pma_10017273.g	PIN_chr5:9130926-9145786	-	3'	9134631	9145786
Pma_10008566.g	PIN_chr11:16945781-16968199	-	5'	16945920	16945781
Pma_10008566.g	PIN_chr11:16945781-16968199	-	3'	16961697	16968199
Pma_10014272.g	PIN_chr2:6868240-6920800	-	5'	6879189	6868240
Pma_10023107.g	PIN_chr4:42461817-42484738	-	5'	42464099	42461817
Pma_10023107.g	PIN_chr4:42461817-42484738	-	3'	42473112	42484738
Pma_10014676.g	PIN_chr4:781246-813589	+	5'	800111	781246
Pma_10014676.g	PIN_chr4:781246-813589	+	3'	813379	813589
Pma_10005957.g	PIN_chr1:86983694-86999795	+	5'	86988505	86983694
Pma_10005957.g	PIN_chr1:86983694-86999795	+	3'	86996265	86999795
Pma_10014116.g	PIN_chr10:85579374-85588544	-	5'	85582341	85579374
Pma_10014116.g	PIN_chr10:85579374-85588544	-	3'	85588245	85588544
Pma_148.423.g	scaffold1669:11829-37854	+	5'	13793	11829
Pma_148.423.g	scaffold1669:11829-37854	+	3'	37046	37854
Pma_10013076.g	PIN_chr9:2706870-2774347	-	3'	2765756	2774347
Pma_10013004.g	PIN_chr9:62376591-62389442	+	5'	62378998	62376591
Pma_10013004.g	PIN_chr9:62376591-62389442	+	3'	62389160	62389442
Pma_10005560.g	PIN_chr5:41005324-41020437	+	5'	41007503	41005324
Pma_10019518.g	PIN_chr4:33374621-33387465	-	3'	33380825	33387465
Pma_10007012.g	scaffold2007:50561-55966	+	5'	50720	50561
Pma_10007012.g	scaffold2007:50561-55966	+	3'	54688	55966
Pma_10015425.g	PIN_chr5:2122787-2138354	-	3'	2129285	2138354
Pma_10011901.g	PIN_chr9:12359949-12385738	-	5'	12361031	12359949
Pma_10011901.g	PIN_chr9:12359949-12385738	-	3'	12385723	12385738
Pma_10021171.g	scaffold553:211483-223853	-	5'	213247	211483
Pma_10021171.g	scaffold553:211483-223853	-	3'	220593	223853
Pma_10031927.g	scaffold18:814291-871991	+	5'	822195	814291
Pma_10031927.g	scaffold18:814291-871991	+	3'	870873	871991
Pma_10002691.g	scaffold5608_M:63586-79953	+	5'	65443	63586
Pma_10002691.g	scaffold5608_M:63586-79953	+	3'	79301	79953
Pma_10006834.g	PIN_chr1:56441418-56458797	+	5'	56441437	56441418
Pma_10006834.g	PIN_chr1:56441418-56458797	+	3'	56455610	56458797
Pma_10021292.g	PIN_chr2:50343409-50356134	+	5'	50344369	50343409
Pma_10029529.g	PIN_chr2:13387176-13395331	+	5'	13393904	13387176
Pma_10029529.g	PIN_chr2:13387176-13395331	+	3'	13395010	13395331
Pma_10014233.g	PIN_chr3:82522198-82536370	+	3'	82533790	82536370
Pma_10003329.g	PIN_chr3:35666836-35677132	-	5'	35667813	35666836
Pma_10004781.g	PIN_chr1:74422054-74436523	-	5'	74430111	74422054
Pma_10004781.g	PIN_chr1:74422054-74436523	-	3'	74432700	74436523
Pma_10006657.g	PIN_chr10:64403520-64418074	-	5'	64403693	64403520
Pma_342.266.g	PIN_chr1:9181867-9200987	-	5'	9183719	9181867
Pma_342.266.g	PIN_chr1:9181867-9200987	-	3'	9191255	9200987
Pma_10014093.g	PIN_chr1:9035793-9037848	-	5'	9036013	9035793
Pma_10014093.g	PIN_chr1:9035793-9037848	-	3'	9037752	9037848
Pma_10018647.g	PIN_chr3:20488665-20541122	+	5'	20512296	20488665
Pma_10018647.g	PIN_chr3:20488665-20541122	+	3'	20540708	20541122
Pma_399.1140.g	PIN_chr12:1948169-1952249	+	3'	1950802	1952249
Pma_10006645.g	PIN_chr10:15153524-15174821	-	5'	15153955	15153524
Pma_10006645.g	PIN_chr10:15153524-15174821	-	3'	15174349	15174821
Pma_10029691.g	PIN_chr9:73426867-73444266	+	5'	73429166	73426867
Pma_10029691.g	PIN_chr9:73426867-73444266	+	3'	73444164	73444266
Pma_10008043.g	PIN_chr5:30492680-30496183	+	5'	30494240	30492680
Pma_10008043.g	PIN_chr5:30492680-30496183	+	3'	30495859	30496183
Pma_463.451.g	PIN_chr3:78859904-78866390	+	5'	78861047	78859904
Pma_10018136.g	PIN_chr14:43093104-43127331	-	5'	43114241	43093104
Pma_10018136.g	PIN_chr14:43093104-43127331	-	3'	43127237	43127331
Pma_10030779.g	PIN_chr8:2075850-2114609	+	3'	2111747	2114609
Pma_10026340.g	PIN_chr10:15531140-15549361	-	5'	15532417	15531140
Pma_10026340.g	PIN_chr10:15531140-15549361	-	3'	15538518	15549361
Pma_10003609.g	PIN_chr3:85065992-85093182	+	3'	85092447	85093182
Pma_10004107.g	PIN_chr10:83167877-83188233	+	5'	83171001	83167877
Pma_10004107.g	PIN_chr10:83167877-83188233	+	3'	83187651	83188233
Pma_10003666.g	PIN_chr5:43428987-43431141	+	5'	43429153	43428987
Pma_10003666.g	PIN_chr5:43428987-43431141	+	3'	43430926	43431141
Pma_10005858.g	PIN_chr1:80987020-80993582	-	5'	80988418	80987020
Pma_10005858.g	PIN_chr1:80987020-80993582	-	3'	80993561	80993582
Pma_10004260.g	PIN_chr11:37255489-37264747	-	5'	37256381	37255489
Pma_10004260.g	PIN_chr11:37255489-37264747	-	3'	37261769	37264747
Pma_10004352.g	scaffold4065_M:98766-111341	+	5'	98782	98766
Pma_10004352.g	scaffold4065_M:98766-111341	+	3'	106496	111341
Pma_10005854.g	PIN_chr1:80903900-80919451	+	5'	80908004	80903900
Pma_10005854.g	PIN_chr1:80903900-80919451	+	3'	80919256	80919451
Pma_10013236.g	PIN_chr12:11482088-11487199	-	5'	11482873	11482088
Pma_10013236.g	PIN_chr12:11482088-11487199	-	3'	11487075	11487199
Pma_10009948.g	PIN_chr12:21338242-21340334	+	5'	21338411	21338242
Pma_10009948.g	PIN_chr12:21338242-21340334	+	3'	21340018	21340334
Pma_10025170.g	PIN_chr5:15576887-15578819	-	5'	15577162	15576887
Pma_10025170.g	PIN_chr5:15576887-15578819	-	3'	15577842	15578819
Pma_10015018.g	PIN_chr4:51369668-51376987	-	5'	51369913	51369668
Pma_10015018.g	PIN_chr4:51369668-51376987	-	3'	51376127	51376987
Pma_10013010.g	PIN_chr9:62570047-62596057	+	3'	62595902	62596057
Pma_10008114.g	PIN_chr9:6200560-6209688	+	5'	6209473	6200560
Pma_10023905.g	PIN_chr12:39775238-39790313	+	3'	39787213	39790313
Pma_10003808.g	PIN_chr3:36311004-36362504	+	5'	36320377	36311004
Pma_10003808.g	PIN_chr3:36311004-36362504	+	3'	36359992	36362504
Pma_10023108.g	PIN_chr4:42450130-42453846	-	5'	42450858	42450130
Pma_10023108.g	PIN_chr4:42450130-42453846	-	3'	42452723	42453846
Pma_10008305.g	PIN_chr6:44740687-44755922	-	5'	44743568	44740687
Pma_10008305.g	PIN_chr6:44740687-44755922	-	3'	44755839	44755922
Pma_10014064.g	PIN_chr2:28574087-28586643	+	3'	28585103	28586643
Pma_10023412.g	PIN_chr1:28793403-28806933	-	5'	28793587	28793403
Pma_10023412.g	PIN_chr1:28793403-28806933	-	3'	28804527	28806933
Pma_10013673.g	PIN_chr9:21219220-21235396	+	5'	21220899	21219220
Pma_10013673.g	PIN_chr9:21219220-21235396	+	3'	21231985	21235396
Pma_10028537.g	PIN_chr5:4716452-4736185	+	5'	4716647	4716452
Pma_10028537.g	PIN_chr5:4716452-4736185	+	3'	4733939	4736185
Pma_10023204.g	PIN_chr9:23379250-23385862	-	5'	23381972	23379250
Pma_10023204.g	PIN_chr9:23379250-23385862	-	3'	23385072	23385862
Pma_10014207.g	PIN_chr14:18973372-19001170	-	5'	18977620	18973372
Pma_10004568.g	PIN_chr1:4636670-4648265	-	5'	4638603	4636670
Pma_10004568.g	PIN_chr1:4636670-4648265	-	3'	4648047	4648265
Pma_10016954.g	PIN_chr5:12868981-12887820	+	5'	12875879	12868981
Pma_10016954.g	PIN_chr5:12868981-12887820	+	3'	12884614	12887820
Pma_10019341.g	PIN_chr10:56704198-56768399	+	5'	56725947	56704198
Pma_10009621.g	PIN_chr5:43256750-43262974	-	5'	43257867	43256750
Pma_10009621.g	PIN_chr5:43256750-43262974	-	3'	43262860	43262974
Pma_10032136.g	PIN_chr10:22119618-22164983	+	5'	22125990	22119618
Pma_10032136.g	PIN_chr10:22119618-22164983	+	3'	22163587	22164983
Pma_10010971.g	PIN_chr9:9798137-9824865	+	5'	9806609	9798137
Pma_10010971.g	PIN_chr9:9798137-9824865	+	3'	9822981	9824865
Pma_10017541.g	PIN_chr10:66629352-66631449	-	5'	66629596	66629352
Pma_10017541.g	PIN_chr10:66629352-66631449	-	3'	66630864	66631449
Pma_10031963.g	PIN_chr10:10982982-11002853	+	3'	11000587	11002853
Pma_10005971.g	scaffold2162:102849-112846	-	5'	104240	102849
Pma_10005971.g	scaffold2162:102849-112846	-	3'	106228	112846
Pma_10017369.g	PIN_chr5:3537732-3562817	-	5'	3539347	3537732
Pma_10017369.g	PIN_chr5:3537732-3562817	-	3'	3553188	3562817
Pma_10008900.g	scaffold2078_M:143430-177074	-	5'	149944	143430
Pma_10008900.g	scaffold2078_M:143430-177074	-	3'	176872	177074
Pma_10027830.g	PIN_chr1:84082730-84127270	-	5'	84095225	84082730
Pma_10027830.g	PIN_chr1:84082730-84127270	-	3'	84120694	84127270
Pma_10009178.g	PIN_chr3:56527636-56530277	-	5'	56527872	56527636
Pma_10009178.g	PIN_chr3:56527636-56530277	-	3'	56529194	56530277
Pma_10012109.g	PIN_chr9:27396445-27408808	+	5'	27400495	27396445
Pma_10012109.g	PIN_chr9:27396445-27408808	+	3'	27408767	27408808
Pma_10020156.g	PIN_chr1:36777682-36824882	+	5'	36785439	36777682
Pma_431.205.g	PIN_chr5:47278487-47285596	+	5'	47278585	47278487
Pma_431.205.g	PIN_chr5:47278487-47285596	+	3'	47280742	47285596
Pma_10002025.g	scaffold2924:65437-68944	-	5'	68281	65437
Pma_10002025.g	scaffold2924:65437-68944	-	3'	68940	68944
Pma_10018480.g	PIN_chr1:82184894-82219096	-	3'	82215430	82219096
Pma_10030722.g	PIN_chr6:29686963-29729594	+	5'	29695569	29686963
Pma_10030722.g	PIN_chr6:29686963-29729594	+	3'	29728545	29729594
Pma_10015272.g	PIN_chr10:80495044-80497775	+	5'	80495112	80495044
Pma_10015272.g	PIN_chr10:80495044-80497775	+	3'	80496968	80497775
Pma_10027984.g	PIN_chr9:7218623-7231323	-	5'	7218741	7218623
Pma_10027984.g	PIN_chr9:7218623-7231323	-	3'	7230619	7231323
Pma_10015329.g	PIN_chr3:46691998-46710308	+	5'	46696819	46691998
Pma_10009575.g	PIN_chr12:30485627-30503806	-	5'	30486057	30485627
Pma_10020902.g	PIN_chr10:62735081-62744139	-	5'	62736543	62735081
Pma_10020902.g	PIN_chr10:62735081-62744139	-	3'	62741217	62744139
Pma_10005606.g	PIN_chr4:41952898-41982728	-	5'	41956735	41952898
Pma_10005606.g	PIN_chr4:41952898-41982728	-	3'	41982719	41982728
Pma_10016092.g	PIN_chr2:58994728-59027012	+	5'	58994739	58994728
Pma_10016092.g	PIN_chr2:58994728-59027012	+	3'	59026749	59027012
Pma_10019614.g	PIN_chr10:34150403-34158557	-	3'	34154418	34158557
Pma_10016249.g	PIN_chr3:58665465-58723849	+	5'	58712972	58665465
Pma_10016249.g	PIN_chr3:58665465-58723849	+	3'	58719883	58723849
Pma_10010817.g	PIN_chr10:53887041-53908892	-	5'	53887663	53887041
Pma_10010817.g	PIN_chr10:53887041-53908892	-	3'	53899981	53908892
Pma_10000801.g	PIN_chr4:30249984-30269795	-	5'	30251617	30249984
Pma_10001798.g	scaffold3016:42605-64079	-	3'	63992	64079
Pma_10016173.g	PIN_chr12:31925494-31928774	-	5'	31927557	31925494
Pma_10016173.g	PIN_chr12:31925494-31928774	-	3'	31928705	31928774
Pma_10020376.g	PIN_chr4:32422083-32439456	+	5'	32423830	32422083
Pma_10020376.g	PIN_chr4:32422083-32439456	+	3'	32439406	32439456
Pma_10008093.g	PIN_chr1:48898450-48914073	-	5'	48899340	48898450
Pma_10008093.g	PIN_chr1:48898450-48914073	-	3'	48907704	48914073
Pma_10030460.g	PIN_chr6:19015715-19028045	+	5'	19026210	19015715
Pma_10030460.g	PIN_chr6:19015715-19028045	+	3'	19027889	19028045
Pma_10012549.g	PIN_chr2:43795175-43801662	-	5'	43796530	43795175
Pma_10012549.g	PIN_chr2:43795175-43801662	-	3'	43799636	43801662
Pma_10031771.g	PIN_chr5:32286384-32298357	+	5'	32289010	32286384
Pma_10017699.g	PIN_chr6:10440853-10449475	+	3'	10449049	10449475
Pma_10017107.g	PIN_chr14:39533962-39553267	-	5'	39534166	39533962
Pma_10017107.g	PIN_chr14:39533962-39553267	-	3'	39546425	39553267
Pma_10006724.g	scaffold2054:113864-124584	-	5'	114356	113864
Pma_10006724.g	scaffold2054:113864-124584	-	3'	117654	124584
Pma_10000866.g	PIN_chr10:68929448-68931965	+	5'	68929616	68929448
Pma_10000866.g	PIN_chr10:68929448-68931965	+	3'	68931215	68931965
Pma_10008171.g	PIN_chr4:3627187-3633324	+	5'	3629317	3627187
Pma_10008171.g	PIN_chr4:3627187-3633324	+	3'	3633270	3633324
Pma_10006514.g	PIN_chr5:10631111-10687959	-	5'	10641413	10631111
Pma_10024310.g	PIN_chr2:36336467-36343931	-	5'	36336522	36336467
Pma_10024310.g	PIN_chr2:36336467-36343931	-	3'	36342747	36343931
Pma_10026380.g	PIN_chr2:37552661-37569459	-	5'	37552746	37552661
Pma_10026380.g	PIN_chr2:37552661-37569459	-	3'	37562538	37569459
Pma_10013854.g	scaffold1163:36011-40119	-	5'	37053	36011
Pma_10013854.g	scaffold1163:36011-40119	-	3'	39946	40119
Pma_10028617.g	PIN_chr9:34335897-34386626	-	5'	34342753	34335897
Pma_10028617.g	PIN_chr9:34335897-34386626	-	3'	34366640	34386626
Pma_10012416.g	PIN_chr3:57581355-57587264	+	5'	57581719	57581355
Pma_10012416.g	PIN_chr3:57581355-57587264	+	3'	57587093	57587264
Pma_10021565.g	PIN_chr4:44699557-44749189	+	5'	44708547	44699557
Pma_10010095.g	PIN_chr11:38426602-38438273	-	5'	38427059	38426602
Pma_10010095.g	PIN_chr11:38426602-38438273	-	3'	38431674	38438273
Pma_10022463.g	PIN_chr8:16026630-16042326	-	5'	16030091	16026630
Pma_10022463.g	PIN_chr8:16026630-16042326	-	3'	16042322	16042326
Pma_10025274.g	PIN_chr3:53144386-53166772	-	5'	53145931	53144386
Pma_10025274.g	PIN_chr3:53144386-53166772	-	3'	53162755	53166772
Pma_10018839.g	PIN_chr1:88570166-88622755	+	5'	88613123	88570166
Pma_10018839.g	PIN_chr1:88570166-88622755	+	3'	88617950	88622755
Pma_10004582.g	PIN_chr1:104239514-104283153	+	5'	104239558	104239514
Pma_10004582.g	PIN_chr1:104239514-104283153	+	3'	104246201	104283153
Pma_10030432.g	PIN_chr4:15836721-15875608	+	5'	15841175	15836721
Pma_10030432.g	PIN_chr4:15836721-15875608	+	3'	15873325	15875608
Pma_10014420.g	PIN_chr3:51480001-51565530	+	3'	51525364	51565530
Pma_10024706.g	PIN_chr3:64643098-64646842	+	5'	64643160	64643098
Pma_10024706.g	PIN_chr3:64643098-64646842	+	3'	64645225	64646842
Pma_311.674.g	PIN_chr9:986298-1071186	-	5'	988380	986298
Pma_311.674.g	PIN_chr9:986298-1071186	-	3'	1069676	1071186
Pma_10016734.g	PIN_chr12:621793-632345	+	5'	621842	621793
Pma_10016734.g	PIN_chr12:621793-632345	+	3'	630872	632345
Pma_10014936.g	PIN_chr10:67195228-67202900	-	5'	67196436	67195228
Pma_10014936.g	PIN_chr10:67195228-67202900	-	3'	67200066	67202900
Pma_10025612.g	PIN_chr5:39394865-39503040	-	5'	39492191	39394865
Pma_10025612.g	PIN_chr5:39394865-39503040	-	3'	39494319	39503040
Pma_10012484.g	PIN_chr1:38601313-38609772	+	5'	38605896	38601313
Pma_10012484.g	PIN_chr1:38601313-38609772	+	3'	38608143	38609772
Pma_10025597.g	PIN_chr13:4200446-4214458	-	5'	4202307	4200446
Pma_10025597.g	PIN_chr13:4200446-4214458	-	3'	4206692	4214458
Pma_10019207.g	PIN_chr3:84668605-84677890	+	5'	84670890	84668605
Pma_10019207.g	PIN_chr3:84668605-84677890	+	3'	84673178	84677890
Pma_10018094.g	PIN_chr12:4271327-4311587	+	5'	4271443	4271327
Pma_10026331.g	PIN_chr10:15299449-15349020	-	3'	15345701	15349020
Pma_10009714.g	PIN_chr4:26450147-26481855	+	5'	26463983	26450147
Pma_10009714.g	PIN_chr4:26450147-26481855	+	3'	26480360	26481855
Pma_529.202.g	PIN_chr9:85436200-85471901	-	5'	85438092	85436200
Pma_529.202.g	PIN_chr9:85436200-85471901	-	3'	85466392	85471901
Pma_10023109.g	PIN_chr4:42386587-42400199	+	5'	42389137	42386587
Pma_10023109.g	PIN_chr4:42386587-42400199	+	3'	42400170	42400199
Pma_10008465.g	PIN_chr3:26342681-26368724	+	5'	26342731	26342681
Pma_10008465.g	PIN_chr3:26342681-26368724	+	3'	26368498	26368724
Pma_10030805.g	PIN_chr7:3569147-3587720	+	5'	3569257	3569147
Pma_10030805.g	PIN_chr7:3569147-3587720	+	3'	3587083	3587720
Pma_10029891.g	PIN_chr9:71979992-71989742	+	5'	71982357	71979992
Pma_10029891.g	PIN_chr9:71979992-71989742	+	3'	71989626	71989742
Pma_10021113.g	PIN_chr5:49406311-49424055	+	3'	49419024	49424055
Pma_10003444.g	PIN_chr3:18989756-19023712	-	5'	18994523	18989756
Pma_10003444.g	PIN_chr3:18989756-19023712	-	3'	19021355	19023712
Pma_10021629.g	PIN_chr9:44392411-44406551	-	5'	44392856	44392411
Pma_10021283.g	PIN_chr4:29234141-29251267	-	5'	29235133	29234141
Pma_10021283.g	PIN_chr4:29234141-29251267	-	3'	29244389	29251267
Pma_10030078.g	PIN_chr9:15341926-15389709	-	5'	15342667	15341926
Pma_10030078.g	PIN_chr9:15341926-15389709	-	3'	15388945	15389709
Pma_10008779.g	PIN_chr10:13485768-13490994	-	5'	13488696	13485768
Pma_10008779.g	PIN_chr10:13485768-13490994	-	3'	13490963	13490994
Pma_10007226.g	PIN_chr9:8462662-8476054	-	5'	8462736	8462662
Pma_10007226.g	PIN_chr9:8462662-8476054	-	3'	8473132	8476054
Pma_10026198.g	PIN_chr1:84807443-84858905	+	5'	84808693	84807443
Pma_10026198.g	PIN_chr1:84807443-84858905	+	3'	84854418	84858905
Pma_10021056.g	PIN_chr5:18420639-18428589	+	5'	18428009	18420639
Pma_10021056.g	PIN_chr5:18420639-18428589	+	3'	18428458	18428589
Pma_10022819.g	PIN_chr4:7633699-7653891	+	5'	7641897	7633699
Pma_10022819.g	PIN_chr4:7633699-7653891	+	3'	7651820	7653891
Pma_10023655.g	PIN_chr10:78153408-78167517	+	5'	78159070	78153408
Pma_10023655.g	PIN_chr10:78153408-78167517	+	3'	78164071	78167517
Pma_10003742.g	PIN_chr1:30805992-30833521	+	5'	30815038	30805992
Pma_10003742.g	PIN_chr1:30805992-30833521	+	3'	30828361	30833521
Pma_10010009.g	PIN_chr1:56626379-56638863	+	5'	56638000	56626379
Pma_10010009.g	PIN_chr1:56626379-56638863	+	3'	56638731	56638863
Pma_10005285.g	PIN_chr3:49953640-50210902	+	5'	49967172	49953640
Pma_10005285.g	PIN_chr3:49953640-50210902	+	3'	50007869	50210902
Pma_10028546.g	PIN_chr5:5141516-5147482	-	5'	5142235	5141516
Pma_10028546.g	PIN_chr5:5141516-5147482	-	3'	5147471	5147482
Pma_10029821.g	PIN_chr10:81377510-81426466	+	5'	81381725	81377510
Pma_10029821.g	PIN_chr10:81377510-81426466	+	3'	81408824	81426466
Pma_10013398.g	PIN_chr10:55173480-55209307	+	5'	55184644	55173480
Pma_10013398.g	PIN_chr10:55173480-55209307	+	3'	55208899	55209307
Pma_10018575.g	PIN_chr7:15825661-15857863	-	5'	15828515	15825661
Pma_10018575.g	PIN_chr7:15825661-15857863	-	3'	15848386	15857863
Pma_10029901.g	PIN_chr9:72147035-72171339	-	5'	72147603	72147035
Pma_10029901.g	PIN_chr9:72147035-72171339	-	3'	72171306	72171339
Pma_10006308.g	scaffold2117:17116-61451	-	5'	30121	17116
Pma_10006308.g	scaffold2117:17116-61451	-	3'	44683	61451
Pma_538.436.g	PIN_chr1:79630467-79671415	-	5'	79631406	79630467
Pma_538.436.g	PIN_chr1:79630467-79671415	-	3'	79632536	79671415
Pma_10009716.g	PIN_chr4:26499823-26522031	+	3'	26521751	26522031
Pma_10026995.g	PIN_chr10:37397386-37434304	-	5'	37397810	37397386
Pma_10023726.g	PIN_chr12:24764838-24799914	+	5'	24766609	24764838
Pma_10023726.g	PIN_chr12:24764838-24799914	+	3'	24799175	24799914
Pma_10020979.g	PIN_chr1:87746995-87770567	+	5'	87753074	87746995
Pma_10017597.g	PIN_chr10:38671702-38698074	+	5'	38674285	38671702
Pma_10017597.g	PIN_chr10:38671702-38698074	+	3'	38695096	38698074
Pma_10024081.g	PIN_chr4:34387292-34395974	-	5'	34387990	34387292
Pma_10024081.g	PIN_chr4:34387292-34395974	-	3'	34395930	34395974
Pma_292.225.g	PIN_chr10:16277268-16316341	-	5'	16279226	16277268
Pma_292.225.g	PIN_chr10:16277268-16316341	-	3'	16302363	16316341
Pma_10023263.g	PIN_chr13:18675323-18727497	-	5'	18676935	18675323
Pma_10007620.g	PIN_chr5:39679024-39696951	+	5'	39679101	39679024
Pma_10007620.g	PIN_chr5:39679024-39696951	+	3'	39696497	39696951
Pma_10030729.g	PIN_chr13:14562968-14603637	-	5'	14563168	14562968
Pma_10030729.g	PIN_chr13:14562968-14603637	-	3'	14603585	14603637
Pma_10006914.g	PIN_chr13:21332014-21404618	+	5'	21380940	21332014
Pma_10001081.g	PIN_chr7:39997228-40023979	+	5'	40021762	39997228
Pma_10001081.g	PIN_chr7:39997228-40023979	+	3'	40023902	40023979
Pma_10025854.g	PIN_chr5:54432405-54442517	+	3'	54442494	54442517
Pma_10004854.g	PIN_chr1:86614227-86625960	-	5'	86616426	86614227
Pma_10004854.g	PIN_chr1:86614227-86625960	-	3'	86623689	86625960
Pma_207.674.g	PIN_chr12:34049921-34164111	+	5'	34068322	34049921
Pma_207.674.g	PIN_chr12:34049921-34164111	+	3'	34095434	34164111
Pma_10005447.g	scaffold3322_M:7854-17086	+	5'	8042	7854
Pma_10005447.g	scaffold3322_M:7854-17086	+	3'	16533	17086
Pma_10003030.g	PIN_chr10:72432658-72447509	-	5'	72433638	72432658
Pma_10003030.g	PIN_chr10:72432658-72447509	-	3'	72447322	72447509
Pma_10026852.g	PIN_chr10:49775276-49817792	-	5'	49776564	49775276
Pma_10020655.g	PIN_chr2:18331565-18356642	+	3'	18356480	18356642
Pma_10005011.g	PIN_chr4:5471376-5492872	+	5'	5479022	5471376
Pma_10005011.g	PIN_chr4:5471376-5492872	+	3'	5492821	5492872
Pma_10004283.g	PIN_chr1:20974262-21000688	+	5'	20986090	20974262
Pma_10004283.g	PIN_chr1:20974262-21000688	+	3'	20996690	21000688
Pma_10019973.g	PIN_chr5:48487173-48492044	+	5'	48487278	48487173
Pma_10019973.g	PIN_chr5:48487173-48492044	+	3'	48491103	48492044
Pma_10026409.g	PIN_chr9:7946956-7993797	+	5'	7971266	7946956
Pma_10023344.g	PIN_chr1:55631453-55654606	-	3'	55654390	55654606
Pma_10019139.g	PIN_chr1:4059976-4069878	-	5'	4067569	4059976
Pma_10019139.g	PIN_chr1:4059976-4069878	-	3'	4069458	4069878
Pma_10017143.g	PIN_chr9:89830079-89859509	+	5'	89832684	89830079
Pma_10017143.g	PIN_chr9:89830079-89859509	+	3'	89855940	89859509
Pma_10002623.g	PIN_chr3:20241619-20251899	-	5'	20243109	20241619
Pma_10027654.g	PIN_chr3:42853106-42946548	+	5'	42859473	42853106
Pma_10027654.g	PIN_chr3:42853106-42946548	+	3'	42864296	42946548
Pma_10012765.g	PIN_chr3:45035391-45077001	-	5'	45038255	45035391
Pma_10004932.g	PIN_chr6:13901121-13936671	+	5'	13933318	13901121
Pma_10004932.g	PIN_chr6:13901121-13936671	+	3'	13934574	13936671
Pma_355.38.g	PIN_chr1:18974526-18979537	+	5'	18977262	18974526
Pma_355.38.g	PIN_chr1:18974526-18979537	+	3'	18979281	18979537
Pma_10030398.g	PIN_chr10:59351322-59417692	+	5'	59359402	59351322
Pma_10000271.g	Scaffold4217:3832-10381	+	5'	7525	3832
Pma_10000271.g	Scaffold4217:3832-10381	+	3'	7728	10381
Pma_10010946.g	PIN_chr2:41850089-41874426	+	5'	41850200	41850089
Pma_10010946.g	PIN_chr2:41850089-41874426	+	3'	41866583	41874426
Pma_10008534.g	scaffold1787:15982-48447	-	5'	20622	15982
Pma_10008534.g	scaffold1787:15982-48447	-	3'	48440	48447
Pma_10028140.g	PIN_chr4:38346736-38353608	-	5'	38347611	38346736
Pma_10028140.g	PIN_chr4:38346736-38353608	-	3'	38349540	38353608
Pma_10008281.g	PIN_chr5:18782305-18794177	+	5'	18782341	18782305
Pma_10008281.g	PIN_chr5:18782305-18794177	+	3'	18794157	18794177
Pma_10006399.g	PIN_chr11:45482037-45505384	+	3'	45505321	45505384
Pma_10032308.g	PIN_chr6:4327314-4353249	+	5'	4348320	4327314
Pma_10032308.g	PIN_chr6:4327314-4353249	+	3'	4353146	4353249
Pma_10022067.g	PIN_chr1:91513743-91544722	+	3'	91544052	91544722
Pma_10013035.g	PIN_chr9:11152528-11191616	+	5'	11152649	11152528
Pma_10013035.g	PIN_chr9:11152528-11191616	+	3'	11190101	11191616
Pma_10007386.g	PIN_chr12:26482937-26491398	-	5'	26483271	26482937
Pma_10017540.g	PIN_chr10:66656954-66671267	+	5'	66660506	66656954
Pma_10017540.g	PIN_chr10:66656954-66671267	+	3'	66670300	66671267
Pma_10000453.g	Scaffold3819:4319-11700	-	5'	4428	4319
Pma_10000453.g	Scaffold3819:4319-11700	-	3'	7567	11700
Pma_10028474.g	PIN_chr9:75263010-75294870	+	5'	75263040	75263010
Pma_10028474.g	PIN_chr9:75263010-75294870	+	3'	75291308	75294870
Pma_10011261.g	PIN_chr7:38355459-38398242	+	5'	38359978	38355459
Pma_10011261.g	PIN_chr7:38355459-38398242	+	3'	38397731	38398242
Pma_10011701.g	PIN_chr3:76925065-76936088	-	5'	76926156	76925065
Pma_10011701.g	PIN_chr3:76925065-76936088	-	3'	76935758	76936088
Pma_10029734.g	PIN_chr10:5452897-5465570	-	5'	5453213	5452897
Pma_10029734.g	PIN_chr10:5452897-5465570	-	3'	5465500	5465570
Pma_10018417.g	PIN_chr1:33265614-33295483	+	5'	33273855	33265614
Pma_10018417.g	PIN_chr1:33265614-33295483	+	3'	33294565	33295483
Pma_10002238.g	PIN_chr1:24659726-24701613	+	5'	24659749	24659726
Pma_10002238.g	PIN_chr1:24659726-24701613	+	3'	24700742	24701613
Pma_10008890.g	PIN_chr10:75398875-75413742	-	5'	75399151	75398875
Pma_10008890.g	PIN_chr10:75398875-75413742	-	3'	75410725	75413742
Pma_10013009.g	PIN_chr9:62506640-62555085	+	3'	62552819	62555085
Pma_10011614.g	PIN_chr9:59258342-59269753	-	3'	59266986	59269753
Pma_10004124.g	PIN_chr7:19842332-19869256	-	5'	19847922	19842332
Pma_10004124.g	PIN_chr7:19842332-19869256	-	3'	19869240	19869256
Pma_10024738.g	PIN_chr9:48647046-48653312	+	5'	48649528	48647046
Pma_10024738.g	PIN_chr9:48647046-48653312	+	3'	48650607	48653312
Pma_10031950.g	PIN_chr10:11298156-11313575	+	3'	11313430	11313575
Pma_10001718.g	scaffold7500_M:51703-58367	-	5'	57191	51703
Pma_10013165.g	PIN_chr10:588533-630397	-	5'	590471	588533
Pma_10013165.g	PIN_chr10:588533-630397	-	3'	630360	630397
Pma_10028059.g	PIN_chr9:18502686-18520642	+	5'	18505544	18502686
Pma_10017774.g	PIN_chr2:9296878-9326357	+	5'	9317974	9296878
Pma_206.559.g	scaffold202:506537-511891	+	3'	510119	511891
Pma_10018487.g	PIN_chr1:82395278-82399930	+	5'	82396994	82395278
Pma_10018487.g	PIN_chr1:82395278-82399930	+	3'	82399894	82399930
Pma_10016016.g	scaffold958:114750-137366	-	5'	116377	114750
Pma_10016016.g	scaffold958:114750-137366	-	3'	131094	137366
Pma_10008941.g	PIN_chr3:64795031-64819988	-	5'	64805114	64795031
Pma_10008941.g	PIN_chr3:64795031-64819988	-	3'	64818292	64819988
Pma_10027033.g	PIN_chr10:29057957-29116014	-	3'	29115883	29116014
Pma_10028371.g	PIN_chr4:17854060-17870281	+	5'	17857517	17854060
Pma_10028371.g	PIN_chr4:17854060-17870281	+	3'	17870151	17870281
Pma_10000833.g	Scaffold3417:7430-24502	+	5'	11183	7430
Pma_10000833.g	Scaffold3417:7430-24502	+	3'	19300	24502
Pma_10010397.g	PIN_chr6:29956537-29990340	-	5'	29956921	29956537
Pma_10019274.g	PIN_chr3:21137552-21236159	+	5'	21216481	21137552
Pma_10019274.g	PIN_chr3:21137552-21236159	+	3'	21217792	21236159
Pma_10020132.g	PIN_chr3:885633-916374	-	5'	886001	885633
Pma_10020310.g	PIN_chr5:26061941-26098483	+	5'	26066649	26061941
Pma_10032135.g	PIN_chr10:22168332-22172465	+	5'	22169963	22168332
Pma_10032135.g	PIN_chr10:22168332-22172465	+	3'	22172011	22172465
Pma_10017147.g	PIN_chr9:90014596-90029340	-	5'	90016591	90014596
Pma_10017147.g	PIN_chr9:90014596-90029340	-	3'	90029315	90029340
Pma_10014789.g	PIN_chr8:16844967-16863213	+	5'	16849841	16844967
Pma_10025827.g	PIN_chr7:23657365-23689334	+	5'	23682523	23657365
Pma_10025827.g	PIN_chr7:23657365-23689334	+	3'	23688654	23689334
Pma_10017575.g	PIN_chr12:46614907-46667747	-	5'	46616178	46614907
Pma_10017575.g	PIN_chr12:46614907-46667747	-	3'	46623719	46667747
Pma_10023674.g	PIN_chr6:44288604-44308761	+	3'	44307830	44308761
Pma_10008293.g	PIN_chr1:56803261-56806312	-	5'	56803884	56803261
Pma_10008293.g	PIN_chr1:56803261-56806312	-	3'	56804291	56806312
Pma_10031231.g	PIN_chr4:9272540-9281125	+	5'	9272853	9272540
Pma_10031231.g	PIN_chr4:9272540-9281125	+	3'	9278431	9281125
Pma_10005431.g	scaffold3337_M:85353-89667	+	5'	88238	85353
Pma_10005431.g	scaffold3337_M:85353-89667	+	3'	89437	89667
Pma_10028067.g	PIN_chr9:18890128-18930333	-	5'	18890775	18890128
Pma_10028067.g	PIN_chr9:18890128-18930333	-	3'	18916329	18930333
Pma_10006545.g	PIN_chr4:22853104-22861662	+	5'	22860634	22853104
Pma_10006545.g	PIN_chr4:22853104-22861662	+	3'	22861536	22861662
Pma_10010532.g	PIN_chr1:81124917-81138708	+	5'	81129253	81124917
Pma_10010532.g	PIN_chr1:81124917-81138708	+	3'	81138384	81138708
Pma_10032702.g	PIN_chr1:7774989-7797193	+	5'	7775069	7774989
Pma_10032702.g	PIN_chr1:7774989-7797193	+	3'	7794601	7797193
Pma_10014054.g	PIN_chr9:61590242-61622552	-	5'	61592197	61590242
Pma_10014054.g	PIN_chr9:61590242-61622552	-	3'	61620520	61622552
Pma_10017402.g	PIN_chr5:11500332-11556104	-	5'	11502299	11500332
Pma_10014625.g	PIN_chr11:23135406-23171448	+	5'	23137637	23135406
Pma_10014625.g	PIN_chr11:23135406-23171448	+	3'	23170382	23171448
Pma_10021936.g	PIN_chr12:5118773-5128933	+	5'	5118810	5118773
Pma_10021936.g	PIN_chr12:5118773-5128933	+	3'	5128423	5128933
Pma_10027338.g	PIN_chr10:69677074-69727466	+	5'	69687561	69677074
Pma_10027338.g	PIN_chr10:69677074-69727466	+	3'	69725095	69727466
Pma_10020504.g	PIN_chr1:100839972-100914805	+	5'	100840249	100839972
Pma_10026089.g	PIN_chr1:42319556-42363164	+	3'	42362009	42363164
Pma_10028598.g	PIN_chr9:92171976-92197350	-	5'	92175296	92171976
Pma_10028598.g	PIN_chr9:92171976-92197350	-	3'	92191808	92197350
Pma_10011742.g	PIN_chr5:5483546-5489548	-	5'	5484891	5483546
Pma_10011742.g	PIN_chr5:5483546-5489548	-	3'	5489512	5489548
Pma_10027813.g	PIN_chr12:23987270-23992997	-	5'	23987958	23987270
Pma_10015856.g	PIN_chr7:32939927-32951023	+	3'	32942773	32951023
Pma_10008814.g	PIN_chr1:52022422-52072733	+	5'	52022571	52022422
Pma_10008814.g	PIN_chr1:52022422-52072733	+	3'	52035276	52072733
Pma_10030851.g	PIN_chr3:9368353-9481473	+	5'	9374621	9368353
Pma_10030851.g	PIN_chr3:9368353-9481473	+	3'	9376029	9481473
Pma_10017246.g	PIN_chr7:4452857-4466875	-	5'	4453654	4452857
Pma_10017246.g	PIN_chr7:4452857-4466875	-	3'	4464747	4466875
Pma_10032333.g	PIN_chr6:5221428-5241440	+	3'	5240123	5241440
Pma_10003442.g	PIN_chr10:52287432-52313749	-	3'	52306863	52313749
Pma_10027919.g	PIN_chr4:54169464-54186382	+	5'	54169810	54169464
Pma_10027919.g	PIN_chr4:54169464-54186382	+	3'	54181581	54186382
Pma_10030100.g	PIN_chr9:15978146-16010569	+	3'	16010097	16010569
Pma_10031233.g	PIN_chr4:9306672-9326080	-	5'	9309000	9306672
Pma_10031233.g	PIN_chr4:9306672-9326080	-	3'	9315104	9326080
Pma_10030840.g	PIN_chr3:9077844-9103918	-	5'	9077975	9077844
Pma_10030840.g	PIN_chr3:9077844-9103918	-	3'	9098724	9103918
Pma_10031589.g	PIN_chr3:71425654-71500911	-	3'	71474345	71500911
Pma_10012568.g	PIN_chr7:36184042-36410113	-	5'	36364687	36184042
Pma_10016099.g	PIN_chr12:33056399-33062217	-	5'	33056592	33056399
Pma_10018497.g	PIN_chr11:53589448-53623719	+	5'	53604356	53589448
Pma_10018497.g	PIN_chr11:53589448-53623719	+	3'	53620371	53623719
Pma_10018854.g	PIN_chr12:27439851-27443778	+	3'	27442740	27443778
Pma_10018664.g	PIN_chr11:47677371-47699657	+	3'	47697100	47699657
Pma_10018355.g	PIN_chr1:96872094-96886967	+	5'	96872173	96872094
Pma_10018355.g	PIN_chr1:96872094-96886967	+	3'	96885023	96886967
Pma_10008334.g	PIN_chr14:35951029-35972511	+	5'	35954795	35951029
Pma_10001568.g	PIN_chr2:22477014-22504403	+	3'	22501816	22504403
Pma_10009676.g	PIN_chr10:23483514-23514348	+	5'	23496703	23483514
Pma_10009676.g	PIN_chr10:23483514-23514348	+	3'	23513761	23514348
Pma_10003229.g	PIN_chr2:40037224-40059840	+	5'	40047701	40037224
Pma_10003229.g	PIN_chr2:40037224-40059840	+	3'	40059685	40059840
Pma_10012200.g	PIN_chr9:83935608-83954492	-	5'	83937767	83935608
Pma_10012200.g	PIN_chr9:83935608-83954492	-	3'	83948408	83954492
Pma_10021290.g	PIN_chr2:50397312-50400076	+	5'	50397626	50397312
Pma_10021290.g	PIN_chr2:50397312-50400076	+	3'	50398534	50400076
Pma_10012322.g	PIN_chr6:46619558-46668201	-	5'	46619761	46619558
Pma_10012322.g	PIN_chr6:46619558-46668201	-	3'	46624177	46668201
Pma_10029452.g	PIN_chr10:12872483-12890307	+	3'	12888297	12890307
Pma_10019181.g	PIN_chr2:49665777-49694255	+	5'	49681875	49665777
Pma_10019181.g	PIN_chr2:49665777-49694255	+	3'	49692725	49694255
Pma_10031258.g	PIN_chr4:19148118-19171328	+	5'	19157539	19148118
Pma_10031258.g	PIN_chr4:19148118-19171328	+	3'	19170191	19171328
Pma_10023421.g	PIN_chr12:9777849-9794977	+	5'	9781266	9777849
Pma_10023421.g	PIN_chr12:9777849-9794977	+	3'	9794880	9794977
Pma_10023741.g	PIN_chr12:25163577-25192739	-	5'	25174520	25163577
Pma_10023741.g	PIN_chr12:25163577-25192739	-	3'	25188758	25192739
Pma_10010306.g	PIN_chr12:12844551-12854254	-	5'	12844644	12844551
Pma_10010306.g	PIN_chr12:12844551-12854254	-	3'	12849494	12854254
Pma_10028467.g	PIN_chr9:75168645-75201166	+	3'	75198646	75201166
Pma_10030247.g	PIN_chr12:6051291-6060428	+	5'	6052291	6051291
Pma_10030247.g	PIN_chr12:6051291-6060428	+	3'	6055173	6060428
Pma_10012485.g	PIN_chr1:38613258-38636214	-	5'	38614102	38613258
Pma_10012485.g	PIN_chr1:38613258-38636214	-	3'	38636195	38636214
Pma_10030055.g	PIN_chr9:85183320-85195164	+	5'	85192621	85183320
Pma_10030055.g	PIN_chr9:85183320-85195164	+	3'	85194382	85195164
Pma_10018864.g	PIN_chr4:43986835-44020587	+	5'	43987035	43986835
Pma_10018864.g	PIN_chr4:43986835-44020587	+	3'	44018051	44020587
Pma_10027913.g	PIN_chr11:6669820-6681622	+	5'	6675213	6669820
Pma_10027913.g	PIN_chr11:6669820-6681622	+	3'	6680805	6681622
Pma_10030373.g	scaffold68:573697-604184	+	3'	602653	604184
Pma_10016874.g	PIN_chr10:58731901-58735772	-	5'	58732819	58731901
Pma_10016874.g	PIN_chr10:58731901-58735772	-	3'	58735708	58735772
Pma_10004301.g	PIN_chr5:2372760-2376244	+	5'	2374661	2372760
Pma_10004301.g	PIN_chr5:2372760-2376244	+	3'	2376130	2376244
Pma_10030051.g	PIN_chr9:85223454-85279055	+	5'	85256139	85223454
Pma_10030051.g	PIN_chr9:85223454-85279055	+	3'	85278869	85279055
Pma_10025759.g	PIN_chr9:90414796-90427690	-	5'	90416504	90414796
Pma_10025759.g	PIN_chr9:90414796-90427690	-	3'	90425104	90427690
Pma_10029601.g	PIN_chr2:7983301-8051145	-	5'	7998920	7983301
Pma_10031624.g	PIN_chr5:18921536-19402742	+	5'	19359092	18921536
Pma_10031624.g	PIN_chr5:18921536-19402742	+	3'	19363920	19402742
Pma_10005472.g	PIN_chr4:25734157-25751430	+	5'	25739299	25734157
Pma_10005472.g	PIN_chr4:25734157-25751430	+	3'	25749890	25751430
Pma_10008974.g	PIN_chr2:19393961-19424132	+	5'	19394393	19393961
Pma_10008974.g	PIN_chr2:19393961-19424132	+	3'	19423613	19424132
Pma_10020076.g	PIN_chr1:20321292-20359408	-	5'	20321609	20321292
Pma_10008238.g	PIN_chr2:9845083-9888544	-	5'	9848754	9845083
Pma_10008238.g	PIN_chr2:9845083-9888544	-	3'	9888214	9888544
Pma_10021737.g	PIN_chr12:48725219-48765812	-	5'	48726681	48725219
Pma_10031933.g	scaffold18:1025203-1040075	-	5'	1025721	1025203
Pma_10011463.g	PIN_chr2:1430597-1447762	+	5'	1430694	1430597
Pma_10011463.g	PIN_chr2:1430597-1447762	+	3'	1443872	1447762
Pma_10018262.g	PIN_chr9:85961519-86064445	+	5'	85971860	85961519
Pma_10030981.g	PIN_chr1:62947944-63035661	-	5'	62948124	62947944
Pma_10010628.g	PIN_chr9:39033112-39081820	-	5'	39034993	39033112
Pma_10010628.g	PIN_chr9:39033112-39081820	-	3'	39074027	39081820
Pma_10006274.g	PIN_chr9:9602159-9640388	-	5'	9604298	9602159
Pma_10006274.g	PIN_chr9:9602159-9640388	-	3'	9640208	9640388
Pma_182.410.g	scaffold1860:144055-158074	-	5'	147426	144055
Pma_182.410.g	scaffold1860:144055-158074	-	3'	158046	158074
Pma_10030803.g	PIN_chr7:3607115-3630176	+	5'	3622701	3607115
Pma_10030803.g	PIN_chr7:3607115-3630176	+	3'	3627820	3630176
Pma_10003005.g	PIN_chr10:79871282-79874314	-	5'	79871830	79871282
Pma_10003005.g	PIN_chr10:79871282-79874314	-	3'	79873980	79874314
Pma_10012327.g	PIN_chr1:3147452-3173481	+	5'	3149606	3147452
Pma_10012327.g	PIN_chr1:3147452-3173481	+	3'	3172166	3173481
Pma_10004431.g	PIN_chr10:73415347-73427054	+	5'	73424558	73415347
Pma_10004431.g	PIN_chr10:73415347-73427054	+	3'	73426267	73427054
Pma_10005164.g	PIN_chr4:11574246-11600755	-	5'	11576748	11574246
Pma_10007765.g	PIN_chr2:28083314-28132579	+	5'	28083501	28083314
Pma_10007765.g	PIN_chr2:28083314-28132579	+	3'	28131213	28132579
Pma_10015641.g	PIN_chr11:19042464-19075038	+	3'	19069863	19075038
Pma_10001385.g	scaffold8574_M:8446-56728	-	3'	51087	56728
Pma_10031640.g	PIN_chr5:19902716-19976704	+	5'	19902817	19902716
Pma_10021358.g	PIN_chr3:62192220-62248595	+	5'	62233661	62192220
Pma_10021358.g	PIN_chr3:62192220-62248595	+	3'	62247418	62248595
Pma_10030392.g	PIN_chr10:59649461-59680951	-	5'	59651499	59649461
Pma_10030392.g	PIN_chr10:59649461-59680951	-	3'	59659367	59680951
Pma_10020943.g	PIN_chr9:25320741-25328758	-	5'	25321087	25320741
Pma_10020943.g	PIN_chr9:25320741-25328758	-	3'	25328747	25328758
Pma_10018586.g	PIN_chr8:19000263-19014009	+	5'	19000291	19000263
Pma_10018586.g	PIN_chr8:19000263-19014009	+	3'	19010399	19014009
Pma_10029592.g	PIN_chr2:8217017-8222838	+	5'	8220727	8217017
Pma_10029592.g	PIN_chr2:8217017-8222838	+	3'	8222772	8222838
Pma_10003705.g	PIN_chr7:36581181-36593308	-	5'	36583639	36581181
Pma_10003705.g	PIN_chr7:36581181-36593308	-	3'	36585288	36593308
Pma_10002055.g	PIN_chr3:19698848-19700549	+	3'	19700305	19700549
Pma_10009428.g	PIN_chr11:18566431-18590732	-	5'	18566522	18566431
Pma_10009428.g	PIN_chr11:18566431-18590732	-	3'	18585888	18590732
Pma_10016729.g	PIN_chr10:4748154-4751813	-	5'	4750214	4748154
Pma_10016729.g	PIN_chr10:4748154-4751813	-	3'	4751752	4751813
Pma_10002346.g	PIN_chr1:80822321-80850295	-	5'	80822581	80822321
Pma_10030332.g	PIN_chr6:35466953-35505151	-	5'	35478936	35466953
Pma_10030332.g	PIN_chr6:35466953-35505151	-	3'	35500399	35505151
Pma_10017392.g	PIN_chr1:32313765-32318343	+	3'	32314457	32318343
Pma_10018071.g	PIN_chr5:53838611-53882809	-	5'	53877908	53838611
Pma_10018071.g	PIN_chr5:53838611-53882809	-	3'	53882643	53882809
Pma_430.507.g	PIN_chr1:91888550-91902741	+	5'	91899822	91888550
Pma_430.507.g	PIN_chr1:91888550-91902741	+	3'	91902373	91902741
Pma_10010454.g	PIN_chr6:36380468-36386797	-	5'	36380522	36380468
Pma_10010454.g	PIN_chr6:36380468-36386797	-	3'	36385612	36386797
Pma_10018700.g	PIN_chr11:8018011-8027285	-	5'	8018303	8018011
Pma_10018700.g	PIN_chr11:8018011-8027285	-	3'	8020713	8027285
Pma_10028514.g	PIN_chr1:16508659-16528295	-	5'	16513287	16508659
Pma_10004209.g	PIN_chr9:88064706-88076479	+	5'	88069499	88064706
Pma_10004209.g	PIN_chr9:88064706-88076479	+	3'	88076444	88076479
Pma_10001038.g	PIN_chr7:28998948-29015777	+	3'	29013777	29015777
Pma_10029820.g	PIN_chr10:81361685-81377440	-	5'	81362239	81361685
Pma_10029820.g	PIN_chr10:81361685-81377440	-	3'	81365950	81377440
Pma_10015735.g	PIN_chr1:29546050-29583797	-	5'	29546213	29546050
Pma_10015735.g	PIN_chr1:29546050-29583797	-	3'	29580832	29583797
Pma_10026670.g	PIN_chr5:16710955-16746510	-	5'	16712297	16710955
Pma_10026670.g	PIN_chr5:16710955-16746510	-	3'	16742212	16746510
Pma_10019491.g	PIN_chr11:21924401-21945119	+	5'	21930753	21924401
Pma_10019491.g	PIN_chr11:21924401-21945119	+	3'	21943621	21945119
Pma_10004177.g	PIN_chr4:32948796-32955935	+	5'	32949122	32948796
Pma_10004177.g	PIN_chr4:32948796-32955935	+	3'	32955751	32955935
Pma_10022492.g	PIN_chr10:9820695-9824192	-	5'	9821563	9820695
Pma_10022492.g	PIN_chr10:9820695-9824192	-	3'	9823919	9824192
Pma_10025773.g	PIN_chr10:8388102-8399889	+	5'	8388141	8388102
Pma_10025773.g	PIN_chr10:8388102-8399889	+	3'	8396027	8399889
Pma_10013719.g	PIN_chr6:21219484-21222957	-	5'	21219706	21219484
Pma_10013719.g	PIN_chr6:21219484-21222957	-	3'	21222184	21222957
Pma_10002003.g	PIN_chr3:69889307-69894613	+	5'	69889619	69889307
Pma_10002003.g	PIN_chr3:69889307-69894613	+	3'	69894279	69894613
Pma_10011362.g	PIN_chr10:52447357-52475107	-	5'	52447460	52447357
Pma_10031728.g	scaffold23:109797-113059	+	5'	110468	109797
Pma_10031728.g	scaffold23:109797-113059	+	3'	112412	113059
Pma_10030162.g	PIN_chr3:66261524-66291293	+	3'	66291007	66291293
Pma_10015998.g	PIN_chr3:29630969-29648921	+	5'	29635070	29630969
Pma_10015998.g	PIN_chr3:29630969-29648921	+	3'	29645698	29648921
Pma_10029900.g	PIN_chr9:72136551-72145248	+	5'	72136763	72136551
Pma_10029900.g	PIN_chr9:72136551-72145248	+	3'	72139618	72145248
Pma_10025243.g	PIN_chr5:35202915-35218826	-	5'	35203046	35202915
Pma_10025243.g	PIN_chr5:35202915-35218826	-	3'	35218544	35218826
Pma_10007810.g	PIN_chr3:55705593-55712838	-	5'	55707714	55705593
Pma_10010086.g	PIN_chr9:97153064-97181809	-	5'	97153494	97153064
Pma_10010086.g	PIN_chr9:97153064-97181809	-	3'	97174261	97181809
Pma_10032249.g	PIN_chr3:5213247-5217712	-	5'	5213578	5213247
Pma_10032249.g	PIN_chr3:5213247-5217712	-	3'	5217456	5217712
Pma_10025556.g	PIN_chr1:13838820-13878987	-	5'	13841014	13838820
Pma_10024016.g	PIN_chr1:39591645-39597859	+	5'	39595458	39591645
Pma_10024016.g	PIN_chr1:39591645-39597859	+	3'	39597728	39597859
Pma_10025376.g	PIN_chr3:38812621-38826208	+	5'	38815760	38812621
Pma_10025376.g	PIN_chr3:38812621-38826208	+	3'	38825917	38826208
Pma_10013205.g	PIN_chr11:16872841-16898658	-	3'	16897547	16898658
Pma_10013453.g	PIN_chr3:68190067-68212116	+	5'	68190226	68190067
Pma_10013453.g	PIN_chr3:68190067-68212116	+	3'	68208381	68212116
Pma_10006525.g	PIN_chr9:81222974-81238178	-	5'	81224379	81222974
Pma_10006525.g	PIN_chr9:81222974-81238178	-	3'	81232967	81238178
Pma_10032385.g	PIN_chr10:1787129-1804735	+	5'	1787363	1787129
Pma_10032385.g	PIN_chr10:1787129-1804735	+	3'	1801643	1804735
Pma_10027798.g	PIN_chr2:12837192-12861460	+	5'	12841198	12837192
Pma_10025756.g	PIN_chr9:90313948-90353012	-	5'	90316665	90313948
Pma_10025756.g	PIN_chr9:90313948-90353012	-	3'	90345178	90353012
Pma_10005844.g	PIN_chr14:18042948-18066868	+	5'	18042970	18042948
Pma_10023131.g	PIN_chr1:60347218-60358290	-	5'	60348376	60347218
Pma_10023131.g	PIN_chr1:60347218-60358290	-	3'	60349374	60358290
Pma_10015189.g	PIN_chr5:11197790-11222482	-	5'	11199716	11197790
Pma_10015189.g	PIN_chr5:11197790-11222482	-	3'	11222435	11222482
Pma_10021377.g	PIN_chr6:17016469-17038664	+	5'	17017693	17016469
Pma_10021377.g	PIN_chr6:17016469-17038664	+	3'	17038413	17038664
Pma_10023042.g	PIN_chr4:30514621-30526161	-	5'	30514771	30514621
Pma_10023042.g	PIN_chr4:30514621-30526161	-	3'	30518688	30526161
Pma_436.281.g	PIN_chr5:8065496-8077318	+	5'	8065522	8065496
Pma_436.281.g	PIN_chr5:8065496-8077318	+	3'	8075001	8077318
Pma_10015727.g	PIN_chr7:758779-800184	+	3'	797668	800184
Pma_10012567.g	PIN_chr7:36340316-36354855	+	5'	36340866	36340316
Pma_10012567.g	PIN_chr7:36340316-36354855	+	3'	36354026	36354855
Pma_10015159.g	PIN_chr5:2736548-2754712	+	5'	2736640	2736548
Pma_10015159.g	PIN_chr5:2736548-2754712	+	3'	2753642	2754712
Pma_10016627.g	PIN_chr13:12125266-12141916	+	5'	12135691	12125266
Pma_10016627.g	PIN_chr13:12125266-12141916	+	3'	12141284	12141916
Pma_10001733.g	PIN_chr5:21305066-21323160	+	5'	21319685	21305066
Pma_10001733.g	PIN_chr5:21305066-21323160	+	3'	21322644	21323160
Pma_10025761.g	PIN_chr9:90512217-90569366	+	5'	90542004	90512217
Pma_10025761.g	PIN_chr9:90512217-90569366	+	3'	90567057	90569366
Pma_10004997.g	PIN_chr9:81523193-81542340	+	5'	81530063	81523193
Pma_10015082.g	PIN_chr3:78122291-78151285	+	5'	78122494	78122291
Pma_10015082.g	PIN_chr3:78122291-78151285	+	3'	78136973	78151285
Pma_10030786.g	PIN_chr8:1905439-1934340	+	5'	1905492	1905439
Pma_10030786.g	PIN_chr8:1905439-1934340	+	3'	1933913	1934340
Pma_10019246.g	PIN_chr1:22965099-23001498	+	5'	22980529	22965099
Pma_10019246.g	PIN_chr1:22965099-23001498	+	3'	23000674	23001498
Pma_10029375.g	PIN_chr1:59308310-59335178	-	5'	59312251	59308310
Pma_10029375.g	PIN_chr1:59308310-59335178	-	3'	59321423	59335178
Pma_10006179.g	PIN_chr14:29201541-29256747	-	5'	29203690	29201541
Pma_10006179.g	PIN_chr14:29201541-29256747	-	3'	29211878	29256747
Pma_10014298.g	PIN_chr5:8480688-8505627	+	5'	8480792	8480688
Pma_10015708.g	PIN_chr2:4148141-4188312	-	5'	4148175	4148141
Pma_10015708.g	PIN_chr2:4148141-4188312	-	3'	4186449	4188312
Pma_10006737.g	PIN_chr1:3744522-3763303	-	5'	3752211	3744522
Pma_10006737.g	PIN_chr1:3744522-3763303	-	3'	3761296	3763303
Pma_10002751.g	PIN_chr2:9974113-9988408	-	5'	9974166	9974113
Pma_10002751.g	PIN_chr2:9974113-9988408	-	3'	9980240	9988408
Pma_10009941.g	PIN_chr1:53767753-53774159	+	5'	53767851	53767753
Pma_10009941.g	PIN_chr1:53767753-53774159	+	3'	53768405	53774159
Pma_10019855.g	PIN_chr12:22441474-22447907	-	5'	22443387	22441474
Pma_10019855.g	PIN_chr12:22441474-22447907	-	3'	22446434	22447907
Pma_10026723.g	PIN_chr2:32332499-32340739	-	5'	32334150	32332499
Pma_10026723.g	PIN_chr2:32332499-32340739	-	3'	32336574	32340739
Pma_10028516.g	PIN_chr1:16613137-16650132	-	5'	16615385	16613137
Pma_10028516.g	PIN_chr1:16613137-16650132	-	3'	16642941	16650132
Pma_10021356.g	PIN_chr3:62266645-62292535	+	3'	62290465	62292535
Pma_10001518.g	PIN_chr11:21019387-21026324	+	3'	21023699	21026324
Pma_10013901.g	scaffold1155:169757-201664	+	5'	194971	169757
Pma_10013901.g	scaffold1155:169757-201664	+	3'	200405	201664
Pma_10011355.g	PIN_chr10:4897511-4939169	-	3'	4932087	4939169
Pma_10022574.g	PIN_chr14:7865683-7884846	+	5'	7865716	7865683
Pma_10030236.g	PIN_chr5:51228843-51264940	-	5'	51230040	51228843
Pma_10030236.g	PIN_chr5:51228843-51264940	-	3'	51264771	51264940
Pma_10028578.g	PIN_chr1:55921011-55928026	+	5'	55925046	55921011
Pma_10028578.g	PIN_chr1:55921011-55928026	+	3'	55926209	55928026
Pma_10002561.g	scaffold2782:42606-68769	+	5'	47120	42606
Pma_10002561.g	scaffold2782:42606-68769	+	3'	66999	68769
Pma_10004497.g	PIN_chr1:95015307-95076268	+	5'	95063499	95015307
Pma_10004497.g	PIN_chr1:95015307-95076268	+	3'	95075292	95076268
Pma_10031626.g	PIN_chr5:19469995-19499954	+	5'	19472623	19469995
Pma_10031626.g	PIN_chr5:19469995-19499954	+	3'	19499289	19499954
Pma_10032696.g	PIN_chr1:7582960-7596779	-	5'	7584740	7582960
Pma_10000751.g	scaffold12055_M:1404-29648	+	5'	5522	1404
Pma_10000751.g	scaffold12055_M:1404-29648	+	3'	27913	29648
Pma_10009567.g	PIN_chr12:29915832-29946636	+	5'	29915958	29915832
Pma_10012201.g	PIN_chr9:83956896-83975332	-	5'	83959875	83956896
Pma_10015518.g	PIN_chr3:9875831-9998015	+	3'	9994959	9998015
Pma_10011144.g	PIN_chr2:8523438-8583105	+	5'	8541424	8523438
Pma_10011144.g	PIN_chr2:8523438-8583105	+	3'	8581556	8583105
Pma_10012555.g	PIN_chr13:3716027-3826109	+	5'	3773213	3716027
Pma_10012555.g	PIN_chr13:3716027-3826109	+	3'	3824145	3826109
Pma_10031380.g	PIN_chr1:19726492-19745621	-	5'	19728818	19726492
Pma_10007683.g	PIN_chr2:7462436-7505750	+	5'	7462457	7462436
Pma_10007683.g	PIN_chr2:7462436-7505750	+	3'	7505746	7505750
Pma_10010127.g	PIN_chr1:25950639-25977601	-	5'	25950676	25950639
Pma_10004621.g	PIN_chr12:12658198-12672906	-	5'	12662391	12658198
Pma_10004621.g	PIN_chr12:12658198-12672906	-	3'	12665709	12672906
Pma_10018865.g	PIN_chr4:43953429-43957923	-	5'	43953610	43953429
Pma_10018865.g	PIN_chr4:43953429-43957923	-	3'	43955145	43957923
Pma_10015665.g	PIN_chr2:33725275-33739722	+	3'	33739236	33739722
Pma_10022554.g	PIN_chr9:49191441-49203983	+	5'	49191996	49191441
Pma_10022554.g	PIN_chr9:49191441-49203983	+	3'	49202601	49203983
Pma_10002426.g	PIN_chr11:39261754-39311420	-	5'	39264637	39261754
Pma_10002426.g	PIN_chr11:39261754-39311420	-	3'	39275040	39311420
Pma_10018863.g	PIN_chr4:44022639-44034127	-	5'	44024705	44022639
Pma_10031850.g	PIN_chr9:45851338-45857037	-	5'	45853621	45851338
Pma_10031850.g	PIN_chr9:45851338-45857037	-	3'	45853992	45857037
Pma_10011575.g	PIN_chr10:29555219-29569344	-	5'	29557319	29555219
Pma_10011575.g	PIN_chr10:29555219-29569344	-	3'	29561722	29569344
Pma_10029711.g	PIN_chr9:72845125-72908379	-	5'	72847076	72845125
Pma_10029711.g	PIN_chr9:72845125-72908379	-	3'	72856787	72908379
Pma_10007161.g	PIN_chr12:41025079-41049172	-	5'	41025481	41025079
Pma_10007161.g	PIN_chr12:41025079-41049172	-	3'	41036548	41049172
Pma_10016687.g	PIN_chr1:27519960-27526561	+	5'	27521724	27519960
Pma_10016687.g	PIN_chr1:27519960-27526561	+	3'	27526191	27526561
Pma_10010221.g	PIN_chr4:36499853-36507219	+	5'	36499873	36499853
Pma_10010221.g	PIN_chr4:36499853-36507219	+	3'	36505895	36507219
Pma_10028409.g	PIN_chr9:18031126-18034828	+	5'	18031918	18031126
Pma_10028409.g	PIN_chr9:18031126-18034828	+	3'	18034331	18034828
Pma_10015817.g	PIN_chr11:14918372-14931064	-	5'	14919417	14918372
Pma_10015817.g	PIN_chr11:14918372-14931064	-	3'	14931054	14931064
Pma_10027377.g	PIN_chr1:556347-608950	-	5'	557447	556347
Pma_10027377.g	PIN_chr1:556347-608950	-	3'	563669	608950
Pma_10003400.g	PIN_chr1:25457339-25481666	-	5'	25457937	25457339
Pma_10003400.g	PIN_chr1:25457339-25481666	-	3'	25481640	25481666
Pma_10027535.g	PIN_chr7:11674753-11693303	+	3'	11688017	11693303
Pma_10021768.g	PIN_chr5:7317329-7343438	-	5'	7317564	7317329
Pma_10021768.g	PIN_chr5:7317329-7343438	-	3'	7324809	7343438
Pma_10006835.g	PIN_chr1:56416095-56440882	-	5'	56418516	56416095
Pma_10021685.g	PIN_chr10:84804416-84885357	-	5'	84846141	84804416
Pma_10021685.g	PIN_chr10:84804416-84885357	-	3'	84885240	84885357
Pma_10007830.g	PIN_chr9:44036120-44055289	-	5'	44036179	44036120
Pma_10007908.g	scaffold1877:105121-109323	-	5'	105784	105121
Pma_10007908.g	scaffold1877:105121-109323	-	3'	107142	109323
Pma_10029624.g	PIN_chr12:34292447-34295730	+	5'	34293700	34292447
Pma_10029624.g	PIN_chr12:34292447-34295730	+	3'	34295544	34295730
Pma_10007977.g	PIN_chr14:23112699-23135046	+	5'	23119293	23112699
Pma_10007977.g	PIN_chr14:23112699-23135046	+	3'	23132586	23135046
Pma_10000403.g	PIN_chr14:36156348-36166293	-	5'	36158899	36156348
Pma_10000403.g	PIN_chr14:36156348-36166293	-	3'	36159619	36166293
Pma_10026980.g	PIN_chr6:47232187-47248402	-	5'	47232536	47232187
Pma_10026980.g	PIN_chr6:47232187-47248402	-	3'	47247438	47248402
Pma_10031050.g	PIN_chr7:32001283-32096836	-	5'	32003707	32001283
Pma_10031050.g	PIN_chr7:32001283-32096836	-	3'	32061904	32096836
Pma_10025148.g	PIN_chr10:76954701-76975822	+	5'	76954803	76954701
Pma_10025148.g	PIN_chr10:76954701-76975822	+	3'	76974134	76975822
Pma_10028937.g	PIN_chr10:48230182-48265980	+	3'	48265080	48265980
Pma_10023918.g	PIN_chr9:12632001-12650677	+	5'	12635895	12632001
Pma_10023918.g	PIN_chr9:12632001-12650677	+	3'	12646278	12650677
Pma_10009635.g	PIN_chr3:80737499-80754532	+	5'	80740859	80737499
Pma_10009635.g	PIN_chr3:80737499-80754532	+	3'	80753842	80754532
Pma_10025557.g	PIN_chr1:13883910-13901670	-	5'	13884482	13883910
Pma_10025557.g	PIN_chr1:13883910-13901670	-	3'	13896739	13901670
Pma_10023125.g	PIN_chr1:60275353-60290722	-	5'	60277358	60275353
Pma_10023125.g	PIN_chr1:60275353-60290722	-	3'	60278999	60290722
Pma_10006572.g	PIN_chr1:99719085-99743033	+	5'	99728753	99719085
Pma_10006572.g	PIN_chr1:99719085-99743033	+	3'	99739741	99743033
Pma_10019560.g	PIN_chr14:41378335-41384387	-	5'	41379625	41378335
Pma_10019560.g	PIN_chr14:41378335-41384387	-	3'	41380221	41384387
Pma_10019209.g	PIN_chr3:84683396-84688262	+	5'	84683896	84683396
Pma_10019209.g	PIN_chr3:84683396-84688262	+	3'	84686935	84688262
Pma_10014589.g	PIN_chr6:46949841-46952862	+	5'	46950075	46949841
Pma_10014589.g	PIN_chr6:46949841-46952862	+	3'	46951202	46952862
Pma_10006611.g	PIN_chr3:12958660-12974830	-	5'	12958699	12958660
Pma_10006611.g	PIN_chr3:12958660-12974830	-	3'	12970311	12974830
Pma_10026255.g	PIN_chr10:6856881-6897113	+	5'	6875680	6856881
Pma_10026255.g	PIN_chr10:6856881-6897113	+	3'	6896219	6897113
Pma_10004856.g	PIN_chr1:86639340-86652079	+	5'	86639360	86639340
Pma_10004856.g	PIN_chr1:86639340-86652079	+	3'	86649962	86652079
Pma_10015617.g	PIN_chr11:39729588-39757723	-	5'	39730362	39729588
Pma_10015617.g	PIN_chr11:39729588-39757723	-	3'	39755891	39757723
Pma_10010212.g	scaffold1775_M:138772-156005	+	5'	143707	138772
Pma_10010212.g	scaffold1775_M:138772-156005	+	3'	152187	156005
Pma_10015656.g	PIN_chr11:50803803-50806199	+	3'	50804400	50806199
Pma_10014423.g	PIN_chr3:51409598-51414479	+	3'	51414334	51414479
Pma_10013023.g	PIN_chr10:77512601-77533954	+	5'	77523113	77512601
Pma_10013023.g	PIN_chr10:77512601-77533954	+	3'	77532003	77533954
Pma_10030665.g	PIN_chr3:73274121-73283073	-	5'	73274134	73274121
Pma_10030665.g	PIN_chr3:73274121-73283073	-	3'	73278565	73283073
Pma_10029090.g	PIN_chr1:33128568-33132061	+	5'	33129172	33128568
Pma_10029090.g	PIN_chr1:33128568-33132061	+	3'	33131839	33132061
Pma_10006927.g	PIN_chr3:82912595-82923520	-	5'	82914884	82912595
Pma_10006927.g	PIN_chr3:82912595-82923520	-	3'	82923435	82923520
Pma_10018333.g	PIN_chr2:16438917-16449371	-	3'	16447085	16449371
Pma_10024935.g	PIN_chr4:47637304-47654110	-	5'	47640352	47637304
Pma_10024935.g	PIN_chr4:47637304-47654110	-	3'	47654081	47654110
Pma_10027879.g	PIN_chr14:2140137-2154882	+	5'	2144792	2140137
Pma_10027879.g	PIN_chr14:2140137-2154882	+	3'	2154163	2154882
Pma_10003938.g	PIN_chr4:53496397-53518624	-	3'	53505114	53518624
Pma_10031931.g	scaffold18:955493-966440	+	3'	962268	966440
Pma_10019050.g	PIN_chr9:5378743-5393919	-	5'	5380190	5378743
Pma_10019050.g	PIN_chr9:5378743-5393919	-	3'	5391281	5393919
Pma_10011581.g	PIN_chr9:26366321-26372787	-	5'	26367052	26366321
Pma_10011581.g	PIN_chr9:26366321-26372787	-	3'	26371525	26372787
Pma_10030702.g	PIN_chr6:29267254-29338535	+	5'	29328937	29267254
Pma_10030702.g	PIN_chr6:29267254-29338535	+	3'	29337017	29338535
Pma_10032690.g	PIN_chr1:7507001-7515540	+	5'	7507178	7507001
Pma_10032690.g	PIN_chr1:7507001-7515540	+	3'	7508833	7515540
Pma_10003657.g	PIN_chr4:20885277-20896599	+	5'	20891930	20885277
Pma_10003657.g	PIN_chr4:20885277-20896599	+	3'	20895260	20896599
Pma_10023001.g	PIN_chr5:37768063-37773710	+	5'	37770730	37768063
Pma_10023001.g	PIN_chr5:37768063-37773710	+	3'	37773110	37773710
Pma_10005418.g	PIN_chr3:39325792-39358324	+	5'	39343047	39325792
Pma_10010137.g	PIN_chr10:53378949-53386099	-	5'	53383428	53378949
Pma_10010137.g	PIN_chr10:53378949-53386099	-	3'	53385736	53386099
Pma_10016691.g	PIN_chr1:27611990-27621539	+	5'	27612000	27611990
Pma_10016691.g	PIN_chr1:27611990-27621539	+	3'	27621343	27621539
Pma_10028824.g	scaffold130:604039-614422	-	5'	608134	604039
Pma_10028824.g	scaffold130:604039-614422	-	3'	614390	614422
Pma_10012827.g	PIN_chr3:70530176-70603014	+	5'	70543519	70530176
Pma_10012827.g	PIN_chr3:70530176-70603014	+	3'	70565033	70603014
Pma_10008287.g	PIN_chr1:56862273-56865221	+	5'	56862901	56862273
Pma_10008287.g	PIN_chr1:56862273-56865221	+	3'	56863977	56865221
Pma_10020321.g	PIN_chr6:33517393-33522369	-	5'	33517728	33517393
Pma_10008904.g	PIN_chr9:10279620-10283399	-	5'	10281421	10279620
Pma_10008904.g	PIN_chr9:10279620-10283399	-	3'	10283328	10283399
Pma_10009920.g	PIN_chr1:65032014-65071099	+	5'	65050900	65032014
Pma_10009920.g	PIN_chr1:65032014-65071099	+	3'	65070693	65071099
Pma_10019213.g	PIN_chr3:84808725-84833589	+	3'	84833166	84833589
Pma_10032565.g	PIN_chr8:23204149-23220188	-	5'	23204710	23204149
Pma_10032565.g	PIN_chr8:23204149-23220188	-	3'	23216882	23220188
Pma_10032253.g	PIN_chr3:5294899-5317902	-	5'	5295283	5294899
Pma_10032253.g	PIN_chr3:5294899-5317902	-	3'	5310778	5317902
Pma_10028631.g	PIN_chr9:34700725-34726800	+	5'	34702313	34700725
Pma_10028631.g	PIN_chr9:34700725-34726800	+	3'	34715736	34726800
Pma_10003888.g	scaffold2514:11125-29994	+	5'	13416	11125
Pma_460.173.g	PIN_chr4:6382877-6439318	-	5'	6383218	6382877
Pma_460.173.g	PIN_chr4:6382877-6439318	-	3'	6427294	6439318
Pma_10005523.g	PIN_chr1:51826282-51846492	+	5'	51828131	51826282
Pma_10005523.g	PIN_chr1:51826282-51846492	+	3'	51846046	51846492
Pma_10007362.g	PIN_chr3:35409594-35433106	+	3'	35431568	35433106
Pma_10029630.g	PIN_chr12:34478131-34494751	-	5'	34479648	34478131
Pma_10029630.g	PIN_chr12:34478131-34494751	-	3'	34483075	34494751
Pma_10018500.g	PIN_chr11:53559140-53561584	-	5'	53559342	53559140
Pma_10018500.g	PIN_chr11:53559140-53561584	-	3'	53561442	53561584
Pma_10014512.g	PIN_chr4:21493275-21498799	-	5'	21497855	21493275
Pma_10014512.g	PIN_chr4:21493275-21498799	-	3'	21498793	21498799
Pma_502.209.g	PIN_chr6:51309746-51315386	+	5'	51309856	51309746
Pma_502.209.g	PIN_chr6:51309746-51315386	+	3'	51312846	51315386
Pma_10010316.g	PIN_chr11:24484606-24498600	+	5'	24491016	24484606
Pma_10010316.g	PIN_chr11:24484606-24498600	+	3'	24498564	24498600
Pma_10006943.g	PIN_chr10:18403488-18414851	+	5'	18403529	18403488
Pma_10006943.g	PIN_chr10:18403488-18414851	+	3'	18412432	18414851
Pma_10010006.g	PIN_chr1:56617746-56626121	-	5'	56618558	56617746
Pma_10010006.g	PIN_chr1:56617746-56626121	-	3'	56626093	56626121
Pma_10028693.g	PIN_chr9:63176439-63199372	-	5'	63183071	63176439
Pma_10028693.g	PIN_chr9:63176439-63199372	-	3'	63199340	63199372
Pma_10026127.g	PIN_chr7:4889977-4893467	-	5'	4890860	4889977
Pma_10026127.g	PIN_chr7:4889977-4893467	-	3'	4892862	4893467
Pma_520.534.g	PIN_chr10:68349819-68357185	+	5'	68353794	68349819
Pma_520.534.g	PIN_chr10:68349819-68357185	+	3'	68357114	68357185
Pma_10004459.g	PIN_chr9:14889471-14894974	-	5'	14890351	14889471
Pma_10004459.g	PIN_chr9:14889471-14894974	-	3'	14894939	14894974
Pma_10026685.g	PIN_chr9:78432095-78449774	-	5'	78434203	78432095
Pma_10026685.g	PIN_chr9:78432095-78449774	-	3'	78446505	78449774
Pma_10028327.g	PIN_chr11:48802049-48834127	-	5'	48805324	48802049
Pma_10028327.g	PIN_chr11:48802049-48834127	-	3'	48833781	48834127
Pma_10020633.g	PIN_chr9:94643740-94681473	-	5'	94645340	94643740
Pma_10020633.g	PIN_chr9:94643740-94681473	-	3'	94661231	94681473
Pma_10008561.g	PIN_chr3:35558669-35562501	-	5'	35559079	35558669
Pma_10008561.g	PIN_chr3:35558669-35562501	-	3'	35562372	35562501
Pma_10002031.g	scaffold6638_M:38586-67684	-	5'	39139	38586
Pma_10002031.g	scaffold6638_M:38586-67684	-	3'	66935	67684
Pma_175.143.g	PIN_chr4:29441893-29477567	-	5'	29442071	29441893
Pma_175.143.g	PIN_chr4:29441893-29477567	-	3'	29477484	29477567
Pma_10026185.g	PIN_chr10:36569896-36728321	-	5'	36572291	36569896
Pma_10026185.g	PIN_chr10:36569896-36728321	-	3'	36624426	36728321
Pma_10029088.g	PIN_chr1:33112339-33115940	+	5'	33114279	33112339
Pma_10029088.g	PIN_chr1:33112339-33115940	+	3'	33115771	33115940
Pma_10015977.g	PIN_chr9:86473497-86493997	+	3'	86487331	86493997
Pma_10031691.g	scaffold24:71987-109125	-	3'	104338	109125
Pma_10022224.g	PIN_chr6:24914918-24930948	+	5'	24914934	24914918
Pma_10022224.g	PIN_chr6:24914918-24930948	+	3'	24930839	24930948
Pma_10013740.g	PIN_chr14:29878911-29897164	-	5'	29880517	29878911
Pma_10013740.g	PIN_chr14:29878911-29897164	-	3'	29891238	29897164
Pma_10008892.g	scaffold2078_M:24346-29244	+	5'	24571	24346
Pma_10028400.g	PIN_chr9:4293684-4308559	-	5'	4294971	4293684
Pma_10028400.g	PIN_chr9:4293684-4308559	-	3'	4308542	4308559
Pma_10006938.g	PIN_chr9:14968598-14973317	+	5'	14968652	14968598
Pma_10024287.g	PIN_chr11:27538019-27551676	-	5'	27538464	27538019
Pma_10024287.g	PIN_chr11:27538019-27551676	-	3'	27549691	27551676
Pma_10015061.g	PIN_chr3:61485244-61531861	+	5'	61501880	61485244
Pma_10015061.g	PIN_chr3:61485244-61531861	+	3'	61531100	61531861
Pma_10024900.g	PIN_chr2:6359248-6372991	+	5'	6359346	6359248
Pma_10025517.g	PIN_chr6:32456123-32474323	-	5'	32456198	32456123
Pma_10004648.g	PIN_chr12:22708875-22751678	+	3'	22749061	22751678
Pma_10030035.g	PIN_chr4:45595415-45621818	-	5'	45597343	45595415
Pma_10030035.g	PIN_chr4:45595415-45621818	-	3'	45620618	45621818
Pma_10020302.g	PIN_chr5:25830067-25875382	+	5'	25848871	25830067
Pma_10025758.g	PIN_chr9:90369591-90407026	+	3'	90403442	90407026
Pma_10001702.g	PIN_chr4:55002330-55013388	-	5'	55003386	55002330
Pma_10001702.g	PIN_chr4:55002330-55013388	-	3'	55013292	55013388
Pma_10007687.g	PIN_chr2:7395554-7413810	+	5'	7395576	7395554
Pma_10007687.g	PIN_chr2:7395554-7413810	+	3'	7413455	7413810
Pma_10009417.g	PIN_chr7:2280287-2324709	-	5'	2280456	2280287
Pma_10009417.g	PIN_chr7:2280287-2324709	-	3'	2324337	2324709
Pma_10001564.g	PIN_chr12:40634707-40653764	-	5'	40635195	40634707
Pma_10001564.g	PIN_chr12:40634707-40653764	-	3'	40653741	40653764
Pma_10008428.g	PIN_chr10:14367345-14452227	+	5'	14367466	14367345
Pma_10008428.g	PIN_chr10:14367345-14452227	+	3'	14395907	14452227
Pma_10019977.g	PIN_chr5:48592567-48599865	-	5'	48592969	48592567
Pma_10019977.g	PIN_chr5:48592567-48599865	-	3'	48598094	48599865
Pma_10030383.g	scaffold68:825507-843512	-	5'	841379	825507
Pma_10030383.g	scaffold68:825507-843512	-	3'	841904	843512
Pma_10007578.g	PIN_chr10:61197927-61207860	-	5'	61198188	61197927
Pma_10007578.g	PIN_chr10:61197927-61207860	-	3'	61207446	61207860
Pma_10016362.g	PIN_chr4:32032510-32049199	+	5'	32041176	32032510
Pma_10016362.g	PIN_chr4:32032510-32049199	+	3'	32043899	32049199
Pma_10004413.g	PIN_chr14:27365961-27384058	-	5'	27366795	27365961
Pma_10004413.g	PIN_chr14:27365961-27384058	-	3'	27384030	27384058
Pma_10005782.g	PIN_chr12:29354298-29362938	-	5'	29356894	29354298
Pma_10005782.g	PIN_chr12:29354298-29362938	-	3'	29358141	29362938
Pma_10017460.g	PIN_chr5:717819-738847	+	5'	723279	717819
Pma_10017460.g	PIN_chr5:717819-738847	+	3'	736919	738847
Pma_10003200.g	scaffold5062_M:49709-57908	+	5'	57294	49709
Pma_10003200.g	scaffold5062_M:49709-57908	+	3'	57479	57908
Pma_10007646.g	PIN_chr7:30142256-30157154	+	5'	30149591	30142256
Pma_10007646.g	PIN_chr7:30142256-30157154	+	3'	30155598	30157154
Pma_10022236.g	PIN_chr1:51281591-51304964	+	5'	51281670	51281591
Pma_10032346.g	PIN_chr6:38606419-38611126	-	3'	38611124	38611126
Pma_10027951.g	PIN_chr9:6631441-6648109	-	5'	6632246	6631441
Pma_10027951.g	PIN_chr9:6631441-6648109	-	3'	6644536	6648109
Pma_10007677.g	PIN_chr5:25027615-25050009	-	5'	25028248	25027615
Pma_10007677.g	PIN_chr5:25027615-25050009	-	3'	25045162	25050009
Pma_150.434.g	PIN_chr3:19314296-19322528	-	5'	19315296	19314296
Pma_150.434.g	PIN_chr3:19314296-19322528	-	3'	19316189	19322528
Pma_10030034.g	PIN_chr4:45584169-45591832	+	5'	45585781	45584169
Pma_10004817.g	PIN_chr9:29184005-29217320	+	5'	29191448	29184005
Pma_10013561.g	PIN_chr8:4365574-4377354	-	5'	4365698	4365574
Pma_10026105.g	PIN_chr1:43945735-43954689	+	5'	43951210	43945735
Pma_10026105.g	PIN_chr1:43945735-43954689	+	3'	43951716	43954689
Pma_10022822.g	PIN_chr4:7591998-7601556	+	5'	7593999	7591998
Pma_10022822.g	PIN_chr4:7591998-7601556	+	3'	7601015	7601556
Pma_10004910.g	PIN_chr10:83579135-83586994	-	5'	83580281	83579135
Pma_10002104.g	scaffold6498_M:19218-48281	+	3'	33834	48281
Pma_10023721.g	PIN_chr11:49132982-50673569	-	5'	49588327	49132982
Pma_10023721.g	PIN_chr11:49132982-50673569	-	3'	49660836	50673569
Pma_10031372.g	PIN_chr1:19503735-19536788	+	5'	19506182	19503735
Pma_10031372.g	PIN_chr1:19503735-19536788	+	3'	19509466	19536788
Pma_10027254.g	PIN_chr12:28382082-28396494	-	5'	28382625	28382082
Pma_10027254.g	PIN_chr12:28382082-28396494	-	3'	28383716	28396494
Pma_10001143.g	PIN_chr3:5507996-5527075	+	5'	5512086	5507996
Pma_10001143.g	PIN_chr3:5507996-5527075	+	3'	5524782	5527075
Pma_10017165.g	PIN_chr9:34846355-34862633	+	5'	34850465	34846355
Pma_10017165.g	PIN_chr9:34846355-34862633	+	3'	34858584	34862633
Pma_10007138.g	PIN_chr10:66132103-66162441	-	5'	66132608	66132103
Pma_10007138.g	PIN_chr10:66132103-66162441	-	3'	66162208	66162441
Pma_10023368.g	PIN_chr2:5826358-5901183	+	5'	5870395	5826358
Pma_10023368.g	PIN_chr2:5826358-5901183	+	3'	5898788	5901183
Pma_10030554.g	PIN_chr9:49933557-50019734	-	3'	49987851	50019734
Pma_10025778.g	PIN_chr10:8465414-8469647	+	5'	8466739	8465414
Pma_10025778.g	PIN_chr10:8465414-8469647	+	3'	8469395	8469647
Pma_10016776.g	PIN_chr11:51548670-51623642	-	5'	51556918	51548670
Pma_10020408.g	PIN_chr9:77091279-77108585	+	3'	77104775	77108585
Pma_10014771.g	PIN_chr1:13236112-13253410	-	5'	13238857	13236112
Pma_10014771.g	PIN_chr1:13236112-13253410	-	3'	13253382	13253410
Pma_10011084.g	PIN_chr10:3919217-3921784	+	5'	3919482	3919217
Pma_10011084.g	PIN_chr10:3919217-3921784	+	3'	3920561	3921784
Pma_10012384.g	PIN_chr9:74089031-74093317	-	5'	74089263	74089031
Pma_10012384.g	PIN_chr9:74089031-74093317	-	3'	74091696	74093317
Pma_10013772.g	PIN_chr9:11908590-11914648	-	5'	11908691	11908590
Pma_10013772.g	PIN_chr9:11908590-11914648	-	3'	11914603	11914648
Pma_10012631.g	PIN_chr7:12247440-12280884	+	5'	12252257	12247440
Pma_10012631.g	PIN_chr7:12247440-12280884	+	3'	12278194	12280884
Pma_10022040.g	PIN_chr6:43424404-43454457	+	5'	43450575	43424404
Pma_10022040.g	PIN_chr6:43424404-43454457	+	3'	43454279	43454457
Pma_316.554.g	PIN_chr14:40764208-40776793	+	3'	40776464	40776793
Pma_444.440.g	PIN_chr4:44552453-44572766	-	5'	44552478	44552453
Pma_444.440.g	PIN_chr4:44552453-44572766	-	3'	44569344	44572766
Pma_10009038.g	PIN_chr4:23674816-23678843	-	5'	23675788	23674816
Pma_10009038.g	PIN_chr4:23674816-23678843	-	3'	23676810	23678843
Pma_10006090.g	PIN_chr3:54622274-54645661	+	5'	54636804	54622274
Pma_10006090.g	PIN_chr3:54622274-54645661	+	3'	54643391	54645661
Pma_10023579.g	PIN_chr2:30126007-30138960	-	5'	30126607	30126007
Pma_10023579.g	PIN_chr2:30126007-30138960	-	3'	30135122	30138960
Pma_10023976.g	PIN_chr2:57932860-57950505	+	5'	57932989	57932860
Pma_10023976.g	PIN_chr2:57932860-57950505	+	3'	57949447	57950505
Pma_10005837.g	PIN_chr14:44044175-44083007	-	5'	44044881	44044175
Pma_10015914.g	PIN_chr12:8286772-8297743	+	5'	8289913	8286772
Pma_10015914.g	PIN_chr12:8286772-8297743	+	3'	8295686	8297743
Pma_10005731.g	PIN_chr11:12086692-12097079	+	5'	12086790	12086692
Pma_10005731.g	PIN_chr11:12086692-12097079	+	3'	12095840	12097079
Pma_10014821.g	PIN_chr2:40279969-40304679	-	5'	40281398	40279969
Pma_10007444.g	PIN_chr1:38400069-38414136	+	5'	38401880	38400069
Pma_10007444.g	PIN_chr1:38400069-38414136	+	3'	38410742	38414136
Pma_10027117.g	PIN_chr9:91413867-91424290	-	5'	91414108	91413867
Pma_10027117.g	PIN_chr9:91413867-91424290	-	3'	91420279	91424290
Pma_10031542.g	PIN_chr11:55921973-55936279	+	3'	55936236	55936279
Pma_233.289.g	PIN_chr3:133803-172054	+	5'	153348	133803
Pma_233.289.g	PIN_chr3:133803-172054	+	3'	171976	172054
Pma_10009376.g	PIN_chr2:33496184-33506919	-	5'	33496485	33496184
Pma_10009376.g	PIN_chr2:33496184-33506919	-	3'	33502704	33506919
Pma_10021373.g	PIN_chr6:16898945-16912038	-	5'	16899955	16898945
Pma_10021373.g	PIN_chr6:16898945-16912038	-	3'	16901657	16912038
Pma_10022387.g	PIN_chr5:1584675-1593871	+	5'	1589206	1584675
Pma_10022387.g	PIN_chr5:1584675-1593871	+	3'	1590216	1593871
Pma_10027763.g	PIN_chr9:86875811-86888234	+	3'	86887725	86888234
Pma_10030433.g	PIN_chr4:15747954-15777724	-	5'	15754548	15747954
Pma_10030433.g	PIN_chr4:15747954-15777724	-	3'	15768583	15777724
Pma_10027022.g	PIN_chr10:29449309-29465085	+	5'	29455773	29449309
Pma_10027022.g	PIN_chr10:29449309-29465085	+	3'	29463962	29465085
Pma_10001647.g	PIN_chr1:58925504-58955030	+	5'	58937719	58925504
Pma_10001647.g	PIN_chr1:58925504-58955030	+	3'	58954037	58955030
Pma_10032395.g	PIN_chr10:1992650-1999920	-	5'	1993693	1992650
Pma_10032395.g	PIN_chr10:1992650-1999920	-	3'	1998179	1999920
Pma_10029684.g	PIN_chr9:73559547-73600557	-	5'	73561444	73559547
Pma_10029684.g	PIN_chr9:73559547-73600557	-	3'	73581481	73600557
Pma_10005166.g	PIN_chr10:86343636-86367992	-	3'	86367974	86367992
Pma_418.292.g	PIN_chr10:46929009-46972940	+	5'	46961413	46929009
Pma_418.292.g	PIN_chr10:46929009-46972940	+	3'	46964488	46972940
Pma_10021977.g	PIN_chr14:19493693-19536346	-	5'	19518822	19493693
Pma_10021977.g	PIN_chr14:19493693-19536346	-	3'	19536175	19536346
Pma_10028323.g	PIN_chr11:48730535-48740484	+	5'	48730604	48730535
Pma_10020064.g	PIN_chr1:31786807-31810891	-	5'	31787407	31786807
Pma_10015863.g	PIN_chr7:33081132-33124549	-	5'	33081644	33081132
Pma_10032314.g	PIN_chr6:4575047-4609445	-	5'	4577663	4575047
Pma_10032314.g	PIN_chr6:4575047-4609445	-	3'	4606656	4609445
Pma_10013800.g	PIN_chr11:9937472-9944282	-	3'	9944241	9944282
Pma_10020234.g	PIN_chr11:2843307-2851231	+	3'	2850515	2851231
Pma_443.466.g	PIN_chr9:25865303-25887694	-	3'	25875554	25887694
Pma_10005392.g	PIN_chr1:18969396-18974473	-	5'	18970061	18969396
Pma_10005392.g	PIN_chr1:18969396-18974473	-	3'	18972116	18974473
Pma_10031009.g	PIN_chr1:45039271-45051816	+	5'	45041712	45039271
Pma_10031009.g	PIN_chr1:45039271-45051816	+	3'	45048749	45051816
Pma_10027309.g	scaffold202:462259-504666	+	5'	471488	462259
Pma_10009891.g	PIN_chr1:54933441-54970782	+	5'	54967809	54933441
Pma_10009891.g	PIN_chr1:54933441-54970782	+	3'	54970245	54970782
Pma_10002720.g	PIN_chr3:87094813-87135359	+	5'	87105631	87094813
Pma_10002720.g	PIN_chr3:87094813-87135359	+	3'	87132086	87135359
Pma_10014292.g	PIN_chr5:8408259-8433190	+	3'	8422363	8433190
Pma_10024108.g	PIN_chr10:65748624-65774107	-	5'	65748641	65748624
Pma_10028032.g	PIN_chr10:35929072-35941183	-	5'	35929430	35929072
Pma_10028032.g	PIN_chr10:35929072-35941183	-	3'	35940941	35941183
Pma_452.21.g	PIN_chr9:19850650-19855711	-	5'	19850720	19850650
Pma_452.21.g	PIN_chr9:19850650-19855711	-	3'	19855559	19855711
Pma_10013908.g	scaffold1095_M:129043-152689	-	5'	130957	129043
Pma_10013908.g	scaffold1095_M:129043-152689	-	3'	149614	152689
Pma_10026305.g	PIN_chr3:41308876-41338133	-	5'	41309156	41308876
Pma_10022091.g	PIN_chr3:2150402-2163966	-	5'	2152878	2150402
Pma_10022091.g	PIN_chr3:2150402-2163966	-	3'	2159426	2163966
Pma_10017004.g	PIN_chr1:77631398-77646247	-	5'	77633901	77631398
Pma_10017004.g	PIN_chr1:77631398-77646247	-	3'	77644542	77646247
Pma_10013025.g	PIN_chr6:9883832-9904112	+	5'	9893892	9883832
Pma_10013025.g	PIN_chr6:9883832-9904112	+	3'	9903493	9904112
Pma_10023190.g	scaffold423:267124-282050	+	5'	274497	267124
Pma_10023190.g	scaffold423:267124-282050	+	3'	274709	282050
Pma_10023982.g	PIN_chr2:58139135-58232812	+	5'	58149516	58139135
Pma_10010029.g	PIN_chr2:22436490-22441327	+	5'	22440195	22436490
Pma_10010029.g	PIN_chr2:22436490-22441327	+	3'	22440401	22441327
Pma_10012548.g	PIN_chr2:43685392-43718221	+	5'	43685401	43685392
Pma_10012548.g	PIN_chr2:43685392-43718221	+	3'	43717247	43718221
Pma_10017002.g	PIN_chr1:77693965-77734726	-	5'	77696038	77693965
Pma_10017002.g	PIN_chr1:77693965-77734726	-	3'	77708647	77734726
Pma_10017877.g	PIN_chr9:85620398-85648310	+	5'	85635595	85620398
Pma_10017877.g	PIN_chr9:85620398-85648310	+	3'	85647358	85648310
Pma_10015956.g	PIN_chr1:79035836-79050146	-	5'	79036104	79035836
Pma_10015956.g	PIN_chr1:79035836-79050146	-	3'	79050130	79050146
Pma_10009916.g	PIN_chr1:64988896-65007192	-	5'	64990513	64988896
Pma_10009916.g	PIN_chr1:64988896-65007192	-	3'	65007109	65007192
Pma_10005053.g	PIN_chr9:96174565-96206159	-	3'	96204223	96206159
Pma_10026754.g	PIN_chr10:61903885-61911577	+	5'	61904477	61903885
Pma_10026754.g	PIN_chr10:61903885-61911577	+	3'	61910133	61911577
Pma_10021254.g	PIN_chr2:40430132-40445161	-	5'	40432970	40430132
Pma_10021254.g	PIN_chr2:40430132-40445161	-	3'	40439522	40445161
Pma_10006948.g	PIN_chr12:7126167-7133997	+	5'	7129805	7126167
Pma_10006948.g	PIN_chr12:7126167-7133997	+	3'	7130453	7133997
Pma_10007835.g	scaffold1890:113029-128067	+	5'	120018	113029
Pma_10019549.g	PIN_chr9:65103970-65154332	-	5'	65105412	65103970
Pma_10019549.g	PIN_chr9:65103970-65154332	-	3'	65123576	65154332
Pma_10032707.g	PIN_chr1:8000377-8005444	-	5'	8000589	8000377
Pma_10032707.g	PIN_chr1:8000377-8005444	-	3'	8001931	8005444
Pma_10018567.g	PIN_chr3:46128256-46165943	-	5'	46130236	46128256
Pma_10018567.g	PIN_chr3:46128256-46165943	-	3'	46160457	46165943
Pma_10011113.g	PIN_chr14:22838371-22870343	+	3'	22863287	22870343
Pma_10016631.g	PIN_chr9:76503522-76516626	+	5'	76505778	76503522
Pma_10016631.g	PIN_chr9:76503522-76516626	+	3'	76515435	76516626
Pma_10010096.g	PIN_chr11:38391791-38422422	+	5'	38394554	38391791
Pma_10010096.g	PIN_chr11:38391791-38422422	+	3'	38421399	38422422
Pma_10002005.g	PIN_chr11:11969554-11976061	-	5'	11971433	11969554
Pma_10002005.g	PIN_chr11:11969554-11976061	-	3'	11975996	11976061
Pma_10028557.g	PIN_chr1:56267195-56271793	+	3'	56271506	56271793
Pma_10028378.g	PIN_chr4:17625756-17678588	+	3'	17677992	17678588
Pma_10005975.g	PIN_chr1:97511358-97521384	-	5'	97511802	97511358
Pma_10023792.g	PIN_chr9:62161601-62170926	+	5'	62163664	62161601
Pma_10023792.g	PIN_chr9:62161601-62170926	+	3'	62167208	62170926
Pma_10016526.g	PIN_chr3:36757135-36763002	+	5'	36757332	36757135
Pma_10016526.g	PIN_chr3:36757135-36763002	+	3'	36761118	36763002
Pma_10023947.g	scaffold374:179265-181782	+	5'	180611	179265
Pma_10023947.g	scaffold374:179265-181782	+	3'	181240	181782
Pma_10026168.g	PIN_chr13:22115849-22130416	+	5'	22124166	22115849
Pma_10026168.g	PIN_chr13:22115849-22130416	+	3'	22129681	22130416
Pma_10020536.g	PIN_chr5:15977487-16007454	+	5'	16005019	15977487
Pma_10020536.g	PIN_chr5:15977487-16007454	+	3'	16006363	16007454
Pma_10000752.g	scaffold12026_M:13332-23004	-	3'	22815	23004
Pma_10028981.g	PIN_chr2:17343962-17354756	-	5'	17344954	17343962
Pma_10028981.g	PIN_chr2:17343962-17354756	-	3'	17348875	17354756
Pma_10015786.g	PIN_chr4:12378543-12391036	+	5'	12385462	12378543
Pma_10015786.g	PIN_chr4:12378543-12391036	+	3'	12390196	12391036
Pma_10018546.g	PIN_chr1:18221810-18234683	+	5'	18227534	18221810
Pma_10018546.g	PIN_chr1:18221810-18234683	+	3'	18232492	18234683
Pma_237.302.g	PIN_chr11:25374225-25417109	-	5'	25374444	25374225
Pma_237.302.g	PIN_chr11:25374225-25417109	-	3'	25385405	25417109
Pma_10024380.g	PIN_chr7:28182613-28199280	+	5'	28186065	28182613
Pma_10010973.g	PIN_chr9:9858331-9861492	+	5'	9859366	9858331
Pma_10010973.g	PIN_chr9:9858331-9861492	+	3'	9860367	9861492
Pma_10001419.g	PIN_chr9:59968603-59980014	-	5'	59969328	59968603
Pma_10001419.g	PIN_chr9:59968603-59980014	-	3'	59972963	59980014
Pma_10018666.g	PIN_chr11:47551410-47574753	+	3'	47573908	47574753
Pma_10001515.g	PIN_chr11:21035803-21046148	-	5'	21036257	21035803
Pma_10001515.g	PIN_chr11:21035803-21046148	-	3'	21040030	21046148
Pma_10022268.g	scaffold483:173627-192588	-	5'	175969	173627
Pma_10022268.g	scaffold483:173627-192588	-	3'	185136	192588
Pma_10030511.g	scaffold65:350070-363739	+	5'	350109	350070
Pma_10030511.g	scaffold65:350070-363739	+	3'	362727	363739
Pma_10013646.g	PIN_chr13:8224408-8249543	+	5'	8226935	8224408
Pma_10013646.g	PIN_chr13:8224408-8249543	+	3'	8246222	8249543
Pma_10011136.g	PIN_chr9:64807951-64809898	-	5'	64808068	64807951
Pma_10011136.g	PIN_chr9:64807951-64809898	-	3'	64808283	64809898
Pma_10005145.g	PIN_chr3:55905812-55927141	-	5'	55907026	55905812
Pma_10005145.g	PIN_chr3:55905812-55927141	-	3'	55923743	55927141
Pma_10019239.g	PIN_chr1:23190236-23229893	-	5'	23201908	23190236
Pma_10020543.g	PIN_chr1:91022466-91028830	+	5'	91022581	91022466
Pma_10020543.g	PIN_chr1:91022466-91028830	+	3'	91024435	91028830
Pma_10011408.g	PIN_chr4:50169354-50213470	+	5'	50169586	50169354
Pma_10011408.g	PIN_chr4:50169354-50213470	+	3'	50200722	50213470
Pma_10029709.g	PIN_chr9:72908431-72961614	+	5'	72917196	72908431
Pma_10029709.g	PIN_chr9:72908431-72961614	+	3'	72961321	72961614
Pma_10017605.g	PIN_chr10:1268622-1284558	-	5'	1269715	1268622
Pma_10017605.g	PIN_chr10:1268622-1284558	-	3'	1279870	1284558
Pma_10015664.g	PIN_chr2:33717774-33722682	+	3'	33722396	33722682
Pma_10022257.g	scaffold483:1502-20600	+	5'	5719	1502
Pma_10022257.g	scaffold483:1502-20600	+	3'	16909	20600
Pma_10030204.g	PIN_chr1:102914977-102945775	-	5'	102917805	102914977
Pma_10030204.g	PIN_chr1:102914977-102945775	-	3'	102945677	102945775
Pma_10002112.g	PIN_chr11:31943340-31945538	-	5'	31943721	31943340
Pma_10002112.g	PIN_chr11:31943340-31945538	-	3'	31943990	31945538
Pma_10013624.g	PIN_chr7:26215133-26236991	-	5'	26226153	26215133
Pma_10013624.g	PIN_chr7:26215133-26236991	-	3'	26233356	26236991
Pma_10025887.g	PIN_chr9:95552355-95571028	+	5'	95556189	95552355
Pma_10025887.g	PIN_chr9:95552355-95571028	+	3'	95568938	95571028
Pma_10020336.g	PIN_chr3:79443204-79458154	+	5'	79444473	79443204
Pma_10020336.g	PIN_chr3:79443204-79458154	+	3'	79457290	79458154
Pma_10028360.g	PIN_chr7:33512879-33528544	+	5'	33517585	33512879
Pma_10028360.g	PIN_chr7:33512879-33528544	+	3'	33526819	33528544
Pma_568.142.g	PIN_chr9:23961876-23981646	+	5'	23970056	23961876
Pma_10009576.g	PIN_chr12:30504178-30515804	+	5'	30509720	30504178
Pma_10009576.g	PIN_chr12:30504178-30515804	+	3'	30515495	30515804
Pma_10001214.g	scaffold9240_M:26245-27897	+	5'	26676	26245
Pma_10001214.g	scaffold9240_M:26245-27897	+	3'	27514	27897
Pma_10030396.g	PIN_chr10:59488192-59496780	+	5'	59488255	59488192
Pma_10030396.g	PIN_chr10:59488192-59496780	+	3'	59488941	59496780
Pma_10007816.g	PIN_chr3:55834066-55841093	+	5'	55834076	55834066
Pma_10007816.g	PIN_chr3:55834066-55841093	+	3'	55840365	55841093
Pma_10014407.g	PIN_chr7:36175397-36212141	-	3'	36211987	36212141
Pma_10004517.g	PIN_chr12:9327441-9364364	+	5'	9341702	9327441
Pma_10004517.g	PIN_chr12:9327441-9364364	+	3'	9362429	9364364
Pma_10017275.g	PIN_chr5:9125957-9128508	+	5'	9126118	9125957
Pma_10017275.g	PIN_chr5:9125957-9128508	+	3'	9127639	9128508
Pma_10003268.g	PIN_chr4:37784113-37789397	-	5'	37787099	37784113
Pma_10003268.g	PIN_chr4:37784113-37789397	-	3'	37788031	37789397
Pma_10027198.g	PIN_chr11:28810510-28815255	-	5'	28810825	28810510
Pma_10027198.g	PIN_chr11:28810510-28815255	-	3'	28812399	28815255
Pma_10016163.g	PIN_chr9:10851042-10886890	+	5'	10851506	10851042
Pma_10016163.g	PIN_chr9:10851042-10886890	+	3'	10886493	10886890
Pma_10004609.g	PIN_chr1:70925927-70957974	-	5'	70926799	70925927
Pma_10004609.g	PIN_chr1:70925927-70957974	-	3'	70942944	70957974
Pma_10015133.g	scaffold923_M:283902-287257	+	5'	285032	283902
Pma_10015133.g	scaffold923_M:283902-287257	+	3'	286165	287257
Pma_10012824.g	PIN_chr3:70496857-70502469	+	5'	70496859	70496857
Pma_10012824.g	PIN_chr3:70496857-70502469	+	3'	70502283	70502469
Pma_10025704.g	scaffold285:399754-409170	-	5'	400460	399754
Pma_10025704.g	scaffold285:399754-409170	-	3'	403418	409170
Pma_10018436.g	PIN_chr9:5801984-5857472	-	5'	5804298	5801984
Pma_10006400.g	PIN_chr11:45451086-45469029	+	5'	45462410	45451086
Pma_10006400.g	PIN_chr11:45451086-45469029	+	3'	45467970	45469029
Pma_10018150.g	PIN_chr2:28718433-28742415	+	5'	28719003	28718433
Pma_10017253.g	PIN_chr5:46103297-46143513	+	5'	46105099	46103297
Pma_10017253.g	PIN_chr5:46103297-46143513	+	3'	46142631	46143513
Pma_10008682.g	PIN_chr3:83404664-83433622	+	5'	83404894	83404664
Pma_10008682.g	PIN_chr3:83404664-83433622	+	3'	83429841	83433622
Pma_10019067.g	PIN_chr8:7882040-7917554	-	5'	7891405	7882040
Pma_10010121.g	scaffold1578:175080-199483	+	5'	179090	175080
Pma_10010121.g	scaffold1578:175080-199483	+	3'	198800	199483
Pma_10029728.g	PIN_chr10:5561088-5583423	-	5'	5563309	5561088
Pma_10029728.g	PIN_chr10:5561088-5583423	-	3'	5573825	5583423
Pma_10032527.g	scaffold5:973440-995101	+	5'	973465	973440
Pma_10028563.g	PIN_chr1:56180282-56207137	-	5'	56180602	56180282
Pma_10028563.g	PIN_chr1:56180282-56207137	-	3'	56206913	56207137
Pma_10017635.g	PIN_chr4:2014546-2021688	+	5'	2019161	2014546
Pma_10017635.g	PIN_chr4:2014546-2021688	+	3'	2020763	2021688
Pma_10021549.g	PIN_chr7:18014617-18027646	-	5'	18018617	18014617
Pma_10016408.g	PIN_chr2:51257527-51301327	+	3'	51267813	51301327
Pma_10006832.g	PIN_chr1:56482526-56506528	-	5'	56483033	56482526
Pma_10006832.g	PIN_chr1:56482526-56506528	-	3'	56501427	56506528
Pma_10028902.g	PIN_chr12:43253334-43297665	+	5'	43273477	43253334
Pma_10005396.g	PIN_chr1:17095261-17134115	+	5'	17123568	17095261
Pma_10005396.g	PIN_chr1:17095261-17134115	+	3'	17133625	17134115
Pma_10032452.g	PIN_chr2:53178878-53194039	+	5'	53180922	53178878
Pma_10032452.g	PIN_chr2:53178878-53194039	+	3'	53192925	53194039
Pma_10002427.g	PIN_chr14:36643876-36665915	+	5'	36655286	36643876
Pma_10002427.g	PIN_chr14:36643876-36665915	+	3'	36663360	36665915
Pma_10017192.g	PIN_chr14:37764420-37768737	-	5'	37764675	37764420
Pma_10017192.g	PIN_chr14:37764420-37768737	-	3'	37767471	37768737
Pma_10029644.g	PIN_chr12:34810319-34853981	-	5'	34813585	34810319
Pma_10029644.g	PIN_chr12:34810319-34853981	-	3'	34826382	34853981
Pma_70.796.g	PIN_chr10:66318921-66360488	-	5'	66321361	66318921
Pma_70.796.g	PIN_chr10:66318921-66360488	-	3'	66332096	66360488
Pma_10017393.g	PIN_chr1:32293602-32305701	+	3'	32304656	32305701
Pma_10001284.g	PIN_chr9:60101621-60111347	+	5'	60101884	60101621
Pma_10001284.g	PIN_chr9:60101621-60111347	+	3'	60109378	60111347
Pma_10018899.g	PIN_chr4:24201549-24208104	-	5'	24202314	24201549
Pma_10018899.g	PIN_chr4:24201549-24208104	-	3'	24208097	24208104
Pma_10004830.g	PIN_chr3:73974998-74091444	+	5'	73977371	73974998
Pma_10004830.g	PIN_chr3:73974998-74091444	+	3'	73986940	74091444
Pma_10026667.g	PIN_chr5:16601018-16616402	-	5'	16602648	16601018
Pma_10026667.g	PIN_chr5:16601018-16616402	-	3'	16615998	16616402
Pma_10002640.g	PIN_chr11:29674221-29709897	+	5'	29684709	29674221
Pma_10004344.g	PIN_chr3:18466416-18469720	+	5'	18468282	18466416
Pma_10004344.g	PIN_chr3:18466416-18469720	+	3'	18469089	18469720
Pma_10007544.g	PIN_chr6:27972636-28223925	-	5'	28212527	27972636
Pma_10007544.g	PIN_chr6:27972636-28223925	-	3'	28223753	28223925
Pma_10001755.g	scaffold7368_M:19727-60619	+	5'	31435	19727
Pma_10001755.g	scaffold7368_M:19727-60619	+	3'	60459	60619
Pma_456.136.g	PIN_chr1:87893135-87903712	-	5'	87893230	87893135
Pma_456.136.g	PIN_chr1:87893135-87903712	-	3'	87897139	87903712
Pma_10000719.g	scaffold3490:16224-31741	-	5'	16458	16224
Pma_10022553.g	PIN_chr9:49208472-49249114	-	3'	49240523	49249114
Pma_10005670.g	PIN_chr14:275484-283576	+	5'	275910	275484
Pma_10005670.g	PIN_chr14:275484-283576	+	3'	280910	283576
Pma_10023087.g	PIN_chr1:15133274-15142265	+	5'	15135219	15133274
Pma_10023087.g	PIN_chr1:15133274-15142265	+	3'	15140951	15142265
Pma_10020971.g	PIN_chr1:87906024-87935092	+	3'	87918582	87935092
Pma_10024093.g	PIN_chr4:34162827-34210672	+	5'	34162962	34162827
Pma_10024093.g	PIN_chr4:34162827-34210672	+	3'	34201113	34210672
Pma_10002240.g	PIN_chr1:24620501-24646747	+	5'	24620512	24620501
Pma_10002240.g	PIN_chr1:24620501-24646747	+	3'	24646629	24646747
Pma_10019471.g	PIN_chr2:54757445-54764943	+	3'	54764211	54764943
Pma_10017065.g	PIN_chr10:71059819-71075687	+	5'	71059895	71059819
Pma_10017065.g	PIN_chr10:71059819-71075687	+	3'	71074908	71075687
Pma_10007110.g	PIN_chr7:75110-85181	-	5'	78088	75110
Pma_10007110.g	PIN_chr7:75110-85181	-	3'	83449	85181
Pma_10010980.g	PIN_chr10:6005177-6018048	-	3'	6017872	6018048
Pma_10031225.g	PIN_chr4:9071280-9084291	+	5'	9074009	9071280
Pma_10031225.g	PIN_chr4:9071280-9084291	+	3'	9079824	9084291
Pma_10028405.g	PIN_chr9:18166991-18189030	+	5'	18173116	18166991
Pma_10028405.g	PIN_chr9:18166991-18189030	+	3'	18188742	18189030
Pma_10011415.g	PIN_chr4:50322129-50335090	-	5'	50324681	50322129
Pma_10011415.g	PIN_chr4:50322129-50335090	-	3'	50335066	50335090
Pma_10029738.g	PIN_chr10:5316552-5341197	-	5'	5321570	5316552
Pma_10029738.g	PIN_chr10:5316552-5341197	-	3'	5330198	5341197
Pma_10005958.g	PIN_chr1:87002554-87015624	-	5'	87004218	87002554
Pma_10005958.g	PIN_chr1:87002554-87015624	-	3'	87009155	87015624
Pma_10017959.g	PIN_chr3:51936228-51947377	-	5'	51937202	51936228
Pma_10017959.g	PIN_chr3:51936228-51947377	-	3'	51947306	51947377
Pma_10013584.g	PIN_chr5:49630815-49669957	+	5'	49631091	49630815
Pma_10013584.g	PIN_chr5:49630815-49669957	+	3'	49667151	49669957
Pma_10023831.g	PIN_chr3:38352474-38359898	-	5'	38352862	38352474
Pma_10023831.g	PIN_chr3:38352474-38359898	-	3'	38356403	38359898
Pma_10012199.g	PIN_chr2:57802735-57854035	-	5'	57804905	57802735
Pma_10012199.g	PIN_chr2:57802735-57854035	-	3'	57816095	57854035
Pma_10022867.g	PIN_chr9:19104918-19116698	-	5'	19106664	19104918
Pma_10014629.g	PIN_chr11:23225652-23230803	+	5'	23227303	23225652
Pma_10014629.g	PIN_chr11:23225652-23230803	+	3'	23229358	23230803
Pma_10017006.g	PIN_chr3:82258545-82269697	-	5'	82259828	82258545
Pma_10017006.g	PIN_chr3:82258545-82269697	-	3'	82269627	82269697
Pma_10031170.g	PIN_chr9:52576560-52588770	-	3'	52587405	52588770
Pma_10004000.g	scaffold4395_M:32931-86515	-	3'	82525	86515
Pma_10027996.g	PIN_chr9:7456384-7461510	-	5'	7457539	7456384
Pma_10027996.g	PIN_chr9:7456384-7461510	-	3'	7459946	7461510
Pma_70.847.g	PIN_chr7:12353581-12362767	-	5'	12356931	12353581
Pma_70.847.g	PIN_chr7:12353581-12362767	-	3'	12362087	12362767
Pma_10024926.g	PIN_chr4:47423923-47439814	+	5'	47425986	47423923
Pma_10024926.g	PIN_chr4:47423923-47439814	+	3'	47438844	47439814
Pma_10014531.g	PIN_chr10:77876880-78038313	-	5'	77878429	77876880
Pma_10009420.g	PIN_chr7:2181026-2222583	-	3'	2222281	2222583
Pma_10012565.g	PIN_chr7:36278190-36322701	-	5'	36279169	36278190
Pma_10030397.g	PIN_chr10:59421022-59427913	-	5'	59424820	59421022
Pma_10030397.g	PIN_chr10:59421022-59427913	-	3'	59426861	59427913
Pma_10018435.g	PIN_chr9:5771446-5799800	+	3'	5799521	5799800
Pma_10004858.g	PIN_chr1:86695204-86711427	+	5'	86696328	86695204
Pma_10011476.g	PIN_chr9:84334954-84360931	-	5'	84339093	84334954
Pma_10011476.g	PIN_chr9:84334954-84360931	-	3'	84343849	84360931
Pma_10025578.g	PIN_chr3:23611339-23613692	-	5'	23611473	23611339
Pma_10025578.g	PIN_chr3:23611339-23613692	-	3'	23613340	23613692
Pma_10031484.g	PIN_chr3:14306327-14330701	-	5'	14309458	14306327
Pma_10031484.g	PIN_chr3:14306327-14330701	-	3'	14330543	14330701
Pma_266.391.g	PIN_chr7:19911927-19927992	+	5'	19915660	19911927
Pma_266.391.g	PIN_chr7:19911927-19927992	+	3'	19926525	19927992
Pma_10015772.g	PIN_chr10:12099752-12161190	+	5'	12124717	12099752
Pma_10015772.g	PIN_chr10:12099752-12161190	+	3'	12160900	12161190
Pma_10028867.g	scaffold128:565648-581284	+	5'	565666	565648
Pma_10028867.g	scaffold128:565648-581284	+	3'	578171	581284
Pma_10014969.g	PIN_chr3:31878625-31901549	-	3'	31888188	31901549
Pma_10003838.g	PIN_chr9:93140589-93199724	-	3'	93190340	93199724
Pma_10020648.g	PIN_chr2:18016123-18049989	+	5'	18024059	18016123
Pma_10020648.g	PIN_chr2:18016123-18049989	+	3'	18049185	18049989
Pma_10029923.g	scaffold85:325588-402248	+	3'	374651	402248
Pma_94.148.g	PIN_chr9:34630927-34647542	+	5'	34646797	34630927
Pma_94.148.g	PIN_chr9:34630927-34647542	+	3'	34647511	34647542
Pma_10017841.g	PIN_chr10:812442-922861	-	3'	918579	922861
Pma_10004978.g	scaffold2313:33489-105843	+	5'	39524	33489
Pma_10004978.g	scaffold2313:33489-105843	+	3'	105228	105843
Pma_10030931.g	scaffold50:505599-529775	+	5'	505622	505599
Pma_10030931.g	scaffold50:505599-529775	+	3'	528979	529775
Pma_10018376.g	PIN_chr2:51520559-51565309	-	5'	51522132	51520559
Pma_10003665.g	PIN_chr5:43398679-43405483	-	5'	43399518	43398679
Pma_10003665.g	PIN_chr5:43398679-43405483	-	3'	43405449	43405483
Pma_10015615.g	PIN_chr11:39699313-39706410	-	5'	39699838	39699313
Pma_10018604.g	PIN_chr10:78753932-78770889	-	5'	78756295	78753932
Pma_10000904.g	scaffold3374:26318-38779	-	5'	26396	26318
Pma_10000904.g	scaffold3374:26318-38779	-	3'	38761	38779
Pma_10004455.g	PIN_chr13:11676655-11689495	+	3'	11689146	11689495
Pma_10027518.g	PIN_chr3:75794556-76489506	-	5'	76451256	75794556
Pma_10027518.g	PIN_chr3:75794556-76489506	-	3'	76474457	76489506
Pma_10026992.g	PIN_chr10:37453935-37465354	-	5'	37454217	37453935
Pma_10026992.g	PIN_chr10:37453935-37465354	-	3'	37462057	37465354
Pma_10023694.g	PIN_chr3:43371636-43389862	-	5'	43375858	43371636
Pma_10018438.g	PIN_chr9:5872409-5889413	-	5'	5872548	5872409
Pma_10003721.g	PIN_chr10:83804904-83811183	+	5'	83806997	83804904
Pma_10003721.g	PIN_chr10:83804904-83811183	+	3'	83811120	83811183
Pma_10009069.g	PIN_chr1:70201950-70220519	-	5'	70203674	70201950
Pma_10009069.g	PIN_chr1:70201950-70220519	-	3'	70207167	70220519
Pma_10027451.g	PIN_chr1:54501059-54521838	-	5'	54502679	54501059
Pma_10017735.g	PIN_chr14:18369924-18439981	-	5'	18370469	18369924
Pma_10017735.g	PIN_chr14:18369924-18439981	-	3'	18375761	18439981
Pma_10002277.g	Scaffold2863:4521-25594	+	5'	16062	4521
Pma_10002277.g	Scaffold2863:4521-25594	+	3'	23861	25594
Pma_10010649.g	PIN_chr1:102996530-103003418	-	5'	102998504	102996530
Pma_10010649.g	PIN_chr1:102996530-103003418	-	3'	103003318	103003418
Pma_10004774.g	PIN_chr10:86916345-86953967	+	3'	86946078	86953967
Pma_10029643.g	PIN_chr12:34782770-34802139	+	3'	34801508	34802139
Pma_10027382.g	PIN_chr1:380220-383530	-	5'	381848	380220
Pma_10027382.g	PIN_chr1:380220-383530	-	3'	383224	383530
Pma_10018671.g	PIN_chr3:34630873-34645879	-	3'	34644396	34645879
Pma_10021437.g	PIN_chr10:60472380-60474793	+	5'	60473906	60472380
Pma_10021437.g	PIN_chr10:60472380-60474793	+	3'	60474103	60474793
Pma_10016725.g	PIN_chr10:4595544-4629417	+	3'	4629071	4629417
Pma_10003406.g	PIN_chr1:9044363-9081354	-	5'	9045642	9044363
Pma_10003406.g	PIN_chr1:9044363-9081354	-	3'	9072919	9081354
Pma_10030718.g	PIN_chr6:29638755-29646426	+	3'	29646416	29646426
Pma_10008192.g	PIN_chr3:37167252-37195311	-	5'	37176477	37167252
Pma_10008192.g	PIN_chr3:37167252-37195311	-	3'	37195294	37195311
Pma_10005629.g	PIN_chr3:5377831-5418432	+	3'	5417257	5418432
Pma_10003720.g	PIN_chr10:83792494-83806253	-	5'	83793682	83792494
Pma_10015435.g	PIN_chr3:3731164-3746209	-	5'	3731517	3731164
Pma_10015435.g	PIN_chr3:3731164-3746209	-	3'	3733043	3746209
Pma_11.327.g	PIN_chr11:42779611-42785982	+	5'	42780577	42779611
Pma_11.327.g	PIN_chr11:42779611-42785982	+	3'	42785058	42785982
Pma_10004449.g	PIN_chr9:53750763-53779710	+	5'	53758544	53750763
Pma_10004449.g	PIN_chr9:53750763-53779710	+	3'	53775072	53779710
Pma_10015666.g	PIN_chr2:33763123-33781457	+	5'	33773102	33763123
Pma_10015666.g	PIN_chr2:33763123-33781457	+	3'	33780677	33781457
Pma_10027318.g	PIN_chr12:45237233-45252688	-	5'	45238538	45237233
Pma_10027318.g	PIN_chr12:45237233-45252688	-	3'	45240297	45252688
Pma_10019711.g	PIN_chr5:34972864-34975145	+	5'	34972886	34972864
Pma_10019711.g	PIN_chr5:34972864-34975145	+	3'	34974901	34975145
Pma_10010547.g	scaffold1705_M:34582-160373	-	5'	38598	34582
Pma_10010547.g	scaffold1705_M:34582-160373	-	3'	60892	160373
Pma_10006946.g	PIN_chr10:18306925-18340366	+	5'	18318315	18306925
Pma_10006946.g	PIN_chr10:18306925-18340366	+	3'	18339359	18340366
Pma_10031775.g	PIN_chr5:32394504-32403345	+	5'	32398951	32394504
Pma_10031775.g	PIN_chr5:32394504-32403345	+	3'	32400762	32403345
Pma_10005545.g	PIN_chr9:36483794-36489907	-	5'	36486932	36483794
Pma_10005545.g	PIN_chr9:36483794-36489907	-	3'	36489721	36489907
Pma_10030475.g	PIN_chr1:21512212-21527888	+	5'	21520648	21512212
Pma_10030475.g	PIN_chr1:21512212-21527888	+	3'	21526084	21527888
Pma_10030662.g	PIN_chr3:73216050-73222917	-	3'	73222815	73222917
Pma_10013953.g	PIN_chr14:38438658-38541301	-	5'	38442647	38438658
Pma_10013953.g	PIN_chr14:38438658-38541301	-	3'	38529447	38541301
Pma_10031951.g	PIN_chr10:11225492-11243873	-	5'	11227406	11225492
Pma_10031951.g	PIN_chr10:11225492-11243873	-	3'	11243840	11243873
Pma_10004042.g	scaffold2487:27508-78812	-	5'	29630	27508
Pma_10004042.g	scaffold2487:27508-78812	-	3'	78696	78812
Pma_10030582.g	PIN_chr9:13971777-14022865	+	5'	13974113	13971777
Pma_10030582.g	PIN_chr9:13971777-14022865	+	3'	13987336	14022865
Pma_10026391.g	PIN_chr2:37269784-37320758	+	3'	37316479	37320758
Pma_10012649.g	PIN_chr10:80098571-80115277	-	5'	80100013	80098571
Pma_10012649.g	PIN_chr10:80098571-80115277	-	3'	80112519	80115277
Pma_10013822.g	scaffold1167:10525-55077	+	5'	34972	10525
Pma_10013822.g	scaffold1167:10525-55077	+	3'	50827	55077
Pma_10003126.g	PIN_chr3:24928098-24931961	-	5'	24928308	24928098
Pma_10003126.g	PIN_chr3:24928098-24931961	-	3'	24929996	24931961
Pma_10010280.g	PIN_chr1:20467865-20486698	+	5'	20476942	20467865
Pma_10010280.g	PIN_chr1:20467865-20486698	+	3'	20485749	20486698
Pma_10001288.g	PIN_chr12:44685770-44718239	+	5'	44694438	44685770
Pma_10021780.g	PIN_chr5:7219393-7229114	+	5'	7224727	7219393
Pma_10021780.g	PIN_chr5:7219393-7229114	+	3'	7226558	7229114
Pma_10001985.g	PIN_chr2:50514995-50532731	-	5'	50516953	50514995
Pma_10001985.g	PIN_chr2:50514995-50532731	-	3'	50532576	50532731
Pma_10020107.g	PIN_chr1:58351563-58357301	+	5'	58352748	58351563
Pma_10020107.g	PIN_chr1:58351563-58357301	+	3'	58357107	58357301
Pma_10018414.g	PIN_chr1:33155495-33185995	+	3'	33181520	33185995
Pma_10003562.g	PIN_chr1:18533283-18588206	+	5'	18553517	18533283
Pma_10003562.g	PIN_chr1:18533283-18588206	+	3'	18580501	18588206
Pma_10004903.g	PIN_chr1:82510226-82558339	+	5'	82529053	82510226
Pma_10004903.g	PIN_chr1:82510226-82558339	+	3'	82554431	82558339
Pma_10016595.g	PIN_chr1:95958576-96009939	-	5'	95962827	95958576
Pma_10004818.g	PIN_chr9:29224399-29248014	-	5'	29225496	29224399
Pma_10004818.g	PIN_chr9:29224399-29248014	-	3'	29247861	29248014
Pma_10020713.g	PIN_chr12:28984745-28999449	+	5'	28989578	28984745
Pma_10020713.g	PIN_chr12:28984745-28999449	+	3'	28992020	28999449
Pma_10028691.g	PIN_chr9:63228597-63242469	-	5'	63229435	63228597
Pma_10028691.g	PIN_chr9:63228597-63242469	-	3'	63232822	63242469
Pma_10002142.g	PIN_chr3:1184738-1216924	+	5'	1197330	1184738
Pma_10002142.g	PIN_chr3:1184738-1216924	+	3'	1214786	1216924
Pma_209.506.g	PIN_chr8:14173740-14188512	+	5'	14173899	14173740
Pma_209.506.g	PIN_chr8:14173740-14188512	+	3'	14187433	14188512
Pma_10009167.g	PIN_chr6:49835953-49866018	+	5'	49836142	49835953
Pma_10009167.g	PIN_chr6:49835953-49866018	+	3'	49837785	49866018
Pma_10018820.g	PIN_chr4:25828207-25863421	-	5'	25829236	25828207
Pma_10018820.g	PIN_chr4:25828207-25863421	-	3'	25845637	25863421
Pma_10020110.g	PIN_chr1:58316106-58338812	+	5'	58318849	58316106
Pma_10020110.g	PIN_chr1:58316106-58338812	+	3'	58337505	58338812
Pma_10012766.g	PIN_chr3:45079275-45121291	+	5'	45084418	45079275
Pma_10023357.g	PIN_chr1:55259194-55266881	+	3'	55266420	55266881
Pma_10015145.g	PIN_chr3:58213703-58216537	-	5'	58213774	58213703
Pma_10015145.g	PIN_chr3:58213703-58216537	-	3'	58214589	58216537
Pma_10003158.g	PIN_chr4:1613577-1654567	-	5'	1617735	1613577
Pma_10020641.g	PIN_chr3:78672305-78699775	-	5'	78691196	78672305
Pma_164.502.g	scaffold17532_M:7024-18061	-	5'	12164	7024
Pma_164.502.g	scaffold17532_M:7024-18061	-	3'	16059	18061
Pma_10020576.g	PIN_chr9:91620508-91645322	+	5'	91621191	91620508
Pma_10020576.g	PIN_chr9:91620508-91645322	+	3'	91642444	91645322
Pma_10028654.g	PIN_chr6:15368134-15402717	-	5'	15382447	15368134
Pma_10028654.g	PIN_chr6:15368134-15402717	-	3'	15390124	15402717
Pma_10012303.g	PIN_chr6:21321941-21334774	+	5'	21321970	21321941
Pma_10012303.g	PIN_chr6:21321941-21334774	+	3'	21332991	21334774
Pma_10010787.g	PIN_chr3:28951496-28956831	-	5'	28951581	28951496
Pma_10010787.g	PIN_chr3:28951496-28956831	-	3'	28953158	28956831
Pma_10011662.g	PIN_chr9:43230562-43266386	+	5'	43250840	43230562
Pma_10011662.g	PIN_chr9:43230562-43266386	+	3'	43266035	43266386
Pma_50.345.g	PIN_chr11:16685475-16704124	+	5'	16685508	16685475
Pma_50.345.g	PIN_chr11:16685475-16704124	+	3'	16703342	16704124
Pma_10013414.g	PIN_chr1:25789287-25807751	+	5'	25797993	25789287
Pma_10013414.g	PIN_chr1:25789287-25807751	+	3'	25806200	25807751
Pma_10022368.g	PIN_chr1:98618012-98632757	-	5'	98623503	98618012
Pma_10022368.g	PIN_chr1:98618012-98632757	-	3'	98625944	98632757
Pma_10011221.g	PIN_chr12:3642696-3655981	-	5'	3643043	3642696
Pma_10011221.g	PIN_chr12:3642696-3655981	-	3'	3645417	3655981
Pma_10007504.g	scaffold1942:71756-82929	-	5'	73634	71756
Pma_10007504.g	scaffold1942:71756-82929	-	3'	79905	82929
Pma_10030273.g	PIN_chr1:85665179-85678389	-	5'	85670378	85665179
Pma_10030273.g	PIN_chr1:85665179-85678389	-	3'	85678381	85678389
Pma_10025599.g	PIN_chr13:4230765-4255452	-	5'	4231780	4230765
Pma_10006467.g	PIN_chr1:86825070-86840919	-	5'	86833103	86825070
Pma_10006467.g	PIN_chr1:86825070-86840919	-	3'	86837323	86840919
Pma_10011812.g	PIN_chr12:31545353-31556637	+	5'	31547388	31545353
Pma_10011812.g	PIN_chr12:31545353-31556637	+	3'	31553984	31556637
Pma_10010080.g	PIN_chr9:97308681-97326799	+	5'	97311422	97308681
Pma_10010080.g	PIN_chr9:97308681-97326799	+	3'	97320059	97326799
Pma_10023618.g	PIN_chr9:59112546-59158770	+	5'	59130637	59112546
Pma_10023618.g	PIN_chr9:59112546-59158770	+	3'	59158711	59158770
Pma_10014787.g	PIN_chr8:16928322-16934768	-	5'	16928325	16928322
Pma_10031567.g	PIN_chr11:41347730-41357340	-	3'	41352224	41357340
Pma_373.739.g	scaffold3622:6024-21882	+	5'	13312	6024
Pma_373.739.g	scaffold3622:6024-21882	+	3'	20910	21882
Pma_10003297.g	PIN_chr11:29080446-29096877	-	5'	29081490	29080446
Pma_10003297.g	PIN_chr11:29080446-29096877	-	3'	29094995	29096877
Pma_10029938.g	PIN_chr9:60785726-60815709	+	5'	60788174	60785726
Pma_10029938.g	PIN_chr9:60785726-60815709	+	3'	60814072	60815709
Pma_10002012.g	PIN_chr1:79205866-79252814	-	5'	79208961	79205866
Pma_10002012.g	PIN_chr1:79205866-79252814	-	3'	79225691	79252814
Pma_10022790.g	PIN_chr9:51575083-51582160	-	5'	51578804	51575083
Pma_10022790.g	PIN_chr9:51575083-51582160	-	3'	51579331	51582160
Pma_10001223.g	scaffold9208_M:1396-5942	-	5'	3410	1396
Pma_10001223.g	scaffold9208_M:1396-5942	-	3'	5897	5942
Pma_10014889.g	PIN_chr10:33034144-33144376	-	3'	33111096	33144376
Pma_311.358.g	PIN_chr9:39647280-39652436	-	5'	39647791	39647280
Pma_311.358.g	PIN_chr9:39647280-39652436	-	3'	39652086	39652436
Pma_10022497.g	PIN_chr3:89319501-89347832	+	5'	89319998	89319501
Pma_10022497.g	PIN_chr3:89319501-89347832	+	3'	89345450	89347832
Pma_10020650.g	PIN_chr2:18069503-18132574	+	3'	18130723	18132574
Pma_10018187.g	PIN_chr10:53265687-53291661	+	5'	53266658	53265687
Pma_10018187.g	PIN_chr10:53265687-53291661	+	3'	53291182	53291661
Pma_10032177.g	PIN_chr3:11860489-11930797	-	5'	11861039	11860489
Pma_10032177.g	PIN_chr3:11860489-11930797	-	3'	11928270	11930797
Pma_10012663.g	PIN_chr10:66444881-66463868	+	3'	66460239	66463868
Pma_10004345.g	PIN_chr3:18443999-18466482	-	5'	18447707	18443999
Pma_10004345.g	PIN_chr3:18443999-18466482	-	3'	18461861	18466482
Pma_10020114.g	PIN_chr1:58107177-58120702	+	5'	58107280	58107177
Pma_10020114.g	PIN_chr1:58107177-58120702	+	3'	58114161	58120702
Pma_10016961.g	PIN_chr5:12705803-12718427	+	5'	12709118	12705803
Pma_10016961.g	PIN_chr5:12705803-12718427	+	3'	12713596	12718427
Pma_10023460.g	PIN_chr6:52240100-52266453	+	5'	52252728	52240100
Pma_10023460.g	PIN_chr6:52240100-52266453	+	3'	52253573	52266453
Pma_10020819.g	scaffold580:336419-349462	-	5'	339012	336419
Pma_10029221.g	PIN_chr4:18951587-18966722	-	5'	18954064	18951587
Pma_10029221.g	PIN_chr4:18951587-18966722	-	3'	18966594	18966722
Pma_10011060.g	PIN_chr6:42070376-42076358	-	5'	42075327	42070376
Pma_10011060.g	PIN_chr6:42070376-42076358	-	3'	42076298	42076358
Pma_10007788.g	PIN_chr9:74395720-74398878	-	5'	74395806	74395720
Pma_10007788.g	PIN_chr9:74395720-74398878	-	3'	74397386	74398878
Pma_10020530.g	PIN_chr5:16108816-16114159	-	5'	16108855	16108816
Pma_10020530.g	PIN_chr5:16108816-16114159	-	3'	16110847	16114159
Pma_10028745.g	PIN_chr8:11112889-11141001	-	5'	11129681	11112889
Pma_10028745.g	PIN_chr8:11112889-11141001	-	3'	11140976	11141001
Pma_10009330.g	PIN_chr3:85149038-85263235	-	3'	85226165	85263235
Pma_10020158.g	PIN_chr1:36887814-36897232	-	5'	36889576	36887814
Pma_10020158.g	PIN_chr1:36887814-36897232	-	3'	36896879	36897232
Pma_10002856.g	PIN_chr4:49406736-49415770	+	5'	49406756	49406736
Pma_10002856.g	PIN_chr4:49406736-49415770	+	3'	49415499	49415770
Pma_170.50.g	PIN_chr3:87172792-87183934	+	5'	87173893	87172792
Pma_170.50.g	PIN_chr3:87172792-87183934	+	3'	87183041	87183934
Pma_10018661.g	PIN_chr11:47772722-47775410	+	5'	47773192	47772722
Pma_10018661.g	PIN_chr11:47772722-47775410	+	3'	47775373	47775410
Pma_10015579.g	PIN_chr3:61204105-61214335	+	5'	61205332	61204105
Pma_10015579.g	PIN_chr3:61204105-61214335	+	3'	61212404	61214335
Pma_10004028.g	PIN_chr3:86795888-86883927	-	5'	86843165	86795888
Pma_10004028.g	PIN_chr3:86795888-86883927	-	3'	86879007	86883927
Pma_10022458.g	PIN_chr9:22298843-22319103	+	5'	22298873	22298843
Pma_10022458.g	PIN_chr9:22298843-22319103	+	3'	22317565	22319103
Pma_10013437.g	PIN_chr9:54449158-54459662	+	5'	54449274	54449158
Pma_10013437.g	PIN_chr9:54449158-54459662	+	3'	54457686	54459662
Pma_10029561.g	PIN_chr4:27789537-27804580	+	5'	27789619	27789537
Pma_10029561.g	PIN_chr4:27789537-27804580	+	3'	27803569	27804580
Pma_10004524.g	PIN_chr10:38428664-38436575	-	5'	38431745	38428664
Pma_10032273.g	scaffold10:513747-517852	+	3'	515694	517852
Pma_10020897.g	PIN_chr10:62816547-62836285	-	5'	62818937	62816547
Pma_10020897.g	PIN_chr10:62816547-62836285	-	3'	62836261	62836285
Pma_10014294.g	PIN_chr5:8435388-8461800	-	5'	8436515	8435388
Pma_10014294.g	PIN_chr5:8435388-8461800	-	3'	8457493	8461800
Pma_10014816.g	PIN_chr3:88485860-88533243	+	5'	88485946	88485860
Pma_10014816.g	PIN_chr3:88485860-88533243	+	3'	88488522	88533243
Pma_10029806.g	PIN_chr10:81031032-81055615	+	5'	81035033	81031032
Pma_10026629.g	PIN_chr11:54059930-54089974	-	5'	54062953	54059930
Pma_10016618.g	PIN_chr13:12037256-12043315	-	5'	12038155	12037256
Pma_10016618.g	PIN_chr13:12037256-12043315	-	3'	12043293	12043315
Pma_10004052.g	PIN_chr10:3390982-3393186	-	5'	3391066	3390982
Pma_10004052.g	PIN_chr10:3390982-3393186	-	3'	3392367	3393186
Pma_10002758.g	PIN_chr4:32621086-32637901	-	5'	32626753	32621086
Pma_10002758.g	PIN_chr4:32621086-32637901	-	3'	32631288	32637901
Pma_10027660.g	PIN_chr3:42682761-42704849	+	5'	42687694	42682761
Pma_10027660.g	PIN_chr3:42682761-42704849	+	3'	42700975	42704849
Pma_10026706.g	PIN_chr3:30173172-30205510	-	5'	30176983	30173172
Pma_10027960.g	PIN_chr8:13419403-13431963	+	5'	13428784	13419403
Pma_10004405.g	PIN_chr9:72774579-72791625	-	5'	72778170	72774579
Pma_10004405.g	PIN_chr9:72774579-72791625	-	3'	72785362	72791625
Pma_10016519.g	PIN_chr5:23690148-23703157	+	5'	23696655	23690148
Pma_10016519.g	PIN_chr5:23690148-23703157	+	3'	23703139	23703157
Pma_10015535.g	PIN_chr3:10261285-10282260	-	3'	10282112	10282260
Pma_10029768.g	PIN_chr2:42112243-42124429	-	5'	42112251	42112243
Pma_10000637.g	scaffold13342_M:10924-19057	-	5'	10972	10924
Pma_10000637.g	scaffold13342_M:10924-19057	-	3'	18910	19057
Pma_10024719.g	PIN_chr4:6973925-6980878	-	5'	6974479	6973925
Pma_10024719.g	PIN_chr4:6973925-6980878	-	3'	6979904	6980878
Pma_10021653.g	PIN_chr8:21472653-21489902	-	5'	21479408	21472653
Pma_10020318.g	PIN_chr6:33633836-33654906	+	5'	33634742	33633836
Pma_10020318.g	PIN_chr6:33633836-33654906	+	3'	33653000	33654906
Pma_10027471.g	PIN_chr1:53984162-54023684	-	3'	54023306	54023684
Pma_10000685.g	PIN_chr14:8283960-8292579	+	5'	8289931	8283960
Pma_10000685.g	PIN_chr14:8283960-8292579	+	3'	8291325	8292579
Pma_10019231.g	PIN_chr14:708866-721992	+	5'	720216	708866
Pma_10019231.g	PIN_chr14:708866-721992	+	3'	721802	721992
Pma_10029127.g	scaffold117:635845-653851	+	5'	644486	635845
Pma_10029127.g	scaffold117:635845-653851	+	3'	649121	653851
Pma_10013408.g	PIN_chr1:25616779-25641084	-	5'	25618405	25616779
Pma_10013408.g	PIN_chr1:25616779-25641084	-	3'	25634134	25641084
Pma_10027723.g	PIN_chr9:79208870-79225668	-	5'	79212889	79208870
Pma_10027723.g	PIN_chr9:79208870-79225668	-	3'	79220549	79225668
Pma_268.22.g	PIN_chr8:19155071-19178605	+	5'	19169910	19155071
Pma_268.22.g	PIN_chr8:19155071-19178605	+	3'	19176465	19178605
Pma_10005825.g	scaffold2178:101112-106202	-	5'	101747	101112
Pma_10005825.g	scaffold2178:101112-106202	-	3'	104336	106202
Pma_10028091.g	PIN_chr12:38066464-38072458	+	5'	38066471	38066464
Pma_10007588.g	PIN_chr10:60656738-60674044	-	5'	60657745	60656738
Pma_10007588.g	PIN_chr10:60656738-60674044	-	3'	60666133	60674044
Pma_10020033.g	PIN_chr5:45923294-45957928	-	5'	45926882	45923294
Pma_10020033.g	PIN_chr5:45923294-45957928	-	3'	45949780	45957928
Pma_10015627.g	PIN_chr3:5982686-5996480	+	5'	5986863	5982686
Pma_10015627.g	PIN_chr3:5982686-5996480	+	3'	5995273	5996480
Pma_10006135.g	PIN_chr9:74206649-74210031	+	5'	74208035	74206649
Pma_10006135.g	PIN_chr9:74206649-74210031	+	3'	74209056	74210031
Pma_10021005.g	PIN_chr14:32621334-32636988	+	5'	32621563	32621334
Pma_10021005.g	PIN_chr14:32621334-32636988	+	3'	32632504	32636988
Pma_10001601.g	scaffold7931_M:14811-29447	+	3'	29330	29447
Pma_10013038.g	PIN_chr9:11288418-11294429	-	5'	11290499	11288418
Pma_10013038.g	PIN_chr9:11288418-11294429	-	3'	11293471	11294429
Pma_10000536.g	PIN_chr10:75889111-75892355	+	5'	75890683	75889111
Pma_10000536.g	PIN_chr10:75889111-75892355	+	3'	75891816	75892355
Pma_10025801.g	PIN_chr5:14573419-14590603	+	5'	14577090	14573419
Pma_10025801.g	PIN_chr5:14573419-14590603	+	3'	14587943	14590603
Pma_10032669.g	PIN_chr1:6621662-6679858	+	3'	6662327	6679858
Pma_10013078.g	PIN_chr9:2656253-2674237	-	5'	2656584	2656253
Pma_10031436.g	PIN_chr2:35053359-35058399	-	5'	35053885	35053359
Pma_10031436.g	PIN_chr2:35053359-35058399	-	3'	35057933	35058399
Pma_10013254.g	PIN_chr6:35302880-35327172	-	5'	35303151	35302880
Pma_10013254.g	PIN_chr6:35302880-35327172	-	3'	35322784	35327172
Pma_10012861.g	PIN_chr5:53440696-53453978	-	5'	53441108	53440696
Pma_10012861.g	PIN_chr5:53440696-53453978	-	3'	53443972	53453978
Pma_10002536.g	PIN_chr3:34180393-34194817	+	5'	34180432	34180393
Pma_10004995.g	PIN_chr9:81561355-81574114	-	5'	81565847	81561355
Pma_10004995.g	PIN_chr9:81561355-81574114	-	3'	81568592	81574114
Pma_10023019.g	scaffold435:425590-474512	-	5'	429527	425590
Pma_10023019.g	scaffold435:425590-474512	-	3'	467511	474512
Pma_10007385.g	PIN_chr12:26471248-26483008	+	3'	26481309	26483008
Pma_10029391.g	PIN_chr1:59623147-59652081	+	5'	59623235	59623147
Pma_10029391.g	PIN_chr1:59623147-59652081	+	3'	59648680	59652081
Pma_10023617.g	PIN_chr12:47825193-47864367	+	5'	47833074	47825193
Pma_10023617.g	PIN_chr12:47825193-47864367	+	3'	47864207	47864367
Pma_10025143.g	PIN_chr10:76789093-76811048	+	5'	76790752	76789093
Pma_10025143.g	PIN_chr10:76789093-76811048	+	3'	76810290	76811048
Pma_10026799.g	PIN_chr1:24070324-24088362	-	5'	24070710	24070324
Pma_10026799.g	PIN_chr1:24070324-24088362	-	3'	24083296	24088362
Pma_10022655.g	PIN_chr4:48078534-48118183	-	5'	48078858	48078534
Pma_10022655.g	PIN_chr4:48078534-48118183	-	3'	48092376	48118183
Pma_10032223.g	PIN_chr3:4422541-4445585	-	5'	4423394	4422541
Pma_10032223.g	PIN_chr3:4422541-4445585	-	3'	4433162	4445585
Pma_10011811.g	PIN_chr12:31537142-31545147	-	5'	31538590	31537142
Pma_10011811.g	PIN_chr12:31537142-31545147	-	3'	31544712	31545147
Pma_10005588.g	PIN_chr9:97070859-97099428	+	5'	97078430	97070859
Pma_10005588.g	PIN_chr9:97070859-97099428	+	3'	97097590	97099428
Pma_10020252.g	PIN_chr12:1007888-1037941	+	5'	1011836	1007888
Pma_10020252.g	PIN_chr12:1007888-1037941	+	3'	1017365	1037941
Pma_10015730.g	PIN_chr1:29424032-29489012	+	5'	29433163	29424032
Pma_10015730.g	PIN_chr1:29424032-29489012	+	3'	29487273	29489012
Pma_10030591.g	PIN_chr9:14201632-14236822	+	5'	14204828	14201632
Pma_10014695.g	PIN_chr10:14398038-14469461	-	5'	14454281	14398038
Pma_10014695.g	PIN_chr10:14398038-14469461	-	3'	14469401	14469461
Pma_10004477.g	PIN_chr9:47272803-47282339	-	5'	47276829	47272803
Pma_10004477.g	PIN_chr9:47272803-47282339	-	3'	47278391	47282339
Pma_10014019.g	PIN_chr4:16325988-16337193	+	5'	16326207	16325988
Pma_10014019.g	PIN_chr4:16325988-16337193	+	3'	16336595	16337193
Pma_10024140.g	PIN_chr3:15626468-15646195	-	5'	15629574	15626468
Pma_10024140.g	PIN_chr3:15626468-15646195	-	3'	15645949	15646195
Pma_10002659.g	PIN_chr1:18097097-18101561	+	5'	18098322	18097097
Pma_10002659.g	PIN_chr1:18097097-18101561	+	3'	18100429	18101561
Pma_10018814.g	PIN_chr4:25979490-25984527	+	5'	25981129	25979490
Pma_10018814.g	PIN_chr4:25979490-25984527	+	3'	25983149	25984527
Pma_10031187.g	PIN_chr9:52962057-52996919	-	5'	52966583	52962057
Pma_10027430.g	PIN_chr11:17636944-17641187	-	5'	17639459	17636944
Pma_10027430.g	PIN_chr11:17636944-17641187	-	3'	17640475	17641187
Pma_10020147.g	PIN_chr1:36671185-36687474	+	5'	36673915	36671185
Pma_10020147.g	PIN_chr1:36671185-36687474	+	3'	36682642	36687474
Pma_10030841.g	PIN_chr3:9103931-9131663	+	5'	9109621	9103931
Pma_10030841.g	PIN_chr3:9103931-9131663	+	3'	9127113	9131663
Pma_10031559.g	PIN_chr11:41001607-41004453	-	5'	41003269	41001607
Pma_10031559.g	PIN_chr11:41001607-41004453	-	3'	41004258	41004453
Pma_10018340.g	PIN_chr2:16569598-16579269	-	5'	16570567	16569598
Pma_10018340.g	PIN_chr2:16569598-16579269	-	3'	16579090	16579269
Pma_10010157.g	PIN_chr10:80315425-80348353	-	5'	80317170	80315425
Pma_10028176.g	PIN_chr6:13395679-13399058	+	5'	13397023	13395679
Pma_10028176.g	PIN_chr6:13395679-13399058	+	3'	13398999	13399058
Pma_10029671.g	PIN_chr1:68107226-68112375	-	5'	68107390	68107226
Pma_10029671.g	PIN_chr1:68107226-68112375	-	3'	68112351	68112375
Pma_10005762.g	PIN_chr9:27639252-27654513	+	5'	27643005	27639252
Pma_10005762.g	PIN_chr9:27639252-27654513	+	3'	27653816	27654513
Pma_10007602.g	PIN_chr7:23118142-23169310	-	5'	23146623	23118142
Pma_10003602.g	PIN_chr1:98057164-98123604	+	5'	98100186	98057164
Pma_10003602.g	PIN_chr1:98057164-98123604	+	3'	98120334	98123604
Pma_10017469.g	PIN_chr5:487442-533069	+	5'	490031	487442
Pma_10017469.g	PIN_chr5:487442-533069	+	3'	512449	533069
Pma_10011462.g	PIN_chr2:1408961-1430596	-	5'	1410397	1408961
Pma_10011462.g	PIN_chr2:1408961-1430596	-	3'	1420484	1430596
Pma_10006926.g	PIN_chr3:82884887-82910963	+	5'	82894305	82884887
Pma_10006926.g	PIN_chr3:82884887-82910963	+	3'	82908279	82910963
Pma_10023567.g	PIN_chr2:30372521-30379320	-	5'	30374892	30372521
Pma_10015343.g	PIN_chr6:28885968-28899869	-	5'	28886309	28885968
Pma_10015343.g	PIN_chr6:28885968-28899869	-	3'	28891540	28899869
Pma_10009243.g	PIN_chr11:42163406-42172251	+	3'	42171942	42172251
Pma_10025764.g	PIN_chr10:8140693-8159703	-	5'	8142145	8140693
Pma_10025764.g	PIN_chr10:8140693-8159703	-	3'	8157807	8159703
Pma_10031965.g	PIN_chr10:10939595-10973280	-	5'	10944697	10939595
Pma_10031965.g	PIN_chr10:10939595-10973280	-	3'	10956055	10973280
Pma_10023120.g	PIN_chr1:60074980-60105138	+	5'	60088685	60074980
Pma_10023120.g	PIN_chr1:60074980-60105138	+	3'	60103204	60105138
Pma_10004490.g	PIN_chr2:43558877-43574658	-	5'	43562426	43558877
Pma_10004490.g	PIN_chr2:43558877-43574658	-	3'	43569205	43574658
Pma_10008729.g	PIN_chr5:30952588-30965407	-	5'	30952812	30952588
Pma_10008729.g	PIN_chr5:30952588-30965407	-	3'	30962596	30965407
Pma_10022630.g	PIN_chr10:46741357-46809405	-	5'	46744458	46741357
Pma_10022630.g	PIN_chr10:46741357-46809405	-	3'	46759565	46809405
Pma_10031046.g	PIN_chr7:31865787-31882481	-	5'	31866876	31865787
Pma_10031046.g	PIN_chr7:31865787-31882481	-	3'	31881078	31882481
Pma_10011528.g	PIN_chr2:50773932-50796036	+	5'	50794771	50773932
Pma_10011528.g	PIN_chr2:50773932-50796036	+	3'	50795886	50796036
Pma_10012080.g	PIN_chr10:41735935-41838160	+	5'	41739874	41735935
Pma_10020039.g	PIN_chr1:95578992-95595066	+	3'	95592368	95595066
Pma_10017706.g	PIN_chr4:6070951-6088551	+	3'	6087076	6088551
Pma_10012427.g	PIN_chr10:26580903-26603139	-	5'	26581065	26580903
Pma_10012427.g	PIN_chr10:26580903-26603139	-	3'	26599895	26603139
Pma_10027142.g	PIN_chr10:9331777-9371747	-	5'	9335449	9331777
Pma_10008424.g	PIN_chr4:36565509-36594209	+	3'	36594090	36594209
Pma_10005862.g	PIN_chr11:4116929-4142251	+	5'	4125765	4116929
Pma_10022188.g	PIN_chr1:5427669-5443312	-	5'	5427775	5427669
Pma_10022188.g	PIN_chr1:5427669-5443312	-	3'	5429025	5443312
Pma_10022885.g	PIN_chr9:19390090-19403063	-	5'	19391219	19390090
Pma_10015999.g	PIN_chr3:29603573-29634506	-	5'	29610186	29603573
Pma_10021771.g	PIN_chr5:7290691-7295825	+	5'	7293548	7290691
Pma_10021771.g	PIN_chr5:7290691-7295825	+	3'	7295626	7295825
Pma_166.506.g	PIN_chr2:20477720-20492291	-	5'	20484035	20477720
Pma_166.506.g	PIN_chr2:20477720-20492291	-	3'	20492193	20492291
Pma_10021140.g	PIN_chr1:38053616-38138663	+	5'	38053638	38053616
Pma_10021140.g	PIN_chr1:38053616-38138663	+	3'	38138559	38138663
Pma_448.771.g	PIN_chr2:50146454-50156398	+	5'	50146525	50146454
Pma_448.771.g	PIN_chr2:50146454-50156398	+	3'	50156130	50156398
Pma_10032214.g	PIN_chr3:4132115-4136789	+	5'	4134610	4132115
Pma_10032214.g	PIN_chr3:4132115-4136789	+	3'	4136691	4136789
Pma_10027369.g	PIN_chr4:29666955-29686521	+	5'	29666970	29666955
Pma_10027369.g	PIN_chr4:29666955-29686521	+	3'	29676888	29686521
Pma_10005548.g	PIN_chr9:36526457-36572658	-	5'	36530865	36526457
Pma_10005548.g	PIN_chr9:36526457-36572658	-	3'	36550235	36572658
Pma_10017284.g	PIN_chr12:14463602-14469770	+	5'	14464646	14463602
Pma_10017284.g	PIN_chr12:14463602-14469770	+	3'	14467397	14469770
Pma_67.833.g	PIN_chr1:49619226-49636708	-	5'	49621394	49619226
Pma_67.833.g	PIN_chr1:49619226-49636708	-	3'	49636590	49636708
Pma_10003307.g	PIN_chr2:38206301-38228840	+	5'	38209814	38206301
Pma_10003307.g	PIN_chr2:38206301-38228840	+	3'	38227908	38228840
Pma_10009601.g	PIN_chr4:11667075-11675585	+	5'	11667509	11667075
Pma_10009601.g	PIN_chr4:11667075-11675585	+	3'	11674515	11675585
Pma_10025797.g	PIN_chr5:14475499-14501541	+	5'	14475537	14475499
Pma_10025797.g	PIN_chr5:14475499-14501541	+	3'	14501101	14501541
Pma_10025598.g	PIN_chr13:4221382-4227116	-	5'	4222553	4221382
Pma_10025598.g	PIN_chr13:4221382-4227116	-	3'	4223782	4227116
Pma_10001009.g	PIN_chr10:49349684-49368558	-	5'	49352600	49349684
Pma_537.226.g	PIN_chr10:38696230-38717908	-	5'	38699511	38696230
Pma_10014745.g	PIN_chr10:14950654-14956719	-	5'	14951077	14950654
Pma_10014745.g	PIN_chr10:14950654-14956719	-	3'	14954598	14956719
Pma_10020086.g	PIN_chr1:20105939-20141923	+	5'	20125189	20105939
Pma_10020086.g	PIN_chr1:20105939-20141923	+	3'	20140598	20141923
Pma_10030520.g	scaffold65:762978-784869	-	5'	763026	762978
Pma_271.106.g	PIN_chr2:37670151-37682727	+	5'	37674406	37670151
Pma_271.106.g	PIN_chr2:37670151-37682727	+	3'	37680257	37682727
Pma_10028968.g	PIN_chr11:23579530-23605551	-	5'	23582927	23579530
Pma_10017544.g	PIN_chr10:66563871-66580000	-	5'	66572067	66563871
Pma_10017544.g	PIN_chr10:66563871-66580000	-	3'	66579852	66580000
Pma_10004886.g	PIN_chr10:76679551-76707310	+	5'	76685245	76679551
Pma_10004886.g	PIN_chr10:76679551-76707310	+	3'	76700182	76707310
Pma_10011551.g	PIN_chr1:26142133-26154706	-	5'	26142720	26142133
Pma_10011551.g	PIN_chr1:26142133-26154706	-	3'	26154603	26154706
Pma_10020978.g	PIN_chr1:87788540-87791072	+	5'	87789054	87788540
Pma_10020978.g	PIN_chr1:87788540-87791072	+	3'	87790091	87791072
Pma_10019555.g	PIN_chr1:8304455-8328112	+	5'	8310240	8304455
Pma_10016518.g	PIN_chr5:23640837-23686808	-	5'	23641328	23640837
Pma_10006381.g	PIN_chr9:63554281-63575317	-	5'	63557917	63554281
Pma_10006381.g	PIN_chr9:63554281-63575317	-	3'	63573552	63575317
Pma_10029885.g	PIN_chr9:71836066-71847935	-	5'	71837367	71836066
Pma_10029885.g	PIN_chr9:71836066-71847935	-	3'	71843401	71847935
Pma_10006562.g	PIN_chr3:48131437-48163308	-	5'	48132040	48131437
Pma_10006562.g	PIN_chr3:48131437-48163308	-	3'	48143966	48163308
Pma_10018423.g	PIN_chr1:33356725-33359211	-	5'	33358631	33356725
Pma_10018423.g	PIN_chr1:33356725-33359211	-	3'	33359176	33359211
Pma_10022052.g	PIN_chr5:47585017-47602957	+	3'	47601952	47602957
Pma_10009585.g	PIN_chr11:44170789-44186399	+	5'	44171065	44170789
Pma_10009585.g	PIN_chr11:44170789-44186399	+	3'	44186257	44186399
Pma_10032542.g	scaffold5:1410238-1413431	+	5'	1410727	1410238
Pma_10032542.g	scaffold5:1410238-1413431	+	3'	1411986	1413431
Pma_10021416.g	PIN_chr4:44387134-44393903	-	5'	44389070	44387134
Pma_10021416.g	PIN_chr4:44387134-44393903	-	3'	44393846	44393903
Pma_10011453.g	PIN_chr9:11648899-11672230	+	5'	11658471	11648899
Pma_10011453.g	PIN_chr9:11648899-11672230	+	3'	11671212	11672230
Pma_10010565.g	PIN_chr1:103962301-103980666	+	5'	103963417	103962301
Pma_10010565.g	PIN_chr1:103962301-103980666	+	3'	103980338	103980666
Pma_10026961.g	PIN_chr1:10185138-10227144	-	3'	10223810	10227144
Pma_10006299.g	PIN_chr1:2965366-2972464	+	5'	2965393	2965366
Pma_10006299.g	PIN_chr1:2965366-2972464	+	3'	2971850	2972464
Pma_10004425.g	PIN_chr1:29981066-29994855	-	5'	29984850	29981066
Pma_10004712.g	PIN_chr3:75318090-75349266	+	5'	75333489	75318090
Pma_10032389.g	PIN_chr10:1888518-1900397	-	5'	1890792	1888518
Pma_10032389.g	PIN_chr10:1888518-1900397	-	3'	1899269	1900397
Pma_10029386.g	PIN_chr1:59538482-59555890	+	5'	59541693	59538482
Pma_10029386.g	PIN_chr1:59538482-59555890	+	3'	59555092	59555890
Pma_10016315.g	PIN_chr9:23752355-23768056	-	5'	23752505	23752355
Pma_10016315.g	PIN_chr9:23752355-23768056	-	3'	23767987	23768056
Pma_10027227.g	PIN_chr8:14347444-14354647	+	5'	14347501	14347444
Pma_10027227.g	PIN_chr8:14347444-14354647	+	3'	14353419	14354647
Pma_302.636.g	PIN_chr2:52335420-52360582	+	5'	52352319	52335420
Pma_302.636.g	PIN_chr2:52335420-52360582	+	3'	52357594	52360582
Pma_10031514.g	PIN_chr11:53153377-53174482	-	5'	53154725	53153377
Pma_10031514.g	PIN_chr11:53153377-53174482	-	3'	53171547	53174482
Pma_10017502.g	PIN_chr3:16688781-16703346	-	5'	16688862	16688781
Pma_10017502.g	PIN_chr3:16688781-16703346	-	3'	16699583	16703346
Pma_10017666.g	PIN_chr11:1856347-1873775	+	5'	1859186	1856347
Pma_10017666.g	PIN_chr11:1856347-1873775	+	3'	1871478	1873775
Pma_10005315.g	PIN_chr7:20505161-20507905	+	5'	20506341	20505161
Pma_10005315.g	PIN_chr7:20505161-20507905	+	3'	20507564	20507905
Pma_10020190.g	PIN_chr4:10300527-10306857	+	5'	10304091	10300527
Pma_10020190.g	PIN_chr4:10300527-10306857	+	3'	10306657	10306857
Pma_10026487.g	scaffold241:334962-359742	-	5'	335005	334962
Pma_10023483.g	PIN_chr1:52907366-53160081	-	5'	53147903	52907366
Pma_150.40.g	PIN_chr9:7174281-7181337	+	5'	7180410	7174281
Pma_150.40.g	PIN_chr9:7174281-7181337	+	3'	7181112	7181337
Pma_10011618.g	PIN_chr9:59173294-59205089	+	5'	59174540	59173294
Pma_10019836.g	PIN_chr11:23006082-23028615	+	3'	23024526	23028615
Pma_10029359.g	PIN_chr9:26700611-26753798	-	3'	26753633	26753798
Pma_10032612.g	PIN_chr1:11997162-12005580	-	5'	12001341	11997162
Pma_10032612.g	PIN_chr1:11997162-12005580	-	3'	12002259	12005580
Pma_10020037.g	PIN_chr5:46012372-46071953	-	3'	46061758	46071953
Pma_10001118.g	PIN_chr3:47387255-47400699	-	5'	47388112	47387255
Pma_10001118.g	PIN_chr3:47387255-47400699	-	3'	47390076	47400699
Pma_10001779.g	PIN_chr3:42415218-42451018	+	5'	42419449	42415218
Pma_10001779.g	PIN_chr3:42415218-42451018	+	3'	42450306	42451018
Pma_10002418.g	PIN_chr5:6898956-6907283	-	5'	6899305	6898956
Pma_10002418.g	PIN_chr5:6898956-6907283	-	3'	6900252	6907283
Pma_10010063.g	PIN_chr7:34023485-34084826	-	3'	34062064	34084826
Pma_10032164.g	PIN_chr3:12229994-12260622	-	5'	12230976	12229994
Pma_10023734.g	PIN_chr12:24927450-24937527	+	5'	24927526	24927450
Pma_10023734.g	PIN_chr12:24927450-24937527	+	3'	24935054	24937527
Pma_10022818.g	PIN_chr7:35876252-35898971	+	5'	35878048	35876252
Pma_10022818.g	PIN_chr7:35876252-35898971	+	3'	35896395	35898971
Pma_10002528.g	PIN_chr3:26877524-26881348	-	5'	26879366	26877524
Pma_10002528.g	PIN_chr3:26877524-26881348	-	3'	26881283	26881348
Pma_10004268.g	PIN_chr9:895915-904238	-	5'	897330	895915
Pma_10004268.g	PIN_chr9:895915-904238	-	3'	904208	904238
Pma_10009013.g	PIN_chr10:75798058-75824008	-	5'	75814283	75798058
Pma_10025207.g	PIN_chr14:1405991-1433517	-	5'	1412702	1405991
Pma_10025207.g	PIN_chr14:1405991-1433517	-	3'	1433297	1433517
Pma_320.596.g	PIN_chr3:44908854-44919533	-	5'	44910793	44908854
Pma_320.596.g	PIN_chr3:44908854-44919533	-	3'	44911556	44919533
Pma_10002945.g	PIN_chr1:100149914-100163108	-	5'	100150199	100149914
Pma_10002945.g	PIN_chr1:100149914-100163108	-	3'	100153152	100163108
Pma_10007741.g	PIN_chr4:50541525-50552326	-	5'	50543823	50541525
Pma_10007741.g	PIN_chr4:50541525-50552326	-	3'	50552304	50552326
Pma_10025767.g	PIN_chr10:8197736-8218070	+	5'	8197769	8197736
Pma_10025767.g	PIN_chr10:8197736-8218070	+	3'	8211788	8218070
Pma_10021965.g	PIN_chr9:386316-511872	+	5'	497986	386316
Pma_10021965.g	PIN_chr9:386316-511872	+	3'	511796	511872
Pma_10015523.g	PIN_chr3:10049543-10093802	-	5'	10049775	10049543
Pma_10015523.g	PIN_chr3:10049543-10093802	-	3'	10079653	10093802
Pma_10024871.g	PIN_chr11:733853-736452	-	5'	734001	733853
Pma_10024871.g	PIN_chr11:733853-736452	-	3'	735059	736452
Pma_10008327.g	scaffold1826:86893-98153	+	5'	87177	86893
Pma_10008327.g	scaffold1826:86893-98153	+	3'	96747	98153
Pma_10017834.g	PIN_chr5:38858977-38868505	-	5'	38864385	38858977
Pma_10017834.g	PIN_chr5:38858977-38868505	-	3'	38868434	38868505
Pma_10029342.g	PIN_chr9:9344551-9377495	-	5'	9346970	9344551
Pma_10029342.g	PIN_chr9:9344551-9377495	-	3'	9366210	9377495
Pma_354.207.g	PIN_chr1:18026691-18041296	+	5'	18032213	18026691
Pma_354.207.g	PIN_chr1:18026691-18041296	+	3'	18041151	18041296
Pma_10030904.g	PIN_chr8:24784197-24798904	-	5'	24784532	24784197
Pma_10030904.g	PIN_chr8:24784197-24798904	-	3'	24796604	24798904
Pma_10017767.g	PIN_chr5:33385577-33407185	-	5'	33386799	33385577
Pma_10017767.g	PIN_chr5:33385577-33407185	-	3'	33407149	33407185
Pma_10023611.g	PIN_chr12:48093492-48126861	-	3'	48110377	48126861
Pma_10000808.g	Scaffold3425:2725-27401	-	5'	3385	2725
Pma_10000808.g	Scaffold3425:2725-27401	-	3'	12415	27401
Pma_10032129.g	PIN_chr10:22292584-22317450	-	5'	22308262	22292584
Pma_10032129.g	PIN_chr10:22292584-22317450	-	3'	22313099	22317450
Pma_10006827.g	PIN_chr11:48399874-48427600	-	3'	48427502	48427600
Pma_10023732.g	PIN_chr12:24913174-24924308	-	5'	24914828	24913174
Pma_10023732.g	PIN_chr12:24913174-24924308	-	3'	24920258	24924308
Pma_10021754.g	PIN_chr3:32849363-32862558	+	5'	32854678	32849363
Pma_10021754.g	PIN_chr3:32849363-32862558	+	3'	32862011	32862558
Pma_10019215.g	PIN_chr3:84848288-84856973	+	5'	84850352	84848288
Pma_10019215.g	PIN_chr3:84848288-84856973	+	3'	84855872	84856973
Pma_10029184.g	PIN_chr10:39885831-39901315	+	5'	39885900	39885831
Pma_10029184.g	PIN_chr10:39885831-39901315	+	3'	39896447	39901315
Pma_10013249.g	PIN_chr6:35165792-35179336	+	5'	35170868	35165792
Pma_10013249.g	PIN_chr6:35165792-35179336	+	3'	35178618	35179336
Pma_10012509.g	PIN_chr3:31258899-31276053	-	5'	31261664	31258899
Pma_10012509.g	PIN_chr3:31258899-31276053	-	3'	31271456	31276053
Pma_10013970.g	PIN_chr1:49126395-49130254	-	5'	49126540	49126395
Pma_10013970.g	PIN_chr1:49126395-49130254	-	3'	49126740	49130254
Pma_10024349.g	PIN_chr1:48361171-48434267	-	5'	48364971	48361171
Pma_10024349.g	PIN_chr1:48361171-48434267	-	3'	48382103	48434267
Pma_10032154.g	PIN_chr3:12560974-12594334	+	5'	12564888	12560974
Pma_10032154.g	PIN_chr3:12560974-12594334	+	3'	12591625	12594334
Pma_10031270.g	PIN_chr4:19329598-19354490	-	3'	19350454	19354490
Pma_10008785.g	PIN_chr3:13323025-13343645	-	3'	13343604	13343645
Pma_10031580.g	PIN_chr11:41660914-41678136	-	5'	41661305	41660914
Pma_10031580.g	PIN_chr11:41660914-41678136	-	3'	41672915	41678136
Pma_10007393.g	PIN_chr8:7568726-7571172	+	5'	7568796	7568726
Pma_10007393.g	PIN_chr8:7568726-7571172	+	3'	7569449	7571172
Pma_10032678.g	PIN_chr1:7176891-7190294	+	5'	7180236	7176891
Pma_10032678.g	PIN_chr1:7176891-7190294	+	3'	7187490	7190294
Pma_10026766.g	PIN_chr10:61596545-61613700	-	5'	61596862	61596545
Pma_10009620.g	PIN_chr5:43284949-43310461	+	5'	43293065	43284949
Pma_10009620.g	PIN_chr5:43284949-43310461	+	3'	43309604	43310461
Pma_10027737.g	PIN_chr9:79455678-79478106	-	5'	79465359	79455678
Pma_10027737.g	PIN_chr9:79455678-79478106	-	3'	79473099	79478106
Pma_10027823.g	PIN_chr1:83882208-83936661	+	5'	83882325	83882208
Pma_10019248.g	PIN_chr1:22934941-22952522	+	5'	22939720	22934941
Pma_10019248.g	PIN_chr1:22934941-22952522	+	3'	22951834	22952522
Pma_10005471.g	PIN_chr12:42549864-42646868	-	5'	42609981	42549864
Pma_10005471.g	PIN_chr12:42549864-42646868	-	3'	42642706	42646868
Pma_10021363.g	PIN_chr3:62110088-62132410	-	5'	62110485	62110088
Pma_10021363.g	PIN_chr3:62110088-62132410	-	3'	62112960	62132410
Pma_10016963.g	PIN_chr5:12605731-12612270	-	5'	12605805	12605731
Pma_10016963.g	PIN_chr5:12605731-12612270	-	3'	12607055	12612270
Pma_10017376.g	PIN_chr5:3427209-3437907	+	5'	3432859	3427209
Pma_10023480.g	PIN_chr1:53190455-53259039	+	5'	53253122	53190455
Pma_10018906.g	PIN_chr8:14830762-14862287	+	5'	14830818	14830762
Pma_10018906.g	PIN_chr8:14830762-14862287	+	3'	14845194	14862287
Pma_10001141.g	PIN_chr12:31180168-31182015	+	5'	31180246	31180168
Pma_10001141.g	PIN_chr12:31180168-31182015	+	3'	31181960	31182015
Pma_10030686.g	PIN_chr3:73569081-73582250	+	5'	73575847	73569081
Pma_10030686.g	PIN_chr3:73569081-73582250	+	3'	73581834	73582250
Pma_10001797.g	PIN_chr4:47075497-47096305	+	5'	47092692	47075497
Pma_10001797.g	PIN_chr4:47075497-47096305	+	3'	47096186	47096305
Pma_10002939.g	PIN_chr4:26190507-26236294	-	5'	26193418	26190507
Pma_10002939.g	PIN_chr4:26190507-26236294	-	3'	26197949	26236294
Pma_10010105.g	PIN_chr4:48250055-48287378	+	5'	48253234	48250055
Pma_10010105.g	PIN_chr4:48250055-48287378	+	3'	48286505	48287378
Pma_10001014.g	PIN_chr1:94780493-94796528	-	5'	94783637	94780493
Pma_10001014.g	PIN_chr1:94780493-94796528	-	3'	94796391	94796528
Pma_10018143.g	PIN_chr2:28876112-28896851	+	5'	28887363	28876112
Pma_10018143.g	PIN_chr2:28876112-28896851	+	3'	28894521	28896851
Pma_10025850.g	PIN_chr3:28007787-28027129	-	5'	28016399	28007787
Pma_10025850.g	PIN_chr3:28007787-28027129	-	3'	28027081	28027129
Pma_402.492.g	PIN_chr10:70667230-70672205	-	5'	70671912	70667230
Pma_402.492.g	PIN_chr10:70667230-70672205	-	3'	70672190	70672205
Pma_10020223.g	PIN_chr11:10718328-10728423	-	5'	10721085	10718328
Pma_10020223.g	PIN_chr11:10718328-10728423	-	3'	10728378	10728423
Pma_10015335.g	PIN_chr6:28687738-28698742	-	5'	28695676	28687738
Pma_10015335.g	PIN_chr6:28687738-28698742	-	3'	28698621	28698742
Pma_10002341.g	PIN_chr10:29802854-29817518	+	5'	29802921	29802854
Pma_10002341.g	PIN_chr10:29802854-29817518	+	3'	29815799	29817518
Pma_10025442.g	PIN_chr4:10557456-10583887	-	5'	10560449	10557456
Pma_10025442.g	PIN_chr4:10557456-10583887	-	3'	10579666	10583887
Pma_10021911.g	PIN_chr3:75789798-75795674	-	5'	75790039	75789798
Pma_10021911.g	PIN_chr3:75789798-75795674	-	3'	75790941	75795674
Pma_10016375.g	PIN_chr10:33783192-33818321	+	5'	33785178	33783192
Pma_10016375.g	PIN_chr10:33783192-33818321	+	3'	33817546	33818321
Pma_10032430.g	PIN_chr10:2976703-3133216	-	5'	3122693	2976703
Pma_10032430.g	PIN_chr10:2976703-3133216	-	3'	3132108	3133216
Pma_10013670.g	PIN_chr9:21166629-21175168	-	5'	21167230	21166629
Pma_10013670.g	PIN_chr9:21166629-21175168	-	3'	21167508	21175168
Pma_10017257.g	PIN_chr5:46322438-46369690	+	5'	46346956	46322438
Pma_10017257.g	PIN_chr5:46322438-46369690	+	3'	46369568	46369690
Pma_169.406.g	PIN_chr3:35594453-35619981	+	5'	35603100	35594453
Pma_169.406.g	PIN_chr3:35594453-35619981	+	3'	35614580	35619981
Pma_10008440.g	PIN_chr1:51663267-51675307	-	5'	51663509	51663267
Pma_10008440.g	PIN_chr1:51663267-51675307	-	3'	51672868	51675307
Pma_22.162.g	PIN_chr9:26964021-27038146	+	3'	27037983	27038146
Pma_10009244.g	PIN_chr11:42182432-42214851	+	3'	42207254	42214851
Pma_10027571.g	PIN_chr10:67665300-67703795	-	5'	67667725	67665300
Pma_10026052.g	PIN_chr4:35463752-35481491	-	5'	35466201	35463752
Pma_10026052.g	PIN_chr4:35463752-35481491	-	3'	35474257	35481491
Pma_10020246.g	PIN_chr12:885455-900569	-	5'	887084	885455
Pma_10020246.g	PIN_chr12:885455-900569	-	3'	892184	900569
Pma_10004684.g	PIN_chr9:13186634-13201351	+	5'	13195204	13186634
Pma_10004684.g	PIN_chr9:13186634-13201351	+	3'	13199791	13201351
Pma_10016919.g	PIN_chr1:25334618-25350468	-	5'	25338353	25334618
Pma_10016919.g	PIN_chr1:25334618-25350468	-	3'	25350378	25350468
Pma_10018665.g	PIN_chr11:47588972-47626104	-	5'	47589725	47588972
Pma_10018665.g	PIN_chr11:47588972-47626104	-	3'	47608586	47626104
Pma_372.534.g	PIN_chr1:23295803-23338369	-	5'	23299923	23295803
Pma_372.534.g	PIN_chr1:23295803-23338369	-	3'	23304191	23338369
Pma_10009196.g	PIN_chr7:23432973-23451226	+	5'	23433094	23432973
Pma_10009196.g	PIN_chr7:23432973-23451226	+	3'	23451148	23451226
Pma_10007933.g	PIN_chr5:53097367-53099848	+	5'	53098376	53097367
Pma_10007933.g	PIN_chr5:53097367-53099848	+	3'	53099773	53099848
Pma_10029496.g	PIN_chr4:41403883-41458079	+	5'	41404031	41403883
Pma_10023922.g	PIN_chr9:12729011-12738221	-	3'	12736069	12738221
Pma_10013533.g	PIN_chr8:26401933-26419291	-	5'	26402485	26401933
Pma_10013533.g	PIN_chr8:26401933-26419291	-	3'	26405346	26419291
Pma_10030574.g	PIN_chr9:13856366-13901642	-	5'	13856566	13856366
Pma_10030574.g	PIN_chr9:13856366-13901642	-	3'	13860192	13901642
Pma_10010048.g	PIN_chr11:57376670-57413081	-	3'	57392625	57413081
Pma_10029388.g	PIN_chr1:59561115-59570429	+	5'	59567736	59561115
Pma_10029388.g	PIN_chr1:59561115-59570429	+	3'	59568595	59570429
Pma_10026411.g	PIN_chr9:8121045-8138657	+	5'	8121348	8121045
Pma_10026411.g	PIN_chr9:8121045-8138657	+	3'	8136200	8138657
Pma_10016220.g	PIN_chr2:3838797-4670131	-	5'	4569762	3838797
Pma_10016220.g	PIN_chr2:3838797-4670131	-	3'	4583115	4670131
Pma_10021465.g	PIN_chr3:65232635-65240777	+	5'	65235651	65232635
Pma_10021465.g	PIN_chr3:65232635-65240777	+	3'	65240465	65240777
Pma_10029712.g	PIN_chr10:5972656-5985514	-	5'	5973925	5972656
Pma_10000978.g	PIN_chr3:65682307-65704002	+	5'	65682700	65682307
Pma_10000978.g	PIN_chr3:65682307-65704002	+	3'	65702576	65704002
Pma_10023337.g	PIN_chr12:1861001-1886177	+	5'	1863620	1861001
Pma_10028262.g	PIN_chr10:71410612-71429115	+	5'	71410898	71410612
Pma_10028262.g	PIN_chr10:71410612-71429115	+	3'	71428974	71429115
Pma_10006297.g	PIN_chr1:2930391-2946585	+	5'	2931719	2930391
Pma_10006297.g	PIN_chr1:2930391-2946585	+	3'	2943953	2946585
Pma_10011994.g	PIN_chr12:8894234-8913818	-	5'	8894309	8894234
Pma_10011994.g	PIN_chr12:8894234-8913818	-	3'	8906937	8913818
Pma_10026481.g	scaffold241:151745-180695	-	5'	152264	151745
Pma_10030719.g	PIN_chr6:29647771-29658100	-	5'	29652170	29647771
Pma_10030719.g	PIN_chr6:29647771-29658100	-	3'	29657388	29658100
Pma_10003590.g	PIN_chr1:97181112-97199852	+	5'	97181257	97181112
Pma_10003590.g	PIN_chr1:97181112-97199852	+	3'	97199577	97199852
Pma_10029002.g	PIN_chr2:16746223-16776496	+	3'	16774071	16776496
Pma_10016504.g	PIN_chr1:66185092-66221771	+	5'	66201653	66185092
Pma_10016504.g	PIN_chr1:66185092-66221771	+	3'	66216646	66221771
Pma_10011736.g	scaffold1382:215451-223558	-	3'	223345	223558
Pma_10008159.g	scaffold1847:52142-124603	-	5'	54701	52142
Pma_10008159.g	scaffold1847:52142-124603	-	3'	124469	124603
Pma_475.300.g	PIN_chr9:97675190-97725283	-	5'	97684661	97675190
Pma_475.300.g	PIN_chr9:97675190-97725283	-	3'	97688031	97725283
[truncated: 9,236 more rows]
