# Supplementary material for: PacBio single molecule long-read sequencing provides insight into the complexity and diversity of the Pinctada fucata martensii transcriptome
Source: BMC Genomics. 2020 Jul 13;21:481. doi: 10.1186/s12864-020-06894-3 (PMC7359550; doi:10.1186/s12864-020-06894-3)
Supplement: Supplementary file 1 — Additional file 1: Table S1a, b. Gene structure optimize. [file 12864_2020_6894_MOESM1_ESM.zip › Additional file1 Table S1b.gtf]

Scaffold2795	Cufflinks	transcript	12628	13038	.	-	.	transcript_id "Pma_1.207"; gene_id "Pma_1.207.g";
Scaffold2795	Cufflinks	exon	12628	13038	.	-	.	transcript_id "Pma_1.207"; gene_id "Pma_1.207.g";
Scaffold2827	Cufflinks	transcript	22839	49731	.	-	.	transcript_id "Pma_1.219"; gene_id "Pma_1.219.g";
Scaffold2827	Cufflinks	exon	22839	23101	.	-	.	transcript_id "Pma_1.219"; gene_id "Pma_1.219.g";
Scaffold2827	Cufflinks	exon	23263	23358	.	-	.	transcript_id "Pma_1.219"; gene_id "Pma_1.219.g";
Scaffold2827	Cufflinks	exon	24315	24588	.	-	.	transcript_id "Pma_1.219"; gene_id "Pma_1.219.g";
Scaffold2827	Cufflinks	exon	25976	26229	.	-	.	transcript_id "Pma_1.219"; gene_id "Pma_1.219.g";
Scaffold2827	Cufflinks	exon	28148	28307	.	-	.	transcript_id "Pma_1.219"; gene_id "Pma_1.219.g";
Scaffold2827	Cufflinks	exon	28570	28690	.	-	.	transcript_id "Pma_1.219"; gene_id "Pma_1.219.g";
Scaffold2827	Cufflinks	exon	28955	29136	.	-	.	transcript_id "Pma_1.219"; gene_id "Pma_1.219.g";
Scaffold2827	Cufflinks	exon	29921	29991	.	-	.	transcript_id "Pma_1.219"; gene_id "Pma_1.219.g";
Scaffold2827	Cufflinks	exon	31969	32084	.	-	.	transcript_id "Pma_1.219"; gene_id "Pma_1.219.g";
Scaffold2827	Cufflinks	exon	32712	32869	.	-	.	transcript_id "Pma_1.219"; gene_id "Pma_1.219.g";
Scaffold2827	Cufflinks	exon	43244	43468	.	-	.	transcript_id "Pma_1.219"; gene_id "Pma_1.219.g";
Scaffold2827	Cufflinks	exon	49633	49731	.	-	.	transcript_id "Pma_1.219"; gene_id "Pma_1.219.g";
Scaffold2827	Cufflinks	transcript	55449	78653	.	-	.	transcript_id "Pma_1.232"; gene_id "Pma_1.232.g";
Scaffold2827	Cufflinks	exon	55449	55504	.	-	.	transcript_id "Pma_1.232"; gene_id "Pma_1.232.g";
Scaffold2827	Cufflinks	exon	57681	57917	.	-	.	transcript_id "Pma_1.232"; gene_id "Pma_1.232.g";
Scaffold2827	Cufflinks	exon	57762	57917	.	-	.	transcript_id "Pma_1.232"; gene_id "Pma_1.232.g";
Scaffold2827	Cufflinks	exon	64708	64792	.	-	.	transcript_id "Pma_1.232"; gene_id "Pma_1.232.g";
Scaffold2827	Cufflinks	exon	68054	68133	.	-	.	transcript_id "Pma_1.232"; gene_id "Pma_1.232.g";
Scaffold2827	Cufflinks	exon	78590	78653	.	-	.	transcript_id "Pma_1.232"; gene_id "Pma_1.232.g";
Scaffold3096	Cufflinks	transcript	23297	28727	.	+	.	transcript_id "Pma_1.341"; gene_id "Pma_1.341.g";
Scaffold3096	Cufflinks	exon	10915	10957	.	+	.	transcript_id "Pma_1.341"; gene_id "Pma_1.341.g";
Scaffold3096	Cufflinks	exon	23244	23414	.	+	.	transcript_id "Pma_1.341"; gene_id "Pma_1.341.g";
Scaffold3096	Cufflinks	exon	23297	23414	.	+	.	transcript_id "Pma_1.341"; gene_id "Pma_1.341.g";
Scaffold3096	Cufflinks	exon	24644	24869	.	+	.	transcript_id "Pma_1.341"; gene_id "Pma_1.341.g";
Scaffold3096	Cufflinks	exon	24719	24869	.	+	.	transcript_id "Pma_1.341"; gene_id "Pma_1.341.g";
Scaffold3096	Cufflinks	exon	28655	28727	.	+	.	transcript_id "Pma_1.341"; gene_id "Pma_1.341.g";
Scaffold3106	Pacbio	transcript	34576	60290	.	-	.	transcript_id "PB.8827.1"; gene_id "Pma_1.383.g";
Scaffold3106	Pacbio	exon	34576	35008	.	-	.	transcript_id "PB.8827.1"; gene_id "Pma_1.383.g";
Scaffold3106	Pacbio	exon	35467	35540	.	-	.	transcript_id "PB.8827.1"; gene_id "Pma_1.383.g";
Scaffold3106	Pacbio	exon	37061	37177	.	-	.	transcript_id "PB.8827.1"; gene_id "Pma_1.383.g";
Scaffold3106	Pacbio	exon	38863	39004	.	-	.	transcript_id "PB.8827.1"; gene_id "Pma_1.383.g";
Scaffold3106	Pacbio	exon	39920	40011	.	-	.	transcript_id "PB.8827.1"; gene_id "Pma_1.383.g";
Scaffold3106	Pacbio	exon	40968	41059	.	-	.	transcript_id "PB.8827.1"; gene_id "Pma_1.383.g";
Scaffold3106	Pacbio	exon	41446	41579	.	-	.	transcript_id "PB.8827.1"; gene_id "Pma_1.383.g";
Scaffold3106	Pacbio	exon	42424	42503	.	-	.	transcript_id "PB.8827.1"; gene_id "Pma_1.383.g";
Scaffold3106	Pacbio	exon	42777	42893	.	-	.	transcript_id "PB.8827.1"; gene_id "Pma_1.383.g";
Scaffold3106	Pacbio	exon	49130	49193	.	-	.	transcript_id "PB.8827.1"; gene_id "Pma_1.383.g";
Scaffold3106	Pacbio	exon	49645	49778	.	-	.	transcript_id "PB.8827.1"; gene_id "Pma_1.383.g";
Scaffold3106	Pacbio	exon	50406	50519	.	-	.	transcript_id "PB.8827.1"; gene_id "Pma_1.383.g";
Scaffold3106	Pacbio	exon	50933	51092	.	-	.	transcript_id "PB.8827.1"; gene_id "Pma_1.383.g";
Scaffold3106	Pacbio	exon	52151	52293	.	-	.	transcript_id "PB.8827.1"; gene_id "Pma_1.383.g";
Scaffold3106	Pacbio	exon	52845	52934	.	-	.	transcript_id "PB.8827.1"; gene_id "Pma_1.383.g";
Scaffold3106	Pacbio	exon	53286	53446	.	-	.	transcript_id "PB.8827.1"; gene_id "Pma_1.383.g";
Scaffold3106	Pacbio	exon	55012	55159	.	-	.	transcript_id "PB.8827.1"; gene_id "Pma_1.383.g";
Scaffold3106	Pacbio	exon	55345	55439	.	-	.	transcript_id "PB.8827.1"; gene_id "Pma_1.383.g";
Scaffold3106	Pacbio	exon	60248	60290	.	-	.	transcript_id "PB.8827.1"; gene_id "Pma_1.383.g";
Scaffold3106	Pacbio	transcript	34685	60290	.	-	.	transcript_id "PB.8827.2"; gene_id "Pma_1.383.g";
Scaffold3106	Pacbio	exon	34685	35008	.	-	.	transcript_id "PB.8827.2"; gene_id "Pma_1.383.g";
Scaffold3106	Pacbio	exon	35467	35540	.	-	.	transcript_id "PB.8827.2"; gene_id "Pma_1.383.g";
Scaffold3106	Pacbio	exon	37061	37177	.	-	.	transcript_id "PB.8827.2"; gene_id "Pma_1.383.g";
Scaffold3106	Pacbio	exon	38863	39004	.	-	.	transcript_id "PB.8827.2"; gene_id "Pma_1.383.g";
Scaffold3106	Pacbio	exon	39920	40011	.	-	.	transcript_id "PB.8827.2"; gene_id "Pma_1.383.g";
Scaffold3106	Pacbio	exon	40968	41059	.	-	.	transcript_id "PB.8827.2"; gene_id "Pma_1.383.g";
Scaffold3106	Pacbio	exon	41446	41579	.	-	.	transcript_id "PB.8827.2"; gene_id "Pma_1.383.g";
Scaffold3106	Pacbio	exon	42424	42503	.	-	.	transcript_id "PB.8827.2"; gene_id "Pma_1.383.g";
Scaffold3106	Pacbio	exon	42777	42893	.	-	.	transcript_id "PB.8827.2"; gene_id "Pma_1.383.g";
Scaffold3106	Pacbio	exon	49130	49193	.	-	.	transcript_id "PB.8827.2"; gene_id "Pma_1.383.g";
Scaffold3106	Pacbio	exon	49645	49778	.	-	.	transcript_id "PB.8827.2"; gene_id "Pma_1.383.g";
Scaffold3106	Pacbio	exon	50406	50519	.	-	.	transcript_id "PB.8827.2"; gene_id "Pma_1.383.g";
Scaffold3106	Pacbio	exon	50933	51092	.	-	.	transcript_id "PB.8827.2"; gene_id "Pma_1.383.g";
Scaffold3106	Pacbio	exon	52151	52293	.	-	.	transcript_id "PB.8827.2"; gene_id "Pma_1.383.g";
Scaffold3106	Pacbio	exon	52845	52934	.	-	.	transcript_id "PB.8827.2"; gene_id "Pma_1.383.g";
Scaffold3106	Pacbio	exon	53286	53446	.	-	.	transcript_id "PB.8827.2"; gene_id "Pma_1.383.g";
Scaffold3106	Pacbio	exon	55012	55159	.	-	.	transcript_id "PB.8827.2"; gene_id "Pma_1.383.g";
Scaffold3106	Pacbio	exon	55345	55439	.	-	.	transcript_id "PB.8827.2"; gene_id "Pma_1.383.g";
Scaffold3106	Pacbio	exon	60248	60290	.	-	.	transcript_id "PB.8827.2"; gene_id "Pma_1.383.g";
Scaffold3106	Cufflinks	transcript	34903	53420	.	-	.	transcript_id "Pma_1.383"; gene_id "Pma_1.383.g";
Scaffold3106	Cufflinks	exon	34903	35008	.	-	.	transcript_id "Pma_1.383"; gene_id "Pma_1.383.g";
Scaffold3106	Cufflinks	exon	35467	35540	.	-	.	transcript_id "Pma_1.383"; gene_id "Pma_1.383.g";
Scaffold3106	Cufflinks	exon	37061	37177	.	-	.	transcript_id "Pma_1.383"; gene_id "Pma_1.383.g";
Scaffold3106	Cufflinks	exon	38863	39004	.	-	.	transcript_id "Pma_1.383"; gene_id "Pma_1.383.g";
Scaffold3106	Cufflinks	exon	39920	40011	.	-	.	transcript_id "Pma_1.383"; gene_id "Pma_1.383.g";
Scaffold3106	Cufflinks	exon	40968	41059	.	-	.	transcript_id "Pma_1.383"; gene_id "Pma_1.383.g";
Scaffold3106	Cufflinks	exon	41446	41579	.	-	.	transcript_id "Pma_1.383"; gene_id "Pma_1.383.g";
Scaffold3106	Cufflinks	exon	42424	42503	.	-	.	transcript_id "Pma_1.383"; gene_id "Pma_1.383.g";
Scaffold3106	Cufflinks	exon	42777	42893	.	-	.	transcript_id "Pma_1.383"; gene_id "Pma_1.383.g";
Scaffold3106	Cufflinks	exon	49130	49193	.	-	.	transcript_id "Pma_1.383"; gene_id "Pma_1.383.g";
Scaffold3106	Cufflinks	exon	49645	49778	.	-	.	transcript_id "Pma_1.383"; gene_id "Pma_1.383.g";
Scaffold3106	Cufflinks	exon	50406	50519	.	-	.	transcript_id "Pma_1.383"; gene_id "Pma_1.383.g";
Scaffold3106	Cufflinks	exon	50933	51092	.	-	.	transcript_id "Pma_1.383"; gene_id "Pma_1.383.g";
Scaffold3106	Cufflinks	exon	52151	52293	.	-	.	transcript_id "Pma_1.383"; gene_id "Pma_1.383.g";
Scaffold3106	Cufflinks	exon	52845	52934	.	-	.	transcript_id "Pma_1.383"; gene_id "Pma_1.383.g";
Scaffold3106	Cufflinks	exon	53286	53420	.	-	.	transcript_id "Pma_1.383"; gene_id "Pma_1.383.g";
Scaffold3158	Pacbio	transcript	20684	48250	.	-	.	transcript_id "PB.8837.2"; gene_id "Pma_1.497.g";
Scaffold3158	Pacbio	exon	20684	21350	.	-	.	transcript_id "PB.8837.2"; gene_id "Pma_1.497.g";
Scaffold3158	Pacbio	exon	22719	22832	.	-	.	transcript_id "PB.8837.2"; gene_id "Pma_1.497.g";
Scaffold3158	Pacbio	exon	23191	23292	.	-	.	transcript_id "PB.8837.2"; gene_id "Pma_1.497.g";
Scaffold3158	Pacbio	exon	23890	24030	.	-	.	transcript_id "PB.8837.2"; gene_id "Pma_1.497.g";
Scaffold3158	Pacbio	exon	24796	24894	.	-	.	transcript_id "PB.8837.2"; gene_id "Pma_1.497.g";
Scaffold3158	Pacbio	exon	25359	25472	.	-	.	transcript_id "PB.8837.2"; gene_id "Pma_1.497.g";
Scaffold3158	Pacbio	exon	27032	27130	.	-	.	transcript_id "PB.8837.2"; gene_id "Pma_1.497.g";
Scaffold3158	Pacbio	exon	27753	27838	.	-	.	transcript_id "PB.8837.2"; gene_id "Pma_1.497.g";
Scaffold3158	Pacbio	exon	29547	29641	.	-	.	transcript_id "PB.8837.2"; gene_id "Pma_1.497.g";
Scaffold3158	Pacbio	exon	30283	30443	.	-	.	transcript_id "PB.8837.2"; gene_id "Pma_1.497.g";
Scaffold3158	Pacbio	exon	33070	33154	.	-	.	transcript_id "PB.8837.2"; gene_id "Pma_1.497.g";
Scaffold3158	Pacbio	exon	35531	35701	.	-	.	transcript_id "PB.8837.2"; gene_id "Pma_1.497.g";
Scaffold3158	Pacbio	exon	35955	36328	.	-	.	transcript_id "PB.8837.2"; gene_id "Pma_1.497.g";
Scaffold3158	Pacbio	exon	47726	47734	.	-	.	transcript_id "PB.8837.2"; gene_id "Pma_1.497.g";
Scaffold3158	Pacbio	exon	47927	48250	.	-	.	transcript_id "PB.8837.2"; gene_id "Pma_1.497.g";
Scaffold3158	Pacbio	transcript	20684	48252	.	-	.	transcript_id "PB.8837.1"; gene_id "Pma_1.497.g";
Scaffold3158	Pacbio	exon	20684	21350	.	-	.	transcript_id "PB.8837.1"; gene_id "Pma_1.497.g";
Scaffold3158	Pacbio	exon	22719	22832	.	-	.	transcript_id "PB.8837.1"; gene_id "Pma_1.497.g";
Scaffold3158	Pacbio	exon	23191	23292	.	-	.	transcript_id "PB.8837.1"; gene_id "Pma_1.497.g";
Scaffold3158	Pacbio	exon	23890	24030	.	-	.	transcript_id "PB.8837.1"; gene_id "Pma_1.497.g";
Scaffold3158	Pacbio	exon	24796	24894	.	-	.	transcript_id "PB.8837.1"; gene_id "Pma_1.497.g";
Scaffold3158	Pacbio	exon	25359	25472	.	-	.	transcript_id "PB.8837.1"; gene_id "Pma_1.497.g";
Scaffold3158	Pacbio	exon	27032	27130	.	-	.	transcript_id "PB.8837.1"; gene_id "Pma_1.497.g";
Scaffold3158	Pacbio	exon	27753	27838	.	-	.	transcript_id "PB.8837.1"; gene_id "Pma_1.497.g";
Scaffold3158	Pacbio	exon	29547	29641	.	-	.	transcript_id "PB.8837.1"; gene_id "Pma_1.497.g";
Scaffold3158	Pacbio	exon	30283	30443	.	-	.	transcript_id "PB.8837.1"; gene_id "Pma_1.497.g";
Scaffold3158	Pacbio	exon	33070	33154	.	-	.	transcript_id "PB.8837.1"; gene_id "Pma_1.497.g";
Scaffold3158	Pacbio	exon	35531	35701	.	-	.	transcript_id "PB.8837.1"; gene_id "Pma_1.497.g";
Scaffold3158	Pacbio	exon	35955	36328	.	-	.	transcript_id "PB.8837.1"; gene_id "Pma_1.497.g";
Scaffold3158	Pacbio	exon	46908	46928	.	-	.	transcript_id "PB.8837.1"; gene_id "Pma_1.497.g";
Scaffold3158	Pacbio	exon	47726	47734	.	-	.	transcript_id "PB.8837.1"; gene_id "Pma_1.497.g";
Scaffold3158	Pacbio	exon	47927	48252	.	-	.	transcript_id "PB.8837.1"; gene_id "Pma_1.497.g";
Scaffold3158	Cufflinks	transcript	22723	36317	.	-	.	transcript_id "Pma_1.497"; gene_id "Pma_1.497.g";
Scaffold3158	Cufflinks	exon	22723	22832	.	-	.	transcript_id "Pma_1.497"; gene_id "Pma_1.497.g";
Scaffold3158	Cufflinks	exon	23191	23292	.	-	.	transcript_id "Pma_1.497"; gene_id "Pma_1.497.g";
Scaffold3158	Cufflinks	exon	23890	24030	.	-	.	transcript_id "Pma_1.497"; gene_id "Pma_1.497.g";
Scaffold3158	Cufflinks	exon	24796	24894	.	-	.	transcript_id "Pma_1.497"; gene_id "Pma_1.497.g";
Scaffold3158	Cufflinks	exon	25359	25472	.	-	.	transcript_id "Pma_1.497"; gene_id "Pma_1.497.g";
Scaffold3158	Cufflinks	exon	27032	27130	.	-	.	transcript_id "Pma_1.497"; gene_id "Pma_1.497.g";
Scaffold3158	Cufflinks	exon	27753	27838	.	-	.	transcript_id "Pma_1.497"; gene_id "Pma_1.497.g";
Scaffold3158	Cufflinks	exon	29547	29641	.	-	.	transcript_id "Pma_1.497"; gene_id "Pma_1.497.g";
Scaffold3158	Cufflinks	exon	30283	30443	.	-	.	transcript_id "Pma_1.497"; gene_id "Pma_1.497.g";
Scaffold3158	Cufflinks	exon	33070	33154	.	-	.	transcript_id "Pma_1.497"; gene_id "Pma_1.497.g";
Scaffold3158	Cufflinks	exon	35531	35701	.	-	.	transcript_id "Pma_1.497"; gene_id "Pma_1.497.g";
Scaffold3158	Cufflinks	exon	35955	36317	.	-	.	transcript_id "Pma_1.497"; gene_id "Pma_1.497.g";
Scaffold3296	Cufflinks	transcript	9127	10731	.	+	.	transcript_id "Pma_1.566"; gene_id "Pma_1.566.g";
Scaffold3296	Cufflinks	exon	9127	10731	.	+	.	transcript_id "Pma_1.566"; gene_id "Pma_1.566.g";
Scaffold2275	Cufflinks	transcript	93073	94137	.	+	.	transcript_id "Pma_1.72"; gene_id "Pma_1.72.g";
Scaffold2275	Cufflinks	exon	93073	94137	.	+	.	transcript_id "Pma_1.72"; gene_id "Pma_1.72.g";
Scaffold2275	Cufflinks	transcript	126586	127101	.	+	.	transcript_id "Pma_1.85"; gene_id "Pma_1.85.g";
Scaffold2275	Cufflinks	exon	126586	127101	.	+	.	transcript_id "Pma_1.85"; gene_id "Pma_1.85.g";
Scaffold2275	Cufflinks	transcript	116162	116359	.	-	.	transcript_id "Pma_1.94"; gene_id "Pma_1.94.g";
Scaffold2275	Cufflinks	exon	116162	116359	.	-	.	transcript_id "Pma_1.94"; gene_id "Pma_1.94.g";
Scaffold7885	Cufflinks	transcript	1372	1909	.	-	.	transcript_id "Pma_10.1101"; gene_id "Pma_10.1101.g";
Scaffold7885	Cufflinks	exon	1372	1649	.	-	.	transcript_id "Pma_10.1101"; gene_id "Pma_10.1101.g";
Scaffold7885	Cufflinks	exon	1789	1909	.	-	.	transcript_id "Pma_10.1101"; gene_id "Pma_10.1101.g";
scaffold10	Cufflinks	transcript	6460	6717	.	+	.	transcript_id "Pma_10.1234"; gene_id "Pma_10.1234.g";
scaffold10	Cufflinks	exon	6460	6717	.	+	.	transcript_id "Pma_10.1234"; gene_id "Pma_10.1234.g";
scaffold10	Cufflinks	transcript	231313	231696	.	-	.	transcript_id "Pma_10.1281"; gene_id "Pma_10.1281.g";
scaffold10	Cufflinks	exon	231313	231462	.	-	.	transcript_id "Pma_10.1281"; gene_id "Pma_10.1281.g";
scaffold10	Cufflinks	exon	231619	231696	.	-	.	transcript_id "Pma_10.1281"; gene_id "Pma_10.1281.g";
scaffold10	Cufflinks	transcript	580084	583594	.	-	.	transcript_id "Pma_10.1359"; gene_id "Pma_10.1359.g";
scaffold10	Cufflinks	exon	580084	580313	.	-	.	transcript_id "Pma_10.1359"; gene_id "Pma_10.1359.g";
scaffold10	Cufflinks	exon	583025	583118	.	-	.	transcript_id "Pma_10.1359"; gene_id "Pma_10.1359.g";
scaffold10	Cufflinks	exon	583586	583594	.	-	.	transcript_id "Pma_10.1359"; gene_id "Pma_10.1359.g";
scaffold10	Cufflinks	transcript	823188	839940	.	+	.	transcript_id "Pma_10.1448"; gene_id "Pma_10.1448.g";
scaffold10	Cufflinks	exon	823188	823199	.	+	.	transcript_id "Pma_10.1448"; gene_id "Pma_10.1448.g";
scaffold10	Cufflinks	exon	824054	824228	.	+	.	transcript_id "Pma_10.1448"; gene_id "Pma_10.1448.g";
scaffold10	Cufflinks	exon	839672	839940	.	+	.	transcript_id "Pma_10.1448"; gene_id "Pma_10.1448.g";
scaffold10	Cufflinks	transcript	929474	931468	.	+	.	transcript_id "Pma_10.1476"; gene_id "Pma_10.1476.g";
scaffold10	Cufflinks	exon	929474	931468	.	+	.	transcript_id "Pma_10.1476"; gene_id "Pma_10.1476.g";
scaffold10	Cufflinks	transcript	1106285	1115007	.	-	.	transcript_id "Pma_10.1526"; gene_id "Pma_10.1526.g";
scaffold10	Cufflinks	exon	1106285	1106605	.	-	.	transcript_id "Pma_10.1526"; gene_id "Pma_10.1526.g";
scaffold10	Cufflinks	exon	1114107	1114265	.	-	.	transcript_id "Pma_10.1526"; gene_id "Pma_10.1526.g";
scaffold10	Cufflinks	exon	1115005	1115007	.	-	.	transcript_id "Pma_10.1526"; gene_id "Pma_10.1526.g";
scaffold10	Cufflinks	transcript	1311257	1312312	.	+	.	transcript_id "Pma_10.1569"; gene_id "Pma_10.1569.g";
scaffold10	Cufflinks	exon	1311257	1312312	.	+	.	transcript_id "Pma_10.1569"; gene_id "Pma_10.1569.g";
Scaffold7444	Cufflinks	transcript	133	999	.	+	.	transcript_id "Pma_10.488"; gene_id "Pma_10.488.g";
Scaffold7444	Cufflinks	exon	133	999	.	+	.	transcript_id "Pma_10.488"; gene_id "Pma_10.488.g";
Scaffold7530	Cufflinks	transcript	1407	2117	.	-	.	transcript_id "Pma_10.601"; gene_id "Pma_10.601.g";
Scaffold7530	Cufflinks	exon	1407	2117	.	-	.	transcript_id "Pma_10.601"; gene_id "Pma_10.601.g";
Scaffold7181	Cufflinks	transcript	1308	1538	.	+	.	transcript_id "Pma_10.94"; gene_id "Pma_10.94.g";
Scaffold7181	Cufflinks	exon	1308	1538	.	+	.	transcript_id "Pma_10.94"; gene_id "Pma_10.94.g";
Scaffold7777	Cufflinks	transcript	551	883	.	+	.	transcript_id "Pma_10.949"; gene_id "Pma_10.949.g";
Scaffold7777	Cufflinks	exon	551	883	.	+	.	transcript_id "Pma_10.949"; gene_id "Pma_10.949.g";
PIN_chr4	Cufflinks	transcript	50285390	50290494	.	+	.	transcript_id "Pma_100.229"; gene_id "Pma_100.229.g";
PIN_chr4	Cufflinks	exon	50285390	50285554	.	+	.	transcript_id "Pma_100.229"; gene_id "Pma_100.229.g";
PIN_chr4	Cufflinks	exon	50285931	50286108	.	+	.	transcript_id "Pma_100.229"; gene_id "Pma_100.229.g";
PIN_chr4	Cufflinks	exon	50286293	50286348	.	+	.	transcript_id "Pma_100.229"; gene_id "Pma_100.229.g";
PIN_chr4	Cufflinks	exon	50286545	50286752	.	+	.	transcript_id "Pma_100.229"; gene_id "Pma_100.229.g";
PIN_chr4	Cufflinks	exon	50287167	50287220	.	+	.	transcript_id "Pma_100.229"; gene_id "Pma_100.229.g";
PIN_chr4	Cufflinks	exon	50287545	50287675	.	+	.	transcript_id "Pma_100.229"; gene_id "Pma_100.229.g";
PIN_chr4	Cufflinks	exon	50288076	50288236	.	+	.	transcript_id "Pma_100.229"; gene_id "Pma_100.229.g";
PIN_chr4	Cufflinks	exon	50289612	50289882	.	+	.	transcript_id "Pma_100.229"; gene_id "Pma_100.229.g";
PIN_chr4	Cufflinks	exon	50290282	50290494	.	+	.	transcript_id "Pma_100.229"; gene_id "Pma_100.229.g";
PIN_chr4	Cufflinks	transcript	50112670	50113680	.	-	.	transcript_id "Pma_100.59"; gene_id "Pma_100.59.g";
PIN_chr4	Cufflinks	exon	50112670	50113680	.	-	.	transcript_id "Pma_100.59"; gene_id "Pma_100.59.g";
Scaffold7944	GLEAN	transcript	960	1466	.	+	.	transcript_id "Pma_10000001"; gene_id "Pma_10000001.g";
Scaffold7944	GLEAN	exon	960	1466	.	+	.	transcript_id "Pma_10000001"; gene_id "Pma_10000001.g";
Scaffold7938	GLEAN	transcript	134	1912	.	-	.	transcript_id "Pma_10000002"; gene_id "Pma_10000002.g";
Scaffold7938	GLEAN	exon	134	1912	.	-	.	transcript_id "Pma_10000002"; gene_id "Pma_10000002.g";
Scaffold7875	GLEAN	transcript	93	2000	.	-	.	transcript_id "Pma_10000003"; gene_id "Pma_10000003.g";
Scaffold7875	GLEAN	exon	93	2000	.	-	.	transcript_id "Pma_10000003"; gene_id "Pma_10000003.g";
Scaffold7837	GLEAN	transcript	721	2028	.	-	.	transcript_id "Pma_10000004"; gene_id "Pma_10000004.g";
Scaffold7837	GLEAN	exon	721	2028	.	-	.	transcript_id "Pma_10000004"; gene_id "Pma_10000004.g";
Scaffold7822	GLEAN	transcript	308	643	.	-	.	transcript_id "Pma_10000005"; gene_id "Pma_10000005.g";
Scaffold7822	GLEAN	exon	308	643	.	-	.	transcript_id "Pma_10000005"; gene_id "Pma_10000005.g";
Scaffold7822	GLEAN	transcript	1383	1718	.	+	.	transcript_id "Pma_10000006"; gene_id "Pma_10000006.g";
Scaffold7822	GLEAN	exon	1383	1718	.	+	.	transcript_id "Pma_10000006"; gene_id "Pma_10000006.g";
Scaffold7779	GLEAN	transcript	529	1044	.	-	.	transcript_id "Pma_10000007"; gene_id "Pma_10000007.g";
Scaffold7779	GLEAN	exon	529	1044	.	-	.	transcript_id "Pma_10000007"; gene_id "Pma_10000007.g";
Scaffold7662	GLEAN	transcript	228	944	.	+	.	transcript_id "Pma_10000009"; gene_id "Pma_10000009.g";
Scaffold7662	GLEAN	exon	228	944	.	+	.	transcript_id "Pma_10000009"; gene_id "Pma_10000009.g";
Scaffold7654	GLEAN	transcript	120	1997	.	+	.	transcript_id "Pma_10000010"; gene_id "Pma_10000010.g";
Scaffold7654	GLEAN	exon	120	1997	.	+	.	transcript_id "Pma_10000010"; gene_id "Pma_10000010.g";
Scaffold7523	GLEAN	transcript	488	1144	.	+	.	transcript_id "Pma_10000011"; gene_id "Pma_10000011.g";
Scaffold7523	GLEAN	exon	488	1144	.	+	.	transcript_id "Pma_10000011"; gene_id "Pma_10000011.g";
Scaffold7493	GLEAN	transcript	1345	1881	.	+	.	transcript_id "Pma_10000012"; gene_id "Pma_10000012.g";
Scaffold7493	GLEAN	exon	1345	1881	.	+	.	transcript_id "Pma_10000012"; gene_id "Pma_10000012.g";
Scaffold7397	GLEAN	transcript	5	1369	.	+	.	transcript_id "Pma_10000013"; gene_id "Pma_10000013.g";
Scaffold7397	GLEAN	exon	5	413	.	+	.	transcript_id "Pma_10000013"; gene_id "Pma_10000013.g";
Scaffold7397	GLEAN	exon	1200	1369	.	+	.	transcript_id "Pma_10000013"; gene_id "Pma_10000013.g";
Scaffold7277	GLEAN	transcript	139	900	.	-	.	transcript_id "Pma_10000014"; gene_id "Pma_10000014.g";
Scaffold7277	GLEAN	exon	139	900	.	-	.	transcript_id "Pma_10000014"; gene_id "Pma_10000014.g";
scaffold7207	GLEAN	transcript	1668	2270	.	-	.	transcript_id "Pma_10000015"; gene_id "Pma_10000015.g";
scaffold7207	GLEAN	exon	1668	2270	.	-	.	transcript_id "Pma_10000015"; gene_id "Pma_10000015.g";
scaffold7205	GLEAN	transcript	366	1241	.	+	.	transcript_id "Pma_10000016"; gene_id "Pma_10000016.g";
scaffold7205	GLEAN	exon	366	1241	.	+	.	transcript_id "Pma_10000016"; gene_id "Pma_10000016.g";
Scaffold7129	GLEAN	transcript	1580	2188	.	+	.	transcript_id "Pma_10000017"; gene_id "Pma_10000017.g";
Scaffold7129	GLEAN	exon	1580	2188	.	+	.	transcript_id "Pma_10000017"; gene_id "Pma_10000017.g";
Scaffold6912	GLEAN	transcript	111	788	.	+	.	transcript_id "Pma_10000020"; gene_id "Pma_10000020.g";
Scaffold6912	GLEAN	exon	111	788	.	+	.	transcript_id "Pma_10000020"; gene_id "Pma_10000020.g";
Scaffold6821	GLEAN	transcript	41	2354	.	-	.	transcript_id "Pma_10000022"; gene_id "Pma_10000022.g";
Scaffold6821	GLEAN	exon	41	1712	.	-	.	transcript_id "Pma_10000022"; gene_id "Pma_10000022.g";
Scaffold6821	GLEAN	exon	2083	2354	.	-	.	transcript_id "Pma_10000022"; gene_id "Pma_10000022.g";
Scaffold6715	GLEAN	transcript	215	2333	.	+	.	transcript_id "Pma_10000026"; gene_id "Pma_10000026.g";
Scaffold6715	GLEAN	exon	215	250	.	+	.	transcript_id "Pma_10000026"; gene_id "Pma_10000026.g";
Scaffold6715	GLEAN	exon	717	2333	.	+	.	transcript_id "Pma_10000026"; gene_id "Pma_10000026.g";
Scaffold6664	GLEAN	transcript	425	1333	.	-	.	transcript_id "Pma_10000028"; gene_id "Pma_10000028.g";
Scaffold6664	GLEAN	exon	425	1333	.	-	.	transcript_id "Pma_10000028"; gene_id "Pma_10000028.g";
Scaffold6611	GLEAN	transcript	1930	2592	.	-	.	transcript_id "Pma_10000030"; gene_id "Pma_10000030.g";
Scaffold6611	GLEAN	exon	1930	2592	.	-	.	transcript_id "Pma_10000030"; gene_id "Pma_10000030.g";
Scaffold6595	GLEAN	transcript	407	1675	.	+	.	transcript_id "Pma_10000031"; gene_id "Pma_10000031.g";
Scaffold6595	GLEAN	exon	407	1675	.	+	.	transcript_id "Pma_10000031"; gene_id "Pma_10000031.g";
Scaffold6592	GLEAN	transcript	1130	2054	.	+	.	transcript_id "Pma_10000032"; gene_id "Pma_10000032.g";
Scaffold6592	GLEAN	exon	1130	1507	.	+	.	transcript_id "Pma_10000032"; gene_id "Pma_10000032.g";
Scaffold6592	GLEAN	exon	1614	2054	.	+	.	transcript_id "Pma_10000032"; gene_id "Pma_10000032.g";
Scaffold6531	GLEAN	transcript	1708	2754	.	-	.	transcript_id "Pma_10000035"; gene_id "Pma_10000035.g";
Scaffold6531	GLEAN	exon	1708	2754	.	-	.	transcript_id "Pma_10000035"; gene_id "Pma_10000035.g";
Scaffold6527	GLEAN	transcript	1094	2182	.	+	.	transcript_id "Pma_10000036"; gene_id "Pma_10000036.g";
Scaffold6527	GLEAN	exon	1094	2182	.	+	.	transcript_id "Pma_10000036"; gene_id "Pma_10000036.g";
Scaffold6456	GLEAN	transcript	223	2673	.	+	.	transcript_id "Pma_10000038"; gene_id "Pma_10000038.g";
Scaffold6456	GLEAN	exon	223	2673	.	+	.	transcript_id "Pma_10000038"; gene_id "Pma_10000038.g";
Scaffold6414	GLEAN	transcript	80	2470	.	+	.	transcript_id "Pma_10000042"; gene_id "Pma_10000042.g";
Scaffold6414	GLEAN	exon	80	2470	.	+	.	transcript_id "Pma_10000042"; gene_id "Pma_10000042.g";
Scaffold6400	GLEAN	transcript	116	430	.	-	.	transcript_id "Pma_10000043"; gene_id "Pma_10000043.g";
Scaffold6400	GLEAN	exon	116	430	.	-	.	transcript_id "Pma_10000043"; gene_id "Pma_10000043.g";
Scaffold6382	GLEAN	transcript	1383	2324	.	+	.	transcript_id "Pma_10000046"; gene_id "Pma_10000046.g";
Scaffold6382	GLEAN	exon	1383	2324	.	+	.	transcript_id "Pma_10000046"; gene_id "Pma_10000046.g";
Scaffold6330	GLEAN	transcript	1578	2455	.	+	.	transcript_id "Pma_10000049"; gene_id "Pma_10000049.g";
Scaffold6330	GLEAN	exon	1578	1716	.	+	.	transcript_id "Pma_10000049"; gene_id "Pma_10000049.g";
Scaffold6330	GLEAN	exon	2070	2455	.	+	.	transcript_id "Pma_10000049"; gene_id "Pma_10000049.g";
Scaffold6246	GLEAN	transcript	93	1306	.	+	.	transcript_id "Pma_10000050"; gene_id "Pma_10000050.g";
Scaffold6246	GLEAN	exon	93	184	.	+	.	transcript_id "Pma_10000050"; gene_id "Pma_10000050.g";
Scaffold6246	GLEAN	exon	1150	1306	.	+	.	transcript_id "Pma_10000050"; gene_id "Pma_10000050.g";
Scaffold6206	GLEAN	transcript	1694	2260	.	-	.	transcript_id "Pma_10000052"; gene_id "Pma_10000052.g";
Scaffold6206	GLEAN	exon	1694	2260	.	-	.	transcript_id "Pma_10000052"; gene_id "Pma_10000052.g";
Scaffold6200	GLEAN	transcript	66	2978	.	-	.	transcript_id "Pma_10000053"; gene_id "Pma_10000053.g";
Scaffold6200	GLEAN	exon	66	2978	.	-	.	transcript_id "Pma_10000053"; gene_id "Pma_10000053.g";
Scaffold6093	GLEAN	transcript	489	1843	.	+	.	transcript_id "Pma_10000057"; gene_id "Pma_10000057.g";
Scaffold6093	GLEAN	exon	489	775	.	+	.	transcript_id "Pma_10000057"; gene_id "Pma_10000057.g";
Scaffold6093	GLEAN	exon	1180	1843	.	+	.	transcript_id "Pma_10000057"; gene_id "Pma_10000057.g";
Scaffold6093	GLEAN	transcript	1899	2939	.	+	.	transcript_id "Pma_10000058"; gene_id "Pma_10000058.g";
Scaffold6093	GLEAN	exon	1899	2939	.	+	.	transcript_id "Pma_10000058"; gene_id "Pma_10000058.g";
Scaffold6088	GLEAN	transcript	16	1146	.	+	.	transcript_id "Pma_10000061"; gene_id "Pma_10000061.g";
Scaffold6088	GLEAN	exon	16	1146	.	+	.	transcript_id "Pma_10000061"; gene_id "Pma_10000061.g";
Scaffold5962	GLEAN	transcript	876	1325	.	-	.	transcript_id "Pma_10000063"; gene_id "Pma_10000063.g";
Scaffold5962	GLEAN	exon	876	1325	.	-	.	transcript_id "Pma_10000063"; gene_id "Pma_10000063.g";
Scaffold5933	GLEAN	transcript	1241	2053	.	-	.	transcript_id "Pma_10000064"; gene_id "Pma_10000064.g";
Scaffold5933	GLEAN	exon	1241	2053	.	-	.	transcript_id "Pma_10000064"; gene_id "Pma_10000064.g";
Scaffold5907	GLEAN	transcript	1675	2574	.	+	.	transcript_id "Pma_10000065"; gene_id "Pma_10000065.g";
Scaffold5907	GLEAN	exon	1675	2574	.	+	.	transcript_id "Pma_10000065"; gene_id "Pma_10000065.g";
Scaffold5865	GLEAN	transcript	1161	2354	.	-	.	transcript_id "Pma_10000067"; gene_id "Pma_10000067.g";
Scaffold5865	GLEAN	exon	1161	2354	.	-	.	transcript_id "Pma_10000067"; gene_id "Pma_10000067.g";
Scaffold5848	GLEAN	transcript	2169	2588	.	+	.	transcript_id "Pma_10000069"; gene_id "Pma_10000069.g";
Scaffold5848	GLEAN	exon	2169	2588	.	+	.	transcript_id "Pma_10000069"; gene_id "Pma_10000069.g";
Scaffold5810	GLEAN	transcript	558	2557	.	-	.	transcript_id "Pma_10000071"; gene_id "Pma_10000071.g";
Scaffold5810	GLEAN	exon	558	1876	.	-	.	transcript_id "Pma_10000071"; gene_id "Pma_10000071.g";
Scaffold5810	GLEAN	exon	2038	2557	.	-	.	transcript_id "Pma_10000071"; gene_id "Pma_10000071.g";
Scaffold5790	GLEAN	transcript	1004	3484	.	-	.	transcript_id "Pma_10000072"; gene_id "Pma_10000072.g";
Scaffold5790	GLEAN	exon	1004	2989	.	-	.	transcript_id "Pma_10000072"; gene_id "Pma_10000072.g";
Scaffold5790	GLEAN	exon	3461	3484	.	-	.	transcript_id "Pma_10000072"; gene_id "Pma_10000072.g";
Scaffold5746	GLEAN	transcript	466	1557	.	+	.	transcript_id "Pma_10000074"; gene_id "Pma_10000074.g";
Scaffold5746	GLEAN	exon	466	1557	.	+	.	transcript_id "Pma_10000074"; gene_id "Pma_10000074.g";
Scaffold5733	GLEAN	transcript	1326	2039	.	-	.	transcript_id "Pma_10000075"; gene_id "Pma_10000075.g";
Scaffold5733	GLEAN	exon	1326	2039	.	-	.	transcript_id "Pma_10000075"; gene_id "Pma_10000075.g";
Scaffold5730	GLEAN	transcript	2155	3495	.	+	.	transcript_id "Pma_10000076"; gene_id "Pma_10000076.g";
Scaffold5730	GLEAN	exon	2155	3495	.	+	.	transcript_id "Pma_10000076"; gene_id "Pma_10000076.g";
Scaffold5725	GLEAN	transcript	114	3629	.	+	.	transcript_id "Pma_10000077"; gene_id "Pma_10000077.g";
Scaffold5725	GLEAN	exon	114	3629	.	+	.	transcript_id "Pma_10000077"; gene_id "Pma_10000077.g";
Scaffold5686	GLEAN	transcript	93	410	.	+	.	transcript_id "Pma_10000079"; gene_id "Pma_10000079.g";
Scaffold5686	GLEAN	exon	93	410	.	+	.	transcript_id "Pma_10000079"; gene_id "Pma_10000079.g";
Scaffold5675	GLEAN	transcript	1134	3698	.	-	.	transcript_id "Pma_10000081"; gene_id "Pma_10000081.g";
Scaffold5675	GLEAN	exon	1134	1364	.	-	.	transcript_id "Pma_10000081"; gene_id "Pma_10000081.g";
Scaffold5675	GLEAN	exon	1824	1975	.	-	.	transcript_id "Pma_10000081"; gene_id "Pma_10000081.g";
Scaffold5675	GLEAN	exon	3095	3698	.	-	.	transcript_id "Pma_10000081"; gene_id "Pma_10000081.g";
Scaffold5658	GLEAN	transcript	92	2443	.	-	.	transcript_id "Pma_10000082"; gene_id "Pma_10000082.g";
Scaffold5658	GLEAN	exon	92	2443	.	-	.	transcript_id "Pma_10000082"; gene_id "Pma_10000082.g";
Scaffold5654	GLEAN	transcript	311	2767	.	+	.	transcript_id "Pma_10000083"; gene_id "Pma_10000083.g";
Scaffold5654	GLEAN	exon	311	574	.	+	.	transcript_id "Pma_10000083"; gene_id "Pma_10000083.g";
Scaffold5654	GLEAN	exon	750	1836	.	+	.	transcript_id "Pma_10000083"; gene_id "Pma_10000083.g";
Scaffold5654	GLEAN	exon	2013	2767	.	+	.	transcript_id "Pma_10000083"; gene_id "Pma_10000083.g";
Scaffold5654	GLEAN	transcript	2772	3542	.	-	.	transcript_id "Pma_10000084"; gene_id "Pma_10000084.g";
Scaffold5654	GLEAN	exon	2772	3283	.	-	.	transcript_id "Pma_10000084"; gene_id "Pma_10000084.g";
Scaffold5654	GLEAN	exon	3401	3542	.	-	.	transcript_id "Pma_10000084"; gene_id "Pma_10000084.g";
scaffold5653	GLEAN	transcript	3214	3642	.	-	.	transcript_id "Pma_10000085"; gene_id "Pma_10000085.g";
scaffold5653	GLEAN	exon	3214	3642	.	-	.	transcript_id "Pma_10000085"; gene_id "Pma_10000085.g";
Scaffold5650	GLEAN	transcript	3273	3560	.	+	.	transcript_id "Pma_10000086"; gene_id "Pma_10000086.g";
Scaffold5650	GLEAN	exon	3273	3560	.	+	.	transcript_id "Pma_10000086"; gene_id "Pma_10000086.g";
Scaffold5616	GLEAN	transcript	1380	3767	.	-	.	transcript_id "Pma_10000087"; gene_id "Pma_10000087.g";
Scaffold5616	GLEAN	exon	1380	1643	.	-	.	transcript_id "Pma_10000087"; gene_id "Pma_10000087.g";
Scaffold5616	GLEAN	exon	3525	3767	.	-	.	transcript_id "Pma_10000087"; gene_id "Pma_10000087.g";
Scaffold5539	GLEAN	transcript	1258	3252	.	+	.	transcript_id "Pma_10000090"; gene_id "Pma_10000090.g";
Scaffold5539	GLEAN	exon	1258	3252	.	+	.	transcript_id "Pma_10000090"; gene_id "Pma_10000090.g";
Scaffold5475	GLEAN	transcript	94	1380	.	+	.	transcript_id "Pma_10000091"; gene_id "Pma_10000091.g";
Scaffold5475	GLEAN	exon	94	1380	.	+	.	transcript_id "Pma_10000091"; gene_id "Pma_10000091.g";
Scaffold5428	GLEAN	transcript	222	1387	.	+	.	transcript_id "Pma_10000094"; gene_id "Pma_10000094.g";
Scaffold5428	GLEAN	exon	222	422	.	+	.	transcript_id "Pma_10000094"; gene_id "Pma_10000094.g";
Scaffold5428	GLEAN	exon	512	1387	.	+	.	transcript_id "Pma_10000094"; gene_id "Pma_10000094.g";
scaffold5386	GLEAN	transcript	2520	4031	.	-	.	transcript_id "Pma_10000095"; gene_id "Pma_10000095.g";
scaffold5386	GLEAN	exon	2520	4031	.	-	.	transcript_id "Pma_10000095"; gene_id "Pma_10000095.g";
Scaffold5372	GLEAN	transcript	73	1995	.	+	.	transcript_id "Pma_10000096"; gene_id "Pma_10000096.g";
Scaffold5372	GLEAN	exon	73	1995	.	+	.	transcript_id "Pma_10000096"; gene_id "Pma_10000096.g";
Scaffold5366	GLEAN	transcript	1833	4021	.	+	.	transcript_id "Pma_10000099"; gene_id "Pma_10000099.g";
Scaffold5366	GLEAN	exon	1833	1969	.	+	.	transcript_id "Pma_10000099"; gene_id "Pma_10000099.g";
Scaffold5366	GLEAN	exon	3154	4021	.	+	.	transcript_id "Pma_10000099"; gene_id "Pma_10000099.g";
Scaffold5361	GLEAN	transcript	711	4083	.	-	.	transcript_id "Pma_10000100"; gene_id "Pma_10000100.g";
Scaffold5361	GLEAN	exon	711	920	.	-	.	transcript_id "Pma_10000100"; gene_id "Pma_10000100.g";
Scaffold5361	GLEAN	exon	1708	1805	.	-	.	transcript_id "Pma_10000100"; gene_id "Pma_10000100.g";
Scaffold5361	GLEAN	exon	2343	2518	.	-	.	transcript_id "Pma_10000100"; gene_id "Pma_10000100.g";
Scaffold5361	GLEAN	exon	3989	4083	.	-	.	transcript_id "Pma_10000100"; gene_id "Pma_10000100.g";
Scaffold5334	GLEAN	transcript	2049	4085	.	-	.	transcript_id "Pma_10000101"; gene_id "Pma_10000101.g";
Scaffold5334	GLEAN	exon	2049	4085	.	-	.	transcript_id "Pma_10000101"; gene_id "Pma_10000101.g";
Scaffold5264	GLEAN	transcript	50	757	.	+	.	transcript_id "Pma_10000107"; gene_id "Pma_10000107.g";
Scaffold5264	GLEAN	exon	50	757	.	+	.	transcript_id "Pma_10000107"; gene_id "Pma_10000107.g";
Scaffold5264	GLEAN	transcript	2402	3055	.	+	.	transcript_id "Pma_10000108"; gene_id "Pma_10000108.g";
Scaffold5264	GLEAN	exon	2402	3055	.	+	.	transcript_id "Pma_10000108"; gene_id "Pma_10000108.g";
Scaffold5264	GLEAN	transcript	3293	4147	.	+	.	transcript_id "Pma_10000109"; gene_id "Pma_10000109.g";
Scaffold5264	GLEAN	exon	3293	3817	.	+	.	transcript_id "Pma_10000109"; gene_id "Pma_10000109.g";
Scaffold5264	GLEAN	exon	3872	4147	.	+	.	transcript_id "Pma_10000109"; gene_id "Pma_10000109.g";
Scaffold5234	GLEAN	transcript	1553	1738	.	-	.	transcript_id "Pma_10000111"; gene_id "Pma_10000111.g";
Scaffold5234	GLEAN	exon	1553	1738	.	-	.	transcript_id "Pma_10000111"; gene_id "Pma_10000111.g";
scaffold5181	GLEAN	transcript	1882	2476	.	-	.	transcript_id "Pma_10000115"; gene_id "Pma_10000115.g";
scaffold5181	GLEAN	exon	1882	2285	.	-	.	transcript_id "Pma_10000115"; gene_id "Pma_10000115.g";
scaffold5181	GLEAN	exon	2344	2476	.	-	.	transcript_id "Pma_10000115"; gene_id "Pma_10000115.g";
Scaffold5150	GLEAN	transcript	3209	4501	.	+	.	transcript_id "Pma_10000117"; gene_id "Pma_10000117.g";
Scaffold5150	GLEAN	exon	3209	4501	.	+	.	transcript_id "Pma_10000117"; gene_id "Pma_10000117.g";
Scaffold5141	GLEAN	transcript	2515	3483	.	-	.	transcript_id "Pma_10000118"; gene_id "Pma_10000118.g";
Scaffold5141	GLEAN	exon	2515	3483	.	-	.	transcript_id "Pma_10000118"; gene_id "Pma_10000118.g";
scaffold5055	GLEAN	transcript	4300	4845	.	-	.	transcript_id "Pma_10000123"; gene_id "Pma_10000123.g";
scaffold5055	GLEAN	exon	4300	4845	.	-	.	transcript_id "Pma_10000123"; gene_id "Pma_10000123.g";
Scaffold4993	GLEAN	transcript	145	885	.	+	.	transcript_id "Pma_10000128"; gene_id "Pma_10000128.g";
Scaffold4993	GLEAN	exon	145	885	.	+	.	transcript_id "Pma_10000128"; gene_id "Pma_10000128.g";
Scaffold4988	GLEAN	transcript	2815	3660	.	+	.	transcript_id "Pma_10000130"; gene_id "Pma_10000130.g";
Scaffold4988	GLEAN	exon	2815	3660	.	+	.	transcript_id "Pma_10000130"; gene_id "Pma_10000130.g";
Scaffold4972	GLEAN	transcript	891	1457	.	+	.	transcript_id "Pma_10000132"; gene_id "Pma_10000132.g";
Scaffold4972	GLEAN	exon	891	1457	.	+	.	transcript_id "Pma_10000132"; gene_id "Pma_10000132.g";
Scaffold4971	GLEAN	transcript	3036	3782	.	+	.	transcript_id "Pma_10000133"; gene_id "Pma_10000133.g";
Scaffold4971	GLEAN	exon	3036	3782	.	+	.	transcript_id "Pma_10000133"; gene_id "Pma_10000133.g";
scaffold4935	GLEAN	transcript	213	782	.	+	.	transcript_id "Pma_10000137"; gene_id "Pma_10000137.g";
scaffold4935	GLEAN	exon	213	782	.	+	.	transcript_id "Pma_10000137"; gene_id "Pma_10000137.g";
Scaffold4921	GLEAN	transcript	4605	5330	.	+	.	transcript_id "Pma_10000139"; gene_id "Pma_10000139.g";
Scaffold4921	GLEAN	exon	4605	5330	.	+	.	transcript_id "Pma_10000139"; gene_id "Pma_10000139.g";
Scaffold4897	GLEAN	transcript	4632	5138	.	-	.	transcript_id "Pma_10000140"; gene_id "Pma_10000140.g";
Scaffold4897	GLEAN	exon	4632	5138	.	-	.	transcript_id "Pma_10000140"; gene_id "Pma_10000140.g";
scaffold4880	GLEAN	transcript	976	1848	.	-	.	transcript_id "Pma_10000144"; gene_id "Pma_10000144.g";
scaffold4880	GLEAN	exon	976	1848	.	-	.	transcript_id "Pma_10000144"; gene_id "Pma_10000144.g";
scaffold4934	GLEAN	transcript	1176	3861	.	-	.	transcript_id "Pma_10000147"; gene_id "Pma_10000147.g";
scaffold4934	GLEAN	exon	1176	1268	.	-	.	transcript_id "Pma_10000147"; gene_id "Pma_10000147.g";
scaffold4934	GLEAN	exon	1905	2081	.	-	.	transcript_id "Pma_10000147"; gene_id "Pma_10000147.g";
scaffold4934	GLEAN	exon	3550	3861	.	-	.	transcript_id "Pma_10000147"; gene_id "Pma_10000147.g";
Scaffold4859	GLEAN	transcript	860	5487	.	-	.	transcript_id "Pma_10000148"; gene_id "Pma_10000148.g";
Scaffold4859	GLEAN	exon	860	1106	.	-	.	transcript_id "Pma_10000148"; gene_id "Pma_10000148.g";
Scaffold4859	GLEAN	exon	1751	1907	.	-	.	transcript_id "Pma_10000148"; gene_id "Pma_10000148.g";
Scaffold4859	GLEAN	exon	2656	3208	.	-	.	transcript_id "Pma_10000148"; gene_id "Pma_10000148.g";
Scaffold4859	GLEAN	exon	3828	3911	.	-	.	transcript_id "Pma_10000148"; gene_id "Pma_10000148.g";
Scaffold4859	GLEAN	exon	4692	4898	.	-	.	transcript_id "Pma_10000148"; gene_id "Pma_10000148.g";
Scaffold4859	GLEAN	exon	5257	5487	.	-	.	transcript_id "Pma_10000148"; gene_id "Pma_10000148.g";
Scaffold4857	GLEAN	transcript	4152	5453	.	-	.	transcript_id "Pma_10000149"; gene_id "Pma_10000149.g";
Scaffold4857	GLEAN	exon	4152	5453	.	-	.	transcript_id "Pma_10000149"; gene_id "Pma_10000149.g";
Scaffold4841	GLEAN	transcript	4074	5564	.	-	.	transcript_id "Pma_10000151"; gene_id "Pma_10000151.g";
Scaffold4841	GLEAN	exon	4074	5564	.	-	.	transcript_id "Pma_10000151"; gene_id "Pma_10000151.g";
scaffold4834	GLEAN	transcript	4237	4875	.	+	.	transcript_id "Pma_10000152"; gene_id "Pma_10000152.g";
scaffold4834	GLEAN	exon	4237	4875	.	+	.	transcript_id "Pma_10000152"; gene_id "Pma_10000152.g";
Scaffold4828	GLEAN	transcript	290	688	.	-	.	transcript_id "Pma_10000154"; gene_id "Pma_10000154.g";
Scaffold4828	GLEAN	exon	290	688	.	-	.	transcript_id "Pma_10000154"; gene_id "Pma_10000154.g";
Scaffold4767	GLEAN	transcript	4668	5936	.	-	.	transcript_id "Pma_10000157"; gene_id "Pma_10000157.g";
Scaffold4767	GLEAN	exon	4668	5936	.	-	.	transcript_id "Pma_10000157"; gene_id "Pma_10000157.g";
Scaffold4753	GLEAN	transcript	41	2525	.	+	.	transcript_id "Pma_10000159"; gene_id "Pma_10000159.g";
Scaffold4753	GLEAN	exon	41	322	.	+	.	transcript_id "Pma_10000159"; gene_id "Pma_10000159.g";
Scaffold4753	GLEAN	exon	1107	2525	.	+	.	transcript_id "Pma_10000159"; gene_id "Pma_10000159.g";
scaffold4744	GLEAN	transcript	1683	3482	.	+	.	transcript_id "Pma_10000162"; gene_id "Pma_10000162.g";
scaffold4744	GLEAN	exon	1683	3482	.	+	.	transcript_id "Pma_10000162"; gene_id "Pma_10000162.g";
Scaffold4743	GLEAN	transcript	577	3630	.	+	.	transcript_id "Pma_10000163"; gene_id "Pma_10000163.g";
Scaffold4743	GLEAN	exon	577	3630	.	+	.	transcript_id "Pma_10000163"; gene_id "Pma_10000163.g";
scaffold4735	GLEAN	transcript	1659	2510	.	+	.	transcript_id "Pma_10000164"; gene_id "Pma_10000164.g";
scaffold4735	GLEAN	exon	1659	2510	.	+	.	transcript_id "Pma_10000164"; gene_id "Pma_10000164.g";
Scaffold4720	GLEAN	transcript	147	5754	.	-	.	transcript_id "Pma_10000168"; gene_id "Pma_10000168.g";
Scaffold4720	GLEAN	exon	147	4495	.	-	.	transcript_id "Pma_10000168"; gene_id "Pma_10000168.g";
Scaffold4720	GLEAN	exon	5547	5754	.	-	.	transcript_id "Pma_10000168"; gene_id "Pma_10000168.g";
Scaffold4697	GLEAN	transcript	3055	5073	.	-	.	transcript_id "Pma_10000171"; gene_id "Pma_10000171.g";
Scaffold4697	GLEAN	exon	3055	5073	.	-	.	transcript_id "Pma_10000171"; gene_id "Pma_10000171.g";
Scaffold4662	GLEAN	transcript	5922	6482	.	+	.	transcript_id "Pma_10000174"; gene_id "Pma_10000174.g";
Scaffold4662	GLEAN	exon	5922	6482	.	+	.	transcript_id "Pma_10000174"; gene_id "Pma_10000174.g";
Scaffold4643	GLEAN	transcript	1112	6508	.	-	.	transcript_id "Pma_10000178"; gene_id "Pma_10000178.g";
Scaffold4643	GLEAN	exon	1112	1254	.	-	.	transcript_id "Pma_10000178"; gene_id "Pma_10000178.g";
Scaffold4643	GLEAN	exon	2048	2860	.	-	.	transcript_id "Pma_10000178"; gene_id "Pma_10000178.g";
Scaffold4643	GLEAN	exon	5869	6508	.	-	.	transcript_id "Pma_10000178"; gene_id "Pma_10000178.g";
Scaffold4642	GLEAN	transcript	305	1078	.	+	.	transcript_id "Pma_10000179"; gene_id "Pma_10000179.g";
Scaffold4642	GLEAN	exon	305	1078	.	+	.	transcript_id "Pma_10000179"; gene_id "Pma_10000179.g";
Scaffold4640	GLEAN	transcript	1567	6430	.	+	.	transcript_id "Pma_10000180"; gene_id "Pma_10000180.g";
Scaffold4640	GLEAN	exon	1567	1740	.	+	.	transcript_id "Pma_10000180"; gene_id "Pma_10000180.g";
Scaffold4640	GLEAN	exon	3374	3560	.	+	.	transcript_id "Pma_10000180"; gene_id "Pma_10000180.g";
Scaffold4640	GLEAN	exon	3788	3953	.	+	.	transcript_id "Pma_10000180"; gene_id "Pma_10000180.g";
Scaffold4640	GLEAN	exon	4509	4659	.	+	.	transcript_id "Pma_10000180"; gene_id "Pma_10000180.g";
Scaffold4640	GLEAN	exon	6308	6430	.	+	.	transcript_id "Pma_10000180"; gene_id "Pma_10000180.g";
Scaffold4593	GLEAN	transcript	2078	4067	.	-	.	transcript_id "Pma_10000191"; gene_id "Pma_10000191.g";
Scaffold4593	GLEAN	exon	2078	3138	.	-	.	transcript_id "Pma_10000191"; gene_id "Pma_10000191.g";
Scaffold4593	GLEAN	exon	3682	3832	.	-	.	transcript_id "Pma_10000191"; gene_id "Pma_10000191.g";
Scaffold4593	GLEAN	exon	4047	4067	.	-	.	transcript_id "Pma_10000191"; gene_id "Pma_10000191.g";
Scaffold4536	GLEAN	transcript	6333	7013	.	-	.	transcript_id "Pma_10000208"; gene_id "Pma_10000208.g";
Scaffold4536	GLEAN	exon	6333	7013	.	-	.	transcript_id "Pma_10000208"; gene_id "Pma_10000208.g";
Scaffold4531	GLEAN	transcript	4568	4756	.	-	.	transcript_id "Pma_10000209"; gene_id "Pma_10000209.g";
Scaffold4531	GLEAN	exon	4568	4756	.	-	.	transcript_id "Pma_10000209"; gene_id "Pma_10000209.g";
Scaffold4521	GLEAN	transcript	1007	3632	.	-	.	transcript_id "Pma_10000211"; gene_id "Pma_10000211.g";
Scaffold4521	GLEAN	exon	1007	1224	.	-	.	transcript_id "Pma_10000211"; gene_id "Pma_10000211.g";
Scaffold4521	GLEAN	exon	2052	2187	.	-	.	transcript_id "Pma_10000211"; gene_id "Pma_10000211.g";
Scaffold4521	GLEAN	exon	2688	3632	.	-	.	transcript_id "Pma_10000211"; gene_id "Pma_10000211.g";
Scaffold4490	GLEAN	transcript	3007	3434	.	+	.	transcript_id "Pma_10000215"; gene_id "Pma_10000215.g";
Scaffold4490	GLEAN	exon	3007	3125	.	+	.	transcript_id "Pma_10000215"; gene_id "Pma_10000215.g";
Scaffold4490	GLEAN	exon	3302	3434	.	+	.	transcript_id "Pma_10000215"; gene_id "Pma_10000215.g";
Scaffold4488	GLEAN	transcript	183	851	.	-	.	transcript_id "Pma_10000216"; gene_id "Pma_10000216.g";
Scaffold4488	GLEAN	exon	183	851	.	-	.	transcript_id "Pma_10000216"; gene_id "Pma_10000216.g";
Scaffold4473	GLEAN	transcript	3550	6539	.	+	.	transcript_id "Pma_10000220"; gene_id "Pma_10000220.g";
Scaffold4473	GLEAN	exon	3550	3647	.	+	.	transcript_id "Pma_10000220"; gene_id "Pma_10000220.g";
Scaffold4473	GLEAN	exon	4599	4785	.	+	.	transcript_id "Pma_10000220"; gene_id "Pma_10000220.g";
Scaffold4473	GLEAN	exon	5043	5331	.	+	.	transcript_id "Pma_10000220"; gene_id "Pma_10000220.g";
Scaffold4473	GLEAN	exon	5500	6539	.	+	.	transcript_id "Pma_10000220"; gene_id "Pma_10000220.g";
Scaffold4464	GLEAN	transcript	4344	4874	.	+	.	transcript_id "Pma_10000221"; gene_id "Pma_10000221.g";
Scaffold4464	GLEAN	exon	4344	4874	.	+	.	transcript_id "Pma_10000221"; gene_id "Pma_10000221.g";
PIN_chr11	GLEAN	transcript	3178698	3181447	.	+	.	transcript_id "Pma_10000223"; gene_id "Pma_10000223.g";
PIN_chr11	GLEAN	exon	3178698	3179348	.	+	.	transcript_id "Pma_10000223"; gene_id "Pma_10000223.g";
PIN_chr11	GLEAN	exon	3180827	3181022	.	+	.	transcript_id "Pma_10000223"; gene_id "Pma_10000223.g";
PIN_chr11	GLEAN	exon	3181338	3181447	.	+	.	transcript_id "Pma_10000223"; gene_id "Pma_10000223.g";
Scaffold4444	GLEAN	transcript	3257	6343	.	-	.	transcript_id "Pma_10000224"; gene_id "Pma_10000224.g";
Scaffold4444	GLEAN	exon	3257	6343	.	-	.	transcript_id "Pma_10000224"; gene_id "Pma_10000224.g";
Scaffold4444	GLEAN	transcript	6559	7692	.	-	.	transcript_id "Pma_10000225"; gene_id "Pma_10000225.g";
Scaffold4444	GLEAN	exon	6559	7692	.	-	.	transcript_id "Pma_10000225"; gene_id "Pma_10000225.g";
Scaffold4442	GLEAN	transcript	6838	7365	.	+	.	transcript_id "Pma_10000227"; gene_id "Pma_10000227.g";
Scaffold4442	GLEAN	exon	6838	7365	.	+	.	transcript_id "Pma_10000227"; gene_id "Pma_10000227.g";
Scaffold4432	GLEAN	transcript	3340	4059	.	+	.	transcript_id "Pma_10000228"; gene_id "Pma_10000228.g";
Scaffold4432	GLEAN	exon	3340	4059	.	+	.	transcript_id "Pma_10000228"; gene_id "Pma_10000228.g";
scaffold4424	GLEAN	transcript	2136	2951	.	-	.	transcript_id "Pma_10000229"; gene_id "Pma_10000229.g";
scaffold4424	GLEAN	exon	2136	2951	.	-	.	transcript_id "Pma_10000229"; gene_id "Pma_10000229.g";
scaffold4424	GLEAN	transcript	2974	3747	.	-	.	transcript_id "Pma_10000230"; gene_id "Pma_10000230.g";
scaffold4424	GLEAN	exon	2974	3747	.	-	.	transcript_id "Pma_10000230"; gene_id "Pma_10000230.g";
Scaffold4417	GLEAN	transcript	496	2077	.	-	.	transcript_id "Pma_10000231"; gene_id "Pma_10000231.g";
Scaffold4417	GLEAN	exon	496	612	.	-	.	transcript_id "Pma_10000231"; gene_id "Pma_10000231.g";
Scaffold4417	GLEAN	exon	1397	2077	.	-	.	transcript_id "Pma_10000231"; gene_id "Pma_10000231.g";
Scaffold4391	GLEAN	transcript	3920	5674	.	+	.	transcript_id "Pma_10000232"; gene_id "Pma_10000232.g";
Scaffold4391	GLEAN	exon	3920	5674	.	+	.	transcript_id "Pma_10000232"; gene_id "Pma_10000232.g";
scaffold4388	GLEAN	transcript	725	6596	.	-	.	transcript_id "Pma_10000233"; gene_id "Pma_10000233.g";
scaffold4388	GLEAN	exon	725	848	.	-	.	transcript_id "Pma_10000233"; gene_id "Pma_10000233.g";
scaffold4388	GLEAN	exon	2273	2461	.	-	.	transcript_id "Pma_10000233"; gene_id "Pma_10000233.g";
scaffold4388	GLEAN	exon	5540	5643	.	-	.	transcript_id "Pma_10000233"; gene_id "Pma_10000233.g";
scaffold4388	GLEAN	exon	6435	6596	.	-	.	transcript_id "Pma_10000233"; gene_id "Pma_10000233.g";
scaffold4405	GLEAN	transcript	1324	2199	.	+	.	transcript_id "Pma_10000234"; gene_id "Pma_10000234.g";
scaffold4405	GLEAN	exon	1324	2199	.	+	.	transcript_id "Pma_10000234"; gene_id "Pma_10000234.g";
scaffold4405	GLEAN	transcript	3180	7558	.	-	.	transcript_id "Pma_10000235"; gene_id "Pma_10000235.g";
scaffold4405	GLEAN	exon	3180	3621	.	-	.	transcript_id "Pma_10000235"; gene_id "Pma_10000235.g";
scaffold4405	GLEAN	exon	4100	4260	.	-	.	transcript_id "Pma_10000235"; gene_id "Pma_10000235.g";
scaffold4405	GLEAN	exon	6009	6422	.	-	.	transcript_id "Pma_10000235"; gene_id "Pma_10000235.g";
scaffold4405	GLEAN	exon	7127	7558	.	-	.	transcript_id "Pma_10000235"; gene_id "Pma_10000235.g";
Scaffold4383	GLEAN	transcript	4704	6349	.	-	.	transcript_id "Pma_10000236"; gene_id "Pma_10000236.g";
Scaffold4383	GLEAN	exon	4704	5578	.	-	.	transcript_id "Pma_10000236"; gene_id "Pma_10000236.g";
Scaffold4383	GLEAN	exon	5845	6349	.	-	.	transcript_id "Pma_10000236"; gene_id "Pma_10000236.g";
Scaffold4382	GLEAN	transcript	3676	4728	.	-	.	transcript_id "Pma_10000237"; gene_id "Pma_10000237.g";
Scaffold4382	GLEAN	exon	3676	4728	.	-	.	transcript_id "Pma_10000237"; gene_id "Pma_10000237.g";
scaffold4362	GLEAN	transcript	8195	8578	.	-	.	transcript_id "Pma_10000241"; gene_id "Pma_10000241.g";
scaffold4362	GLEAN	exon	8195	8578	.	-	.	transcript_id "Pma_10000241"; gene_id "Pma_10000241.g";
Scaffold4356	GLEAN	transcript	2799	6603	.	-	.	transcript_id "Pma_10000245"; gene_id "Pma_10000245.g";
Scaffold4356	GLEAN	exon	2799	3010	.	-	.	transcript_id "Pma_10000245"; gene_id "Pma_10000245.g";
Scaffold4356	GLEAN	exon	3140	4196	.	-	.	transcript_id "Pma_10000245"; gene_id "Pma_10000245.g";
Scaffold4356	GLEAN	exon	4625	4908	.	-	.	transcript_id "Pma_10000245"; gene_id "Pma_10000245.g";
Scaffold4356	GLEAN	exon	5870	5929	.	-	.	transcript_id "Pma_10000245"; gene_id "Pma_10000245.g";
Scaffold4356	GLEAN	exon	6354	6603	.	-	.	transcript_id "Pma_10000245"; gene_id "Pma_10000245.g";
Scaffold4306	GLEAN	transcript	1886	5590	.	+	.	transcript_id "Pma_10000250"; gene_id "Pma_10000250.g";
Scaffold4306	GLEAN	exon	1886	2019	.	+	.	transcript_id "Pma_10000250"; gene_id "Pma_10000250.g";
Scaffold4306	GLEAN	exon	4036	4244	.	+	.	transcript_id "Pma_10000250"; gene_id "Pma_10000250.g";
Scaffold4306	GLEAN	exon	4542	4627	.	+	.	transcript_id "Pma_10000250"; gene_id "Pma_10000250.g";
Scaffold4306	GLEAN	exon	5396	5590	.	+	.	transcript_id "Pma_10000250"; gene_id "Pma_10000250.g";
scaffold4305	GLEAN	transcript	7071	9023	.	-	.	transcript_id "Pma_10000251"; gene_id "Pma_10000251.g";
scaffold4305	GLEAN	exon	7071	7372	.	-	.	transcript_id "Pma_10000251"; gene_id "Pma_10000251.g";
scaffold4305	GLEAN	exon	7901	8135	.	-	.	transcript_id "Pma_10000251"; gene_id "Pma_10000251.g";
scaffold4305	GLEAN	exon	8498	8632	.	-	.	transcript_id "Pma_10000251"; gene_id "Pma_10000251.g";
scaffold4305	GLEAN	exon	8853	9023	.	-	.	transcript_id "Pma_10000251"; gene_id "Pma_10000251.g";
Scaffold4302	GLEAN	transcript	5591	6582	.	-	.	transcript_id "Pma_10000252"; gene_id "Pma_10000252.g";
Scaffold4302	GLEAN	exon	5591	6180	.	-	.	transcript_id "Pma_10000252"; gene_id "Pma_10000252.g";
Scaffold4302	GLEAN	exon	6405	6582	.	-	.	transcript_id "Pma_10000252"; gene_id "Pma_10000252.g";
PIN_chr1	GLEAN	transcript	45875450	45876209	.	+	.	transcript_id "Pma_10000253"; gene_id "Pma_10000253.g";
PIN_chr1	GLEAN	exon	45875450	45875732	.	+	.	transcript_id "Pma_10000253"; gene_id "Pma_10000253.g";
PIN_chr1	GLEAN	exon	45875875	45876209	.	+	.	transcript_id "Pma_10000253"; gene_id "Pma_10000253.g";
scaffold4288	GLEAN	transcript	1269	1748	.	+	.	transcript_id "Pma_10000256"; gene_id "Pma_10000256.g";
scaffold4288	GLEAN	exon	1269	1748	.	+	.	transcript_id "Pma_10000256"; gene_id "Pma_10000256.g";
Scaffold4283	GLEAN	transcript	562	6562	.	+	.	transcript_id "Pma_10000257"; gene_id "Pma_10000257.g";
Scaffold4283	GLEAN	exon	562	719	.	+	.	transcript_id "Pma_10000257"; gene_id "Pma_10000257.g";
Scaffold4283	GLEAN	exon	3093	3227	.	+	.	transcript_id "Pma_10000257"; gene_id "Pma_10000257.g";
Scaffold4283	GLEAN	exon	4476	4564	.	+	.	transcript_id "Pma_10000257"; gene_id "Pma_10000257.g";
Scaffold4283	GLEAN	exon	5021	5138	.	+	.	transcript_id "Pma_10000257"; gene_id "Pma_10000257.g";
Scaffold4283	GLEAN	exon	5750	5822	.	+	.	transcript_id "Pma_10000257"; gene_id "Pma_10000257.g";
Scaffold4283	GLEAN	exon	6377	6562	.	+	.	transcript_id "Pma_10000257"; gene_id "Pma_10000257.g";
scaffold4282	GLEAN	transcript	1040	2134	.	-	.	transcript_id "Pma_10000258"; gene_id "Pma_10000258.g";
scaffold4282	GLEAN	exon	1040	2134	.	-	.	transcript_id "Pma_10000258"; gene_id "Pma_10000258.g";
scaffold4281	GLEAN	transcript	8839	9480	.	-	.	transcript_id "Pma_10000259"; gene_id "Pma_10000259.g";
scaffold4281	GLEAN	exon	8839	9480	.	-	.	transcript_id "Pma_10000259"; gene_id "Pma_10000259.g";
Scaffold4279	GLEAN	transcript	2729	4300	.	+	.	transcript_id "Pma_10000260"; gene_id "Pma_10000260.g";
Scaffold4279	GLEAN	exon	2729	4300	.	+	.	transcript_id "Pma_10000260"; gene_id "Pma_10000260.g";
Scaffold4269	GLEAN	transcript	1110	3544	.	+	.	transcript_id "Pma_10000261"; gene_id "Pma_10000261.g";
Scaffold4269	GLEAN	exon	1110	1389	.	+	.	transcript_id "Pma_10000261"; gene_id "Pma_10000261.g";
Scaffold4269	GLEAN	exon	3144	3544	.	+	.	transcript_id "Pma_10000261"; gene_id "Pma_10000261.g";
scaffold4251	GLEAN	transcript	2559	3920	.	+	.	transcript_id "Pma_10000263"; gene_id "Pma_10000263.g";
scaffold4251	GLEAN	exon	2559	3069	.	+	.	transcript_id "Pma_10000263"; gene_id "Pma_10000263.g";
scaffold4251	GLEAN	exon	3724	3920	.	+	.	transcript_id "Pma_10000263"; gene_id "Pma_10000263.g";
scaffold22062_M	GLEAN	transcript	317	5738	.	+	.	transcript_id "Pma_10000265"; gene_id "Pma_10000265.g";
scaffold22062_M	GLEAN	exon	317	596	.	+	.	transcript_id "Pma_10000265"; gene_id "Pma_10000265.g";
scaffold22062_M	GLEAN	exon	868	1056	.	+	.	transcript_id "Pma_10000265"; gene_id "Pma_10000265.g";
scaffold22062_M	GLEAN	exon	1566	1747	.	+	.	transcript_id "Pma_10000265"; gene_id "Pma_10000265.g";
scaffold22062_M	GLEAN	exon	2124	2250	.	+	.	transcript_id "Pma_10000265"; gene_id "Pma_10000265.g";
scaffold22062_M	GLEAN	exon	2831	3042	.	+	.	transcript_id "Pma_10000265"; gene_id "Pma_10000265.g";
scaffold22062_M	GLEAN	exon	3634	3781	.	+	.	transcript_id "Pma_10000265"; gene_id "Pma_10000265.g";
scaffold22062_M	GLEAN	exon	4053	4175	.	+	.	transcript_id "Pma_10000265"; gene_id "Pma_10000265.g";
scaffold22062_M	GLEAN	exon	4970	5073	.	+	.	transcript_id "Pma_10000265"; gene_id "Pma_10000265.g";
scaffold22062_M	GLEAN	exon	5604	5738	.	+	.	transcript_id "Pma_10000265"; gene_id "Pma_10000265.g";
Scaffold4227	GLEAN	transcript	2990	7734	.	+	.	transcript_id "Pma_10000269"; gene_id "Pma_10000269.g";
Scaffold4227	GLEAN	exon	2990	3148	.	+	.	transcript_id "Pma_10000269"; gene_id "Pma_10000269.g";
Scaffold4227	GLEAN	exon	7093	7734	.	+	.	transcript_id "Pma_10000269"; gene_id "Pma_10000269.g";
Scaffold4219	GLEAN	transcript	7863	8763	.	-	.	transcript_id "Pma_10000270"; gene_id "Pma_10000270.g";
Scaffold4219	GLEAN	exon	7863	8179	.	-	.	transcript_id "Pma_10000270"; gene_id "Pma_10000270.g";
Scaffold4219	GLEAN	exon	8409	8763	.	-	.	transcript_id "Pma_10000270"; gene_id "Pma_10000270.g";
Scaffold4217	Pacbio	transcript	3832	10381	.	+	.	transcript_id "PB.9010.1"; gene_id "Pma_10000271.g";
Scaffold4217	Pacbio	exon	3832	3867	.	+	.	transcript_id "PB.9010.1"; gene_id "Pma_10000271.g";
Scaffold4217	Pacbio	exon	5805	5889	.	+	.	transcript_id "PB.9010.1"; gene_id "Pma_10000271.g";
Scaffold4217	Pacbio	exon	7538	8192	.	+	.	transcript_id "PB.9010.1"; gene_id "Pma_10000271.g";
Scaffold4217	Pacbio	exon	8293	10381	.	+	.	transcript_id "PB.9010.1"; gene_id "Pma_10000271.g";
Scaffold4217	Pacbio	transcript	3835	10381	.	+	.	transcript_id "PB.9010.2"; gene_id "Pma_10000271.g";
Scaffold4217	Pacbio	exon	3835	3867	.	+	.	transcript_id "PB.9010.2"; gene_id "Pma_10000271.g";
Scaffold4217	Pacbio	exon	5805	5889	.	+	.	transcript_id "PB.9010.2"; gene_id "Pma_10000271.g";
Scaffold4217	Pacbio	exon	7538	8252	.	+	.	transcript_id "PB.9010.2"; gene_id "Pma_10000271.g";
Scaffold4217	Pacbio	exon	8353	10381	.	+	.	transcript_id "PB.9010.2"; gene_id "Pma_10000271.g";
Scaffold4217	Pacbio	transcript	3839	10381	.	+	.	transcript_id "PB.9010.3"; gene_id "Pma_10000271.g";
Scaffold4217	Pacbio	exon	3839	3867	.	+	.	transcript_id "PB.9010.3"; gene_id "Pma_10000271.g";
Scaffold4217	Pacbio	exon	5805	5889	.	+	.	transcript_id "PB.9010.3"; gene_id "Pma_10000271.g";
Scaffold4217	Pacbio	exon	7538	8023	.	+	.	transcript_id "PB.9010.3"; gene_id "Pma_10000271.g";
Scaffold4217	Pacbio	exon	8053	8167	.	+	.	transcript_id "PB.9010.3"; gene_id "Pma_10000271.g";
Scaffold4217	Pacbio	exon	8285	10381	.	+	.	transcript_id "PB.9010.3"; gene_id "Pma_10000271.g";
Scaffold4217	GLEAN	transcript	7525	7728	.	+	.	transcript_id "Pma_10000271"; gene_id "Pma_10000271.g";
Scaffold4217	GLEAN	exon	7525	7728	.	+	.	transcript_id "Pma_10000271"; gene_id "Pma_10000271.g";
scaffold4211	GLEAN	transcript	6649	8268	.	+	.	transcript_id "Pma_10000273"; gene_id "Pma_10000273.g";
scaffold4211	GLEAN	exon	6649	8268	.	+	.	transcript_id "Pma_10000273"; gene_id "Pma_10000273.g";
scaffold4208	GLEAN	transcript	510	1655	.	+	.	transcript_id "Pma_10000275"; gene_id "Pma_10000275.g";
scaffold4208	GLEAN	exon	510	1655	.	+	.	transcript_id "Pma_10000275"; gene_id "Pma_10000275.g";
scaffold4208	GLEAN	transcript	9051	10354	.	-	.	transcript_id "Pma_10000276"; gene_id "Pma_10000276.g";
scaffold4208	GLEAN	exon	9051	9474	.	-	.	transcript_id "Pma_10000276"; gene_id "Pma_10000276.g";
scaffold4208	GLEAN	exon	9901	10125	.	-	.	transcript_id "Pma_10000276"; gene_id "Pma_10000276.g";
scaffold4208	GLEAN	exon	10230	10354	.	-	.	transcript_id "Pma_10000276"; gene_id "Pma_10000276.g";
Scaffold4203	GLEAN	transcript	4246	5838	.	-	.	transcript_id "Pma_10000277"; gene_id "Pma_10000277.g";
Scaffold4203	GLEAN	exon	4246	5399	.	-	.	transcript_id "Pma_10000277"; gene_id "Pma_10000277.g";
Scaffold4203	GLEAN	exon	5514	5838	.	-	.	transcript_id "Pma_10000277"; gene_id "Pma_10000277.g";
PIN_chr2	GLEAN	transcript	22951306	22951872	.	+	.	transcript_id "Pma_10000278"; gene_id "Pma_10000278.g";
PIN_chr2	GLEAN	exon	22951306	22951872	.	+	.	transcript_id "Pma_10000278"; gene_id "Pma_10000278.g";
PIN_chr8	GLEAN	transcript	8895525	8900618	.	-	.	transcript_id "Pma_10000280"; gene_id "Pma_10000280.g";
PIN_chr8	GLEAN	exon	8895525	8895767	.	-	.	transcript_id "Pma_10000280"; gene_id "Pma_10000280.g";
PIN_chr8	GLEAN	exon	8896605	8896697	.	-	.	transcript_id "Pma_10000280"; gene_id "Pma_10000280.g";
PIN_chr8	GLEAN	exon	8897607	8897660	.	-	.	transcript_id "Pma_10000280"; gene_id "Pma_10000280.g";
PIN_chr8	GLEAN	exon	8898641	8898799	.	-	.	transcript_id "Pma_10000280"; gene_id "Pma_10000280.g";
PIN_chr8	GLEAN	exon	8899205	8899318	.	-	.	transcript_id "Pma_10000280"; gene_id "Pma_10000280.g";
PIN_chr8	GLEAN	exon	8899613	8899634	.	-	.	transcript_id "Pma_10000280"; gene_id "Pma_10000280.g";
PIN_chr8	GLEAN	exon	8900518	8900618	.	-	.	transcript_id "Pma_10000280"; gene_id "Pma_10000280.g";
Scaffold4189	GLEAN	transcript	4803	9065	.	-	.	transcript_id "Pma_10000281"; gene_id "Pma_10000281.g";
Scaffold4189	GLEAN	exon	4803	5195	.	-	.	transcript_id "Pma_10000281"; gene_id "Pma_10000281.g";
Scaffold4189	GLEAN	exon	5560	5688	.	-	.	transcript_id "Pma_10000281"; gene_id "Pma_10000281.g";
Scaffold4189	GLEAN	exon	7822	7997	.	-	.	transcript_id "Pma_10000281"; gene_id "Pma_10000281.g";
Scaffold4189	GLEAN	exon	8933	9065	.	-	.	transcript_id "Pma_10000281"; gene_id "Pma_10000281.g";
scaffold4171	GLEAN	transcript	6896	8089	.	+	.	transcript_id "Pma_10000284"; gene_id "Pma_10000284.g";
scaffold4171	GLEAN	exon	6896	8089	.	+	.	transcript_id "Pma_10000284"; gene_id "Pma_10000284.g";
scaffold4171	GLEAN	transcript	10023	10541	.	-	.	transcript_id "Pma_10000285"; gene_id "Pma_10000285.g";
scaffold4171	GLEAN	exon	10023	10541	.	-	.	transcript_id "Pma_10000285"; gene_id "Pma_10000285.g";
scaffold4171	GLEAN	transcript	10700	11617	.	-	.	transcript_id "Pma_10000286"; gene_id "Pma_10000286.g";
scaffold4171	GLEAN	exon	10700	11617	.	-	.	transcript_id "Pma_10000286"; gene_id "Pma_10000286.g";
scaffold4163	GLEAN	transcript	8870	11230	.	-	.	transcript_id "Pma_10000288"; gene_id "Pma_10000288.g";
scaffold4163	GLEAN	exon	8870	11230	.	-	.	transcript_id "Pma_10000288"; gene_id "Pma_10000288.g";
Scaffold4162	GLEAN	transcript	3113	4180	.	+	.	transcript_id "Pma_10000289"; gene_id "Pma_10000289.g";
Scaffold4162	GLEAN	exon	3113	4180	.	+	.	transcript_id "Pma_10000289"; gene_id "Pma_10000289.g";
scaffold20956_M	GLEAN	transcript	214	3132	.	-	.	transcript_id "Pma_10000290"; gene_id "Pma_10000290.g";
scaffold20956_M	GLEAN	exon	214	515	.	-	.	transcript_id "Pma_10000290"; gene_id "Pma_10000290.g";
scaffold20956_M	GLEAN	exon	954	1056	.	-	.	transcript_id "Pma_10000290"; gene_id "Pma_10000290.g";
scaffold20956_M	GLEAN	exon	2650	3132	.	-	.	transcript_id "Pma_10000290"; gene_id "Pma_10000290.g";
Scaffold4159	Pacbio	transcript	3191	10068	.	-	.	transcript_id "PB.9000.1"; gene_id "Pma_10000292.g";
Scaffold4159	Pacbio	exon	3191	4533	.	-	.	transcript_id "PB.9000.1"; gene_id "Pma_10000292.g";
Scaffold4159	Pacbio	exon	4672	4733	.	-	.	transcript_id "PB.9000.1"; gene_id "Pma_10000292.g";
Scaffold4159	Pacbio	exon	4888	4988	.	-	.	transcript_id "PB.9000.1"; gene_id "Pma_10000292.g";
Scaffold4159	Pacbio	exon	5216	5371	.	-	.	transcript_id "PB.9000.1"; gene_id "Pma_10000292.g";
Scaffold4159	Pacbio	exon	5916	5985	.	-	.	transcript_id "PB.9000.1"; gene_id "Pma_10000292.g";
Scaffold4159	Pacbio	exon	6267	6422	.	-	.	transcript_id "PB.9000.1"; gene_id "Pma_10000292.g";
Scaffold4159	Pacbio	exon	6727	6836	.	-	.	transcript_id "PB.9000.1"; gene_id "Pma_10000292.g";
Scaffold4159	Pacbio	exon	7155	7230	.	-	.	transcript_id "PB.9000.1"; gene_id "Pma_10000292.g";
Scaffold4159	Pacbio	exon	7603	7719	.	-	.	transcript_id "PB.9000.1"; gene_id "Pma_10000292.g";
Scaffold4159	Pacbio	exon	8909	8989	.	-	.	transcript_id "PB.9000.1"; gene_id "Pma_10000292.g";
Scaffold4159	Pacbio	exon	9239	9306	.	-	.	transcript_id "PB.9000.1"; gene_id "Pma_10000292.g";
Scaffold4159	Pacbio	exon	9568	9651	.	-	.	transcript_id "PB.9000.1"; gene_id "Pma_10000292.g";
Scaffold4159	Pacbio	exon	10010	10068	.	-	.	transcript_id "PB.9000.1"; gene_id "Pma_10000292.g";
Scaffold4159	Pacbio	transcript	3196	10066	.	-	.	transcript_id "PB.9000.2"; gene_id "Pma_10000292.g";
Scaffold4159	Pacbio	exon	3196	3781	.	-	.	transcript_id "PB.9000.2"; gene_id "Pma_10000292.g";
Scaffold4159	Pacbio	exon	3920	4533	.	-	.	transcript_id "PB.9000.2"; gene_id "Pma_10000292.g";
Scaffold4159	Pacbio	exon	4672	4733	.	-	.	transcript_id "PB.9000.2"; gene_id "Pma_10000292.g";
Scaffold4159	Pacbio	exon	4888	4988	.	-	.	transcript_id "PB.9000.2"; gene_id "Pma_10000292.g";
Scaffold4159	Pacbio	exon	5216	5371	.	-	.	transcript_id "PB.9000.2"; gene_id "Pma_10000292.g";
Scaffold4159	Pacbio	exon	5916	5985	.	-	.	transcript_id "PB.9000.2"; gene_id "Pma_10000292.g";
Scaffold4159	Pacbio	exon	6267	6422	.	-	.	transcript_id "PB.9000.2"; gene_id "Pma_10000292.g";
Scaffold4159	Pacbio	exon	6727	6836	.	-	.	transcript_id "PB.9000.2"; gene_id "Pma_10000292.g";
Scaffold4159	Pacbio	exon	7155	7230	.	-	.	transcript_id "PB.9000.2"; gene_id "Pma_10000292.g";
Scaffold4159	Pacbio	exon	7603	7719	.	-	.	transcript_id "PB.9000.2"; gene_id "Pma_10000292.g";
Scaffold4159	Pacbio	exon	8909	8989	.	-	.	transcript_id "PB.9000.2"; gene_id "Pma_10000292.g";
Scaffold4159	Pacbio	exon	9239	9306	.	-	.	transcript_id "PB.9000.2"; gene_id "Pma_10000292.g";
Scaffold4159	Pacbio	exon	9568	9651	.	-	.	transcript_id "PB.9000.2"; gene_id "Pma_10000292.g";
Scaffold4159	Pacbio	exon	10010	10066	.	-	.	transcript_id "PB.9000.2"; gene_id "Pma_10000292.g";
Scaffold4159	GLEAN	transcript	4389	10058	.	-	.	transcript_id "Pma_10000292"; gene_id "Pma_10000292.g";
Scaffold4159	GLEAN	exon	4389	4533	.	-	.	transcript_id "Pma_10000292"; gene_id "Pma_10000292.g";
Scaffold4159	GLEAN	exon	4672	4733	.	-	.	transcript_id "Pma_10000292"; gene_id "Pma_10000292.g";
Scaffold4159	GLEAN	exon	4888	4988	.	-	.	transcript_id "Pma_10000292"; gene_id "Pma_10000292.g";
Scaffold4159	GLEAN	exon	5216	5371	.	-	.	transcript_id "Pma_10000292"; gene_id "Pma_10000292.g";
Scaffold4159	GLEAN	exon	5916	5985	.	-	.	transcript_id "Pma_10000292"; gene_id "Pma_10000292.g";
Scaffold4159	GLEAN	exon	6267	6422	.	-	.	transcript_id "Pma_10000292"; gene_id "Pma_10000292.g";
Scaffold4159	GLEAN	exon	6727	6836	.	-	.	transcript_id "Pma_10000292"; gene_id "Pma_10000292.g";
Scaffold4159	GLEAN	exon	7120	7177	.	-	.	transcript_id "Pma_10000292"; gene_id "Pma_10000292.g";
Scaffold4159	GLEAN	exon	7603	7935	.	-	.	transcript_id "Pma_10000292"; gene_id "Pma_10000292.g";
Scaffold4159	GLEAN	exon	8909	8989	.	-	.	transcript_id "Pma_10000292"; gene_id "Pma_10000292.g";
Scaffold4159	GLEAN	exon	9239	9306	.	-	.	transcript_id "Pma_10000292"; gene_id "Pma_10000292.g";
Scaffold4159	GLEAN	exon	9568	9651	.	-	.	transcript_id "Pma_10000292"; gene_id "Pma_10000292.g";
Scaffold4159	GLEAN	exon	10010	10058	.	-	.	transcript_id "Pma_10000292"; gene_id "Pma_10000292.g";
PIN_chr14	GLEAN	transcript	26632158	26633953	.	-	.	transcript_id "Pma_10000293"; gene_id "Pma_10000293.g";
PIN_chr14	GLEAN	exon	26632158	26632291	.	-	.	transcript_id "Pma_10000293"; gene_id "Pma_10000293.g";
PIN_chr14	GLEAN	exon	26632548	26632661	.	-	.	transcript_id "Pma_10000293"; gene_id "Pma_10000293.g";
PIN_chr14	GLEAN	exon	26633021	26633119	.	-	.	transcript_id "Pma_10000293"; gene_id "Pma_10000293.g";
PIN_chr14	GLEAN	exon	26633529	26633681	.	-	.	transcript_id "Pma_10000293"; gene_id "Pma_10000293.g";
PIN_chr14	GLEAN	exon	26633815	26633953	.	-	.	transcript_id "Pma_10000293"; gene_id "Pma_10000293.g";
Scaffold4153	GLEAN	transcript	9368	11846	.	-	.	transcript_id "Pma_10000295"; gene_id "Pma_10000295.g";
Scaffold4153	GLEAN	exon	9368	9912	.	-	.	transcript_id "Pma_10000295"; gene_id "Pma_10000295.g";
Scaffold4153	GLEAN	exon	10395	10444	.	-	.	transcript_id "Pma_10000295"; gene_id "Pma_10000295.g";
Scaffold4153	GLEAN	exon	11149	11356	.	-	.	transcript_id "Pma_10000295"; gene_id "Pma_10000295.g";
Scaffold4153	GLEAN	exon	11780	11846	.	-	.	transcript_id "Pma_10000295"; gene_id "Pma_10000295.g";
scaffold20632_M	GLEAN	transcript	3936	10475	.	-	.	transcript_id "Pma_10000298"; gene_id "Pma_10000298.g";
scaffold20632_M	GLEAN	exon	3936	4100	.	-	.	transcript_id "Pma_10000298"; gene_id "Pma_10000298.g";
scaffold20632_M	GLEAN	exon	5821	5853	.	-	.	transcript_id "Pma_10000298"; gene_id "Pma_10000298.g";
scaffold20632_M	GLEAN	exon	5944	6093	.	-	.	transcript_id "Pma_10000298"; gene_id "Pma_10000298.g";
scaffold20632_M	GLEAN	exon	6636	6728	.	-	.	transcript_id "Pma_10000298"; gene_id "Pma_10000298.g";
scaffold20632_M	GLEAN	exon	8256	8392	.	-	.	transcript_id "Pma_10000298"; gene_id "Pma_10000298.g";
scaffold20632_M	GLEAN	exon	8983	9144	.	-	.	transcript_id "Pma_10000298"; gene_id "Pma_10000298.g";
scaffold20632_M	GLEAN	exon	10208	10475	.	-	.	transcript_id "Pma_10000298"; gene_id "Pma_10000298.g";
Scaffold4123	Pacbio	transcript	5214	11002	.	-	.	transcript_id "PB.8998.1"; gene_id "Pma_10000301.g";
Scaffold4123	Pacbio	exon	5214	6487	.	-	.	transcript_id "PB.8998.1"; gene_id "Pma_10000301.g";
Scaffold4123	Pacbio	exon	6727	6801	.	-	.	transcript_id "PB.8998.1"; gene_id "Pma_10000301.g";
Scaffold4123	Pacbio	exon	7527	7665	.	-	.	transcript_id "PB.8998.1"; gene_id "Pma_10000301.g";
Scaffold4123	Pacbio	exon	8035	8087	.	-	.	transcript_id "PB.8998.1"; gene_id "Pma_10000301.g";
Scaffold4123	Pacbio	exon	8635	8756	.	-	.	transcript_id "PB.8998.1"; gene_id "Pma_10000301.g";
Scaffold4123	Pacbio	exon	9030	9182	.	-	.	transcript_id "PB.8998.1"; gene_id "Pma_10000301.g";
Scaffold4123	Pacbio	exon	9573	9650	.	-	.	transcript_id "PB.8998.1"; gene_id "Pma_10000301.g";
Scaffold4123	Pacbio	exon	10017	10074	.	-	.	transcript_id "PB.8998.1"; gene_id "Pma_10000301.g";
Scaffold4123	Pacbio	exon	10502	10636	.	-	.	transcript_id "PB.8998.1"; gene_id "Pma_10000301.g";
Scaffold4123	Pacbio	exon	10893	11002	.	-	.	transcript_id "PB.8998.1"; gene_id "Pma_10000301.g";
Scaffold4123	Pacbio	transcript	5364	11002	.	-	.	transcript_id "PB.8998.2"; gene_id "Pma_10000301.g";
Scaffold4123	Pacbio	exon	5364	6487	.	-	.	transcript_id "PB.8998.2"; gene_id "Pma_10000301.g";
Scaffold4123	Pacbio	exon	6727	6801	.	-	.	transcript_id "PB.8998.2"; gene_id "Pma_10000301.g";
Scaffold4123	Pacbio	exon	7527	7665	.	-	.	transcript_id "PB.8998.2"; gene_id "Pma_10000301.g";
Scaffold4123	Pacbio	exon	8035	8087	.	-	.	transcript_id "PB.8998.2"; gene_id "Pma_10000301.g";
Scaffold4123	Pacbio	exon	8635	8756	.	-	.	transcript_id "PB.8998.2"; gene_id "Pma_10000301.g";
Scaffold4123	Pacbio	exon	9030	9182	.	-	.	transcript_id "PB.8998.2"; gene_id "Pma_10000301.g";
Scaffold4123	Pacbio	exon	9573	9650	.	-	.	transcript_id "PB.8998.2"; gene_id "Pma_10000301.g";
Scaffold4123	Pacbio	exon	10017	10074	.	-	.	transcript_id "PB.8998.2"; gene_id "Pma_10000301.g";
Scaffold4123	Pacbio	exon	10502	10636	.	-	.	transcript_id "PB.8998.2"; gene_id "Pma_10000301.g";
Scaffold4123	Pacbio	exon	10893	11002	.	-	.	transcript_id "PB.8998.2"; gene_id "Pma_10000301.g";
Scaffold4123	GLEAN	transcript	7347	10636	.	-	.	transcript_id "Pma_10000301"; gene_id "Pma_10000301.g";
Scaffold4123	GLEAN	exon	7347	7665	.	-	.	transcript_id "Pma_10000301"; gene_id "Pma_10000301.g";
Scaffold4123	GLEAN	exon	8035	8087	.	-	.	transcript_id "Pma_10000301"; gene_id "Pma_10000301.g";
Scaffold4123	GLEAN	exon	8635	8756	.	-	.	transcript_id "Pma_10000301"; gene_id "Pma_10000301.g";
Scaffold4123	GLEAN	exon	9030	9182	.	-	.	transcript_id "Pma_10000301"; gene_id "Pma_10000301.g";
Scaffold4123	GLEAN	exon	9573	9650	.	-	.	transcript_id "Pma_10000301"; gene_id "Pma_10000301.g";
Scaffold4123	GLEAN	exon	10017	10074	.	-	.	transcript_id "Pma_10000301"; gene_id "Pma_10000301.g";
Scaffold4123	GLEAN	exon	10502	10636	.	-	.	transcript_id "Pma_10000301"; gene_id "Pma_10000301.g";
scaffold20222_M	GLEAN	transcript	10722	12794	.	-	.	transcript_id "Pma_10000306"; gene_id "Pma_10000306.g";
scaffold20222_M	GLEAN	exon	10722	10811	.	-	.	transcript_id "Pma_10000306"; gene_id "Pma_10000306.g";
scaffold20222_M	GLEAN	exon	10933	11059	.	-	.	transcript_id "Pma_10000306"; gene_id "Pma_10000306.g";
scaffold20222_M	GLEAN	exon	11184	11353	.	-	.	transcript_id "Pma_10000306"; gene_id "Pma_10000306.g";
scaffold20222_M	GLEAN	exon	11673	11744	.	-	.	transcript_id "Pma_10000306"; gene_id "Pma_10000306.g";
scaffold20222_M	GLEAN	exon	12249	12376	.	-	.	transcript_id "Pma_10000306"; gene_id "Pma_10000306.g";
scaffold20222_M	GLEAN	exon	12524	12794	.	-	.	transcript_id "Pma_10000306"; gene_id "Pma_10000306.g";
Scaffold4072	GLEAN	transcript	12634	13335	.	-	.	transcript_id "Pma_10000309"; gene_id "Pma_10000309.g";
Scaffold4072	GLEAN	exon	12634	13335	.	-	.	transcript_id "Pma_10000309"; gene_id "Pma_10000309.g";
scaffold4070	GLEAN	transcript	3809	4351	.	+	.	transcript_id "Pma_10000310"; gene_id "Pma_10000310.g";
scaffold4070	GLEAN	exon	3809	4351	.	+	.	transcript_id "Pma_10000310"; gene_id "Pma_10000310.g";
scaffold4070	GLEAN	transcript	4437	5306	.	+	.	transcript_id "Pma_10000311"; gene_id "Pma_10000311.g";
scaffold4070	GLEAN	exon	4437	5306	.	+	.	transcript_id "Pma_10000311"; gene_id "Pma_10000311.g";
scaffold4070	GLEAN	transcript	5403	6071	.	+	.	transcript_id "Pma_10000312"; gene_id "Pma_10000312.g";
scaffold4070	GLEAN	exon	5403	6071	.	+	.	transcript_id "Pma_10000312"; gene_id "Pma_10000312.g";
scaffold4070	GLEAN	transcript	6135	6945	.	+	.	transcript_id "Pma_10000313"; gene_id "Pma_10000313.g";
scaffold4070	GLEAN	exon	6135	6333	.	+	.	transcript_id "Pma_10000313"; gene_id "Pma_10000313.g";
scaffold4070	GLEAN	exon	6440	6945	.	+	.	transcript_id "Pma_10000313"; gene_id "Pma_10000313.g";
scaffold4070	GLEAN	transcript	7119	7622	.	+	.	transcript_id "Pma_10000314"; gene_id "Pma_10000314.g";
scaffold4070	GLEAN	exon	7119	7622	.	+	.	transcript_id "Pma_10000314"; gene_id "Pma_10000314.g";
scaffold4070	GLEAN	transcript	8650	9225	.	+	.	transcript_id "Pma_10000315"; gene_id "Pma_10000315.g";
scaffold4070	GLEAN	exon	8650	9225	.	+	.	transcript_id "Pma_10000315"; gene_id "Pma_10000315.g";
scaffold4069	GLEAN	transcript	561	7676	.	-	.	transcript_id "Pma_10000318"; gene_id "Pma_10000318.g";
scaffold4069	GLEAN	exon	561	823	.	-	.	transcript_id "Pma_10000318"; gene_id "Pma_10000318.g";
scaffold4069	GLEAN	exon	1053	1270	.	-	.	transcript_id "Pma_10000318"; gene_id "Pma_10000318.g";
scaffold4069	GLEAN	exon	1973	2009	.	-	.	transcript_id "Pma_10000318"; gene_id "Pma_10000318.g";
scaffold4069	GLEAN	exon	7571	7676	.	-	.	transcript_id "Pma_10000318"; gene_id "Pma_10000318.g";
Scaffold4068	GLEAN	transcript	8903	10636	.	+	.	transcript_id "Pma_10000319"; gene_id "Pma_10000319.g";
Scaffold4068	GLEAN	exon	8903	10636	.	+	.	transcript_id "Pma_10000319"; gene_id "Pma_10000319.g";
Scaffold4065	GLEAN	transcript	6438	8728	.	-	.	transcript_id "Pma_10000320"; gene_id "Pma_10000320.g";
Scaffold4065	GLEAN	exon	6438	6715	.	-	.	transcript_id "Pma_10000320"; gene_id "Pma_10000320.g";
Scaffold4065	GLEAN	exon	7711	8728	.	-	.	transcript_id "Pma_10000320"; gene_id "Pma_10000320.g";
PIN_chr7	GLEAN	transcript	277534	278376	.	+	.	transcript_id "Pma_10000321"; gene_id "Pma_10000321.g";
PIN_chr7	GLEAN	exon	277534	278376	.	+	.	transcript_id "Pma_10000321"; gene_id "Pma_10000321.g";
scaffold19806_M	GLEAN	transcript	8417	13621	.	-	.	transcript_id "Pma_10000322"; gene_id "Pma_10000322.g";
scaffold19806_M	GLEAN	exon	8417	13621	.	-	.	transcript_id "Pma_10000322"; gene_id "Pma_10000322.g";
Scaffold4056	GLEAN	transcript	4095	9583	.	-	.	transcript_id "Pma_10000323"; gene_id "Pma_10000323.g";
Scaffold4056	GLEAN	exon	4095	4354	.	-	.	transcript_id "Pma_10000323"; gene_id "Pma_10000323.g";
Scaffold4056	GLEAN	exon	6458	6555	.	-	.	transcript_id "Pma_10000323"; gene_id "Pma_10000323.g";
Scaffold4056	GLEAN	exon	7395	7449	.	-	.	transcript_id "Pma_10000323"; gene_id "Pma_10000323.g";
Scaffold4056	GLEAN	exon	7752	7843	.	-	.	transcript_id "Pma_10000323"; gene_id "Pma_10000323.g";
Scaffold4056	GLEAN	exon	8165	8361	.	-	.	transcript_id "Pma_10000323"; gene_id "Pma_10000323.g";
Scaffold4056	GLEAN	exon	8619	8806	.	-	.	transcript_id "Pma_10000323"; gene_id "Pma_10000323.g";
Scaffold4056	GLEAN	exon	9520	9583	.	-	.	transcript_id "Pma_10000323"; gene_id "Pma_10000323.g";
PIN_chr1	GLEAN	transcript	61146691	61154923	.	-	.	transcript_id "Pma_10000324"; gene_id "Pma_10000324.g";
PIN_chr1	GLEAN	exon	61146691	61147476	.	-	.	transcript_id "Pma_10000324"; gene_id "Pma_10000324.g";
PIN_chr1	GLEAN	exon	61148659	61148840	.	-	.	transcript_id "Pma_10000324"; gene_id "Pma_10000324.g";
PIN_chr1	GLEAN	exon	61154674	61154923	.	-	.	transcript_id "Pma_10000324"; gene_id "Pma_10000324.g";
PIN_chr6	GLEAN	transcript	14027747	14028340	.	+	.	transcript_id "Pma_10000326"; gene_id "Pma_10000326.g";
PIN_chr6	GLEAN	exon	14027747	14028340	.	+	.	transcript_id "Pma_10000326"; gene_id "Pma_10000326.g";
Scaffold4039	Pacbio	transcript	1	10788	.	-	.	transcript_id "PB.8988.5"; gene_id "Pma_10000328.g";
Scaffold4039	Pacbio	exon	1	2144	.	-	.	transcript_id "PB.8988.5"; gene_id "Pma_10000328.g";
Scaffold4039	Pacbio	exon	2506	2601	.	-	.	transcript_id "PB.8988.5"; gene_id "Pma_10000328.g";
Scaffold4039	Pacbio	exon	2758	2861	.	-	.	transcript_id "PB.8988.5"; gene_id "Pma_10000328.g";
Scaffold4039	Pacbio	exon	3109	3313	.	-	.	transcript_id "PB.8988.5"; gene_id "Pma_10000328.g";
Scaffold4039	Pacbio	exon	3540	3753	.	-	.	transcript_id "PB.8988.5"; gene_id "Pma_10000328.g";
Scaffold4039	Pacbio	exon	4235	4422	.	-	.	transcript_id "PB.8988.5"; gene_id "Pma_10000328.g";
Scaffold4039	Pacbio	exon	4826	5029	.	-	.	transcript_id "PB.8988.5"; gene_id "Pma_10000328.g";
Scaffold4039	Pacbio	exon	7387	7571	.	-	.	transcript_id "PB.8988.5"; gene_id "Pma_10000328.g";
Scaffold4039	Pacbio	exon	8244	8507	.	-	.	transcript_id "PB.8988.5"; gene_id "Pma_10000328.g";
Scaffold4039	Pacbio	exon	10658	10788	.	-	.	transcript_id "PB.8988.5"; gene_id "Pma_10000328.g";
Scaffold4039	Pacbio	transcript	1	11725	.	-	.	transcript_id "PB.8988.1"; gene_id "Pma_10000328.g";
Scaffold4039	Pacbio	exon	1	2144	.	-	.	transcript_id "PB.8988.1"; gene_id "Pma_10000328.g";
Scaffold4039	Pacbio	exon	2506	2601	.	-	.	transcript_id "PB.8988.1"; gene_id "Pma_10000328.g";
Scaffold4039	Pacbio	exon	2758	2861	.	-	.	transcript_id "PB.8988.1"; gene_id "Pma_10000328.g";
Scaffold4039	Pacbio	exon	3109	3313	.	-	.	transcript_id "PB.8988.1"; gene_id "Pma_10000328.g";
Scaffold4039	Pacbio	exon	3540	3753	.	-	.	transcript_id "PB.8988.1"; gene_id "Pma_10000328.g";
Scaffold4039	Pacbio	exon	4235	4422	.	-	.	transcript_id "PB.8988.1"; gene_id "Pma_10000328.g";
Scaffold4039	Pacbio	exon	4826	5029	.	-	.	transcript_id "PB.8988.1"; gene_id "Pma_10000328.g";
Scaffold4039	Pacbio	exon	7387	8507	.	-	.	transcript_id "PB.8988.1"; gene_id "Pma_10000328.g";
Scaffold4039	Pacbio	exon	11541	11725	.	-	.	transcript_id "PB.8988.1"; gene_id "Pma_10000328.g";
Scaffold4039	Pacbio	transcript	1	11725	.	-	.	transcript_id "PB.8988.4"; gene_id "Pma_10000328.g";
Scaffold4039	Pacbio	exon	1	2144	.	-	.	transcript_id "PB.8988.4"; gene_id "Pma_10000328.g";
Scaffold4039	Pacbio	exon	2506	2601	.	-	.	transcript_id "PB.8988.4"; gene_id "Pma_10000328.g";
Scaffold4039	Pacbio	exon	2758	2861	.	-	.	transcript_id "PB.8988.4"; gene_id "Pma_10000328.g";
Scaffold4039	Pacbio	exon	3109	3313	.	-	.	transcript_id "PB.8988.4"; gene_id "Pma_10000328.g";
Scaffold4039	Pacbio	exon	3540	3753	.	-	.	transcript_id "PB.8988.4"; gene_id "Pma_10000328.g";
Scaffold4039	Pacbio	exon	4235	4422	.	-	.	transcript_id "PB.8988.4"; gene_id "Pma_10000328.g";
Scaffold4039	Pacbio	exon	4826	5029	.	-	.	transcript_id "PB.8988.4"; gene_id "Pma_10000328.g";
Scaffold4039	Pacbio	exon	7387	7571	.	-	.	transcript_id "PB.8988.4"; gene_id "Pma_10000328.g";
Scaffold4039	Pacbio	exon	8218	8507	.	-	.	transcript_id "PB.8988.4"; gene_id "Pma_10000328.g";
Scaffold4039	Pacbio	exon	11541	11725	.	-	.	transcript_id "PB.8988.4"; gene_id "Pma_10000328.g";
Scaffold4039	Pacbio	transcript	9769	11721	.	-	.	transcript_id "PB.8988.8"; gene_id "Pma_10000328.g";
Scaffold4039	Pacbio	exon	9769	11721	.	-	.	transcript_id "PB.8988.8"; gene_id "Pma_10000328.g";
Scaffold4039	Pacbio	transcript	11316	11721	.	-	.	transcript_id "PB.8988.9"; gene_id "Pma_10000328.g";
Scaffold4039	Pacbio	exon	11316	11721	.	-	.	transcript_id "PB.8988.9"; gene_id "Pma_10000328.g";
Scaffold4039	GLEAN	transcript	1684	11614	.	-	.	transcript_id "Pma_10000328"; gene_id "Pma_10000328.g";
Scaffold4039	GLEAN	exon	1684	2144	.	-	.	transcript_id "Pma_10000328"; gene_id "Pma_10000328.g";
Scaffold4039	GLEAN	exon	2506	2601	.	-	.	transcript_id "Pma_10000328"; gene_id "Pma_10000328.g";
Scaffold4039	GLEAN	exon	2758	2861	.	-	.	transcript_id "Pma_10000328"; gene_id "Pma_10000328.g";
Scaffold4039	GLEAN	exon	3109	3313	.	-	.	transcript_id "Pma_10000328"; gene_id "Pma_10000328.g";
Scaffold4039	GLEAN	exon	3540	3753	.	-	.	transcript_id "Pma_10000328"; gene_id "Pma_10000328.g";
Scaffold4039	GLEAN	exon	4235	4422	.	-	.	transcript_id "Pma_10000328"; gene_id "Pma_10000328.g";
Scaffold4039	GLEAN	exon	4826	5029	.	-	.	transcript_id "Pma_10000328"; gene_id "Pma_10000328.g";
Scaffold4039	GLEAN	exon	7387	7571	.	-	.	transcript_id "Pma_10000328"; gene_id "Pma_10000328.g";
Scaffold4039	GLEAN	exon	8244	8507	.	-	.	transcript_id "Pma_10000328"; gene_id "Pma_10000328.g";
Scaffold4039	GLEAN	exon	11541	11614	.	-	.	transcript_id "Pma_10000328"; gene_id "Pma_10000328.g";
scaffold4030	GLEAN	transcript	7314	8486	.	+	.	transcript_id "Pma_10000331"; gene_id "Pma_10000331.g";
scaffold4030	GLEAN	exon	7314	8486	.	+	.	transcript_id "Pma_10000331"; gene_id "Pma_10000331.g";
scaffold4030	GLEAN	transcript	8709	9934	.	+	.	transcript_id "Pma_10000332"; gene_id "Pma_10000332.g";
scaffold4030	GLEAN	exon	8709	9169	.	+	.	transcript_id "Pma_10000332"; gene_id "Pma_10000332.g";
scaffold4030	GLEAN	exon	9421	9934	.	+	.	transcript_id "Pma_10000332"; gene_id "Pma_10000332.g";
Scaffold4021	GLEAN	transcript	8651	8995	.	-	.	transcript_id "Pma_10000334"; gene_id "Pma_10000334.g";
Scaffold4021	GLEAN	exon	8651	8995	.	-	.	transcript_id "Pma_10000334"; gene_id "Pma_10000334.g";
Scaffold4019	GLEAN	transcript	7688	13482	.	-	.	transcript_id "Pma_10000337"; gene_id "Pma_10000337.g";
Scaffold4019	GLEAN	exon	7688	7986	.	-	.	transcript_id "Pma_10000337"; gene_id "Pma_10000337.g";
Scaffold4019	GLEAN	exon	13221	13482	.	-	.	transcript_id "Pma_10000337"; gene_id "Pma_10000337.g";
PIN_chr14	GLEAN	transcript	22083580	22084572	.	+	.	transcript_id "Pma_10000338"; gene_id "Pma_10000338.g";
PIN_chr14	GLEAN	exon	22083580	22084572	.	+	.	transcript_id "Pma_10000338"; gene_id "Pma_10000338.g";
Scaffold4016	GLEAN	transcript	1806	6395	.	+	.	transcript_id "Pma_10000339"; gene_id "Pma_10000339.g";
Scaffold4016	GLEAN	exon	1806	2937	.	+	.	transcript_id "Pma_10000339"; gene_id "Pma_10000339.g";
Scaffold4016	GLEAN	exon	3271	3505	.	+	.	transcript_id "Pma_10000339"; gene_id "Pma_10000339.g";
Scaffold4016	GLEAN	exon	3591	3883	.	+	.	transcript_id "Pma_10000339"; gene_id "Pma_10000339.g";
Scaffold4016	GLEAN	exon	4420	5205	.	+	.	transcript_id "Pma_10000339"; gene_id "Pma_10000339.g";
Scaffold4016	GLEAN	exon	5614	6395	.	+	.	transcript_id "Pma_10000339"; gene_id "Pma_10000339.g";
scaffold4015	GLEAN	transcript	3416	13552	.	+	.	transcript_id "Pma_10000340"; gene_id "Pma_10000340.g";
scaffold4015	GLEAN	exon	3416	3610	.	+	.	transcript_id "Pma_10000340"; gene_id "Pma_10000340.g";
scaffold4015	GLEAN	exon	4000	4132	.	+	.	transcript_id "Pma_10000340"; gene_id "Pma_10000340.g";
scaffold4015	GLEAN	exon	6137	6302	.	+	.	transcript_id "Pma_10000340"; gene_id "Pma_10000340.g";
scaffold4015	GLEAN	exon	11180	11243	.	+	.	transcript_id "Pma_10000340"; gene_id "Pma_10000340.g";
scaffold4015	GLEAN	exon	12791	12878	.	+	.	transcript_id "Pma_10000340"; gene_id "Pma_10000340.g";
scaffold4015	GLEAN	exon	13380	13552	.	+	.	transcript_id "Pma_10000340"; gene_id "Pma_10000340.g";
Scaffold4013	GLEAN	transcript	2834	11654	.	+	.	transcript_id "Pma_10000341"; gene_id "Pma_10000341.g";
Scaffold4013	GLEAN	exon	2834	2911	.	+	.	transcript_id "Pma_10000341"; gene_id "Pma_10000341.g";
Scaffold4013	GLEAN	exon	5506	5603	.	+	.	transcript_id "Pma_10000341"; gene_id "Pma_10000341.g";
Scaffold4013	GLEAN	exon	5921	6028	.	+	.	transcript_id "Pma_10000341"; gene_id "Pma_10000341.g";
Scaffold4013	GLEAN	exon	6259	6334	.	+	.	transcript_id "Pma_10000341"; gene_id "Pma_10000341.g";
Scaffold4013	GLEAN	exon	6528	6658	.	+	.	transcript_id "Pma_10000341"; gene_id "Pma_10000341.g";
Scaffold4013	GLEAN	exon	6901	7056	.	+	.	transcript_id "Pma_10000341"; gene_id "Pma_10000341.g";
Scaffold4013	GLEAN	exon	7549	7627	.	+	.	transcript_id "Pma_10000341"; gene_id "Pma_10000341.g";
Scaffold4013	GLEAN	exon	7891	8037	.	+	.	transcript_id "Pma_10000341"; gene_id "Pma_10000341.g";
Scaffold4013	GLEAN	exon	11439	11654	.	+	.	transcript_id "Pma_10000341"; gene_id "Pma_10000341.g";
scaffold4011	GLEAN	transcript	6738	7505	.	+	.	transcript_id "Pma_10000342"; gene_id "Pma_10000342.g";
scaffold4011	GLEAN	exon	6738	7505	.	+	.	transcript_id "Pma_10000342"; gene_id "Pma_10000342.g";
scaffold3999	GLEAN	transcript	167	2863	.	+	.	transcript_id "Pma_10000345"; gene_id "Pma_10000345.g";
scaffold3999	GLEAN	exon	167	2863	.	+	.	transcript_id "Pma_10000345"; gene_id "Pma_10000345.g";
Scaffold3990	GLEAN	transcript	1927	3213	.	+	.	transcript_id "Pma_10000346"; gene_id "Pma_10000346.g";
Scaffold3990	GLEAN	exon	1927	3213	.	+	.	transcript_id "Pma_10000346"; gene_id "Pma_10000346.g";
scaffold3989	GLEAN	transcript	9036	9593	.	-	.	transcript_id "Pma_10000347"; gene_id "Pma_10000347.g";
scaffold3989	GLEAN	exon	9036	9593	.	-	.	transcript_id "Pma_10000347"; gene_id "Pma_10000347.g";
PIN_chr11	GLEAN	transcript	37478663	37479436	.	+	.	transcript_id "Pma_10000349"; gene_id "Pma_10000349.g";
PIN_chr11	GLEAN	exon	37478663	37479436	.	+	.	transcript_id "Pma_10000349"; gene_id "Pma_10000349.g";
scaffold3981	GLEAN	transcript	4412	5563	.	+	.	transcript_id "Pma_10000352"; gene_id "Pma_10000352.g";
scaffold3981	GLEAN	exon	4412	5563	.	+	.	transcript_id "Pma_10000352"; gene_id "Pma_10000352.g";
scaffold3981	Pacbio	transcript	10239	10502	.	-	.	transcript_id "PB.8984.2"; gene_id "Pma_10000353.g";
scaffold3981	Pacbio	exon	10239	10502	.	-	.	transcript_id "PB.8984.2"; gene_id "Pma_10000353.g";
scaffold3981	GLEAN	transcript	8816	10383	.	-	.	transcript_id "Pma_10000353"; gene_id "Pma_10000353.g";
scaffold3981	GLEAN	exon	8816	8959	.	-	.	transcript_id "Pma_10000353"; gene_id "Pma_10000353.g";
scaffold3981	GLEAN	exon	9112	9237	.	-	.	transcript_id "Pma_10000353"; gene_id "Pma_10000353.g";
scaffold3981	GLEAN	exon	9860	10006	.	-	.	transcript_id "Pma_10000353"; gene_id "Pma_10000353.g";
scaffold3981	GLEAN	exon	10279	10383	.	-	.	transcript_id "Pma_10000353"; gene_id "Pma_10000353.g";
PIN_chr1	GLEAN	transcript	59972280	59973579	.	+	.	transcript_id "Pma_10000354"; gene_id "Pma_10000354.g";
PIN_chr1	GLEAN	exon	59972280	59972352	.	+	.	transcript_id "Pma_10000354"; gene_id "Pma_10000354.g";
PIN_chr1	GLEAN	exon	59972885	59973579	.	+	.	transcript_id "Pma_10000354"; gene_id "Pma_10000354.g";
scaffold3974	GLEAN	transcript	7354	8956	.	+	.	transcript_id "Pma_10000358"; gene_id "Pma_10000358.g";
scaffold3974	GLEAN	exon	7354	7542	.	+	.	transcript_id "Pma_10000358"; gene_id "Pma_10000358.g";
scaffold3974	GLEAN	exon	8051	8956	.	+	.	transcript_id "Pma_10000358"; gene_id "Pma_10000358.g";
scaffold3974	GLEAN	transcript	10554	11102	.	+	.	transcript_id "Pma_10000359"; gene_id "Pma_10000359.g";
scaffold3974	GLEAN	exon	10554	11102	.	+	.	transcript_id "Pma_10000359"; gene_id "Pma_10000359.g";
scaffold3974	GLEAN	transcript	12326	14691	.	+	.	transcript_id "Pma_10000360"; gene_id "Pma_10000360.g";
scaffold3974	GLEAN	exon	12326	14109	.	+	.	transcript_id "Pma_10000360"; gene_id "Pma_10000360.g";
scaffold3974	GLEAN	exon	14220	14691	.	+	.	transcript_id "Pma_10000360"; gene_id "Pma_10000360.g";
Scaffold3970	GLEAN	transcript	10967	11785	.	-	.	transcript_id "Pma_10000361"; gene_id "Pma_10000361.g";
Scaffold3970	GLEAN	exon	10967	11785	.	-	.	transcript_id "Pma_10000361"; gene_id "Pma_10000361.g";
scaffold3978	GLEAN	transcript	2539	12945	.	-	.	transcript_id "Pma_10000363"; gene_id "Pma_10000363.g";
scaffold3978	GLEAN	exon	2539	2817	.	-	.	transcript_id "Pma_10000363"; gene_id "Pma_10000363.g";
scaffold3978	GLEAN	exon	4627	4804	.	-	.	transcript_id "Pma_10000363"; gene_id "Pma_10000363.g";
scaffold3978	GLEAN	exon	5114	5294	.	-	.	transcript_id "Pma_10000363"; gene_id "Pma_10000363.g";
scaffold3978	GLEAN	exon	6994	7075	.	-	.	transcript_id "Pma_10000363"; gene_id "Pma_10000363.g";
scaffold3978	GLEAN	exon	7226	7435	.	-	.	transcript_id "Pma_10000363"; gene_id "Pma_10000363.g";
scaffold3978	GLEAN	exon	8465	8628	.	-	.	transcript_id "Pma_10000363"; gene_id "Pma_10000363.g";
scaffold3978	GLEAN	exon	9082	9212	.	-	.	transcript_id "Pma_10000363"; gene_id "Pma_10000363.g";
scaffold3978	GLEAN	exon	12881	12945	.	-	.	transcript_id "Pma_10000363"; gene_id "Pma_10000363.g";
Scaffold3963	GLEAN	transcript	4570	13361	.	-	.	transcript_id "Pma_10000364"; gene_id "Pma_10000364.g";
Scaffold3963	GLEAN	exon	4570	4694	.	-	.	transcript_id "Pma_10000364"; gene_id "Pma_10000364.g";
Scaffold3963	GLEAN	exon	6587	6785	.	-	.	transcript_id "Pma_10000364"; gene_id "Pma_10000364.g";
Scaffold3963	GLEAN	exon	7429	7611	.	-	.	transcript_id "Pma_10000364"; gene_id "Pma_10000364.g";
Scaffold3963	GLEAN	exon	11010	11189	.	-	.	transcript_id "Pma_10000364"; gene_id "Pma_10000364.g";
Scaffold3963	GLEAN	exon	13140	13361	.	-	.	transcript_id "Pma_10000364"; gene_id "Pma_10000364.g";
Scaffold3961	GLEAN	transcript	3480	4604	.	-	.	transcript_id "Pma_10000365"; gene_id "Pma_10000365.g";
Scaffold3961	GLEAN	exon	3480	4604	.	-	.	transcript_id "Pma_10000365"; gene_id "Pma_10000365.g";
Scaffold3960	GLEAN	transcript	8957	9775	.	-	.	transcript_id "Pma_10000366"; gene_id "Pma_10000366.g";
Scaffold3960	GLEAN	exon	8957	9775	.	-	.	transcript_id "Pma_10000366"; gene_id "Pma_10000366.g";
Scaffold3954	Pacbio	transcript	5675	15480	.	-	.	transcript_id "PB.8980.1"; gene_id "Pma_10000368.g";
Scaffold3954	Pacbio	exon	5675	8059	.	-	.	transcript_id "PB.8980.1"; gene_id "Pma_10000368.g";
Scaffold3954	Pacbio	exon	8182	8334	.	-	.	transcript_id "PB.8980.1"; gene_id "Pma_10000368.g";
Scaffold3954	Pacbio	exon	8453	8689	.	-	.	transcript_id "PB.8980.1"; gene_id "Pma_10000368.g";
Scaffold3954	Pacbio	exon	8880	9118	.	-	.	transcript_id "PB.8980.1"; gene_id "Pma_10000368.g";
Scaffold3954	Pacbio	exon	9254	9725	.	-	.	transcript_id "PB.8980.1"; gene_id "Pma_10000368.g";
Scaffold3954	Pacbio	exon	10251	10452	.	-	.	transcript_id "PB.8980.1"; gene_id "Pma_10000368.g";
Scaffold3954	Pacbio	exon	10966	11100	.	-	.	transcript_id "PB.8980.1"; gene_id "Pma_10000368.g";
Scaffold3954	Pacbio	exon	11535	11612	.	-	.	transcript_id "PB.8980.1"; gene_id "Pma_10000368.g";
Scaffold3954	Pacbio	exon	12275	12385	.	-	.	transcript_id "PB.8980.1"; gene_id "Pma_10000368.g";
Scaffold3954	Pacbio	exon	13236	13334	.	-	.	transcript_id "PB.8980.1"; gene_id "Pma_10000368.g";
Scaffold3954	Pacbio	exon	14002	14127	.	-	.	transcript_id "PB.8980.1"; gene_id "Pma_10000368.g";
Scaffold3954	Pacbio	exon	14901	15220	.	-	.	transcript_id "PB.8980.1"; gene_id "Pma_10000368.g";
Scaffold3954	Pacbio	exon	15298	15480	.	-	.	transcript_id "PB.8980.1"; gene_id "Pma_10000368.g";
Scaffold3954	GLEAN	transcript	7840	14143	.	-	.	transcript_id "Pma_10000368"; gene_id "Pma_10000368.g";
Scaffold3954	GLEAN	exon	7840	8059	.	-	.	transcript_id "Pma_10000368"; gene_id "Pma_10000368.g";
Scaffold3954	GLEAN	exon	8182	8334	.	-	.	transcript_id "Pma_10000368"; gene_id "Pma_10000368.g";
Scaffold3954	GLEAN	exon	8453	8689	.	-	.	transcript_id "Pma_10000368"; gene_id "Pma_10000368.g";
Scaffold3954	GLEAN	exon	8880	9118	.	-	.	transcript_id "Pma_10000368"; gene_id "Pma_10000368.g";
Scaffold3954	GLEAN	exon	9254	9725	.	-	.	transcript_id "Pma_10000368"; gene_id "Pma_10000368.g";
Scaffold3954	GLEAN	exon	10251	10452	.	-	.	transcript_id "Pma_10000368"; gene_id "Pma_10000368.g";
Scaffold3954	GLEAN	exon	10966	11100	.	-	.	transcript_id "Pma_10000368"; gene_id "Pma_10000368.g";
Scaffold3954	GLEAN	exon	11535	11612	.	-	.	transcript_id "Pma_10000368"; gene_id "Pma_10000368.g";
Scaffold3954	GLEAN	exon	12275	12385	.	-	.	transcript_id "Pma_10000368"; gene_id "Pma_10000368.g";
Scaffold3954	GLEAN	exon	14002	14143	.	-	.	transcript_id "Pma_10000368"; gene_id "Pma_10000368.g";
scaffold18668_M	GLEAN	transcript	856	9176	.	-	.	transcript_id "Pma_10000370"; gene_id "Pma_10000370.g";
scaffold18668_M	GLEAN	exon	856	1250	.	-	.	transcript_id "Pma_10000370"; gene_id "Pma_10000370.g";
scaffold18668_M	GLEAN	exon	1633	1706	.	-	.	transcript_id "Pma_10000370"; gene_id "Pma_10000370.g";
scaffold18668_M	GLEAN	exon	5799	6014	.	-	.	transcript_id "Pma_10000370"; gene_id "Pma_10000370.g";
scaffold18668_M	GLEAN	exon	7274	7441	.	-	.	transcript_id "Pma_10000370"; gene_id "Pma_10000370.g";
scaffold18668_M	GLEAN	exon	8638	9176	.	-	.	transcript_id "Pma_10000370"; gene_id "Pma_10000370.g";
scaffold18660_M	GLEAN	transcript	5614	6432	.	-	.	transcript_id "Pma_10000371"; gene_id "Pma_10000371.g";
scaffold18660_M	GLEAN	exon	5614	6432	.	-	.	transcript_id "Pma_10000371"; gene_id "Pma_10000371.g";
scaffold18660_M	GLEAN	transcript	11479	12249	.	-	.	transcript_id "Pma_10000372"; gene_id "Pma_10000372.g";
scaffold18660_M	GLEAN	exon	11479	12249	.	-	.	transcript_id "Pma_10000372"; gene_id "Pma_10000372.g";
scaffold3950	GLEAN	transcript	2007	6608	.	-	.	transcript_id "Pma_10000373"; gene_id "Pma_10000373.g";
scaffold3950	GLEAN	exon	2007	2209	.	-	.	transcript_id "Pma_10000373"; gene_id "Pma_10000373.g";
scaffold3950	GLEAN	exon	3341	3466	.	-	.	transcript_id "Pma_10000373"; gene_id "Pma_10000373.g";
scaffold3950	GLEAN	exon	3732	4001	.	-	.	transcript_id "Pma_10000373"; gene_id "Pma_10000373.g";
scaffold3950	GLEAN	exon	4401	5189	.	-	.	transcript_id "Pma_10000373"; gene_id "Pma_10000373.g";
scaffold3950	GLEAN	exon	6299	6608	.	-	.	transcript_id "Pma_10000373"; gene_id "Pma_10000373.g";
scaffold3950	GLEAN	transcript	12313	15613	.	-	.	transcript_id "Pma_10000374"; gene_id "Pma_10000374.g";
scaffold3950	GLEAN	exon	12313	12515	.	-	.	transcript_id "Pma_10000374"; gene_id "Pma_10000374.g";
scaffold3950	GLEAN	exon	13572	13697	.	-	.	transcript_id "Pma_10000374"; gene_id "Pma_10000374.g";
scaffold3950	GLEAN	exon	14121	14390	.	-	.	transcript_id "Pma_10000374"; gene_id "Pma_10000374.g";
scaffold3950	GLEAN	exon	14839	15613	.	-	.	transcript_id "Pma_10000374"; gene_id "Pma_10000374.g";
PIN_chr9	Pacbio	transcript	61558575	61565059	.	-	.	transcript_id "PB.7951.1"; gene_id "Pma_10000375.g";
PIN_chr9	Pacbio	exon	61558575	61558800	.	-	.	transcript_id "PB.7951.1"; gene_id "Pma_10000375.g";
PIN_chr9	Pacbio	exon	61559065	61559237	.	-	.	transcript_id "PB.7951.1"; gene_id "Pma_10000375.g";
PIN_chr9	Pacbio	exon	61559635	61559783	.	-	.	transcript_id "PB.7951.1"; gene_id "Pma_10000375.g";
PIN_chr9	Pacbio	exon	61560461	61560613	.	-	.	transcript_id "PB.7951.1"; gene_id "Pma_10000375.g";
PIN_chr9	Pacbio	exon	61565025	61565059	.	-	.	transcript_id "PB.7951.1"; gene_id "Pma_10000375.g";
PIN_chr9	GLEAN	transcript	61558630	61560996	.	-	.	transcript_id "Pma_10000375"; gene_id "Pma_10000375.g";
PIN_chr9	GLEAN	exon	61558630	61558800	.	-	.	transcript_id "Pma_10000375"; gene_id "Pma_10000375.g";
PIN_chr9	GLEAN	exon	61559065	61559237	.	-	.	transcript_id "Pma_10000375"; gene_id "Pma_10000375.g";
PIN_chr9	GLEAN	exon	61559635	61559783	.	-	.	transcript_id "Pma_10000375"; gene_id "Pma_10000375.g";
PIN_chr9	GLEAN	exon	61560461	61560613	.	-	.	transcript_id "Pma_10000375"; gene_id "Pma_10000375.g";
PIN_chr9	GLEAN	exon	61560950	61560996	.	-	.	transcript_id "Pma_10000375"; gene_id "Pma_10000375.g";
scaffold3944	GLEAN	transcript	2016	2888	.	+	.	transcript_id "Pma_10000376"; gene_id "Pma_10000376.g";
scaffold3944	GLEAN	exon	2016	2888	.	+	.	transcript_id "Pma_10000376"; gene_id "Pma_10000376.g";
scaffold3939	GLEAN	transcript	11112	12560	.	-	.	transcript_id "Pma_10000378"; gene_id "Pma_10000378.g";
scaffold3939	GLEAN	exon	11112	12560	.	-	.	transcript_id "Pma_10000378"; gene_id "Pma_10000378.g";
scaffold3937	GLEAN	transcript	1657	2742	.	-	.	transcript_id "Pma_10000379"; gene_id "Pma_10000379.g";
scaffold3937	GLEAN	exon	1657	2742	.	-	.	transcript_id "Pma_10000379"; gene_id "Pma_10000379.g";
scaffold3932	GLEAN	transcript	6806	11643	.	+	.	transcript_id "Pma_10000381"; gene_id "Pma_10000381.g";
scaffold3932	GLEAN	exon	6806	7132	.	+	.	transcript_id "Pma_10000381"; gene_id "Pma_10000381.g";
scaffold3932	GLEAN	exon	9391	9466	.	+	.	transcript_id "Pma_10000381"; gene_id "Pma_10000381.g";
scaffold3932	GLEAN	exon	11522	11643	.	+	.	transcript_id "Pma_10000381"; gene_id "Pma_10000381.g";
scaffold18398_M	GLEAN	transcript	863	4605	.	+	.	transcript_id "Pma_10000382"; gene_id "Pma_10000382.g";
scaffold18398_M	GLEAN	exon	863	905	.	+	.	transcript_id "Pma_10000382"; gene_id "Pma_10000382.g";
scaffold18398_M	GLEAN	exon	1016	1098	.	+	.	transcript_id "Pma_10000382"; gene_id "Pma_10000382.g";
scaffold18398_M	GLEAN	exon	2028	2222	.	+	.	transcript_id "Pma_10000382"; gene_id "Pma_10000382.g";
scaffold18398_M	GLEAN	exon	2501	2613	.	+	.	transcript_id "Pma_10000382"; gene_id "Pma_10000382.g";
scaffold18398_M	GLEAN	exon	2955	3045	.	+	.	transcript_id "Pma_10000382"; gene_id "Pma_10000382.g";
scaffold18398_M	GLEAN	exon	3286	3331	.	+	.	transcript_id "Pma_10000382"; gene_id "Pma_10000382.g";
scaffold18398_M	GLEAN	exon	3534	3757	.	+	.	transcript_id "Pma_10000382"; gene_id "Pma_10000382.g";
scaffold18398_M	GLEAN	exon	3905	4047	.	+	.	transcript_id "Pma_10000382"; gene_id "Pma_10000382.g";
scaffold18398_M	GLEAN	exon	4245	4605	.	+	.	transcript_id "Pma_10000382"; gene_id "Pma_10000382.g";
scaffold3928	GLEAN	transcript	13921	16296	.	-	.	transcript_id "Pma_10000384"; gene_id "Pma_10000384.g";
scaffold3928	GLEAN	exon	13921	14868	.	-	.	transcript_id "Pma_10000384"; gene_id "Pma_10000384.g";
scaffold3928	GLEAN	exon	15056	15219	.	-	.	transcript_id "Pma_10000384"; gene_id "Pma_10000384.g";
scaffold3928	GLEAN	exon	15639	15790	.	-	.	transcript_id "Pma_10000384"; gene_id "Pma_10000384.g";
scaffold3928	GLEAN	exon	16211	16296	.	-	.	transcript_id "Pma_10000384"; gene_id "Pma_10000384.g";
Scaffold3927	GLEAN	transcript	110	7179	.	-	.	transcript_id "Pma_10000385"; gene_id "Pma_10000385.g";
Scaffold3927	GLEAN	exon	110	1306	.	-	.	transcript_id "Pma_10000385"; gene_id "Pma_10000385.g";
Scaffold3927	GLEAN	exon	6820	7179	.	-	.	transcript_id "Pma_10000385"; gene_id "Pma_10000385.g";
Scaffold3921	Pacbio	transcript	6411	11745	.	-	.	transcript_id "PB.8975.1"; gene_id "Pma_10000386.g";
Scaffold3921	Pacbio	exon	6411	6604	.	-	.	transcript_id "PB.8975.1"; gene_id "Pma_10000386.g";
Scaffold3921	Pacbio	exon	6972	7139	.	-	.	transcript_id "PB.8975.1"; gene_id "Pma_10000386.g";
Scaffold3921	Pacbio	exon	7475	7593	.	-	.	transcript_id "PB.8975.1"; gene_id "Pma_10000386.g";
Scaffold3921	Pacbio	exon	8747	8790	.	-	.	transcript_id "PB.8975.1"; gene_id "Pma_10000386.g";
Scaffold3921	Pacbio	exon	11721	11745	.	-	.	transcript_id "PB.8975.1"; gene_id "Pma_10000386.g";
Scaffold3921	GLEAN	transcript	6483	13489	.	-	.	transcript_id "Pma_10000386"; gene_id "Pma_10000386.g";
Scaffold3921	GLEAN	exon	6483	6604	.	-	.	transcript_id "Pma_10000386"; gene_id "Pma_10000386.g";
Scaffold3921	GLEAN	exon	6972	7139	.	-	.	transcript_id "Pma_10000386"; gene_id "Pma_10000386.g";
Scaffold3921	GLEAN	exon	7475	7593	.	-	.	transcript_id "Pma_10000386"; gene_id "Pma_10000386.g";
Scaffold3921	GLEAN	exon	13431	13489	.	-	.	transcript_id "Pma_10000386"; gene_id "Pma_10000386.g";
PIN_chr3	GLEAN	transcript	28683608	28684351	.	+	.	transcript_id "Pma_10000387"; gene_id "Pma_10000387.g";
PIN_chr3	GLEAN	exon	28683608	28684351	.	+	.	transcript_id "Pma_10000387"; gene_id "Pma_10000387.g";
scaffold18141_M	GLEAN	transcript	5278	8197	.	-	.	transcript_id "Pma_10000388"; gene_id "Pma_10000388.g";
scaffold18141_M	GLEAN	exon	5278	6236	.	-	.	transcript_id "Pma_10000388"; gene_id "Pma_10000388.g";
scaffold18141_M	GLEAN	exon	6586	7374	.	-	.	transcript_id "Pma_10000388"; gene_id "Pma_10000388.g";
scaffold18141_M	GLEAN	exon	8104	8197	.	-	.	transcript_id "Pma_10000388"; gene_id "Pma_10000388.g";
scaffold3912	GLEAN	transcript	7018	7752	.	+	.	transcript_id "Pma_10000390"; gene_id "Pma_10000390.g";
scaffold3912	GLEAN	exon	7018	7752	.	+	.	transcript_id "Pma_10000390"; gene_id "Pma_10000390.g";
scaffold3909	GLEAN	transcript	9811	16697	.	-	.	transcript_id "Pma_10000391"; gene_id "Pma_10000391.g";
scaffold3909	GLEAN	exon	9811	10058	.	-	.	transcript_id "Pma_10000391"; gene_id "Pma_10000391.g";
scaffold3909	GLEAN	exon	10859	11072	.	-	.	transcript_id "Pma_10000391"; gene_id "Pma_10000391.g";
scaffold3909	GLEAN	exon	16491	16697	.	-	.	transcript_id "Pma_10000391"; gene_id "Pma_10000391.g";
Scaffold3910	GLEAN	transcript	12338	16476	.	-	.	transcript_id "Pma_10000392"; gene_id "Pma_10000392.g";
Scaffold3910	GLEAN	exon	12338	12518	.	-	.	transcript_id "Pma_10000392"; gene_id "Pma_10000392.g";
Scaffold3910	GLEAN	exon	13109	13332	.	-	.	transcript_id "Pma_10000392"; gene_id "Pma_10000392.g";
Scaffold3910	GLEAN	exon	14642	14744	.	-	.	transcript_id "Pma_10000392"; gene_id "Pma_10000392.g";
Scaffold3910	GLEAN	exon	16382	16476	.	-	.	transcript_id "Pma_10000392"; gene_id "Pma_10000392.g";
scaffold17974_M	GLEAN	transcript	85	5046	.	+	.	transcript_id "Pma_10000395"; gene_id "Pma_10000395.g";
scaffold17974_M	GLEAN	exon	85	5046	.	+	.	transcript_id "Pma_10000395"; gene_id "Pma_10000395.g";
scaffold3901	GLEAN	transcript	3462	4973	.	-	.	transcript_id "Pma_10000396"; gene_id "Pma_10000396.g";
scaffold3901	GLEAN	exon	3462	3683	.	-	.	transcript_id "Pma_10000396"; gene_id "Pma_10000396.g";
scaffold3901	GLEAN	exon	3999	4166	.	-	.	transcript_id "Pma_10000396"; gene_id "Pma_10000396.g";
scaffold3901	GLEAN	exon	4418	4518	.	-	.	transcript_id "Pma_10000396"; gene_id "Pma_10000396.g";
scaffold3901	GLEAN	exon	4760	4973	.	-	.	transcript_id "Pma_10000396"; gene_id "Pma_10000396.g";
scaffold3898	GLEAN	transcript	592	12840	.	-	.	transcript_id "Pma_10000397"; gene_id "Pma_10000397.g";
scaffold3898	GLEAN	exon	592	851	.	-	.	transcript_id "Pma_10000397"; gene_id "Pma_10000397.g";
scaffold3898	GLEAN	exon	1160	1903	.	-	.	transcript_id "Pma_10000397"; gene_id "Pma_10000397.g";
scaffold3898	GLEAN	exon	2367	2663	.	-	.	transcript_id "Pma_10000397"; gene_id "Pma_10000397.g";
scaffold3898	GLEAN	exon	6416	6551	.	-	.	transcript_id "Pma_10000397"; gene_id "Pma_10000397.g";
scaffold3898	GLEAN	exon	7002	7175	.	-	.	transcript_id "Pma_10000397"; gene_id "Pma_10000397.g";
scaffold3898	GLEAN	exon	7357	7485	.	-	.	transcript_id "Pma_10000397"; gene_id "Pma_10000397.g";
scaffold3898	GLEAN	exon	7763	7861	.	-	.	transcript_id "Pma_10000397"; gene_id "Pma_10000397.g";
scaffold3898	GLEAN	exon	8329	8467	.	-	.	transcript_id "Pma_10000397"; gene_id "Pma_10000397.g";
scaffold3898	GLEAN	exon	9254	9389	.	-	.	transcript_id "Pma_10000397"; gene_id "Pma_10000397.g";
scaffold3898	GLEAN	exon	10769	10926	.	-	.	transcript_id "Pma_10000397"; gene_id "Pma_10000397.g";
scaffold3898	GLEAN	exon	11813	12840	.	-	.	transcript_id "Pma_10000397"; gene_id "Pma_10000397.g";
PIN_chr14	Pacbio	transcript	21552682	21565620	.	+	.	transcript_id "PB.3561.1"; gene_id "Pma_10000398.g";
PIN_chr14	Pacbio	exon	21552682	21552793	.	+	.	transcript_id "PB.3561.1"; gene_id "Pma_10000398.g";
PIN_chr14	Pacbio	exon	21557335	21557457	.	+	.	transcript_id "PB.3561.1"; gene_id "Pma_10000398.g";
PIN_chr14	Pacbio	exon	21557600	21557755	.	+	.	transcript_id "PB.3561.1"; gene_id "Pma_10000398.g";
PIN_chr14	Pacbio	exon	21561540	21561603	.	+	.	transcript_id "PB.3561.1"; gene_id "Pma_10000398.g";
PIN_chr14	Pacbio	exon	21561913	21562061	.	+	.	transcript_id "PB.3561.1"; gene_id "Pma_10000398.g";
PIN_chr14	Pacbio	exon	21562302	21562389	.	+	.	transcript_id "PB.3561.1"; gene_id "Pma_10000398.g";
PIN_chr14	Pacbio	exon	21562834	21562949	.	+	.	transcript_id "PB.3561.1"; gene_id "Pma_10000398.g";
PIN_chr14	Pacbio	exon	21563415	21563565	.	+	.	transcript_id "PB.3561.1"; gene_id "Pma_10000398.g";
PIN_chr14	Pacbio	exon	21564665	21564789	.	+	.	transcript_id "PB.3561.1"; gene_id "Pma_10000398.g";
PIN_chr14	Pacbio	exon	21565021	21565620	.	+	.	transcript_id "PB.3561.1"; gene_id "Pma_10000398.g";
PIN_chr14	Pacbio	transcript	21552694	21565514	.	+	.	transcript_id "PB.3561.2"; gene_id "Pma_10000398.g";
PIN_chr14	Pacbio	exon	21552694	21552793	.	+	.	transcript_id "PB.3561.2"; gene_id "Pma_10000398.g";
PIN_chr14	Pacbio	exon	21557335	21557457	.	+	.	transcript_id "PB.3561.2"; gene_id "Pma_10000398.g";
PIN_chr14	Pacbio	exon	21557600	21557755	.	+	.	transcript_id "PB.3561.2"; gene_id "Pma_10000398.g";
PIN_chr14	Pacbio	exon	21561540	21561603	.	+	.	transcript_id "PB.3561.2"; gene_id "Pma_10000398.g";
PIN_chr14	Pacbio	exon	21561913	21562061	.	+	.	transcript_id "PB.3561.2"; gene_id "Pma_10000398.g";
PIN_chr14	Pacbio	exon	21562302	21562389	.	+	.	transcript_id "PB.3561.2"; gene_id "Pma_10000398.g";
PIN_chr14	Pacbio	exon	21562834	21562949	.	+	.	transcript_id "PB.3561.2"; gene_id "Pma_10000398.g";
PIN_chr14	Pacbio	exon	21563415	21563565	.	+	.	transcript_id "PB.3561.2"; gene_id "Pma_10000398.g";
PIN_chr14	Pacbio	exon	21564665	21564789	.	+	.	transcript_id "PB.3561.2"; gene_id "Pma_10000398.g";
PIN_chr14	Pacbio	exon	21565021	21565514	.	+	.	transcript_id "PB.3561.2"; gene_id "Pma_10000398.g";
PIN_chr14	GLEAN	transcript	21551105	21565104	.	+	.	transcript_id "Pma_10000398"; gene_id "Pma_10000398.g";
PIN_chr14	GLEAN	exon	21551105	21551192	.	+	.	transcript_id "Pma_10000398"; gene_id "Pma_10000398.g";
PIN_chr14	GLEAN	exon	21557010	21557056	.	+	.	transcript_id "Pma_10000398"; gene_id "Pma_10000398.g";
PIN_chr14	GLEAN	exon	21557335	21557457	.	+	.	transcript_id "Pma_10000398"; gene_id "Pma_10000398.g";
PIN_chr14	GLEAN	exon	21557600	21557755	.	+	.	transcript_id "Pma_10000398"; gene_id "Pma_10000398.g";
PIN_chr14	GLEAN	exon	21561540	21561603	.	+	.	transcript_id "Pma_10000398"; gene_id "Pma_10000398.g";
PIN_chr14	GLEAN	exon	21561913	21562061	.	+	.	transcript_id "Pma_10000398"; gene_id "Pma_10000398.g";
PIN_chr14	GLEAN	exon	21562302	21562389	.	+	.	transcript_id "Pma_10000398"; gene_id "Pma_10000398.g";
PIN_chr14	GLEAN	exon	21562834	21562949	.	+	.	transcript_id "Pma_10000398"; gene_id "Pma_10000398.g";
PIN_chr14	GLEAN	exon	21563415	21563565	.	+	.	transcript_id "Pma_10000398"; gene_id "Pma_10000398.g";
PIN_chr14	GLEAN	exon	21564665	21564789	.	+	.	transcript_id "Pma_10000398"; gene_id "Pma_10000398.g";
PIN_chr14	GLEAN	exon	21565021	21565104	.	+	.	transcript_id "Pma_10000398"; gene_id "Pma_10000398.g";
PIN_chr14	GLEAN	transcript	26863418	26871937	.	-	.	transcript_id "Pma_10000400"; gene_id "Pma_10000400.g";
PIN_chr14	GLEAN	exon	26863418	26864028	.	-	.	transcript_id "Pma_10000400"; gene_id "Pma_10000400.g";
PIN_chr14	GLEAN	exon	26871925	26871937	.	-	.	transcript_id "Pma_10000400"; gene_id "Pma_10000400.g";
scaffold3890	GLEAN	transcript	356	6101	.	+	.	transcript_id "Pma_10000401"; gene_id "Pma_10000401.g";
scaffold3890	GLEAN	exon	356	1029	.	+	.	transcript_id "Pma_10000401"; gene_id "Pma_10000401.g";
scaffold3890	GLEAN	exon	3679	3758	.	+	.	transcript_id "Pma_10000401"; gene_id "Pma_10000401.g";
scaffold3890	GLEAN	exon	5932	6101	.	+	.	transcript_id "Pma_10000401"; gene_id "Pma_10000401.g";
PIN_chr14	Pacbio	transcript	36156348	36166287	.	-	.	transcript_id "PB.3651.1"; gene_id "Pma_10000403.g";
PIN_chr14	Pacbio	exon	36156348	36159007	.	-	.	transcript_id "PB.3651.1"; gene_id "Pma_10000403.g";
PIN_chr14	Pacbio	exon	36159486	36159657	.	-	.	transcript_id "PB.3651.1"; gene_id "Pma_10000403.g";
PIN_chr14	Pacbio	exon	36160954	36161169	.	-	.	transcript_id "PB.3651.1"; gene_id "Pma_10000403.g";
PIN_chr14	Pacbio	exon	36166192	36166287	.	-	.	transcript_id "PB.3651.1"; gene_id "Pma_10000403.g";
PIN_chr14	Pacbio	transcript	36158677	36166293	.	-	.	transcript_id "PB.3651.2"; gene_id "Pma_10000403.g";
PIN_chr14	Pacbio	exon	36158677	36159007	.	-	.	transcript_id "PB.3651.2"; gene_id "Pma_10000403.g";
PIN_chr14	Pacbio	exon	36159486	36159657	.	-	.	transcript_id "PB.3651.2"; gene_id "Pma_10000403.g";
PIN_chr14	Pacbio	exon	36160954	36161169	.	-	.	transcript_id "PB.3651.2"; gene_id "Pma_10000403.g";
PIN_chr14	Pacbio	exon	36166192	36166293	.	-	.	transcript_id "PB.3651.2"; gene_id "Pma_10000403.g";
PIN_chr14	GLEAN	transcript	36158899	36159619	.	-	.	transcript_id "Pma_10000403"; gene_id "Pma_10000403.g";
PIN_chr14	GLEAN	exon	36158899	36159007	.	-	.	transcript_id "Pma_10000403"; gene_id "Pma_10000403.g";
PIN_chr14	GLEAN	exon	36159486	36159619	.	-	.	transcript_id "Pma_10000403"; gene_id "Pma_10000403.g";
PIN_chr14	GLEAN	transcript	36163038	36169712	.	+	.	transcript_id "Pma_10000404"; gene_id "Pma_10000404.g";
PIN_chr14	GLEAN	exon	36163038	36164962	.	+	.	transcript_id "Pma_10000404"; gene_id "Pma_10000404.g";
PIN_chr14	GLEAN	exon	36169310	36169712	.	+	.	transcript_id "Pma_10000404"; gene_id "Pma_10000404.g";
scaffold3881	GLEAN	transcript	5064	11168	.	+	.	transcript_id "Pma_10000407"; gene_id "Pma_10000407.g";
scaffold3881	GLEAN	exon	5064	5628	.	+	.	transcript_id "Pma_10000407"; gene_id "Pma_10000407.g";
scaffold3881	GLEAN	exon	6041	6115	.	+	.	transcript_id "Pma_10000407"; gene_id "Pma_10000407.g";
scaffold3881	GLEAN	exon	7391	9424	.	+	.	transcript_id "Pma_10000407"; gene_id "Pma_10000407.g";
scaffold3881	GLEAN	exon	9541	9818	.	+	.	transcript_id "Pma_10000407"; gene_id "Pma_10000407.g";
scaffold3881	GLEAN	exon	9911	10164	.	+	.	transcript_id "Pma_10000407"; gene_id "Pma_10000407.g";
scaffold3881	GLEAN	exon	10271	10519	.	+	.	transcript_id "Pma_10000407"; gene_id "Pma_10000407.g";
scaffold3881	GLEAN	exon	10613	11168	.	+	.	transcript_id "Pma_10000407"; gene_id "Pma_10000407.g";
scaffold3881	GLEAN	transcript	12570	13178	.	+	.	transcript_id "Pma_10000408"; gene_id "Pma_10000408.g";
scaffold3881	GLEAN	exon	12570	13178	.	+	.	transcript_id "Pma_10000408"; gene_id "Pma_10000408.g";
scaffold3878	GLEAN	transcript	7764	8363	.	+	.	transcript_id "Pma_10000410"; gene_id "Pma_10000410.g";
scaffold3878	GLEAN	exon	7764	8363	.	+	.	transcript_id "Pma_10000410"; gene_id "Pma_10000410.g";
scaffold3878	GLEAN	transcript	13681	17260	.	+	.	transcript_id "Pma_10000411"; gene_id "Pma_10000411.g";
scaffold3878	GLEAN	exon	13681	13863	.	+	.	transcript_id "Pma_10000411"; gene_id "Pma_10000411.g";
scaffold3878	GLEAN	exon	16254	16492	.	+	.	transcript_id "Pma_10000411"; gene_id "Pma_10000411.g";
scaffold3878	GLEAN	exon	16918	17260	.	+	.	transcript_id "Pma_10000411"; gene_id "Pma_10000411.g";
scaffold3871	GLEAN	transcript	4760	5530	.	+	.	transcript_id "Pma_10000412"; gene_id "Pma_10000412.g";
scaffold3871	GLEAN	exon	4760	5530	.	+	.	transcript_id "Pma_10000412"; gene_id "Pma_10000412.g";
Scaffold3870	GLEAN	transcript	1270	3658	.	+	.	transcript_id "Pma_10000413"; gene_id "Pma_10000413.g";
Scaffold3870	GLEAN	exon	1270	1525	.	+	.	transcript_id "Pma_10000413"; gene_id "Pma_10000413.g";
Scaffold3870	GLEAN	exon	2884	2960	.	+	.	transcript_id "Pma_10000413"; gene_id "Pma_10000413.g";
Scaffold3870	GLEAN	exon	3476	3658	.	+	.	transcript_id "Pma_10000413"; gene_id "Pma_10000413.g";
Scaffold3870	GLEAN	transcript	5283	8032	.	-	.	transcript_id "Pma_10000414"; gene_id "Pma_10000414.g";
Scaffold3870	GLEAN	exon	5283	5926	.	-	.	transcript_id "Pma_10000414"; gene_id "Pma_10000414.g";
Scaffold3870	GLEAN	exon	7831	8032	.	-	.	transcript_id "Pma_10000414"; gene_id "Pma_10000414.g";
Scaffold3870	GLEAN	transcript	12131	14581	.	+	.	transcript_id "Pma_10000415"; gene_id "Pma_10000415.g";
Scaffold3870	GLEAN	exon	12131	12386	.	+	.	transcript_id "Pma_10000415"; gene_id "Pma_10000415.g";
Scaffold3870	GLEAN	exon	12719	12795	.	+	.	transcript_id "Pma_10000415"; gene_id "Pma_10000415.g";
Scaffold3870	GLEAN	exon	13225	13365	.	+	.	transcript_id "Pma_10000415"; gene_id "Pma_10000415.g";
Scaffold3870	GLEAN	exon	14438	14581	.	+	.	transcript_id "Pma_10000415"; gene_id "Pma_10000415.g";
scaffold3869	Pacbio	transcript	8183	13129	.	+	.	transcript_id "PB.8967.1"; gene_id "Pma_10000416.g";
scaffold3869	Pacbio	exon	8183	8380	.	+	.	transcript_id "PB.8967.1"; gene_id "Pma_10000416.g";
scaffold3869	Pacbio	exon	8853	9096	.	+	.	transcript_id "PB.8967.1"; gene_id "Pma_10000416.g";
scaffold3869	Pacbio	exon	9500	9616	.	+	.	transcript_id "PB.8967.1"; gene_id "Pma_10000416.g";
scaffold3869	Pacbio	exon	9779	10223	.	+	.	transcript_id "PB.8967.1"; gene_id "Pma_10000416.g";
scaffold3869	Pacbio	exon	10280	10473	.	+	.	transcript_id "PB.8967.1"; gene_id "Pma_10000416.g";
scaffold3869	Pacbio	exon	11045	11210	.	+	.	transcript_id "PB.8967.1"; gene_id "Pma_10000416.g";
scaffold3869	Pacbio	exon	11313	11710	.	+	.	transcript_id "PB.8967.1"; gene_id "Pma_10000416.g";
scaffold3869	Pacbio	exon	12164	13129	.	+	.	transcript_id "PB.8967.1"; gene_id "Pma_10000416.g";
scaffold3869	Pacbio	transcript	8223	13348	.	+	.	transcript_id "PB.8967.2"; gene_id "Pma_10000416.g";
scaffold3869	Pacbio	exon	8223	8380	.	+	.	transcript_id "PB.8967.2"; gene_id "Pma_10000416.g";
scaffold3869	Pacbio	exon	8853	9096	.	+	.	transcript_id "PB.8967.2"; gene_id "Pma_10000416.g";
scaffold3869	Pacbio	exon	9500	9616	.	+	.	transcript_id "PB.8967.2"; gene_id "Pma_10000416.g";
scaffold3869	Pacbio	exon	9779	10210	.	+	.	transcript_id "PB.8967.2"; gene_id "Pma_10000416.g";
scaffold3869	Pacbio	exon	10266	10473	.	+	.	transcript_id "PB.8967.2"; gene_id "Pma_10000416.g";
scaffold3869	Pacbio	exon	11045	11210	.	+	.	transcript_id "PB.8967.2"; gene_id "Pma_10000416.g";
scaffold3869	Pacbio	exon	11313	11710	.	+	.	transcript_id "PB.8967.2"; gene_id "Pma_10000416.g";
scaffold3869	Pacbio	exon	12164	13348	.	+	.	transcript_id "PB.8967.2"; gene_id "Pma_10000416.g";
scaffold3869	Pacbio	transcript	8223	14164	.	+	.	transcript_id "PB.8967.3"; gene_id "Pma_10000416.g";
scaffold3869	Pacbio	exon	8223	8380	.	+	.	transcript_id "PB.8967.3"; gene_id "Pma_10000416.g";
scaffold3869	Pacbio	exon	8853	9096	.	+	.	transcript_id "PB.8967.3"; gene_id "Pma_10000416.g";
scaffold3869	Pacbio	exon	9500	9616	.	+	.	transcript_id "PB.8967.3"; gene_id "Pma_10000416.g";
scaffold3869	Pacbio	exon	9779	10210	.	+	.	transcript_id "PB.8967.3"; gene_id "Pma_10000416.g";
scaffold3869	Pacbio	exon	10266	10473	.	+	.	transcript_id "PB.8967.3"; gene_id "Pma_10000416.g";
scaffold3869	Pacbio	exon	11045	11210	.	+	.	transcript_id "PB.8967.3"; gene_id "Pma_10000416.g";
scaffold3869	Pacbio	exon	11313	11710	.	+	.	transcript_id "PB.8967.3"; gene_id "Pma_10000416.g";
scaffold3869	Pacbio	exon	12164	14164	.	+	.	transcript_id "PB.8967.3"; gene_id "Pma_10000416.g";
scaffold3869	Pacbio	transcript	8225	12977	.	+	.	transcript_id "PB.8967.5"; gene_id "Pma_10000416.g";
scaffold3869	Pacbio	exon	8225	8380	.	+	.	transcript_id "PB.8967.5"; gene_id "Pma_10000416.g";
scaffold3869	Pacbio	exon	8853	9096	.	+	.	transcript_id "PB.8967.5"; gene_id "Pma_10000416.g";
scaffold3869	Pacbio	exon	9500	9616	.	+	.	transcript_id "PB.8967.5"; gene_id "Pma_10000416.g";
scaffold3869	Pacbio	exon	9779	10223	.	+	.	transcript_id "PB.8967.5"; gene_id "Pma_10000416.g";
scaffold3869	Pacbio	exon	10280	10473	.	+	.	transcript_id "PB.8967.5"; gene_id "Pma_10000416.g";
scaffold3869	Pacbio	exon	11045	11210	.	+	.	transcript_id "PB.8967.5"; gene_id "Pma_10000416.g";
scaffold3869	Pacbio	exon	11313	11710	.	+	.	transcript_id "PB.8967.5"; gene_id "Pma_10000416.g";
scaffold3869	Pacbio	exon	12164	12977	.	+	.	transcript_id "PB.8967.5"; gene_id "Pma_10000416.g";
scaffold3869	Pacbio	transcript	8225	13341	.	+	.	transcript_id "PB.8967.4"; gene_id "Pma_10000416.g";
scaffold3869	Pacbio	exon	8225	8380	.	+	.	transcript_id "PB.8967.4"; gene_id "Pma_10000416.g";
scaffold3869	Pacbio	exon	8853	9096	.	+	.	transcript_id "PB.8967.4"; gene_id "Pma_10000416.g";
scaffold3869	Pacbio	exon	9500	9616	.	+	.	transcript_id "PB.8967.4"; gene_id "Pma_10000416.g";
scaffold3869	Pacbio	exon	9779	10223	.	+	.	transcript_id "PB.8967.4"; gene_id "Pma_10000416.g";
scaffold3869	Pacbio	exon	10280	10473	.	+	.	transcript_id "PB.8967.4"; gene_id "Pma_10000416.g";
scaffold3869	Pacbio	exon	11045	11210	.	+	.	transcript_id "PB.8967.4"; gene_id "Pma_10000416.g";
scaffold3869	Pacbio	exon	11313	11710	.	+	.	transcript_id "PB.8967.4"; gene_id "Pma_10000416.g";
scaffold3869	Pacbio	exon	12164	12841	.	+	.	transcript_id "PB.8967.4"; gene_id "Pma_10000416.g";
scaffold3869	Pacbio	exon	12856	13341	.	+	.	transcript_id "PB.8967.4"; gene_id "Pma_10000416.g";
scaffold3869	GLEAN	transcript	8238	10288	.	+	.	transcript_id "Pma_10000416"; gene_id "Pma_10000416.g";
scaffold3869	GLEAN	exon	8238	8380	.	+	.	transcript_id "Pma_10000416"; gene_id "Pma_10000416.g";
scaffold3869	GLEAN	exon	8853	9096	.	+	.	transcript_id "Pma_10000416"; gene_id "Pma_10000416.g";
scaffold3869	GLEAN	exon	9500	9616	.	+	.	transcript_id "Pma_10000416"; gene_id "Pma_10000416.g";
scaffold3869	GLEAN	exon	9779	10288	.	+	.	transcript_id "Pma_10000416"; gene_id "Pma_10000416.g";
scaffold3869	GLEAN	transcript	11428	12798	.	+	.	transcript_id "Pma_10000417"; gene_id "Pma_10000417.g";
scaffold3869	GLEAN	exon	11428	11710	.	+	.	transcript_id "Pma_10000417"; gene_id "Pma_10000417.g";
scaffold3869	GLEAN	exon	12164	12798	.	+	.	transcript_id "Pma_10000417"; gene_id "Pma_10000417.g";
Scaffold3868	GLEAN	transcript	13981	14947	.	+	.	transcript_id "Pma_10000418"; gene_id "Pma_10000418.g";
Scaffold3868	GLEAN	exon	13981	14402	.	+	.	transcript_id "Pma_10000418"; gene_id "Pma_10000418.g";
Scaffold3868	GLEAN	exon	14794	14947	.	+	.	transcript_id "Pma_10000418"; gene_id "Pma_10000418.g";
Scaffold3866	GLEAN	transcript	14414	15605	.	+	.	transcript_id "Pma_10000420"; gene_id "Pma_10000420.g";
Scaffold3866	GLEAN	exon	14414	14687	.	+	.	transcript_id "Pma_10000420"; gene_id "Pma_10000420.g";
Scaffold3866	GLEAN	exon	15379	15605	.	+	.	transcript_id "Pma_10000420"; gene_id "Pma_10000420.g";
scaffold3863	GLEAN	transcript	1010	3009	.	+	.	transcript_id "Pma_10000421"; gene_id "Pma_10000421.g";
scaffold3863	GLEAN	exon	1010	1109	.	+	.	transcript_id "Pma_10000421"; gene_id "Pma_10000421.g";
scaffold3863	GLEAN	exon	2801	3009	.	+	.	transcript_id "Pma_10000421"; gene_id "Pma_10000421.g";
scaffold3861	GLEAN	transcript	2248	4541	.	+	.	transcript_id "Pma_10000422"; gene_id "Pma_10000422.g";
scaffold3861	GLEAN	exon	2248	2369	.	+	.	transcript_id "Pma_10000422"; gene_id "Pma_10000422.g";
scaffold3861	GLEAN	exon	3527	4541	.	+	.	transcript_id "Pma_10000422"; gene_id "Pma_10000422.g";
scaffold3861	GLEAN	transcript	15222	16394	.	-	.	transcript_id "Pma_10000423"; gene_id "Pma_10000423.g";
scaffold3861	GLEAN	exon	15222	16394	.	-	.	transcript_id "Pma_10000423"; gene_id "Pma_10000423.g";
PIN_chr4	GLEAN	transcript	2748807	2749418	.	-	.	transcript_id "Pma_10000424"; gene_id "Pma_10000424.g";
PIN_chr4	GLEAN	exon	2748807	2749418	.	-	.	transcript_id "Pma_10000424"; gene_id "Pma_10000424.g";
PIN_chr4	GLEAN	transcript	2745503	2746129	.	-	.	transcript_id "Pma_10000425"; gene_id "Pma_10000425.g";
PIN_chr4	GLEAN	exon	2745503	2746129	.	-	.	transcript_id "Pma_10000425"; gene_id "Pma_10000425.g";
PIN_chr4	GLEAN	transcript	2740185	2740826	.	-	.	transcript_id "Pma_10000426"; gene_id "Pma_10000426.g";
PIN_chr4	GLEAN	exon	2740185	2740826	.	-	.	transcript_id "Pma_10000426"; gene_id "Pma_10000426.g";
PIN_chr3	GLEAN	transcript	54505136	54505819	.	-	.	transcript_id "Pma_10000428"; gene_id "Pma_10000428.g";
PIN_chr3	GLEAN	exon	54505136	54505819	.	-	.	transcript_id "Pma_10000428"; gene_id "Pma_10000428.g";
scaffold3850	GLEAN	transcript	550	18604	.	+	.	transcript_id "Pma_10000431"; gene_id "Pma_10000431.g";
scaffold3850	GLEAN	exon	550	601	.	+	.	transcript_id "Pma_10000431"; gene_id "Pma_10000431.g";
scaffold3850	GLEAN	exon	2827	3058	.	+	.	transcript_id "Pma_10000431"; gene_id "Pma_10000431.g";
scaffold3850	GLEAN	exon	12179	12341	.	+	.	transcript_id "Pma_10000431"; gene_id "Pma_10000431.g";
scaffold3850	GLEAN	exon	12812	13004	.	+	.	transcript_id "Pma_10000431"; gene_id "Pma_10000431.g";
scaffold3850	GLEAN	exon	15904	16114	.	+	.	transcript_id "Pma_10000431"; gene_id "Pma_10000431.g";
scaffold3850	GLEAN	exon	16875	17004	.	+	.	transcript_id "Pma_10000431"; gene_id "Pma_10000431.g";
scaffold3850	GLEAN	exon	18425	18604	.	+	.	transcript_id "Pma_10000431"; gene_id "Pma_10000431.g";
Scaffold3849	GLEAN	transcript	14610	16100	.	+	.	transcript_id "Pma_10000432"; gene_id "Pma_10000432.g";
Scaffold3849	GLEAN	exon	14610	16100	.	+	.	transcript_id "Pma_10000432"; gene_id "Pma_10000432.g";
Scaffold3848	GLEAN	transcript	3490	15241	.	-	.	transcript_id "Pma_10000433"; gene_id "Pma_10000433.g";
Scaffold3848	GLEAN	exon	3490	4074	.	-	.	transcript_id "Pma_10000433"; gene_id "Pma_10000433.g";
Scaffold3848	GLEAN	exon	6237	6321	.	-	.	transcript_id "Pma_10000433"; gene_id "Pma_10000433.g";
Scaffold3848	GLEAN	exon	7412	7482	.	-	.	transcript_id "Pma_10000433"; gene_id "Pma_10000433.g";
Scaffold3848	GLEAN	exon	11680	11774	.	-	.	transcript_id "Pma_10000433"; gene_id "Pma_10000433.g";
Scaffold3848	GLEAN	exon	12185	12976	.	-	.	transcript_id "Pma_10000433"; gene_id "Pma_10000433.g";
Scaffold3848	GLEAN	exon	13212	13355	.	-	.	transcript_id "Pma_10000433"; gene_id "Pma_10000433.g";
Scaffold3848	GLEAN	exon	15046	15241	.	-	.	transcript_id "Pma_10000433"; gene_id "Pma_10000433.g";
PIN_chr5	GLEAN	transcript	51776253	51778709	.	-	.	transcript_id "Pma_10000437"; gene_id "Pma_10000437.g";
PIN_chr5	GLEAN	exon	51776253	51778709	.	-	.	transcript_id "Pma_10000437"; gene_id "Pma_10000437.g";
PIN_chr5	GLEAN	transcript	51779451	51779987	.	+	.	transcript_id "Pma_10000438"; gene_id "Pma_10000438.g";
PIN_chr5	GLEAN	exon	51779451	51779987	.	+	.	transcript_id "Pma_10000438"; gene_id "Pma_10000438.g";
Scaffold3836	GLEAN	transcript	12308	18319	.	+	.	transcript_id "Pma_10000439"; gene_id "Pma_10000439.g";
Scaffold3836	GLEAN	exon	12308	12439	.	+	.	transcript_id "Pma_10000439"; gene_id "Pma_10000439.g";
Scaffold3836	GLEAN	exon	12825	12898	.	+	.	transcript_id "Pma_10000439"; gene_id "Pma_10000439.g";
Scaffold3836	GLEAN	exon	13219	13330	.	+	.	transcript_id "Pma_10000439"; gene_id "Pma_10000439.g";
Scaffold3836	GLEAN	exon	13738	13854	.	+	.	transcript_id "Pma_10000439"; gene_id "Pma_10000439.g";
Scaffold3836	GLEAN	exon	14005	14103	.	+	.	transcript_id "Pma_10000439"; gene_id "Pma_10000439.g";
Scaffold3836	GLEAN	exon	14353	14526	.	+	.	transcript_id "Pma_10000439"; gene_id "Pma_10000439.g";
Scaffold3836	GLEAN	exon	15174	15293	.	+	.	transcript_id "Pma_10000439"; gene_id "Pma_10000439.g";
Scaffold3836	GLEAN	exon	18191	18319	.	+	.	transcript_id "Pma_10000439"; gene_id "Pma_10000439.g";
scaffold3835	GLEAN	transcript	12163	12792	.	+	.	transcript_id "Pma_10000440"; gene_id "Pma_10000440.g";
scaffold3835	GLEAN	exon	12163	12792	.	+	.	transcript_id "Pma_10000440"; gene_id "Pma_10000440.g";
Scaffold3831	GLEAN	transcript	9592	13459	.	-	.	transcript_id "Pma_10000442"; gene_id "Pma_10000442.g";
Scaffold3831	GLEAN	exon	9592	10101	.	-	.	transcript_id "Pma_10000442"; gene_id "Pma_10000442.g";
Scaffold3831	GLEAN	exon	10925	11096	.	-	.	transcript_id "Pma_10000442"; gene_id "Pma_10000442.g";
Scaffold3831	GLEAN	exon	11644	11768	.	-	.	transcript_id "Pma_10000442"; gene_id "Pma_10000442.g";
Scaffold3831	GLEAN	exon	12328	12444	.	-	.	transcript_id "Pma_10000442"; gene_id "Pma_10000442.g";
Scaffold3831	GLEAN	exon	13403	13459	.	-	.	transcript_id "Pma_10000442"; gene_id "Pma_10000442.g";
scaffold3830	GLEAN	transcript	8756	10297	.	-	.	transcript_id "Pma_10000443"; gene_id "Pma_10000443.g";
scaffold3830	GLEAN	exon	8756	10297	.	-	.	transcript_id "Pma_10000443"; gene_id "Pma_10000443.g";
scaffold3829	GLEAN	transcript	7513	17332	.	-	.	transcript_id "Pma_10000444"; gene_id "Pma_10000444.g";
scaffold3829	GLEAN	exon	7513	8268	.	-	.	transcript_id "Pma_10000444"; gene_id "Pma_10000444.g";
scaffold3829	GLEAN	exon	8627	9381	.	-	.	transcript_id "Pma_10000444"; gene_id "Pma_10000444.g";
scaffold3829	GLEAN	exon	17176	17332	.	-	.	transcript_id "Pma_10000444"; gene_id "Pma_10000444.g";
scaffold16990_M	Pacbio	transcript	8497	18645	.	+	.	transcript_id "PB.8579.1"; gene_id "Pma_10000445.g";
scaffold16990_M	Pacbio	exon	8497	8559	.	+	.	transcript_id "PB.8579.1"; gene_id "Pma_10000445.g";
scaffold16990_M	Pacbio	exon	9235	9508	.	+	.	transcript_id "PB.8579.1"; gene_id "Pma_10000445.g";
scaffold16990_M	Pacbio	exon	10396	10651	.	+	.	transcript_id "PB.8579.1"; gene_id "Pma_10000445.g";
scaffold16990_M	Pacbio	exon	11127	11270	.	+	.	transcript_id "PB.8579.1"; gene_id "Pma_10000445.g";
scaffold16990_M	Pacbio	exon	12825	13024	.	+	.	transcript_id "PB.8579.1"; gene_id "Pma_10000445.g";
scaffold16990_M	Pacbio	exon	13318	13453	.	+	.	transcript_id "PB.8579.1"; gene_id "Pma_10000445.g";
scaffold16990_M	Pacbio	exon	13832	13969	.	+	.	transcript_id "PB.8579.1"; gene_id "Pma_10000445.g";
scaffold16990_M	Pacbio	exon	14856	14978	.	+	.	transcript_id "PB.8579.1"; gene_id "Pma_10000445.g";
scaffold16990_M	Pacbio	exon	15458	15581	.	+	.	transcript_id "PB.8579.1"; gene_id "Pma_10000445.g";
scaffold16990_M	Pacbio	exon	15875	15960	.	+	.	transcript_id "PB.8579.1"; gene_id "Pma_10000445.g";
scaffold16990_M	Pacbio	exon	16582	16633	.	+	.	transcript_id "PB.8579.1"; gene_id "Pma_10000445.g";
scaffold16990_M	Pacbio	exon	17158	17291	.	+	.	transcript_id "PB.8579.1"; gene_id "Pma_10000445.g";
scaffold16990_M	Pacbio	exon	17601	18645	.	+	.	transcript_id "PB.8579.1"; gene_id "Pma_10000445.g";
scaffold16990_M	GLEAN	transcript	9236	17857	.	+	.	transcript_id "Pma_10000445"; gene_id "Pma_10000445.g";
scaffold16990_M	GLEAN	exon	9236	9508	.	+	.	transcript_id "Pma_10000445"; gene_id "Pma_10000445.g";
scaffold16990_M	GLEAN	exon	10396	10651	.	+	.	transcript_id "Pma_10000445"; gene_id "Pma_10000445.g";
scaffold16990_M	GLEAN	exon	11127	11270	.	+	.	transcript_id "Pma_10000445"; gene_id "Pma_10000445.g";
scaffold16990_M	GLEAN	exon	12825	13024	.	+	.	transcript_id "Pma_10000445"; gene_id "Pma_10000445.g";
scaffold16990_M	GLEAN	exon	13318	13453	.	+	.	transcript_id "Pma_10000445"; gene_id "Pma_10000445.g";
scaffold16990_M	GLEAN	exon	13832	13969	.	+	.	transcript_id "Pma_10000445"; gene_id "Pma_10000445.g";
scaffold16990_M	GLEAN	exon	14856	14978	.	+	.	transcript_id "Pma_10000445"; gene_id "Pma_10000445.g";
scaffold16990_M	GLEAN	exon	15458	15581	.	+	.	transcript_id "Pma_10000445"; gene_id "Pma_10000445.g";
scaffold16990_M	GLEAN	exon	15875	15960	.	+	.	transcript_id "Pma_10000445"; gene_id "Pma_10000445.g";
scaffold16990_M	GLEAN	exon	16582	16633	.	+	.	transcript_id "Pma_10000445"; gene_id "Pma_10000445.g";
scaffold16990_M	GLEAN	exon	17158	17291	.	+	.	transcript_id "Pma_10000445"; gene_id "Pma_10000445.g";
scaffold16990_M	GLEAN	exon	17601	17857	.	+	.	transcript_id "Pma_10000445"; gene_id "Pma_10000445.g";
Scaffold3822	GLEAN	transcript	1702	2352	.	-	.	transcript_id "Pma_10000448"; gene_id "Pma_10000448.g";
Scaffold3822	GLEAN	exon	1702	2352	.	-	.	transcript_id "Pma_10000448"; gene_id "Pma_10000448.g";
PIN_chr4	GLEAN	transcript	20930744	20938073	.	-	.	transcript_id "Pma_10000451"; gene_id "Pma_10000451.g";
PIN_chr4	GLEAN	exon	20930744	20930933	.	-	.	transcript_id "Pma_10000451"; gene_id "Pma_10000451.g";
PIN_chr4	GLEAN	exon	20931353	20931806	.	-	.	transcript_id "Pma_10000451"; gene_id "Pma_10000451.g";
PIN_chr4	GLEAN	exon	20933819	20933980	.	-	.	transcript_id "Pma_10000451"; gene_id "Pma_10000451.g";
PIN_chr4	GLEAN	exon	20938061	20938073	.	-	.	transcript_id "Pma_10000451"; gene_id "Pma_10000451.g";
Scaffold3819	Pacbio	transcript	4319	11700	.	-	.	transcript_id "PB.8962.1"; gene_id "Pma_10000453.g";
Scaffold3819	Pacbio	exon	4319	5122	.	-	.	transcript_id "PB.8962.1"; gene_id "Pma_10000453.g";
Scaffold3819	Pacbio	exon	6247	6471	.	-	.	transcript_id "PB.8962.1"; gene_id "Pma_10000453.g";
Scaffold3819	Pacbio	exon	6637	6834	.	-	.	transcript_id "PB.8962.1"; gene_id "Pma_10000453.g";
Scaffold3819	Pacbio	exon	6997	7053	.	-	.	transcript_id "PB.8962.1"; gene_id "Pma_10000453.g";
Scaffold3819	Pacbio	exon	7273	7622	.	-	.	transcript_id "PB.8962.1"; gene_id "Pma_10000453.g";
Scaffold3819	Pacbio	exon	11638	11700	.	-	.	transcript_id "PB.8962.1"; gene_id "Pma_10000453.g";
Scaffold3819	GLEAN	transcript	4428	7567	.	-	.	transcript_id "Pma_10000453"; gene_id "Pma_10000453.g";
Scaffold3819	GLEAN	exon	4428	5122	.	-	.	transcript_id "Pma_10000453"; gene_id "Pma_10000453.g";
Scaffold3819	GLEAN	exon	6247	6471	.	-	.	transcript_id "Pma_10000453"; gene_id "Pma_10000453.g";
Scaffold3819	GLEAN	exon	6703	6834	.	-	.	transcript_id "Pma_10000453"; gene_id "Pma_10000453.g";
Scaffold3819	GLEAN	exon	7273	7567	.	-	.	transcript_id "Pma_10000453"; gene_id "Pma_10000453.g";
Scaffold3816	GLEAN	transcript	1061	18687	.	+	.	transcript_id "Pma_10000455"; gene_id "Pma_10000455.g";
Scaffold3816	GLEAN	exon	1061	1190	.	+	.	transcript_id "Pma_10000455"; gene_id "Pma_10000455.g";
Scaffold3816	GLEAN	exon	17334	17528	.	+	.	transcript_id "Pma_10000455"; gene_id "Pma_10000455.g";
Scaffold3816	GLEAN	exon	17984	18687	.	+	.	transcript_id "Pma_10000455"; gene_id "Pma_10000455.g";
scaffold3811	GLEAN	transcript	9568	11855	.	+	.	transcript_id "Pma_10000456"; gene_id "Pma_10000456.g";
scaffold3811	GLEAN	exon	9568	9991	.	+	.	transcript_id "Pma_10000456"; gene_id "Pma_10000456.g";
scaffold3811	GLEAN	exon	10834	11855	.	+	.	transcript_id "Pma_10000456"; gene_id "Pma_10000456.g";
PIN_chr14	GLEAN	transcript	38360131	38371850	.	+	.	transcript_id "Pma_10000457"; gene_id "Pma_10000457.g";
PIN_chr14	GLEAN	exon	38360131	38360324	.	+	.	transcript_id "Pma_10000457"; gene_id "Pma_10000457.g";
PIN_chr14	GLEAN	exon	38361025	38361148	.	+	.	transcript_id "Pma_10000457"; gene_id "Pma_10000457.g";
PIN_chr14	GLEAN	exon	38361472	38361669	.	+	.	transcript_id "Pma_10000457"; gene_id "Pma_10000457.g";
PIN_chr14	GLEAN	exon	38364151	38364235	.	+	.	transcript_id "Pma_10000457"; gene_id "Pma_10000457.g";
PIN_chr14	GLEAN	exon	38365571	38365684	.	+	.	transcript_id "Pma_10000457"; gene_id "Pma_10000457.g";
PIN_chr14	GLEAN	exon	38366373	38366505	.	+	.	transcript_id "Pma_10000457"; gene_id "Pma_10000457.g";
PIN_chr14	GLEAN	exon	38366651	38366724	.	+	.	transcript_id "Pma_10000457"; gene_id "Pma_10000457.g";
PIN_chr14	GLEAN	exon	38367200	38367452	.	+	.	transcript_id "Pma_10000457"; gene_id "Pma_10000457.g";
PIN_chr14	GLEAN	exon	38368232	38368338	.	+	.	transcript_id "Pma_10000457"; gene_id "Pma_10000457.g";
PIN_chr14	GLEAN	exon	38368752	38368926	.	+	.	transcript_id "Pma_10000457"; gene_id "Pma_10000457.g";
PIN_chr14	GLEAN	exon	38369997	38370170	.	+	.	transcript_id "Pma_10000457"; gene_id "Pma_10000457.g";
PIN_chr14	GLEAN	exon	38370393	38370585	.	+	.	transcript_id "Pma_10000457"; gene_id "Pma_10000457.g";
PIN_chr14	GLEAN	exon	38371413	38371582	.	+	.	transcript_id "Pma_10000457"; gene_id "Pma_10000457.g";
PIN_chr14	GLEAN	exon	38371790	38371850	.	+	.	transcript_id "Pma_10000457"; gene_id "Pma_10000457.g";
scaffold3809	GLEAN	transcript	13089	14522	.	-	.	transcript_id "Pma_10000458"; gene_id "Pma_10000458.g";
scaffold3809	GLEAN	exon	13089	14522	.	-	.	transcript_id "Pma_10000458"; gene_id "Pma_10000458.g";
scaffold3808	GLEAN	transcript	3720	5914	.	-	.	transcript_id "Pma_10000460"; gene_id "Pma_10000460.g";
scaffold3808	GLEAN	exon	3720	4211	.	-	.	transcript_id "Pma_10000460"; gene_id "Pma_10000460.g";
scaffold3808	GLEAN	exon	5741	5914	.	-	.	transcript_id "Pma_10000460"; gene_id "Pma_10000460.g";
scaffold3808	GLEAN	transcript	8205	9330	.	-	.	transcript_id "Pma_10000461"; gene_id "Pma_10000461.g";
scaffold3808	GLEAN	exon	8205	8735	.	-	.	transcript_id "Pma_10000461"; gene_id "Pma_10000461.g";
scaffold3808	GLEAN	exon	9181	9330	.	-	.	transcript_id "Pma_10000461"; gene_id "Pma_10000461.g";
scaffold3806	GLEAN	transcript	8790	16010	.	+	.	transcript_id "Pma_10000462"; gene_id "Pma_10000462.g";
scaffold3806	GLEAN	exon	8790	8805	.	+	.	transcript_id "Pma_10000462"; gene_id "Pma_10000462.g";
scaffold3806	GLEAN	exon	9909	10108	.	+	.	transcript_id "Pma_10000462"; gene_id "Pma_10000462.g";
scaffold3806	GLEAN	exon	11245	11326	.	+	.	transcript_id "Pma_10000462"; gene_id "Pma_10000462.g";
scaffold3806	GLEAN	exon	11755	11950	.	+	.	transcript_id "Pma_10000462"; gene_id "Pma_10000462.g";
scaffold3806	GLEAN	exon	14739	14911	.	+	.	transcript_id "Pma_10000462"; gene_id "Pma_10000462.g";
scaffold3806	GLEAN	exon	15412	15570	.	+	.	transcript_id "Pma_10000462"; gene_id "Pma_10000462.g";
scaffold3806	GLEAN	exon	15934	16010	.	+	.	transcript_id "Pma_10000462"; gene_id "Pma_10000462.g";
scaffold3798	Pacbio	transcript	234	3438	.	+	.	transcript_id "PB.8961.2"; gene_id "Pma_10000464.g";
scaffold3798	Pacbio	exon	234	1096	.	+	.	transcript_id "PB.8961.2"; gene_id "Pma_10000464.g";
scaffold3798	Pacbio	exon	1231	1636	.	+	.	transcript_id "PB.8961.2"; gene_id "Pma_10000464.g";
scaffold3798	Pacbio	exon	2016	2226	.	+	.	transcript_id "PB.8961.2"; gene_id "Pma_10000464.g";
scaffold3798	Pacbio	exon	2620	3011	.	+	.	transcript_id "PB.8961.2"; gene_id "Pma_10000464.g";
scaffold3798	Pacbio	exon	3116	3438	.	+	.	transcript_id "PB.8961.2"; gene_id "Pma_10000464.g";
scaffold3798	GLEAN	transcript	323	3343	.	+	.	transcript_id "Pma_10000464"; gene_id "Pma_10000464.g";
scaffold3798	GLEAN	exon	323	1636	.	+	.	transcript_id "Pma_10000464"; gene_id "Pma_10000464.g";
scaffold3798	GLEAN	exon	2016	2226	.	+	.	transcript_id "Pma_10000464"; gene_id "Pma_10000464.g";
scaffold3798	GLEAN	exon	2620	3011	.	+	.	transcript_id "Pma_10000464"; gene_id "Pma_10000464.g";
scaffold3798	GLEAN	exon	3116	3343	.	+	.	transcript_id "Pma_10000464"; gene_id "Pma_10000464.g";
PIN_chr12	GLEAN	transcript	19986936	19987199	.	-	.	transcript_id "Pma_10000465"; gene_id "Pma_10000465.g";
PIN_chr12	GLEAN	exon	19986936	19987199	.	-	.	transcript_id "Pma_10000465"; gene_id "Pma_10000465.g";
Scaffold3788	GLEAN	transcript	10216	11070	.	+	.	transcript_id "Pma_10000467"; gene_id "Pma_10000467.g";
Scaffold3788	GLEAN	exon	10216	11070	.	+	.	transcript_id "Pma_10000467"; gene_id "Pma_10000467.g";
PIN_chr8	GLEAN	transcript	6596810	6601803	.	-	.	transcript_id "Pma_10000470"; gene_id "Pma_10000470.g";
PIN_chr8	GLEAN	exon	6596810	6600612	.	-	.	transcript_id "Pma_10000470"; gene_id "Pma_10000470.g";
PIN_chr8	GLEAN	exon	6600693	6601803	.	-	.	transcript_id "Pma_10000470"; gene_id "Pma_10000470.g";
scaffold3784	GLEAN	transcript	31	18186	.	+	.	transcript_id "Pma_10000471"; gene_id "Pma_10000471.g";
scaffold3784	GLEAN	exon	31	505	.	+	.	transcript_id "Pma_10000471"; gene_id "Pma_10000471.g";
scaffold3784	GLEAN	exon	3908	4182	.	+	.	transcript_id "Pma_10000471"; gene_id "Pma_10000471.g";
scaffold3784	GLEAN	exon	11690	11823	.	+	.	transcript_id "Pma_10000471"; gene_id "Pma_10000471.g";
scaffold3784	GLEAN	exon	12182	12311	.	+	.	transcript_id "Pma_10000471"; gene_id "Pma_10000471.g";
scaffold3784	GLEAN	exon	13349	13640	.	+	.	transcript_id "Pma_10000471"; gene_id "Pma_10000471.g";
scaffold3784	GLEAN	exon	14203	14504	.	+	.	transcript_id "Pma_10000471"; gene_id "Pma_10000471.g";
scaffold3784	GLEAN	exon	15571	15719	.	+	.	transcript_id "Pma_10000471"; gene_id "Pma_10000471.g";
scaffold3784	GLEAN	exon	16155	16312	.	+	.	transcript_id "Pma_10000471"; gene_id "Pma_10000471.g";
scaffold3784	GLEAN	exon	17586	17767	.	+	.	transcript_id "Pma_10000471"; gene_id "Pma_10000471.g";
scaffold3784	GLEAN	exon	17974	18186	.	+	.	transcript_id "Pma_10000471"; gene_id "Pma_10000471.g";
Scaffold3783	GLEAN	transcript	4482	19213	.	-	.	transcript_id "Pma_10000472"; gene_id "Pma_10000472.g";
Scaffold3783	GLEAN	exon	4482	4678	.	-	.	transcript_id "Pma_10000472"; gene_id "Pma_10000472.g";
Scaffold3783	GLEAN	exon	5731	6024	.	-	.	transcript_id "Pma_10000472"; gene_id "Pma_10000472.g";
Scaffold3783	GLEAN	exon	6434	6538	.	-	.	transcript_id "Pma_10000472"; gene_id "Pma_10000472.g";
Scaffold3783	GLEAN	exon	9599	9751	.	-	.	transcript_id "Pma_10000472"; gene_id "Pma_10000472.g";
Scaffold3783	GLEAN	exon	11582	11800	.	-	.	transcript_id "Pma_10000472"; gene_id "Pma_10000472.g";
Scaffold3783	GLEAN	exon	18073	19213	.	-	.	transcript_id "Pma_10000472"; gene_id "Pma_10000472.g";
scaffold3782	GLEAN	transcript	19524	20255	.	+	.	transcript_id "Pma_10000473"; gene_id "Pma_10000473.g";
scaffold3782	GLEAN	exon	19524	20255	.	+	.	transcript_id "Pma_10000473"; gene_id "Pma_10000473.g";
scaffold3781	GLEAN	transcript	6347	17074	.	-	.	transcript_id "Pma_10000474"; gene_id "Pma_10000474.g";
scaffold3781	GLEAN	exon	6347	6520	.	-	.	transcript_id "Pma_10000474"; gene_id "Pma_10000474.g";
scaffold3781	GLEAN	exon	6901	6973	.	-	.	transcript_id "Pma_10000474"; gene_id "Pma_10000474.g";
scaffold3781	GLEAN	exon	8462	8582	.	-	.	transcript_id "Pma_10000474"; gene_id "Pma_10000474.g";
scaffold3781	GLEAN	exon	8949	9034	.	-	.	transcript_id "Pma_10000474"; gene_id "Pma_10000474.g";
scaffold3781	GLEAN	exon	12689	12823	.	-	.	transcript_id "Pma_10000474"; gene_id "Pma_10000474.g";
scaffold3781	GLEAN	exon	13340	13615	.	-	.	transcript_id "Pma_10000474"; gene_id "Pma_10000474.g";
scaffold3781	GLEAN	exon	13996	14192	.	-	.	transcript_id "Pma_10000474"; gene_id "Pma_10000474.g";
scaffold3781	GLEAN	exon	14327	14557	.	-	.	transcript_id "Pma_10000474"; gene_id "Pma_10000474.g";
scaffold3781	GLEAN	exon	15135	15293	.	-	.	transcript_id "Pma_10000474"; gene_id "Pma_10000474.g";
scaffold3781	GLEAN	exon	16925	17074	.	-	.	transcript_id "Pma_10000474"; gene_id "Pma_10000474.g";
scaffold3777	GLEAN	transcript	1270	8521	.	-	.	transcript_id "Pma_10000475"; gene_id "Pma_10000475.g";
scaffold3777	GLEAN	exon	1270	1373	.	-	.	transcript_id "Pma_10000475"; gene_id "Pma_10000475.g";
scaffold3777	GLEAN	exon	3259	3555	.	-	.	transcript_id "Pma_10000475"; gene_id "Pma_10000475.g";
scaffold3777	GLEAN	exon	4094	4192	.	-	.	transcript_id "Pma_10000475"; gene_id "Pma_10000475.g";
scaffold3777	GLEAN	exon	7040	7141	.	-	.	transcript_id "Pma_10000475"; gene_id "Pma_10000475.g";
scaffold3777	GLEAN	exon	7252	8521	.	-	.	transcript_id "Pma_10000475"; gene_id "Pma_10000475.g";
scaffold3775	GLEAN	transcript	13700	15898	.	-	.	transcript_id "Pma_10000476"; gene_id "Pma_10000476.g";
scaffold3775	GLEAN	exon	13700	15898	.	-	.	transcript_id "Pma_10000476"; gene_id "Pma_10000476.g";
Scaffold3767	Pacbio	transcript	626	14946	.	+	.	transcript_id "PB.8957.1"; gene_id "Pma_10000479.g";
Scaffold3767	Pacbio	exon	626	710	.	+	.	transcript_id "PB.8957.1"; gene_id "Pma_10000479.g";
Scaffold3767	Pacbio	exon	4733	4927	.	+	.	transcript_id "PB.8957.1"; gene_id "Pma_10000479.g";
Scaffold3767	Pacbio	exon	5648	5773	.	+	.	transcript_id "PB.8957.1"; gene_id "Pma_10000479.g";
Scaffold3767	Pacbio	exon	7746	7882	.	+	.	transcript_id "PB.8957.1"; gene_id "Pma_10000479.g";
Scaffold3767	Pacbio	exon	8895	8997	.	+	.	transcript_id "PB.8957.1"; gene_id "Pma_10000479.g";
Scaffold3767	Pacbio	exon	9434	9547	.	+	.	transcript_id "PB.8957.1"; gene_id "Pma_10000479.g";
Scaffold3767	Pacbio	exon	13367	13491	.	+	.	transcript_id "PB.8957.1"; gene_id "Pma_10000479.g";
Scaffold3767	Pacbio	exon	14115	14946	.	+	.	transcript_id "PB.8957.1"; gene_id "Pma_10000479.g";
Scaffold3767	Pacbio	transcript	655	17316	.	+	.	transcript_id "PB.8957.3"; gene_id "Pma_10000479.g";
Scaffold3767	Pacbio	exon	655	710	.	+	.	transcript_id "PB.8957.3"; gene_id "Pma_10000479.g";
Scaffold3767	Pacbio	exon	4733	4927	.	+	.	transcript_id "PB.8957.3"; gene_id "Pma_10000479.g";
Scaffold3767	Pacbio	exon	5648	5773	.	+	.	transcript_id "PB.8957.3"; gene_id "Pma_10000479.g";
Scaffold3767	Pacbio	exon	7746	7882	.	+	.	transcript_id "PB.8957.3"; gene_id "Pma_10000479.g";
Scaffold3767	Pacbio	exon	8895	8997	.	+	.	transcript_id "PB.8957.3"; gene_id "Pma_10000479.g";
Scaffold3767	Pacbio	exon	9434	9547	.	+	.	transcript_id "PB.8957.3"; gene_id "Pma_10000479.g";
Scaffold3767	Pacbio	exon	13367	13491	.	+	.	transcript_id "PB.8957.3"; gene_id "Pma_10000479.g";
Scaffold3767	Pacbio	exon	14115	15115	.	+	.	transcript_id "PB.8957.3"; gene_id "Pma_10000479.g";
Scaffold3767	Pacbio	exon	15135	15688	.	+	.	transcript_id "PB.8957.3"; gene_id "Pma_10000479.g";
Scaffold3767	Pacbio	exon	15750	16006	.	+	.	transcript_id "PB.8957.3"; gene_id "Pma_10000479.g";
Scaffold3767	Pacbio	exon	16022	16139	.	+	.	transcript_id "PB.8957.3"; gene_id "Pma_10000479.g";
Scaffold3767	Pacbio	exon	16714	17316	.	+	.	transcript_id "PB.8957.3"; gene_id "Pma_10000479.g";
Scaffold3767	Pacbio	transcript	4369	17201	.	+	.	transcript_id "PB.8957.5"; gene_id "Pma_10000479.g";
Scaffold3767	Pacbio	exon	4369	4538	.	+	.	transcript_id "PB.8957.5"; gene_id "Pma_10000479.g";
Scaffold3767	Pacbio	exon	4733	4927	.	+	.	transcript_id "PB.8957.5"; gene_id "Pma_10000479.g";
Scaffold3767	Pacbio	exon	5648	5773	.	+	.	transcript_id "PB.8957.5"; gene_id "Pma_10000479.g";
Scaffold3767	Pacbio	exon	7746	7882	.	+	.	transcript_id "PB.8957.5"; gene_id "Pma_10000479.g";
Scaffold3767	Pacbio	exon	8895	8997	.	+	.	transcript_id "PB.8957.5"; gene_id "Pma_10000479.g";
Scaffold3767	Pacbio	exon	9434	9547	.	+	.	transcript_id "PB.8957.5"; gene_id "Pma_10000479.g";
Scaffold3767	Pacbio	exon	13367	13491	.	+	.	transcript_id "PB.8957.5"; gene_id "Pma_10000479.g";
Scaffold3767	Pacbio	exon	14115	15115	.	+	.	transcript_id "PB.8957.5"; gene_id "Pma_10000479.g";
Scaffold3767	Pacbio	exon	15135	15714	.	+	.	transcript_id "PB.8957.5"; gene_id "Pma_10000479.g";
Scaffold3767	Pacbio	exon	15783	16006	.	+	.	transcript_id "PB.8957.5"; gene_id "Pma_10000479.g";
Scaffold3767	Pacbio	exon	16022	16139	.	+	.	transcript_id "PB.8957.5"; gene_id "Pma_10000479.g";
Scaffold3767	Pacbio	exon	16714	17201	.	+	.	transcript_id "PB.8957.5"; gene_id "Pma_10000479.g";
Scaffold3767	Pacbio	transcript	4513	17220	.	+	.	transcript_id "PB.8957.6"; gene_id "Pma_10000479.g";
Scaffold3767	Pacbio	exon	4513	4566	.	+	.	transcript_id "PB.8957.6"; gene_id "Pma_10000479.g";
Scaffold3767	Pacbio	exon	4733	4927	.	+	.	transcript_id "PB.8957.6"; gene_id "Pma_10000479.g";
Scaffold3767	Pacbio	exon	5648	5773	.	+	.	transcript_id "PB.8957.6"; gene_id "Pma_10000479.g";
Scaffold3767	Pacbio	exon	7746	7882	.	+	.	transcript_id "PB.8957.6"; gene_id "Pma_10000479.g";
Scaffold3767	Pacbio	exon	8895	8997	.	+	.	transcript_id "PB.8957.6"; gene_id "Pma_10000479.g";
Scaffold3767	Pacbio	exon	9434	9547	.	+	.	transcript_id "PB.8957.6"; gene_id "Pma_10000479.g";
Scaffold3767	Pacbio	exon	13367	13491	.	+	.	transcript_id "PB.8957.6"; gene_id "Pma_10000479.g";
Scaffold3767	Pacbio	exon	14115	15115	.	+	.	transcript_id "PB.8957.6"; gene_id "Pma_10000479.g";
Scaffold3767	Pacbio	exon	15135	15688	.	+	.	transcript_id "PB.8957.6"; gene_id "Pma_10000479.g";
Scaffold3767	Pacbio	exon	15752	16006	.	+	.	transcript_id "PB.8957.6"; gene_id "Pma_10000479.g";
Scaffold3767	Pacbio	exon	16022	16139	.	+	.	transcript_id "PB.8957.6"; gene_id "Pma_10000479.g";
Scaffold3767	Pacbio	exon	16714	17220	.	+	.	transcript_id "PB.8957.6"; gene_id "Pma_10000479.g";
Scaffold3767	Pacbio	transcript	4571	17201	.	+	.	transcript_id "PB.8957.7"; gene_id "Pma_10000479.g";
Scaffold3767	Pacbio	exon	4571	4927	.	+	.	transcript_id "PB.8957.7"; gene_id "Pma_10000479.g";
Scaffold3767	Pacbio	exon	5648	5773	.	+	.	transcript_id "PB.8957.7"; gene_id "Pma_10000479.g";
Scaffold3767	Pacbio	exon	7746	7882	.	+	.	transcript_id "PB.8957.7"; gene_id "Pma_10000479.g";
Scaffold3767	Pacbio	exon	8895	8997	.	+	.	transcript_id "PB.8957.7"; gene_id "Pma_10000479.g";
Scaffold3767	Pacbio	exon	9434	9547	.	+	.	transcript_id "PB.8957.7"; gene_id "Pma_10000479.g";
Scaffold3767	Pacbio	exon	13367	15115	.	+	.	transcript_id "PB.8957.7"; gene_id "Pma_10000479.g";
Scaffold3767	Pacbio	exon	15135	15685	.	+	.	transcript_id "PB.8957.7"; gene_id "Pma_10000479.g";
Scaffold3767	Pacbio	exon	15749	16006	.	+	.	transcript_id "PB.8957.7"; gene_id "Pma_10000479.g";
Scaffold3767	Pacbio	exon	16022	16139	.	+	.	transcript_id "PB.8957.7"; gene_id "Pma_10000479.g";
Scaffold3767	Pacbio	exon	16714	17201	.	+	.	transcript_id "PB.8957.7"; gene_id "Pma_10000479.g";
Scaffold3767	Pacbio	transcript	4723	17201	.	+	.	transcript_id "PB.8957.8"; gene_id "Pma_10000479.g";
Scaffold3767	Pacbio	exon	4723	4927	.	+	.	transcript_id "PB.8957.8"; gene_id "Pma_10000479.g";
Scaffold3767	Pacbio	exon	5648	5773	.	+	.	transcript_id "PB.8957.8"; gene_id "Pma_10000479.g";
Scaffold3767	Pacbio	exon	7746	7882	.	+	.	transcript_id "PB.8957.8"; gene_id "Pma_10000479.g";
Scaffold3767	Pacbio	exon	8895	8997	.	+	.	transcript_id "PB.8957.8"; gene_id "Pma_10000479.g";
Scaffold3767	Pacbio	exon	9434	9547	.	+	.	transcript_id "PB.8957.8"; gene_id "Pma_10000479.g";
Scaffold3767	Pacbio	exon	13367	13491	.	+	.	transcript_id "PB.8957.8"; gene_id "Pma_10000479.g";
Scaffold3767	Pacbio	exon	14115	15071	.	+	.	transcript_id "PB.8957.8"; gene_id "Pma_10000479.g";
Scaffold3767	Pacbio	exon	15195	15688	.	+	.	transcript_id "PB.8957.8"; gene_id "Pma_10000479.g";
Scaffold3767	Pacbio	exon	15752	16006	.	+	.	transcript_id "PB.8957.8"; gene_id "Pma_10000479.g";
Scaffold3767	Pacbio	exon	16022	16139	.	+	.	transcript_id "PB.8957.8"; gene_id "Pma_10000479.g";
Scaffold3767	Pacbio	exon	16714	17201	.	+	.	transcript_id "PB.8957.8"; gene_id "Pma_10000479.g";
Scaffold3767	GLEAN	transcript	4757	14235	.	+	.	transcript_id "Pma_10000479"; gene_id "Pma_10000479.g";
Scaffold3767	GLEAN	exon	4757	4927	.	+	.	transcript_id "Pma_10000479"; gene_id "Pma_10000479.g";
Scaffold3767	GLEAN	exon	5648	5773	.	+	.	transcript_id "Pma_10000479"; gene_id "Pma_10000479.g";
Scaffold3767	GLEAN	exon	7746	7882	.	+	.	transcript_id "Pma_10000479"; gene_id "Pma_10000479.g";
Scaffold3767	GLEAN	exon	8895	8997	.	+	.	transcript_id "Pma_10000479"; gene_id "Pma_10000479.g";
Scaffold3767	GLEAN	exon	9434	9547	.	+	.	transcript_id "Pma_10000479"; gene_id "Pma_10000479.g";
Scaffold3767	GLEAN	exon	10483	10630	.	+	.	transcript_id "Pma_10000479"; gene_id "Pma_10000479.g";
Scaffold3767	GLEAN	exon	13308	13491	.	+	.	transcript_id "Pma_10000479"; gene_id "Pma_10000479.g";
Scaffold3767	GLEAN	exon	14115	14235	.	+	.	transcript_id "Pma_10000479"; gene_id "Pma_10000479.g";
Scaffold3763	GLEAN	transcript	3182	10150	.	-	.	transcript_id "Pma_10000481"; gene_id "Pma_10000481.g";
Scaffold3763	GLEAN	exon	3182	3315	.	-	.	transcript_id "Pma_10000481"; gene_id "Pma_10000481.g";
Scaffold3763	GLEAN	exon	3695	3923	.	-	.	transcript_id "Pma_10000481"; gene_id "Pma_10000481.g";
Scaffold3763	GLEAN	exon	4305	4382	.	-	.	transcript_id "Pma_10000481"; gene_id "Pma_10000481.g";
Scaffold3763	GLEAN	exon	4664	4738	.	-	.	transcript_id "Pma_10000481"; gene_id "Pma_10000481.g";
Scaffold3763	GLEAN	exon	4892	4966	.	-	.	transcript_id "Pma_10000481"; gene_id "Pma_10000481.g";
Scaffold3763	GLEAN	exon	5173	5271	.	-	.	transcript_id "Pma_10000481"; gene_id "Pma_10000481.g";
Scaffold3763	GLEAN	exon	6793	7301	.	-	.	transcript_id "Pma_10000481"; gene_id "Pma_10000481.g";
Scaffold3763	GLEAN	exon	9982	10150	.	-	.	transcript_id "Pma_10000481"; gene_id "Pma_10000481.g";
Scaffold3763	GLEAN	transcript	10466	14047	.	+	.	transcript_id "Pma_10000482"; gene_id "Pma_10000482.g";
Scaffold3763	GLEAN	exon	10466	10612	.	+	.	transcript_id "Pma_10000482"; gene_id "Pma_10000482.g";
Scaffold3763	GLEAN	exon	11579	14047	.	+	.	transcript_id "Pma_10000482"; gene_id "Pma_10000482.g";
PIN_chr9	GLEAN	transcript	46691260	46710414	.	+	.	transcript_id "Pma_10000483"; gene_id "Pma_10000483.g";
PIN_chr9	GLEAN	exon	46691260	46691461	.	+	.	transcript_id "Pma_10000483"; gene_id "Pma_10000483.g";
PIN_chr9	GLEAN	exon	46705006	46705188	.	+	.	transcript_id "Pma_10000483"; gene_id "Pma_10000483.g";
PIN_chr9	GLEAN	exon	46710077	46710414	.	+	.	transcript_id "Pma_10000483"; gene_id "Pma_10000483.g";
PIN_chr2	GLEAN	transcript	32889186	32889884	.	-	.	transcript_id "Pma_10000484"; gene_id "Pma_10000484.g";
PIN_chr2	GLEAN	exon	32889186	32889884	.	-	.	transcript_id "Pma_10000484"; gene_id "Pma_10000484.g";
PIN_chr7	Pacbio	transcript	24825511	24828824	.	-	.	transcript_id "PB.7000.1"; gene_id "Pma_10000485.g";
PIN_chr7	Pacbio	exon	24825511	24826376	.	-	.	transcript_id "PB.7000.1"; gene_id "Pma_10000485.g";
PIN_chr7	Pacbio	exon	24828631	24828824	.	-	.	transcript_id "PB.7000.1"; gene_id "Pma_10000485.g";
PIN_chr7	GLEAN	transcript	24825698	24828815	.	-	.	transcript_id "Pma_10000485"; gene_id "Pma_10000485.g";
PIN_chr7	GLEAN	exon	24825698	24826376	.	-	.	transcript_id "Pma_10000485"; gene_id "Pma_10000485.g";
PIN_chr7	GLEAN	exon	24827286	24827414	.	-	.	transcript_id "Pma_10000485"; gene_id "Pma_10000485.g";
PIN_chr7	GLEAN	exon	24828631	24828815	.	-	.	transcript_id "Pma_10000485"; gene_id "Pma_10000485.g";
PIN_chr7	GLEAN	transcript	24834460	24835089	.	-	.	transcript_id "Pma_10000486"; gene_id "Pma_10000486.g";
PIN_chr7	GLEAN	exon	24834460	24835089	.	-	.	transcript_id "Pma_10000486"; gene_id "Pma_10000486.g";
scaffold3746	GLEAN	transcript	15247	16353	.	-	.	transcript_id "Pma_10000487"; gene_id "Pma_10000487.g";
scaffold3746	GLEAN	exon	15247	16353	.	-	.	transcript_id "Pma_10000487"; gene_id "Pma_10000487.g";
Scaffold3742	GLEAN	transcript	115	1002	.	+	.	transcript_id "Pma_10000488"; gene_id "Pma_10000488.g";
Scaffold3742	GLEAN	exon	115	1002	.	+	.	transcript_id "Pma_10000488"; gene_id "Pma_10000488.g";
scaffold15924_M	GLEAN	transcript	11589	13692	.	+	.	transcript_id "Pma_10000489"; gene_id "Pma_10000489.g";
scaffold15924_M	GLEAN	exon	11589	12294	.	+	.	transcript_id "Pma_10000489"; gene_id "Pma_10000489.g";
scaffold15924_M	GLEAN	exon	13562	13692	.	+	.	transcript_id "Pma_10000489"; gene_id "Pma_10000489.g";
scaffold15866_M	GLEAN	transcript	13889	15019	.	+	.	transcript_id "Pma_10000491"; gene_id "Pma_10000491.g";
scaffold15866_M	GLEAN	exon	13889	15019	.	+	.	transcript_id "Pma_10000491"; gene_id "Pma_10000491.g";
PIN_chr2	GLEAN	transcript	758317	759339	.	-	.	transcript_id "Pma_10000493"; gene_id "Pma_10000493.g";
PIN_chr2	GLEAN	exon	758317	759339	.	-	.	transcript_id "Pma_10000493"; gene_id "Pma_10000493.g";
scaffold3733	GLEAN	transcript	205	966	.	+	.	transcript_id "Pma_10000494"; gene_id "Pma_10000494.g";
scaffold3733	GLEAN	exon	205	966	.	+	.	transcript_id "Pma_10000494"; gene_id "Pma_10000494.g";
PIN_chr10	GLEAN	transcript	76713932	76715446	.	+	.	transcript_id "Pma_10000496"; gene_id "Pma_10000496.g";
PIN_chr10	GLEAN	exon	76713932	76715446	.	+	.	transcript_id "Pma_10000496"; gene_id "Pma_10000496.g";
PIN_chr10	GLEAN	transcript	76720847	76731622	.	-	.	transcript_id "Pma_10000497"; gene_id "Pma_10000497.g";
PIN_chr10	GLEAN	exon	76720847	76720894	.	-	.	transcript_id "Pma_10000497"; gene_id "Pma_10000497.g";
PIN_chr10	GLEAN	exon	76722272	76722484	.	-	.	transcript_id "Pma_10000497"; gene_id "Pma_10000497.g";
PIN_chr10	GLEAN	exon	76722636	76722706	.	-	.	transcript_id "Pma_10000497"; gene_id "Pma_10000497.g";
PIN_chr10	GLEAN	exon	76722963	76723032	.	-	.	transcript_id "Pma_10000497"; gene_id "Pma_10000497.g";
PIN_chr10	GLEAN	exon	76729484	76729608	.	-	.	transcript_id "Pma_10000497"; gene_id "Pma_10000497.g";
PIN_chr10	GLEAN	exon	76731430	76731622	.	-	.	transcript_id "Pma_10000497"; gene_id "Pma_10000497.g";
PIN_chr3	GLEAN	transcript	50043161	50046269	.	-	.	transcript_id "Pma_10000498"; gene_id "Pma_10000498.g";
PIN_chr3	GLEAN	exon	50043161	50043972	.	-	.	transcript_id "Pma_10000498"; gene_id "Pma_10000498.g";
PIN_chr3	GLEAN	exon	50045840	50046269	.	-	.	transcript_id "Pma_10000498"; gene_id "Pma_10000498.g";
PIN_chr3	GLEAN	transcript	50036434	50039220	.	+	.	transcript_id "Pma_10000499"; gene_id "Pma_10000499.g";
PIN_chr3	GLEAN	exon	50036434	50036604	.	+	.	transcript_id "Pma_10000499"; gene_id "Pma_10000499.g";
PIN_chr3	GLEAN	exon	50037706	50039220	.	+	.	transcript_id "Pma_10000499"; gene_id "Pma_10000499.g";
scaffold15670_M	Pacbio	transcript	14792	17229	.	+	.	transcript_id "PB.8542.1"; gene_id "Pma_10000500.g";
scaffold15670_M	Pacbio	exon	14792	15837	.	+	.	transcript_id "PB.8542.1"; gene_id "Pma_10000500.g";
scaffold15670_M	Pacbio	exon	15894	17119	.	+	.	transcript_id "PB.8542.1"; gene_id "Pma_10000500.g";
scaffold15670_M	Pacbio	exon	17168	17229	.	+	.	transcript_id "PB.8542.1"; gene_id "Pma_10000500.g";
scaffold15670_M	GLEAN	transcript	14885	15931	.	+	.	transcript_id "Pma_10000500"; gene_id "Pma_10000500.g";
scaffold15670_M	GLEAN	exon	14885	15931	.	+	.	transcript_id "Pma_10000500"; gene_id "Pma_10000500.g";
scaffold15670_M	GLEAN	transcript	16099	16776	.	+	.	transcript_id "Pma_10000501"; gene_id "Pma_10000501.g";
scaffold15670_M	GLEAN	exon	16099	16776	.	+	.	transcript_id "Pma_10000501"; gene_id "Pma_10000501.g";
PIN_chr6	GLEAN	transcript	42539924	42544840	.	-	.	transcript_id "Pma_10000502"; gene_id "Pma_10000502.g";
PIN_chr6	GLEAN	exon	42539924	42544840	.	-	.	transcript_id "Pma_10000502"; gene_id "Pma_10000502.g";
PIN_chr6	Pacbio	transcript	23772617	23787784	.	-	.	transcript_id "PB.6573.1"; gene_id "Pma_10000505.g";
PIN_chr6	Pacbio	exon	23772617	23775883	.	-	.	transcript_id "PB.6573.1"; gene_id "Pma_10000505.g";
PIN_chr6	Pacbio	exon	23776273	23776470	.	-	.	transcript_id "PB.6573.1"; gene_id "Pma_10000505.g";
PIN_chr6	Pacbio	exon	23778725	23778828	.	-	.	transcript_id "PB.6573.1"; gene_id "Pma_10000505.g";
PIN_chr6	Pacbio	exon	23778932	23778963	.	-	.	transcript_id "PB.6573.1"; gene_id "Pma_10000505.g";
PIN_chr6	Pacbio	exon	23779013	23779019	.	-	.	transcript_id "PB.6573.1"; gene_id "Pma_10000505.g";
PIN_chr6	Pacbio	exon	23779702	23779713	.	-	.	transcript_id "PB.6573.1"; gene_id "Pma_10000505.g";
PIN_chr6	Pacbio	exon	23779771	23779955	.	-	.	transcript_id "PB.6573.1"; gene_id "Pma_10000505.g";
PIN_chr6	Pacbio	exon	23780235	23780716	.	-	.	transcript_id "PB.6573.1"; gene_id "Pma_10000505.g";
PIN_chr6	Pacbio	exon	23781367	23781555	.	-	.	transcript_id "PB.6573.1"; gene_id "Pma_10000505.g";
PIN_chr6	Pacbio	exon	23786521	23786632	.	-	.	transcript_id "PB.6573.1"; gene_id "Pma_10000505.g";
PIN_chr6	Pacbio	exon	23787754	23787784	.	-	.	transcript_id "PB.6573.1"; gene_id "Pma_10000505.g";
PIN_chr6	GLEAN	transcript	23775686	23789546	.	-	.	transcript_id "Pma_10000505"; gene_id "Pma_10000505.g";
PIN_chr6	GLEAN	exon	23775686	23775883	.	-	.	transcript_id "Pma_10000505"; gene_id "Pma_10000505.g";
PIN_chr6	GLEAN	exon	23776273	23776470	.	-	.	transcript_id "Pma_10000505"; gene_id "Pma_10000505.g";
PIN_chr6	GLEAN	exon	23779773	23779955	.	-	.	transcript_id "Pma_10000505"; gene_id "Pma_10000505.g";
PIN_chr6	GLEAN	exon	23780235	23780716	.	-	.	transcript_id "Pma_10000505"; gene_id "Pma_10000505.g";
PIN_chr6	GLEAN	exon	23781059	23781298	.	-	.	transcript_id "Pma_10000505"; gene_id "Pma_10000505.g";
PIN_chr6	GLEAN	exon	23781367	23781555	.	-	.	transcript_id "Pma_10000505"; gene_id "Pma_10000505.g";
PIN_chr6	GLEAN	exon	23786521	23786632	.	-	.	transcript_id "Pma_10000505"; gene_id "Pma_10000505.g";
PIN_chr6	GLEAN	exon	23787754	23787800	.	-	.	transcript_id "Pma_10000505"; gene_id "Pma_10000505.g";
PIN_chr6	GLEAN	exon	23788219	23788435	.	-	.	transcript_id "Pma_10000505"; gene_id "Pma_10000505.g";
PIN_chr6	GLEAN	exon	23789409	23789546	.	-	.	transcript_id "Pma_10000505"; gene_id "Pma_10000505.g";
scaffold15506_M	GLEAN	transcript	7901	19388	.	-	.	transcript_id "Pma_10000506"; gene_id "Pma_10000506.g";
scaffold15506_M	GLEAN	exon	7901	8110	.	-	.	transcript_id "Pma_10000506"; gene_id "Pma_10000506.g";
scaffold15506_M	GLEAN	exon	9860	10006	.	-	.	transcript_id "Pma_10000506"; gene_id "Pma_10000506.g";
scaffold15506_M	GLEAN	exon	10784	10975	.	-	.	transcript_id "Pma_10000506"; gene_id "Pma_10000506.g";
scaffold15506_M	GLEAN	exon	11636	11760	.	-	.	transcript_id "Pma_10000506"; gene_id "Pma_10000506.g";
scaffold15506_M	GLEAN	exon	13104	13237	.	-	.	transcript_id "Pma_10000506"; gene_id "Pma_10000506.g";
scaffold15506_M	GLEAN	exon	16377	16511	.	-	.	transcript_id "Pma_10000506"; gene_id "Pma_10000506.g";
scaffold15506_M	GLEAN	exon	19318	19388	.	-	.	transcript_id "Pma_10000506"; gene_id "Pma_10000506.g";
Scaffold3722	Pacbio	transcript	7554	22203	.	-	.	transcript_id "PB.8950.1"; gene_id "Pma_10000507.g";
Scaffold3722	Pacbio	exon	7554	7934	.	-	.	transcript_id "PB.8950.1"; gene_id "Pma_10000507.g";
Scaffold3722	Pacbio	exon	10267	10354	.	-	.	transcript_id "PB.8950.1"; gene_id "Pma_10000507.g";
Scaffold3722	Pacbio	exon	14397	14533	.	-	.	transcript_id "PB.8950.1"; gene_id "Pma_10000507.g";
Scaffold3722	Pacbio	exon	18236	18394	.	-	.	transcript_id "PB.8950.1"; gene_id "Pma_10000507.g";
Scaffold3722	Pacbio	exon	20610	20728	.	-	.	transcript_id "PB.8950.1"; gene_id "Pma_10000507.g";
Scaffold3722	Pacbio	exon	21189	21397	.	-	.	transcript_id "PB.8950.1"; gene_id "Pma_10000507.g";
Scaffold3722	Pacbio	exon	22063	22203	.	-	.	transcript_id "PB.8950.1"; gene_id "Pma_10000507.g";
Scaffold3722	GLEAN	transcript	7730	10352	.	-	.	transcript_id "Pma_10000507"; gene_id "Pma_10000507.g";
Scaffold3722	GLEAN	exon	7730	7934	.	-	.	transcript_id "Pma_10000507"; gene_id "Pma_10000507.g";
Scaffold3722	GLEAN	exon	10267	10352	.	-	.	transcript_id "Pma_10000507"; gene_id "Pma_10000507.g";
PIN_chr8	GLEAN	transcript	7410859	7413612	.	-	.	transcript_id "Pma_10000510"; gene_id "Pma_10000510.g";
PIN_chr8	GLEAN	exon	7410859	7411375	.	-	.	transcript_id "Pma_10000510"; gene_id "Pma_10000510.g";
PIN_chr8	GLEAN	exon	7411739	7412255	.	-	.	transcript_id "Pma_10000510"; gene_id "Pma_10000510.g";
PIN_chr8	GLEAN	exon	7413585	7413612	.	-	.	transcript_id "Pma_10000510"; gene_id "Pma_10000510.g";
scaffold3718	GLEAN	transcript	5590	7523	.	+	.	transcript_id "Pma_10000511"; gene_id "Pma_10000511.g";
scaffold3718	GLEAN	exon	5590	5707	.	+	.	transcript_id "Pma_10000511"; gene_id "Pma_10000511.g";
scaffold3718	GLEAN	exon	6602	6999	.	+	.	transcript_id "Pma_10000511"; gene_id "Pma_10000511.g";
scaffold3718	GLEAN	exon	7305	7523	.	+	.	transcript_id "Pma_10000511"; gene_id "Pma_10000511.g";
scaffold3715	GLEAN	transcript	6610	19419	.	+	.	transcript_id "Pma_10000512"; gene_id "Pma_10000512.g";
scaffold3715	GLEAN	exon	6610	6756	.	+	.	transcript_id "Pma_10000512"; gene_id "Pma_10000512.g";
scaffold3715	GLEAN	exon	8421	8571	.	+	.	transcript_id "Pma_10000512"; gene_id "Pma_10000512.g";
scaffold3715	GLEAN	exon	17362	17523	.	+	.	transcript_id "Pma_10000512"; gene_id "Pma_10000512.g";
scaffold3715	GLEAN	exon	19175	19419	.	+	.	transcript_id "Pma_10000512"; gene_id "Pma_10000512.g";
scaffold3713	GLEAN	transcript	15089	16543	.	-	.	transcript_id "Pma_10000513"; gene_id "Pma_10000513.g";
scaffold3713	GLEAN	exon	15089	16543	.	-	.	transcript_id "Pma_10000513"; gene_id "Pma_10000513.g";
scaffold3709	GLEAN	transcript	452	1406	.	-	.	transcript_id "Pma_10000514"; gene_id "Pma_10000514.g";
scaffold3709	GLEAN	exon	452	699	.	-	.	transcript_id "Pma_10000514"; gene_id "Pma_10000514.g";
scaffold3709	GLEAN	exon	1103	1406	.	-	.	transcript_id "Pma_10000514"; gene_id "Pma_10000514.g";
Scaffold3707	GLEAN	transcript	2634	9329	.	-	.	transcript_id "Pma_10000516"; gene_id "Pma_10000516.g";
Scaffold3707	GLEAN	exon	2634	3069	.	-	.	transcript_id "Pma_10000516"; gene_id "Pma_10000516.g";
Scaffold3707	GLEAN	exon	4052	4144	.	-	.	transcript_id "Pma_10000516"; gene_id "Pma_10000516.g";
Scaffold3707	GLEAN	exon	4325	4815	.	-	.	transcript_id "Pma_10000516"; gene_id "Pma_10000516.g";
Scaffold3707	GLEAN	exon	7947	9329	.	-	.	transcript_id "Pma_10000516"; gene_id "Pma_10000516.g";
PIN_chr10	Pacbio	transcript	66276929	66280575	.	+	.	transcript_id "PB.2042.2"; gene_id "Pma_10000517.g";
PIN_chr10	Pacbio	exon	66276929	66280452	.	+	.	transcript_id "PB.2042.2"; gene_id "Pma_10000517.g";
PIN_chr10	Pacbio	exon	66280519	66280575	.	+	.	transcript_id "PB.2042.2"; gene_id "Pma_10000517.g";
PIN_chr10	GLEAN	transcript	66277048	66280272	.	+	.	transcript_id "Pma_10000517"; gene_id "Pma_10000517.g";
PIN_chr10	GLEAN	exon	66277048	66280272	.	+	.	transcript_id "Pma_10000517"; gene_id "Pma_10000517.g";
PIN_chr10	GLEAN	transcript	66295836	66296660	.	+	.	transcript_id "Pma_10000518"; gene_id "Pma_10000518.g";
PIN_chr10	GLEAN	exon	66295836	66296660	.	+	.	transcript_id "Pma_10000518"; gene_id "Pma_10000518.g";
scaffold3692	GLEAN	transcript	11262	12425	.	+	.	transcript_id "Pma_10000524"; gene_id "Pma_10000524.g";
scaffold3692	GLEAN	exon	11262	12425	.	+	.	transcript_id "Pma_10000524"; gene_id "Pma_10000524.g";
scaffold3691	GLEAN	transcript	8824	19537	.	+	.	transcript_id "Pma_10000525"; gene_id "Pma_10000525.g";
scaffold3691	GLEAN	exon	8824	9031	.	+	.	transcript_id "Pma_10000525"; gene_id "Pma_10000525.g";
scaffold3691	GLEAN	exon	10478	10609	.	+	.	transcript_id "Pma_10000525"; gene_id "Pma_10000525.g";
scaffold3691	GLEAN	exon	11747	11891	.	+	.	transcript_id "Pma_10000525"; gene_id "Pma_10000525.g";
scaffold3691	GLEAN	exon	18497	18629	.	+	.	transcript_id "Pma_10000525"; gene_id "Pma_10000525.g";
scaffold3691	GLEAN	exon	19343	19537	.	+	.	transcript_id "Pma_10000525"; gene_id "Pma_10000525.g";
scaffold3690	Pacbio	transcript	7707	9025	.	+	.	transcript_id "PB.8945.2"; gene_id "Pma_10000526.g";
scaffold3690	Pacbio	exon	7707	8933	.	+	.	transcript_id "PB.8945.2"; gene_id "Pma_10000526.g";
scaffold3690	Pacbio	exon	8947	9025	.	+	.	transcript_id "PB.8945.2"; gene_id "Pma_10000526.g";
scaffold3690	GLEAN	transcript	7722	8600	.	+	.	transcript_id "Pma_10000526"; gene_id "Pma_10000526.g";
scaffold3690	GLEAN	exon	7722	8600	.	+	.	transcript_id "Pma_10000526"; gene_id "Pma_10000526.g";
scaffold3690	Pacbio	transcript	14551	24083	.	-	.	transcript_id "PB.8946.1"; gene_id "Pma_10000527.g";
scaffold3690	Pacbio	exon	14551	15480	.	-	.	transcript_id "PB.8946.1"; gene_id "Pma_10000527.g";
scaffold3690	Pacbio	exon	15593	17284	.	-	.	transcript_id "PB.8946.1"; gene_id "Pma_10000527.g";
scaffold3690	Pacbio	exon	21609	21731	.	-	.	transcript_id "PB.8946.1"; gene_id "Pma_10000527.g";
scaffold3690	Pacbio	exon	22240	22320	.	-	.	transcript_id "PB.8946.1"; gene_id "Pma_10000527.g";
scaffold3690	Pacbio	exon	23913	24083	.	-	.	transcript_id "PB.8946.1"; gene_id "Pma_10000527.g";
scaffold3690	GLEAN	transcript	17124	24174	.	-	.	transcript_id "Pma_10000527"; gene_id "Pma_10000527.g";
scaffold3690	GLEAN	exon	17124	17284	.	-	.	transcript_id "Pma_10000527"; gene_id "Pma_10000527.g";
scaffold3690	GLEAN	exon	21609	21731	.	-	.	transcript_id "Pma_10000527"; gene_id "Pma_10000527.g";
scaffold3690	GLEAN	exon	22240	22320	.	-	.	transcript_id "Pma_10000527"; gene_id "Pma_10000527.g";
scaffold3690	GLEAN	exon	23913	24174	.	-	.	transcript_id "Pma_10000527"; gene_id "Pma_10000527.g";
Scaffold3688	Pacbio	transcript	17292	22864	.	-	.	transcript_id "PB.8935.1"; gene_id "Pma_10000528.g";
Scaffold3688	Pacbio	exon	17292	17574	.	-	.	transcript_id "PB.8935.1"; gene_id "Pma_10000528.g";
Scaffold3688	Pacbio	exon	17804	18594	.	-	.	transcript_id "PB.8935.1"; gene_id "Pma_10000528.g";
Scaffold3688	Pacbio	exon	19139	19220	.	-	.	transcript_id "PB.8935.1"; gene_id "Pma_10000528.g";
Scaffold3688	Pacbio	exon	19720	19824	.	-	.	transcript_id "PB.8935.1"; gene_id "Pma_10000528.g";
Scaffold3688	Pacbio	exon	20562	20834	.	-	.	transcript_id "PB.8935.1"; gene_id "Pma_10000528.g";
Scaffold3688	Pacbio	exon	21725	22051	.	-	.	transcript_id "PB.8935.1"; gene_id "Pma_10000528.g";
Scaffold3688	Pacbio	exon	22809	22864	.	-	.	transcript_id "PB.8935.1"; gene_id "Pma_10000528.g";
Scaffold3688	GLEAN	transcript	18288	24115	.	-	.	transcript_id "Pma_10000528"; gene_id "Pma_10000528.g";
Scaffold3688	GLEAN	exon	18288	18594	.	-	.	transcript_id "Pma_10000528"; gene_id "Pma_10000528.g";
Scaffold3688	GLEAN	exon	20498	20834	.	-	.	transcript_id "Pma_10000528"; gene_id "Pma_10000528.g";
Scaffold3688	GLEAN	exon	21725	22051	.	-	.	transcript_id "Pma_10000528"; gene_id "Pma_10000528.g";
Scaffold3688	GLEAN	exon	23811	23979	.	-	.	transcript_id "Pma_10000528"; gene_id "Pma_10000528.g";
Scaffold3688	GLEAN	exon	24095	24115	.	-	.	transcript_id "Pma_10000528"; gene_id "Pma_10000528.g";
scaffold3687	GLEAN	transcript	10617	13319	.	+	.	transcript_id "Pma_10000529"; gene_id "Pma_10000529.g";
scaffold3687	GLEAN	exon	10617	13319	.	+	.	transcript_id "Pma_10000529"; gene_id "Pma_10000529.g";
scaffold3687	GLEAN	transcript	21300	22457	.	-	.	transcript_id "Pma_10000530"; gene_id "Pma_10000530.g";
scaffold3687	GLEAN	exon	21300	22457	.	-	.	transcript_id "Pma_10000530"; gene_id "Pma_10000530.g";
scaffold3684	GLEAN	transcript	1879	2706	.	+	.	transcript_id "Pma_10000532"; gene_id "Pma_10000532.g";
scaffold3684	GLEAN	exon	1879	2706	.	+	.	transcript_id "Pma_10000532"; gene_id "Pma_10000532.g";
scaffold3677	GLEAN	transcript	4972	6423	.	-	.	transcript_id "Pma_10000533"; gene_id "Pma_10000533.g";
scaffold3677	GLEAN	exon	4972	6423	.	-	.	transcript_id "Pma_10000533"; gene_id "Pma_10000533.g";
scaffold3677	GLEAN	transcript	14754	16205	.	-	.	transcript_id "Pma_10000534"; gene_id "Pma_10000534.g";
scaffold3677	GLEAN	exon	14754	16205	.	-	.	transcript_id "Pma_10000534"; gene_id "Pma_10000534.g";
PIN_chr10	Pacbio	transcript	75889111	75892355	.	+	.	transcript_id "PB.2139.1"; gene_id "Pma_10000536.g";
PIN_chr10	Pacbio	exon	75889111	75889233	.	+	.	transcript_id "PB.2139.1"; gene_id "Pma_10000536.g";
PIN_chr10	Pacbio	exon	75890674	75892355	.	+	.	transcript_id "PB.2139.1"; gene_id "Pma_10000536.g";
PIN_chr10	Pacbio	transcript	75889150	75891945	.	+	.	transcript_id "PB.2139.2"; gene_id "Pma_10000536.g";
PIN_chr10	Pacbio	exon	75889150	75889233	.	+	.	transcript_id "PB.2139.2"; gene_id "Pma_10000536.g";
PIN_chr10	Pacbio	exon	75890674	75891945	.	+	.	transcript_id "PB.2139.2"; gene_id "Pma_10000536.g";
PIN_chr10	GLEAN	transcript	75890683	75891816	.	+	.	transcript_id "Pma_10000536"; gene_id "Pma_10000536.g";
PIN_chr10	GLEAN	exon	75890683	75891816	.	+	.	transcript_id "Pma_10000536"; gene_id "Pma_10000536.g";
scaffold3646	GLEAN	transcript	16417	16956	.	+	.	transcript_id "Pma_10000538"; gene_id "Pma_10000538.g";
scaffold3646	GLEAN	exon	16417	16956	.	+	.	transcript_id "Pma_10000538"; gene_id "Pma_10000538.g";
PIN_chr5	GLEAN	transcript	21814198	21815779	.	+	.	transcript_id "Pma_10000539"; gene_id "Pma_10000539.g";
PIN_chr5	GLEAN	exon	21814198	21814350	.	+	.	transcript_id "Pma_10000539"; gene_id "Pma_10000539.g";
PIN_chr5	GLEAN	exon	21814556	21815779	.	+	.	transcript_id "Pma_10000539"; gene_id "Pma_10000539.g";
scaffold3668	Pacbio	transcript	6426	18473	.	-	.	transcript_id "PB.8933.3"; gene_id "Pma_10000541.g";
scaffold3668	Pacbio	exon	6426	7520	.	-	.	transcript_id "PB.8933.3"; gene_id "Pma_10000541.g";
scaffold3668	Pacbio	exon	8253	8363	.	-	.	transcript_id "PB.8933.3"; gene_id "Pma_10000541.g";
scaffold3668	Pacbio	exon	8903	9068	.	-	.	transcript_id "PB.8933.3"; gene_id "Pma_10000541.g";
scaffold3668	Pacbio	exon	9450	9569	.	-	.	transcript_id "PB.8933.3"; gene_id "Pma_10000541.g";
scaffold3668	Pacbio	exon	10623	10827	.	-	.	transcript_id "PB.8933.3"; gene_id "Pma_10000541.g";
scaffold3668	Pacbio	exon	12591	12622	.	-	.	transcript_id "PB.8933.3"; gene_id "Pma_10000541.g";
scaffold3668	Pacbio	exon	12996	13155	.	-	.	transcript_id "PB.8933.3"; gene_id "Pma_10000541.g";
scaffold3668	Pacbio	exon	13568	13688	.	-	.	transcript_id "PB.8933.3"; gene_id "Pma_10000541.g";
scaffold3668	Pacbio	exon	14087	14140	.	-	.	transcript_id "PB.8933.3"; gene_id "Pma_10000541.g";
scaffold3668	Pacbio	exon	14679	14728	.	-	.	transcript_id "PB.8933.3"; gene_id "Pma_10000541.g";
scaffold3668	Pacbio	exon	15274	15467	.	-	.	transcript_id "PB.8933.3"; gene_id "Pma_10000541.g";
scaffold3668	Pacbio	exon	17158	18473	.	-	.	transcript_id "PB.8933.3"; gene_id "Pma_10000541.g";
scaffold3668	Pacbio	transcript	6426	22589	.	-	.	transcript_id "PB.8933.2"; gene_id "Pma_10000541.g";
scaffold3668	Pacbio	exon	6426	7520	.	-	.	transcript_id "PB.8933.2"; gene_id "Pma_10000541.g";
scaffold3668	Pacbio	exon	8253	8363	.	-	.	transcript_id "PB.8933.2"; gene_id "Pma_10000541.g";
scaffold3668	Pacbio	exon	8903	9068	.	-	.	transcript_id "PB.8933.2"; gene_id "Pma_10000541.g";
scaffold3668	Pacbio	exon	9450	9569	.	-	.	transcript_id "PB.8933.2"; gene_id "Pma_10000541.g";
scaffold3668	Pacbio	exon	10623	10827	.	-	.	transcript_id "PB.8933.2"; gene_id "Pma_10000541.g";
scaffold3668	Pacbio	exon	12591	12622	.	-	.	transcript_id "PB.8933.2"; gene_id "Pma_10000541.g";
scaffold3668	Pacbio	exon	12996	13155	.	-	.	transcript_id "PB.8933.2"; gene_id "Pma_10000541.g";
scaffold3668	Pacbio	exon	13568	13688	.	-	.	transcript_id "PB.8933.2"; gene_id "Pma_10000541.g";
scaffold3668	Pacbio	exon	14087	14140	.	-	.	transcript_id "PB.8933.2"; gene_id "Pma_10000541.g";
scaffold3668	Pacbio	exon	14679	14728	.	-	.	transcript_id "PB.8933.2"; gene_id "Pma_10000541.g";
scaffold3668	Pacbio	exon	15274	15467	.	-	.	transcript_id "PB.8933.2"; gene_id "Pma_10000541.g";
scaffold3668	Pacbio	exon	22463	22589	.	-	.	transcript_id "PB.8933.2"; gene_id "Pma_10000541.g";
scaffold3668	GLEAN	transcript	7384	25105	.	-	.	transcript_id "Pma_10000541"; gene_id "Pma_10000541.g";
scaffold3668	GLEAN	exon	7384	7520	.	-	.	transcript_id "Pma_10000541"; gene_id "Pma_10000541.g";
scaffold3668	GLEAN	exon	8253	8363	.	-	.	transcript_id "Pma_10000541"; gene_id "Pma_10000541.g";
scaffold3668	GLEAN	exon	8903	9068	.	-	.	transcript_id "Pma_10000541"; gene_id "Pma_10000541.g";
scaffold3668	GLEAN	exon	9450	9569	.	-	.	transcript_id "Pma_10000541"; gene_id "Pma_10000541.g";
scaffold3668	GLEAN	exon	10623	10827	.	-	.	transcript_id "Pma_10000541"; gene_id "Pma_10000541.g";
scaffold3668	GLEAN	exon	12591	12622	.	-	.	transcript_id "Pma_10000541"; gene_id "Pma_10000541.g";
scaffold3668	GLEAN	exon	12996	13155	.	-	.	transcript_id "Pma_10000541"; gene_id "Pma_10000541.g";
scaffold3668	GLEAN	exon	13568	13688	.	-	.	transcript_id "Pma_10000541"; gene_id "Pma_10000541.g";
scaffold3668	GLEAN	exon	14087	14140	.	-	.	transcript_id "Pma_10000541"; gene_id "Pma_10000541.g";
scaffold3668	GLEAN	exon	14679	14728	.	-	.	transcript_id "Pma_10000541"; gene_id "Pma_10000541.g";
scaffold3668	GLEAN	exon	15274	15467	.	-	.	transcript_id "Pma_10000541"; gene_id "Pma_10000541.g";
scaffold3668	GLEAN	exon	24536	24790	.	-	.	transcript_id "Pma_10000541"; gene_id "Pma_10000541.g";
scaffold3668	GLEAN	exon	24917	25105	.	-	.	transcript_id "Pma_10000541"; gene_id "Pma_10000541.g";
PIN_chr14	GLEAN	transcript	23910452	23913228	.	+	.	transcript_id "Pma_10000542"; gene_id "Pma_10000542.g";
PIN_chr14	GLEAN	exon	23910452	23911204	.	+	.	transcript_id "Pma_10000542"; gene_id "Pma_10000542.g";
PIN_chr14	GLEAN	exon	23912465	23912593	.	+	.	transcript_id "Pma_10000542"; gene_id "Pma_10000542.g";
PIN_chr14	GLEAN	exon	23912740	23913228	.	+	.	transcript_id "Pma_10000542"; gene_id "Pma_10000542.g";
scaffold14661_M	GLEAN	transcript	5822	8326	.	-	.	transcript_id "Pma_10000543"; gene_id "Pma_10000543.g";
scaffold14661_M	GLEAN	exon	5822	8326	.	-	.	transcript_id "Pma_10000543"; gene_id "Pma_10000543.g";
scaffold14661_M	Pacbio	transcript	8641	20016	.	+	.	transcript_id "PB.8532.1"; gene_id "Pma_10000544.g";
scaffold14661_M	Pacbio	exon	8641	8749	.	+	.	transcript_id "PB.8532.1"; gene_id "Pma_10000544.g";
scaffold14661_M	Pacbio	exon	14553	14680	.	+	.	transcript_id "PB.8532.1"; gene_id "Pma_10000544.g";
scaffold14661_M	Pacbio	exon	15523	15697	.	+	.	transcript_id "PB.8532.1"; gene_id "Pma_10000544.g";
scaffold14661_M	Pacbio	exon	16343	16493	.	+	.	transcript_id "PB.8532.1"; gene_id "Pma_10000544.g";
scaffold14661_M	Pacbio	exon	18127	18234	.	+	.	transcript_id "PB.8532.1"; gene_id "Pma_10000544.g";
scaffold14661_M	Pacbio	exon	19233	20016	.	+	.	transcript_id "PB.8532.1"; gene_id "Pma_10000544.g";
scaffold14661_M	GLEAN	transcript	13218	19859	.	+	.	transcript_id "Pma_10000544"; gene_id "Pma_10000544.g";
scaffold14661_M	GLEAN	exon	13218	13419	.	+	.	transcript_id "Pma_10000544"; gene_id "Pma_10000544.g";
scaffold14661_M	GLEAN	exon	15523	15697	.	+	.	transcript_id "Pma_10000544"; gene_id "Pma_10000544.g";
scaffold14661_M	GLEAN	exon	16343	16493	.	+	.	transcript_id "Pma_10000544"; gene_id "Pma_10000544.g";
scaffold14661_M	GLEAN	exon	18127	18234	.	+	.	transcript_id "Pma_10000544"; gene_id "Pma_10000544.g";
scaffold14661_M	GLEAN	exon	19233	19859	.	+	.	transcript_id "Pma_10000544"; gene_id "Pma_10000544.g";
PIN_chr4	GLEAN	transcript	54786495	54787469	.	+	.	transcript_id "Pma_10000545"; gene_id "Pma_10000545.g";
PIN_chr4	GLEAN	exon	54786495	54787469	.	+	.	transcript_id "Pma_10000545"; gene_id "Pma_10000545.g";
PIN_chr9	GLEAN	transcript	89009006	89012118	.	-	.	transcript_id "Pma_10000546"; gene_id "Pma_10000546.g";
PIN_chr9	GLEAN	exon	89009006	89009227	.	-	.	transcript_id "Pma_10000546"; gene_id "Pma_10000546.g";
PIN_chr9	GLEAN	exon	89010105	89010246	.	-	.	transcript_id "Pma_10000546"; gene_id "Pma_10000546.g";
PIN_chr9	GLEAN	exon	89010703	89010860	.	-	.	transcript_id "Pma_10000546"; gene_id "Pma_10000546.g";
PIN_chr9	GLEAN	exon	89011984	89012118	.	-	.	transcript_id "Pma_10000546"; gene_id "Pma_10000546.g";
Scaffold3659	GLEAN	transcript	17897	24630	.	-	.	transcript_id "Pma_10000547"; gene_id "Pma_10000547.g";
Scaffold3659	GLEAN	exon	17897	18028	.	-	.	transcript_id "Pma_10000547"; gene_id "Pma_10000547.g";
Scaffold3659	GLEAN	exon	24478	24630	.	-	.	transcript_id "Pma_10000547"; gene_id "Pma_10000547.g";
PIN_chr11	GLEAN	transcript	31146652	31152462	.	+	.	transcript_id "Pma_10000549"; gene_id "Pma_10000549.g";
PIN_chr11	GLEAN	exon	31146652	31146755	.	+	.	transcript_id "Pma_10000549"; gene_id "Pma_10000549.g";
PIN_chr11	GLEAN	exon	31146959	31147056	.	+	.	transcript_id "Pma_10000549"; gene_id "Pma_10000549.g";
PIN_chr11	GLEAN	exon	31151816	31152462	.	+	.	transcript_id "Pma_10000549"; gene_id "Pma_10000549.g";
PIN_chr1	GLEAN	transcript	75026496	75028007	.	+	.	transcript_id "Pma_10000554"; gene_id "Pma_10000554.g";
PIN_chr1	GLEAN	exon	75026496	75026885	.	+	.	transcript_id "Pma_10000554"; gene_id "Pma_10000554.g";
PIN_chr1	GLEAN	exon	75027018	75027188	.	+	.	transcript_id "Pma_10000554"; gene_id "Pma_10000554.g";
PIN_chr1	GLEAN	exon	75027417	75027676	.	+	.	transcript_id "Pma_10000554"; gene_id "Pma_10000554.g";
PIN_chr1	GLEAN	exon	75027836	75028007	.	+	.	transcript_id "Pma_10000554"; gene_id "Pma_10000554.g";
PIN_chr1	GLEAN	transcript	75015946	75026328	.	-	.	transcript_id "Pma_10000555"; gene_id "Pma_10000555.g";
PIN_chr1	GLEAN	exon	75015946	75016104	.	-	.	transcript_id "Pma_10000555"; gene_id "Pma_10000555.g";
PIN_chr1	GLEAN	exon	75017189	75017335	.	-	.	transcript_id "Pma_10000555"; gene_id "Pma_10000555.g";
PIN_chr1	GLEAN	exon	75017618	75017688	.	-	.	transcript_id "Pma_10000555"; gene_id "Pma_10000555.g";
PIN_chr1	GLEAN	exon	75019229	75019427	.	-	.	transcript_id "Pma_10000555"; gene_id "Pma_10000555.g";
PIN_chr1	GLEAN	exon	75019792	75019907	.	-	.	transcript_id "Pma_10000555"; gene_id "Pma_10000555.g";
PIN_chr1	GLEAN	exon	75020506	75020678	.	-	.	transcript_id "Pma_10000555"; gene_id "Pma_10000555.g";
PIN_chr1	GLEAN	exon	75026246	75026328	.	-	.	transcript_id "Pma_10000555"; gene_id "Pma_10000555.g";
PIN_chr14	GLEAN	transcript	32233148	32234245	.	+	.	transcript_id "Pma_10000556"; gene_id "Pma_10000556.g";
PIN_chr14	GLEAN	exon	32233148	32234245	.	+	.	transcript_id "Pma_10000556"; gene_id "Pma_10000556.g";
scaffold3643	GLEAN	transcript	306	1301	.	+	.	transcript_id "Pma_10000558"; gene_id "Pma_10000558.g";
scaffold3643	GLEAN	exon	306	1301	.	+	.	transcript_id "Pma_10000558"; gene_id "Pma_10000558.g";
scaffold3643	GLEAN	transcript	2524	6741	.	+	.	transcript_id "Pma_10000559"; gene_id "Pma_10000559.g";
scaffold3643	GLEAN	exon	2524	2662	.	+	.	transcript_id "Pma_10000559"; gene_id "Pma_10000559.g";
scaffold3643	GLEAN	exon	4861	5136	.	+	.	transcript_id "Pma_10000559"; gene_id "Pma_10000559.g";
scaffold3643	GLEAN	exon	6455	6741	.	+	.	transcript_id "Pma_10000559"; gene_id "Pma_10000559.g";
PIN_chr14	GLEAN	transcript	26567173	26570889	.	-	.	transcript_id "Pma_10000560"; gene_id "Pma_10000560.g";
PIN_chr14	GLEAN	exon	26567173	26567489	.	-	.	transcript_id "Pma_10000560"; gene_id "Pma_10000560.g";
PIN_chr14	GLEAN	exon	26568335	26568579	.	-	.	transcript_id "Pma_10000560"; gene_id "Pma_10000560.g";
PIN_chr14	GLEAN	exon	26570624	26570889	.	-	.	transcript_id "Pma_10000560"; gene_id "Pma_10000560.g";
PIN_chr3	GLEAN	transcript	2492363	2504749	.	-	.	transcript_id "Pma_10000561"; gene_id "Pma_10000561.g";
PIN_chr3	GLEAN	exon	2492363	2492511	.	-	.	transcript_id "Pma_10000561"; gene_id "Pma_10000561.g";
PIN_chr3	GLEAN	exon	2495032	2495260	.	-	.	transcript_id "Pma_10000561"; gene_id "Pma_10000561.g";
PIN_chr3	GLEAN	exon	2495669	2495838	.	-	.	transcript_id "Pma_10000561"; gene_id "Pma_10000561.g";
PIN_chr3	GLEAN	exon	2496039	2496235	.	-	.	transcript_id "Pma_10000561"; gene_id "Pma_10000561.g";
PIN_chr3	GLEAN	exon	2496694	2496814	.	-	.	transcript_id "Pma_10000561"; gene_id "Pma_10000561.g";
PIN_chr3	GLEAN	exon	2497660	2497806	.	-	.	transcript_id "Pma_10000561"; gene_id "Pma_10000561.g";
PIN_chr3	GLEAN	exon	2497980	2498077	.	-	.	transcript_id "Pma_10000561"; gene_id "Pma_10000561.g";
PIN_chr3	GLEAN	exon	2499266	2499370	.	-	.	transcript_id "Pma_10000561"; gene_id "Pma_10000561.g";
PIN_chr3	GLEAN	exon	2499696	2499829	.	-	.	transcript_id "Pma_10000561"; gene_id "Pma_10000561.g";
PIN_chr3	GLEAN	exon	2500398	2500501	.	-	.	transcript_id "Pma_10000561"; gene_id "Pma_10000561.g";
PIN_chr3	GLEAN	exon	2500665	2500724	.	-	.	transcript_id "Pma_10000561"; gene_id "Pma_10000561.g";
PIN_chr3	GLEAN	exon	2502005	2502213	.	-	.	transcript_id "Pma_10000561"; gene_id "Pma_10000561.g";
PIN_chr3	GLEAN	exon	2502348	2502400	.	-	.	transcript_id "Pma_10000561"; gene_id "Pma_10000561.g";
PIN_chr3	GLEAN	exon	2504615	2504749	.	-	.	transcript_id "Pma_10000561"; gene_id "Pma_10000561.g";
PIN_chr14	GLEAN	transcript	174270	197073	.	-	.	transcript_id "Pma_10000562"; gene_id "Pma_10000562.g";
PIN_chr14	GLEAN	exon	174270	174443	.	-	.	transcript_id "Pma_10000562"; gene_id "Pma_10000562.g";
PIN_chr14	GLEAN	exon	174782	176885	.	-	.	transcript_id "Pma_10000562"; gene_id "Pma_10000562.g";
PIN_chr14	GLEAN	exon	177143	177576	.	-	.	transcript_id "Pma_10000562"; gene_id "Pma_10000562.g";
PIN_chr14	GLEAN	exon	178854	179027	.	-	.	transcript_id "Pma_10000562"; gene_id "Pma_10000562.g";
PIN_chr14	GLEAN	exon	179285	179441	.	-	.	transcript_id "Pma_10000562"; gene_id "Pma_10000562.g";
PIN_chr14	GLEAN	exon	180375	180592	.	-	.	transcript_id "Pma_10000562"; gene_id "Pma_10000562.g";
PIN_chr14	GLEAN	exon	181795	181894	.	-	.	transcript_id "Pma_10000562"; gene_id "Pma_10000562.g";
PIN_chr14	GLEAN	exon	182567	182725	.	-	.	transcript_id "Pma_10000562"; gene_id "Pma_10000562.g";
PIN_chr14	GLEAN	exon	183052	183160	.	-	.	transcript_id "Pma_10000562"; gene_id "Pma_10000562.g";
PIN_chr14	GLEAN	exon	183454	183594	.	-	.	transcript_id "Pma_10000562"; gene_id "Pma_10000562.g";
PIN_chr14	GLEAN	exon	183987	184208	.	-	.	transcript_id "Pma_10000562"; gene_id "Pma_10000562.g";
PIN_chr14	GLEAN	exon	184353	184481	.	-	.	transcript_id "Pma_10000562"; gene_id "Pma_10000562.g";
PIN_chr14	GLEAN	exon	184694	184880	.	-	.	transcript_id "Pma_10000562"; gene_id "Pma_10000562.g";
PIN_chr14	GLEAN	exon	185387	185491	.	-	.	transcript_id "Pma_10000562"; gene_id "Pma_10000562.g";
PIN_chr14	GLEAN	exon	186461	186604	.	-	.	transcript_id "Pma_10000562"; gene_id "Pma_10000562.g";
PIN_chr14	GLEAN	exon	186909	187046	.	-	.	transcript_id "Pma_10000562"; gene_id "Pma_10000562.g";
PIN_chr14	GLEAN	exon	187842	187936	.	-	.	transcript_id "Pma_10000562"; gene_id "Pma_10000562.g";
PIN_chr14	GLEAN	exon	188298	188426	.	-	.	transcript_id "Pma_10000562"; gene_id "Pma_10000562.g";
PIN_chr14	GLEAN	exon	189069	189218	.	-	.	transcript_id "Pma_10000562"; gene_id "Pma_10000562.g";
PIN_chr14	GLEAN	exon	189940	189998	.	-	.	transcript_id "Pma_10000562"; gene_id "Pma_10000562.g";
PIN_chr14	GLEAN	exon	190820	190893	.	-	.	transcript_id "Pma_10000562"; gene_id "Pma_10000562.g";
PIN_chr14	GLEAN	exon	191177	191281	.	-	.	transcript_id "Pma_10000562"; gene_id "Pma_10000562.g";
PIN_chr14	GLEAN	exon	194102	194290	.	-	.	transcript_id "Pma_10000562"; gene_id "Pma_10000562.g";
PIN_chr14	GLEAN	exon	194720	194844	.	-	.	transcript_id "Pma_10000562"; gene_id "Pma_10000562.g";
PIN_chr14	GLEAN	exon	195379	195508	.	-	.	transcript_id "Pma_10000562"; gene_id "Pma_10000562.g";
PIN_chr14	GLEAN	exon	195887	196023	.	-	.	transcript_id "Pma_10000562"; gene_id "Pma_10000562.g";
PIN_chr14	GLEAN	exon	196316	196523	.	-	.	transcript_id "Pma_10000562"; gene_id "Pma_10000562.g";
PIN_chr14	GLEAN	exon	197005	197073	.	-	.	transcript_id "Pma_10000562"; gene_id "Pma_10000562.g";
PIN_chr11	GLEAN	transcript	57162096	57163154	.	+	.	transcript_id "Pma_10000563"; gene_id "Pma_10000563.g";
PIN_chr11	GLEAN	exon	57162096	57163154	.	+	.	transcript_id "Pma_10000563"; gene_id "Pma_10000563.g";
PIN_chr14	GLEAN	transcript	36443896	36451256	.	+	.	transcript_id "Pma_10000564"; gene_id "Pma_10000564.g";
PIN_chr14	GLEAN	exon	36443896	36444175	.	+	.	transcript_id "Pma_10000564"; gene_id "Pma_10000564.g";
PIN_chr14	GLEAN	exon	36445224	36445484	.	+	.	transcript_id "Pma_10000564"; gene_id "Pma_10000564.g";
PIN_chr14	GLEAN	exon	36448579	36451256	.	+	.	transcript_id "Pma_10000564"; gene_id "Pma_10000564.g";
PIN_chr3	GLEAN	transcript	46270121	46271062	.	+	.	transcript_id "Pma_10000565"; gene_id "Pma_10000565.g";
PIN_chr3	GLEAN	exon	46270121	46271062	.	+	.	transcript_id "Pma_10000565"; gene_id "Pma_10000565.g";
scaffold3629	GLEAN	transcript	5840	9980	.	-	.	transcript_id "Pma_10000566"; gene_id "Pma_10000566.g";
scaffold3629	GLEAN	exon	5840	6123	.	-	.	transcript_id "Pma_10000566"; gene_id "Pma_10000566.g";
scaffold3629	GLEAN	exon	9605	9980	.	-	.	transcript_id "Pma_10000566"; gene_id "Pma_10000566.g";
PIN_chr14	Pacbio	transcript	38669719	38674009	.	+	.	transcript_id "PB.3668.2"; gene_id "Pma_10000568.g";
PIN_chr14	Pacbio	exon	38669719	38669831	.	+	.	transcript_id "PB.3668.2"; gene_id "Pma_10000568.g";
PIN_chr14	Pacbio	exon	38669946	38670028	.	+	.	transcript_id "PB.3668.2"; gene_id "Pma_10000568.g";
PIN_chr14	Pacbio	exon	38670888	38671082	.	+	.	transcript_id "PB.3668.2"; gene_id "Pma_10000568.g";
PIN_chr14	Pacbio	exon	38671359	38671903	.	+	.	transcript_id "PB.3668.2"; gene_id "Pma_10000568.g";
PIN_chr14	Pacbio	exon	38672144	38672189	.	+	.	transcript_id "PB.3668.2"; gene_id "Pma_10000568.g";
PIN_chr14	Pacbio	exon	38672397	38672620	.	+	.	transcript_id "PB.3668.2"; gene_id "Pma_10000568.g";
PIN_chr14	Pacbio	exon	38672768	38672910	.	+	.	transcript_id "PB.3668.2"; gene_id "Pma_10000568.g";
PIN_chr14	Pacbio	exon	38673120	38674009	.	+	.	transcript_id "PB.3668.2"; gene_id "Pma_10000568.g";
PIN_chr14	Pacbio	transcript	38669719	38674009	.	+	.	transcript_id "PB.3668.3"; gene_id "Pma_10000568.g";
PIN_chr14	Pacbio	exon	38669719	38669831	.	+	.	transcript_id "PB.3668.3"; gene_id "Pma_10000568.g";
PIN_chr14	Pacbio	exon	38669946	38670028	.	+	.	transcript_id "PB.3668.3"; gene_id "Pma_10000568.g";
PIN_chr14	Pacbio	exon	38670888	38671471	.	+	.	transcript_id "PB.3668.3"; gene_id "Pma_10000568.g";
PIN_chr14	Pacbio	exon	38671813	38671903	.	+	.	transcript_id "PB.3668.3"; gene_id "Pma_10000568.g";
PIN_chr14	Pacbio	exon	38672144	38672189	.	+	.	transcript_id "PB.3668.3"; gene_id "Pma_10000568.g";
PIN_chr14	Pacbio	exon	38672397	38672620	.	+	.	transcript_id "PB.3668.3"; gene_id "Pma_10000568.g";
PIN_chr14	Pacbio	exon	38672768	38672910	.	+	.	transcript_id "PB.3668.3"; gene_id "Pma_10000568.g";
PIN_chr14	Pacbio	exon	38673120	38674009	.	+	.	transcript_id "PB.3668.3"; gene_id "Pma_10000568.g";
PIN_chr14	Pacbio	transcript	38669719	38674010	.	+	.	transcript_id "PB.3668.1"; gene_id "Pma_10000568.g";
PIN_chr14	Pacbio	exon	38669719	38669831	.	+	.	transcript_id "PB.3668.1"; gene_id "Pma_10000568.g";
PIN_chr14	Pacbio	exon	38669946	38670212	.	+	.	transcript_id "PB.3668.1"; gene_id "Pma_10000568.g";
PIN_chr14	Pacbio	exon	38670274	38671082	.	+	.	transcript_id "PB.3668.1"; gene_id "Pma_10000568.g";
PIN_chr14	Pacbio	exon	38671359	38671471	.	+	.	transcript_id "PB.3668.1"; gene_id "Pma_10000568.g";
PIN_chr14	Pacbio	exon	38671813	38671903	.	+	.	transcript_id "PB.3668.1"; gene_id "Pma_10000568.g";
PIN_chr14	Pacbio	exon	38672144	38672189	.	+	.	transcript_id "PB.3668.1"; gene_id "Pma_10000568.g";
PIN_chr14	Pacbio	exon	38672397	38672620	.	+	.	transcript_id "PB.3668.1"; gene_id "Pma_10000568.g";
PIN_chr14	Pacbio	exon	38672768	38672910	.	+	.	transcript_id "PB.3668.1"; gene_id "Pma_10000568.g";
PIN_chr14	Pacbio	exon	38673120	38674010	.	+	.	transcript_id "PB.3668.1"; gene_id "Pma_10000568.g";
PIN_chr14	Pacbio	transcript	38670673	38674010	.	+	.	transcript_id "PB.3668.5"; gene_id "Pma_10000568.g";
PIN_chr14	Pacbio	exon	38670673	38670765	.	+	.	transcript_id "PB.3668.5"; gene_id "Pma_10000568.g";
PIN_chr14	Pacbio	exon	38670888	38671082	.	+	.	transcript_id "PB.3668.5"; gene_id "Pma_10000568.g";
PIN_chr14	Pacbio	exon	38671359	38671471	.	+	.	transcript_id "PB.3668.5"; gene_id "Pma_10000568.g";
PIN_chr14	Pacbio	exon	38671813	38671903	.	+	.	transcript_id "PB.3668.5"; gene_id "Pma_10000568.g";
PIN_chr14	Pacbio	exon	38672144	38672189	.	+	.	transcript_id "PB.3668.5"; gene_id "Pma_10000568.g";
PIN_chr14	Pacbio	exon	38672397	38672620	.	+	.	transcript_id "PB.3668.5"; gene_id "Pma_10000568.g";
PIN_chr14	Pacbio	exon	38672768	38672910	.	+	.	transcript_id "PB.3668.5"; gene_id "Pma_10000568.g";
PIN_chr14	Pacbio	exon	38673120	38674010	.	+	.	transcript_id "PB.3668.5"; gene_id "Pma_10000568.g";
PIN_chr14	Pacbio	transcript	38671811	38674009	.	+	.	transcript_id "PB.3668.6"; gene_id "Pma_10000568.g";
PIN_chr14	Pacbio	exon	38671811	38674009	.	+	.	transcript_id "PB.3668.6"; gene_id "Pma_10000568.g";
PIN_chr14	Pacbio	transcript	38672104	38674008	.	+	.	transcript_id "PB.3668.7"; gene_id "Pma_10000568.g";
PIN_chr14	Pacbio	exon	38672104	38672620	.	+	.	transcript_id "PB.3668.7"; gene_id "Pma_10000568.g";
PIN_chr14	Pacbio	exon	38672768	38672910	.	+	.	transcript_id "PB.3668.7"; gene_id "Pma_10000568.g";
PIN_chr14	Pacbio	exon	38673120	38674008	.	+	.	transcript_id "PB.3668.7"; gene_id "Pma_10000568.g";
PIN_chr14	GLEAN	transcript	38669789	38673480	.	+	.	transcript_id "Pma_10000568"; gene_id "Pma_10000568.g";
PIN_chr14	GLEAN	exon	38669789	38669831	.	+	.	transcript_id "Pma_10000568"; gene_id "Pma_10000568.g";
PIN_chr14	GLEAN	exon	38669946	38670028	.	+	.	transcript_id "Pma_10000568"; gene_id "Pma_10000568.g";
PIN_chr14	GLEAN	exon	38670888	38671082	.	+	.	transcript_id "Pma_10000568"; gene_id "Pma_10000568.g";
PIN_chr14	GLEAN	exon	38671359	38671471	.	+	.	transcript_id "Pma_10000568"; gene_id "Pma_10000568.g";
PIN_chr14	GLEAN	exon	38671813	38671903	.	+	.	transcript_id "Pma_10000568"; gene_id "Pma_10000568.g";
PIN_chr14	GLEAN	exon	38672144	38672189	.	+	.	transcript_id "Pma_10000568"; gene_id "Pma_10000568.g";
PIN_chr14	GLEAN	exon	38672397	38672620	.	+	.	transcript_id "Pma_10000568"; gene_id "Pma_10000568.g";
PIN_chr14	GLEAN	exon	38672768	38672910	.	+	.	transcript_id "Pma_10000568"; gene_id "Pma_10000568.g";
PIN_chr14	GLEAN	exon	38673120	38673480	.	+	.	transcript_id "Pma_10000568"; gene_id "Pma_10000568.g";
Scaffold3626	Pacbio	transcript	9298	15305	.	+	.	transcript_id "PB.8928.1"; gene_id "Pma_10000570.g";
Scaffold3626	Pacbio	exon	9298	9423	.	+	.	transcript_id "PB.8928.1"; gene_id "Pma_10000570.g";
Scaffold3626	Pacbio	exon	9708	9750	.	+	.	transcript_id "PB.8928.1"; gene_id "Pma_10000570.g";
Scaffold3626	Pacbio	exon	10257	10437	.	+	.	transcript_id "PB.8928.1"; gene_id "Pma_10000570.g";
Scaffold3626	Pacbio	exon	12027	12180	.	+	.	transcript_id "PB.8928.1"; gene_id "Pma_10000570.g";
Scaffold3626	Pacbio	exon	12903	13111	.	+	.	transcript_id "PB.8928.1"; gene_id "Pma_10000570.g";
Scaffold3626	Pacbio	exon	14075	14229	.	+	.	transcript_id "PB.8928.1"; gene_id "Pma_10000570.g";
Scaffold3626	Pacbio	exon	15100	15305	.	+	.	transcript_id "PB.8928.1"; gene_id "Pma_10000570.g";
Scaffold3626	GLEAN	transcript	629	14272	.	+	.	transcript_id "Pma_10000570"; gene_id "Pma_10000570.g";
Scaffold3626	GLEAN	exon	629	756	.	+	.	transcript_id "Pma_10000570"; gene_id "Pma_10000570.g";
Scaffold3626	GLEAN	exon	2284	2331	.	+	.	transcript_id "Pma_10000570"; gene_id "Pma_10000570.g";
Scaffold3626	GLEAN	exon	2474	2531	.	+	.	transcript_id "Pma_10000570"; gene_id "Pma_10000570.g";
Scaffold3626	GLEAN	exon	2825	2944	.	+	.	transcript_id "Pma_10000570"; gene_id "Pma_10000570.g";
Scaffold3626	GLEAN	exon	12027	12180	.	+	.	transcript_id "Pma_10000570"; gene_id "Pma_10000570.g";
Scaffold3626	GLEAN	exon	12903	13111	.	+	.	transcript_id "Pma_10000570"; gene_id "Pma_10000570.g";
Scaffold3626	GLEAN	exon	14075	14272	.	+	.	transcript_id "Pma_10000570"; gene_id "Pma_10000570.g";
PIN_chr10	GLEAN	transcript	86782752	86791708	.	-	.	transcript_id "Pma_10000571"; gene_id "Pma_10000571.g";
PIN_chr10	GLEAN	exon	86782752	86783203	.	-	.	transcript_id "Pma_10000571"; gene_id "Pma_10000571.g";
PIN_chr10	GLEAN	exon	86789980	86791708	.	-	.	transcript_id "Pma_10000571"; gene_id "Pma_10000571.g";
PIN_chr10	Pacbio	transcript	47336419	47347167	.	-	.	transcript_id "PB.1834.1"; gene_id "Pma_10000572.g";
PIN_chr10	Pacbio	exon	47336419	47337517	.	-	.	transcript_id "PB.1834.1"; gene_id "Pma_10000572.g";
PIN_chr10	Pacbio	exon	47337559	47338186	.	-	.	transcript_id "PB.1834.1"; gene_id "Pma_10000572.g";
PIN_chr10	Pacbio	exon	47338428	47340893	.	-	.	transcript_id "PB.1834.1"; gene_id "Pma_10000572.g";
PIN_chr10	Pacbio	exon	47344853	47344936	.	-	.	transcript_id "PB.1834.1"; gene_id "Pma_10000572.g";
PIN_chr10	Pacbio	exon	47345257	47345421	.	-	.	transcript_id "PB.1834.1"; gene_id "Pma_10000572.g";
PIN_chr10	Pacbio	exon	47345861	47345956	.	-	.	transcript_id "PB.1834.1"; gene_id "Pma_10000572.g";
PIN_chr10	Pacbio	exon	47347100	47347167	.	-	.	transcript_id "PB.1834.1"; gene_id "Pma_10000572.g";
PIN_chr10	GLEAN	transcript	47340822	47355762	.	-	.	transcript_id "Pma_10000572"; gene_id "Pma_10000572.g";
PIN_chr10	GLEAN	exon	47340822	47340893	.	-	.	transcript_id "Pma_10000572"; gene_id "Pma_10000572.g";
PIN_chr10	GLEAN	exon	47344853	47344936	.	-	.	transcript_id "Pma_10000572"; gene_id "Pma_10000572.g";
PIN_chr10	GLEAN	exon	47345861	47345956	.	-	.	transcript_id "Pma_10000572"; gene_id "Pma_10000572.g";
PIN_chr10	GLEAN	exon	47347100	47347174	.	-	.	transcript_id "Pma_10000572"; gene_id "Pma_10000572.g";
PIN_chr10	GLEAN	exon	47355670	47355762	.	-	.	transcript_id "Pma_10000572"; gene_id "Pma_10000572.g";
PIN_chr6	Pacbio	transcript	10987311	10991302	.	+	.	transcript_id "PB.6473.1"; gene_id "Pma_10000573.g";
PIN_chr6	Pacbio	exon	10987311	10988158	.	+	.	transcript_id "PB.6473.1"; gene_id "Pma_10000573.g";
PIN_chr6	Pacbio	exon	10989427	10990972	.	+	.	transcript_id "PB.6473.1"; gene_id "Pma_10000573.g";
PIN_chr6	Pacbio	exon	10991031	10991302	.	+	.	transcript_id "PB.6473.1"; gene_id "Pma_10000573.g";
PIN_chr6	Pacbio	transcript	10987311	10993049	.	+	.	transcript_id "PB.6473.2"; gene_id "Pma_10000573.g";
PIN_chr6	Pacbio	exon	10987311	10988158	.	+	.	transcript_id "PB.6473.2"; gene_id "Pma_10000573.g";
PIN_chr6	Pacbio	exon	10989427	10990972	.	+	.	transcript_id "PB.6473.2"; gene_id "Pma_10000573.g";
PIN_chr6	Pacbio	exon	10991031	10993049	.	+	.	transcript_id "PB.6473.2"; gene_id "Pma_10000573.g";
PIN_chr6	GLEAN	transcript	10987453	10989557	.	+	.	transcript_id "Pma_10000573"; gene_id "Pma_10000573.g";
PIN_chr6	GLEAN	exon	10987453	10988158	.	+	.	transcript_id "Pma_10000573"; gene_id "Pma_10000573.g";
PIN_chr6	GLEAN	exon	10989427	10989557	.	+	.	transcript_id "Pma_10000573"; gene_id "Pma_10000573.g";
scaffold14118_M	GLEAN	transcript	3168	4009	.	+	.	transcript_id "Pma_10000574"; gene_id "Pma_10000574.g";
scaffold14118_M	GLEAN	exon	3168	3656	.	+	.	transcript_id "Pma_10000574"; gene_id "Pma_10000574.g";
scaffold14118_M	GLEAN	exon	3800	4009	.	+	.	transcript_id "Pma_10000574"; gene_id "Pma_10000574.g";
PIN_chr3	GLEAN	transcript	86780561	86785495	.	-	.	transcript_id "Pma_10000575"; gene_id "Pma_10000575.g";
PIN_chr3	GLEAN	exon	86780561	86780886	.	-	.	transcript_id "Pma_10000575"; gene_id "Pma_10000575.g";
PIN_chr3	GLEAN	exon	86781868	86781946	.	-	.	transcript_id "Pma_10000575"; gene_id "Pma_10000575.g";
PIN_chr3	GLEAN	exon	86783102	86783190	.	-	.	transcript_id "Pma_10000575"; gene_id "Pma_10000575.g";
PIN_chr3	GLEAN	exon	86784018	86784812	.	-	.	transcript_id "Pma_10000575"; gene_id "Pma_10000575.g";
PIN_chr3	GLEAN	exon	86785345	86785495	.	-	.	transcript_id "Pma_10000575"; gene_id "Pma_10000575.g";
Scaffold3620	GLEAN	transcript	15949	16623	.	+	.	transcript_id "Pma_10000576"; gene_id "Pma_10000576.g";
Scaffold3620	GLEAN	exon	15949	16623	.	+	.	transcript_id "Pma_10000576"; gene_id "Pma_10000576.g";
Scaffold3620	GLEAN	transcript	17658	22072	.	+	.	transcript_id "Pma_10000577"; gene_id "Pma_10000577.g";
Scaffold3620	GLEAN	exon	17658	17978	.	+	.	transcript_id "Pma_10000577"; gene_id "Pma_10000577.g";
Scaffold3620	GLEAN	exon	18163	18234	.	+	.	transcript_id "Pma_10000577"; gene_id "Pma_10000577.g";
Scaffold3620	GLEAN	exon	18711	18863	.	+	.	transcript_id "Pma_10000577"; gene_id "Pma_10000577.g";
Scaffold3620	GLEAN	exon	19176	19251	.	+	.	transcript_id "Pma_10000577"; gene_id "Pma_10000577.g";
Scaffold3620	GLEAN	exon	19572	19921	.	+	.	transcript_id "Pma_10000577"; gene_id "Pma_10000577.g";
Scaffold3620	GLEAN	exon	20445	20575	.	+	.	transcript_id "Pma_10000577"; gene_id "Pma_10000577.g";
Scaffold3620	GLEAN	exon	20731	21530	.	+	.	transcript_id "Pma_10000577"; gene_id "Pma_10000577.g";
Scaffold3620	GLEAN	exon	21717	22072	.	+	.	transcript_id "Pma_10000577"; gene_id "Pma_10000577.g";
scaffold3619	GLEAN	transcript	16132	22291	.	-	.	transcript_id "Pma_10000578"; gene_id "Pma_10000578.g";
scaffold3619	GLEAN	exon	16132	16367	.	-	.	transcript_id "Pma_10000578"; gene_id "Pma_10000578.g";
scaffold3619	GLEAN	exon	18047	18286	.	-	.	transcript_id "Pma_10000578"; gene_id "Pma_10000578.g";
scaffold3619	GLEAN	exon	22177	22291	.	-	.	transcript_id "Pma_10000578"; gene_id "Pma_10000578.g";
Scaffold3617	GLEAN	transcript	6281	8284	.	+	.	transcript_id "Pma_10000579"; gene_id "Pma_10000579.g";
Scaffold3617	GLEAN	exon	6281	8284	.	+	.	transcript_id "Pma_10000579"; gene_id "Pma_10000579.g";
Scaffold3617	GLEAN	transcript	15909	16175	.	+	.	transcript_id "Pma_10000580"; gene_id "Pma_10000580.g";
Scaffold3617	GLEAN	exon	15909	16175	.	+	.	transcript_id "Pma_10000580"; gene_id "Pma_10000580.g";
scaffold3612	GLEAN	transcript	15862	23080	.	-	.	transcript_id "Pma_10000581"; gene_id "Pma_10000581.g";
scaffold3612	GLEAN	exon	15862	16030	.	-	.	transcript_id "Pma_10000581"; gene_id "Pma_10000581.g";
scaffold3612	GLEAN	exon	17024	17240	.	-	.	transcript_id "Pma_10000581"; gene_id "Pma_10000581.g";
scaffold3612	GLEAN	exon	22210	22346	.	-	.	transcript_id "Pma_10000581"; gene_id "Pma_10000581.g";
scaffold3612	GLEAN	exon	22821	23080	.	-	.	transcript_id "Pma_10000581"; gene_id "Pma_10000581.g";
Scaffold3615	GLEAN	transcript	1511	2098	.	+	.	transcript_id "Pma_10000582"; gene_id "Pma_10000582.g";
Scaffold3615	GLEAN	exon	1511	2098	.	+	.	transcript_id "Pma_10000582"; gene_id "Pma_10000582.g";
Scaffold3615	GLEAN	transcript	5454	5834	.	-	.	transcript_id "Pma_10000583"; gene_id "Pma_10000583.g";
Scaffold3615	GLEAN	exon	5454	5834	.	-	.	transcript_id "Pma_10000583"; gene_id "Pma_10000583.g";
PIN_chr4	GLEAN	transcript	15360364	15368676	.	-	.	transcript_id "Pma_10000585"; gene_id "Pma_10000585.g";
PIN_chr4	GLEAN	exon	15360364	15360732	.	-	.	transcript_id "Pma_10000585"; gene_id "Pma_10000585.g";
PIN_chr4	GLEAN	exon	15361354	15366828	.	-	.	transcript_id "Pma_10000585"; gene_id "Pma_10000585.g";
PIN_chr4	GLEAN	exon	15367843	15368676	.	-	.	transcript_id "Pma_10000585"; gene_id "Pma_10000585.g";
Scaffold3613	Pacbio	transcript	3073	9458	.	+	.	transcript_id "PB.8924.1"; gene_id "Pma_10000586.g";
Scaffold3613	Pacbio	exon	3073	3165	.	+	.	transcript_id "PB.8924.1"; gene_id "Pma_10000586.g";
Scaffold3613	Pacbio	exon	3929	4096	.	+	.	transcript_id "PB.8924.1"; gene_id "Pma_10000586.g";
Scaffold3613	Pacbio	exon	4375	4544	.	+	.	transcript_id "PB.8924.1"; gene_id "Pma_10000586.g";
Scaffold3613	Pacbio	exon	4992	6288	.	+	.	transcript_id "PB.8924.1"; gene_id "Pma_10000586.g";
Scaffold3613	Pacbio	exon	6959	8271	.	+	.	transcript_id "PB.8924.1"; gene_id "Pma_10000586.g";
Scaffold3613	Pacbio	exon	8323	9458	.	+	.	transcript_id "PB.8924.1"; gene_id "Pma_10000586.g";
Scaffold3613	Pacbio	transcript	3073	9475	.	+	.	transcript_id "PB.8924.2"; gene_id "Pma_10000586.g";
Scaffold3613	Pacbio	exon	3073	3165	.	+	.	transcript_id "PB.8924.2"; gene_id "Pma_10000586.g";
Scaffold3613	Pacbio	exon	3929	4096	.	+	.	transcript_id "PB.8924.2"; gene_id "Pma_10000586.g";
Scaffold3613	Pacbio	exon	4375	4544	.	+	.	transcript_id "PB.8924.2"; gene_id "Pma_10000586.g";
Scaffold3613	Pacbio	exon	4992	6289	.	+	.	transcript_id "PB.8924.2"; gene_id "Pma_10000586.g";
Scaffold3613	Pacbio	exon	6960	8283	.	+	.	transcript_id "PB.8924.2"; gene_id "Pma_10000586.g";
Scaffold3613	Pacbio	exon	8337	9475	.	+	.	transcript_id "PB.8924.2"; gene_id "Pma_10000586.g";
Scaffold3613	GLEAN	transcript	3137	5542	.	+	.	transcript_id "Pma_10000586"; gene_id "Pma_10000586.g";
Scaffold3613	GLEAN	exon	3137	3165	.	+	.	transcript_id "Pma_10000586"; gene_id "Pma_10000586.g";
Scaffold3613	GLEAN	exon	3929	4096	.	+	.	transcript_id "Pma_10000586"; gene_id "Pma_10000586.g";
Scaffold3613	GLEAN	exon	5170	5542	.	+	.	transcript_id "Pma_10000586"; gene_id "Pma_10000586.g";
Scaffold3613	GLEAN	transcript	12107	13003	.	+	.	transcript_id "Pma_10000587"; gene_id "Pma_10000587.g";
Scaffold3613	GLEAN	exon	12107	13003	.	+	.	transcript_id "Pma_10000587"; gene_id "Pma_10000587.g";
scaffold3609	GLEAN	transcript	10477	12166	.	+	.	transcript_id "Pma_10000589"; gene_id "Pma_10000589.g";
scaffold3609	GLEAN	exon	10477	10564	.	+	.	transcript_id "Pma_10000589"; gene_id "Pma_10000589.g";
scaffold3609	GLEAN	exon	11538	12166	.	+	.	transcript_id "Pma_10000589"; gene_id "Pma_10000589.g";
scaffold3610	GLEAN	transcript	24202	25766	.	-	.	transcript_id "Pma_10000590"; gene_id "Pma_10000590.g";
scaffold3610	GLEAN	exon	24202	24923	.	-	.	transcript_id "Pma_10000590"; gene_id "Pma_10000590.g";
scaffold3610	GLEAN	exon	25400	25766	.	-	.	transcript_id "Pma_10000590"; gene_id "Pma_10000590.g";
scaffold3610	GLEAN	transcript	25863	27898	.	-	.	transcript_id "Pma_10000591"; gene_id "Pma_10000591.g";
scaffold3610	GLEAN	exon	25863	26375	.	-	.	transcript_id "Pma_10000591"; gene_id "Pma_10000591.g";
scaffold3610	GLEAN	exon	27809	27898	.	-	.	transcript_id "Pma_10000591"; gene_id "Pma_10000591.g";
scaffold3607	Pacbio	transcript	10164	26544	.	+	.	transcript_id "PB.8922.1"; gene_id "Pma_10000592.g";
scaffold3607	Pacbio	exon	10164	10282	.	+	.	transcript_id "PB.8922.1"; gene_id "Pma_10000592.g";
scaffold3607	Pacbio	exon	15677	15991	.	+	.	transcript_id "PB.8922.1"; gene_id "Pma_10000592.g";
scaffold3607	Pacbio	exon	16710	16827	.	+	.	transcript_id "PB.8922.1"; gene_id "Pma_10000592.g";
scaffold3607	Pacbio	exon	18526	18752	.	+	.	transcript_id "PB.8922.1"; gene_id "Pma_10000592.g";
scaffold3607	Pacbio	exon	18883	19041	.	+	.	transcript_id "PB.8922.1"; gene_id "Pma_10000592.g";
scaffold3607	Pacbio	exon	20249	20506	.	+	.	transcript_id "PB.8922.1"; gene_id "Pma_10000592.g";
scaffold3607	Pacbio	exon	21134	21709	.	+	.	transcript_id "PB.8922.1"; gene_id "Pma_10000592.g";
scaffold3607	Pacbio	exon	22000	26544	.	+	.	transcript_id "PB.8922.1"; gene_id "Pma_10000592.g";
scaffold3607	GLEAN	transcript	15681	22294	.	+	.	transcript_id "Pma_10000592"; gene_id "Pma_10000592.g";
scaffold3607	GLEAN	exon	15681	15991	.	+	.	transcript_id "Pma_10000592"; gene_id "Pma_10000592.g";
scaffold3607	GLEAN	exon	16710	16827	.	+	.	transcript_id "Pma_10000592"; gene_id "Pma_10000592.g";
scaffold3607	GLEAN	exon	18526	18752	.	+	.	transcript_id "Pma_10000592"; gene_id "Pma_10000592.g";
scaffold3607	GLEAN	exon	18883	19041	.	+	.	transcript_id "Pma_10000592"; gene_id "Pma_10000592.g";
scaffold3607	GLEAN	exon	20249	20506	.	+	.	transcript_id "Pma_10000592"; gene_id "Pma_10000592.g";
scaffold3607	GLEAN	exon	21134	21709	.	+	.	transcript_id "Pma_10000592"; gene_id "Pma_10000592.g";
scaffold3607	GLEAN	exon	22000	22294	.	+	.	transcript_id "Pma_10000592"; gene_id "Pma_10000592.g";
PIN_chr13	GLEAN	transcript	13233740	13238153	.	-	.	transcript_id "Pma_10000593"; gene_id "Pma_10000593.g";
PIN_chr13	GLEAN	exon	13233740	13233919	.	-	.	transcript_id "Pma_10000593"; gene_id "Pma_10000593.g";
PIN_chr13	GLEAN	exon	13235275	13235329	.	-	.	transcript_id "Pma_10000593"; gene_id "Pma_10000593.g";
PIN_chr13	GLEAN	exon	13237737	13237786	.	-	.	transcript_id "Pma_10000593"; gene_id "Pma_10000593.g";
PIN_chr13	GLEAN	exon	13237980	13238153	.	-	.	transcript_id "Pma_10000593"; gene_id "Pma_10000593.g";
PIN_chr10	GLEAN	transcript	77842289	77850481	.	+	.	transcript_id "Pma_10000594"; gene_id "Pma_10000594.g";
PIN_chr10	GLEAN	exon	77842289	77842430	.	+	.	transcript_id "Pma_10000594"; gene_id "Pma_10000594.g";
PIN_chr10	GLEAN	exon	77845623	77845804	.	+	.	transcript_id "Pma_10000594"; gene_id "Pma_10000594.g";
PIN_chr10	GLEAN	exon	77849685	77849793	.	+	.	transcript_id "Pma_10000594"; gene_id "Pma_10000594.g";
PIN_chr10	GLEAN	exon	77850348	77850481	.	+	.	transcript_id "Pma_10000594"; gene_id "Pma_10000594.g";
PIN_chr1	GLEAN	transcript	58994475	59002981	.	-	.	transcript_id "Pma_10000595"; gene_id "Pma_10000595.g";
PIN_chr1	GLEAN	exon	58994475	58994613	.	-	.	transcript_id "Pma_10000595"; gene_id "Pma_10000595.g";
PIN_chr1	GLEAN	exon	58996413	58996549	.	-	.	transcript_id "Pma_10000595"; gene_id "Pma_10000595.g";
PIN_chr1	GLEAN	exon	58996665	58996855	.	-	.	transcript_id "Pma_10000595"; gene_id "Pma_10000595.g";
PIN_chr1	GLEAN	exon	58997400	58997587	.	-	.	transcript_id "Pma_10000595"; gene_id "Pma_10000595.g";
PIN_chr1	GLEAN	exon	59002935	59002981	.	-	.	transcript_id "Pma_10000595"; gene_id "Pma_10000595.g";
PIN_chr3	GLEAN	transcript	80196951	80204169	.	-	.	transcript_id "Pma_10000596"; gene_id "Pma_10000596.g";
PIN_chr3	GLEAN	exon	80196951	80197150	.	-	.	transcript_id "Pma_10000596"; gene_id "Pma_10000596.g";
PIN_chr3	GLEAN	exon	80197668	80197781	.	-	.	transcript_id "Pma_10000596"; gene_id "Pma_10000596.g";
PIN_chr3	GLEAN	exon	80199209	80199322	.	-	.	transcript_id "Pma_10000596"; gene_id "Pma_10000596.g";
PIN_chr3	GLEAN	exon	80202325	80202438	.	-	.	transcript_id "Pma_10000596"; gene_id "Pma_10000596.g";
PIN_chr3	GLEAN	exon	80202934	80203047	.	-	.	transcript_id "Pma_10000596"; gene_id "Pma_10000596.g";
PIN_chr3	GLEAN	exon	80204106	80204169	.	-	.	transcript_id "Pma_10000596"; gene_id "Pma_10000596.g";
PIN_chr3	GLEAN	transcript	80220936	80222188	.	-	.	transcript_id "Pma_10000597"; gene_id "Pma_10000597.g";
PIN_chr3	GLEAN	exon	80220936	80221092	.	-	.	transcript_id "Pma_10000597"; gene_id "Pma_10000597.g";
PIN_chr3	GLEAN	exon	80221414	80221682	.	-	.	transcript_id "Pma_10000597"; gene_id "Pma_10000597.g";
PIN_chr3	GLEAN	exon	80222051	80222188	.	-	.	transcript_id "Pma_10000597"; gene_id "Pma_10000597.g";
PIN_chr6	GLEAN	transcript	44096423	44108829	.	-	.	transcript_id "Pma_10000598"; gene_id "Pma_10000598.g";
PIN_chr6	GLEAN	exon	44096423	44096703	.	-	.	transcript_id "Pma_10000598"; gene_id "Pma_10000598.g";
PIN_chr6	GLEAN	exon	44097288	44097486	.	-	.	transcript_id "Pma_10000598"; gene_id "Pma_10000598.g";
PIN_chr6	GLEAN	exon	44097878	44098100	.	-	.	transcript_id "Pma_10000598"; gene_id "Pma_10000598.g";
PIN_chr6	GLEAN	exon	44100259	44100481	.	-	.	transcript_id "Pma_10000598"; gene_id "Pma_10000598.g";
PIN_chr6	GLEAN	exon	44100578	44100746	.	-	.	transcript_id "Pma_10000598"; gene_id "Pma_10000598.g";
PIN_chr6	GLEAN	exon	44101419	44101504	.	-	.	transcript_id "Pma_10000598"; gene_id "Pma_10000598.g";
[truncated: 369,606 more rows]
