# Supplementary material for: PacBio single molecule long-read sequencing provides insight into the complexity and diversity of the Pinctada fucata martensii transcriptome
Source: BMC Genomics. 2020 Jul 13;21:481. doi: 10.1186/s12864-020-06894-3 (PMC7359550; doi:10.1186/s12864-020-06894-3)
Supplement: Supplementary file 2 — Additional file 2: Table S2a, b. Transcripts and its corresponding genomic mapping data. [file 12864_2020_6894_MOESM2_ESM.zip]

Archive with 2 entries (2 files):
- Additional file2 Table S2a.xlsx
- Additional file2 Table S2b.gff
