# Supplementary material for: PacBio single molecule long-read sequencing provides insight into the complexity and diversity of the Pinctada fucata martensii transcriptome
Source: BMC Genomics. 2020 Jul 13;21:481. doi: 10.1186/s12864-020-06894-3 (PMC7359550; doi:10.1186/s12864-020-06894-3)
Supplement: Supplementary file 2 — Additional file 2: Table S2a, b. Transcripts and its corresponding genomic mapping data. [file 12864_2020_6894_MOESM2_ESM.zip › Additional file2 Table S2a.xlsx]

## Sheet: Additional file2 Table S2a
PIN_chr4	PacBio	transcript	39554072	39554335	.	-	.	gene_id "PBfusion.328"; transcript_id "PBfusion.328.1";
PIN_chr4	PacBio	exon	39554072	39554335	.	-	.	gene_id "PBfusion.328"; transcript_id "PBfusion.328.1";
PIN_chr7	PacBio	transcript	20186955	20197272	.	+	.	gene_id "PBfusion.328"; transcript_id "PBfusion.328.2";
PIN_chr7	PacBio	exon	20186955	20187568	.	+	.	gene_id "PBfusion.328"; transcript_id "PBfusion.328.2";
PIN_chr7	PacBio	exon	20188239	20188392	.	+	.	gene_id "PBfusion.328"; transcript_id "PBfusion.328.2";
PIN_chr7	PacBio	exon	20193210	20193309	.	+	.	gene_id "PBfusion.328"; transcript_id "PBfusion.328.2";
PIN_chr7	PacBio	exon	20195168	20195247	.	+	.	gene_id "PBfusion.328"; transcript_id "PBfusion.328.2";
PIN_chr7	PacBio	exon	20195719	20196051	.	+	.	gene_id "PBfusion.328"; transcript_id "PBfusion.328.2";
PIN_chr7	PacBio	exon	20196072	20197272	.	+	.	gene_id "PBfusion.328"; transcript_id "PBfusion.328.2";
PIN_chr10	PacBio	transcript	47817778	47833537	.	+	.	gene_id "PBfusion.138"; transcript_id "PBfusion.138.1";
PIN_chr10	PacBio	exon	47817778	47817832	.	+	.	gene_id "PBfusion.138"; transcript_id "PBfusion.138.1";
PIN_chr10	PacBio	exon	47818161	47818339	.	+	.	gene_id "PBfusion.138"; transcript_id "PBfusion.138.1";
PIN_chr10	PacBio	exon	47819149	47819270	.	+	.	gene_id "PBfusion.138"; transcript_id "PBfusion.138.1";
PIN_chr10	PacBio	exon	47819893	47820023	.	+	.	gene_id "PBfusion.138"; transcript_id "PBfusion.138.1";
PIN_chr10	PacBio	exon	47820761	47820918	.	+	.	gene_id "PBfusion.138"; transcript_id "PBfusion.138.1";
PIN_chr10	PacBio	exon	47821379	47821512	.	+	.	gene_id "PBfusion.138"; transcript_id "PBfusion.138.1";
PIN_chr10	PacBio	exon	47823755	47823885	.	+	.	gene_id "PBfusion.138"; transcript_id "PBfusion.138.1";
PIN_chr10	PacBio	exon	47824602	47824786	.	+	.	gene_id "PBfusion.138"; transcript_id "PBfusion.138.1";
PIN_chr10	PacBio	exon	47826351	47826490	.	+	.	gene_id "PBfusion.138"; transcript_id "PBfusion.138.1";
PIN_chr10	PacBio	exon	47832686	47832813	.	+	.	gene_id "PBfusion.138"; transcript_id "PBfusion.138.1";
PIN_chr10	PacBio	exon	47833093	47833537	.	+	.	gene_id "PBfusion.138"; transcript_id "PBfusion.138.1";
PIN_chr10	PacBio	transcript	76487514	76492027	.	-	.	gene_id "PBfusion.138"; transcript_id "PBfusion.138.2";
PIN_chr10	PacBio	exon	76487514	76487586	.	-	.	gene_id "PBfusion.138"; transcript_id "PBfusion.138.2";
PIN_chr10	PacBio	exon	76487744	76487892	.	-	.	gene_id "PBfusion.138"; transcript_id "PBfusion.138.2";
PIN_chr10	PacBio	exon	76490251	76490423	.	-	.	gene_id "PBfusion.138"; transcript_id "PBfusion.138.2";
PIN_chr10	PacBio	exon	76491811	76492027	.	-	.	gene_id "PBfusion.138"; transcript_id "PBfusion.138.2";
PIN_chr9	PacBio	transcript	34004011	34031711	.	+	.	gene_id "PBfusion.139"; transcript_id "PBfusion.139.1";
PIN_chr9	PacBio	exon	34004011	34004063	.	+	.	gene_id "PBfusion.139"; transcript_id "PBfusion.139.1";
PIN_chr9	PacBio	exon	34031508	34031711	.	+	.	gene_id "PBfusion.139"; transcript_id "PBfusion.139.1";
PIN_chr9	PacBio	transcript	49214314	49249114	.	-	.	gene_id "PBfusion.139"; transcript_id "PBfusion.139.2";
PIN_chr9	PacBio	exon	49214314	49215377	.	-	.	gene_id "PBfusion.139"; transcript_id "PBfusion.139.2";
PIN_chr9	PacBio	exon	49215965	49216063	.	-	.	gene_id "PBfusion.139"; transcript_id "PBfusion.139.2";
PIN_chr9	PacBio	exon	49216790	49217048	.	-	.	gene_id "PBfusion.139"; transcript_id "PBfusion.139.2";
PIN_chr9	PacBio	exon	49217895	49217958	.	-	.	gene_id "PBfusion.139"; transcript_id "PBfusion.139.2";
PIN_chr9	PacBio	exon	49220644	49220723	.	-	.	gene_id "PBfusion.139"; transcript_id "PBfusion.139.2";
PIN_chr9	PacBio	exon	49223084	49223184	.	-	.	gene_id "PBfusion.139"; transcript_id "PBfusion.139.2";
PIN_chr9	PacBio	exon	49227958	49228159	.	-	.	gene_id "PBfusion.139"; transcript_id "PBfusion.139.2";
PIN_chr9	PacBio	exon	49228720	49228782	.	-	.	gene_id "PBfusion.139"; transcript_id "PBfusion.139.2";
PIN_chr9	PacBio	exon	49229063	49229118	.	-	.	gene_id "PBfusion.139"; transcript_id "PBfusion.139.2";
PIN_chr9	PacBio	exon	49229385	49229533	.	-	.	gene_id "PBfusion.139"; transcript_id "PBfusion.139.2";
PIN_chr9	PacBio	exon	49231206	49231276	.	-	.	gene_id "PBfusion.139"; transcript_id "PBfusion.139.2";
PIN_chr9	PacBio	exon	49231487	49231661	.	-	.	gene_id "PBfusion.139"; transcript_id "PBfusion.139.2";
PIN_chr9	PacBio	exon	49232074	49232312	.	-	.	gene_id "PBfusion.139"; transcript_id "PBfusion.139.2";
PIN_chr9	PacBio	exon	49232653	49232805	.	-	.	gene_id "PBfusion.139"; transcript_id "PBfusion.139.2";
PIN_chr9	PacBio	exon	49233265	49233299	.	-	.	gene_id "PBfusion.139"; transcript_id "PBfusion.139.2";
PIN_chr9	PacBio	exon	49237653	49237666	.	-	.	gene_id "PBfusion.139"; transcript_id "PBfusion.139.2";
PIN_chr9	PacBio	exon	49237874	49237975	.	-	.	gene_id "PBfusion.139"; transcript_id "PBfusion.139.2";
PIN_chr9	PacBio	exon	49246049	49246123	.	-	.	gene_id "PBfusion.139"; transcript_id "PBfusion.139.2";
PIN_chr9	PacBio	exon	49248674	49248757	.	-	.	gene_id "PBfusion.139"; transcript_id "PBfusion.139.2";
PIN_chr9	PacBio	exon	49248989	49249114	.	-	.	gene_id "PBfusion.139"; transcript_id "PBfusion.139.2";
PIN_chr5	PacBio	transcript	771267	771687	.	+	.	gene_id "PBfusion.605"; transcript_id "PBfusion.605.1";
PIN_chr5	PacBio	exon	771267	771687	.	+	.	gene_id "PBfusion.605"; transcript_id "PBfusion.605.1";
PIN_chr5	PacBio	transcript	53838611	53882809	.	-	.	gene_id "PBfusion.605"; transcript_id "PBfusion.605.2";
PIN_chr5	PacBio	exon	53838611	53839824	.	-	.	gene_id "PBfusion.605"; transcript_id "PBfusion.605.2";
PIN_chr5	PacBio	exon	53876957	53878382	.	-	.	gene_id "PBfusion.605"; transcript_id "PBfusion.605.2";
PIN_chr5	PacBio	exon	53880251	53880543	.	-	.	gene_id "PBfusion.605"; transcript_id "PBfusion.605.2";
PIN_chr5	PacBio	exon	53882392	53882809	.	-	.	gene_id "PBfusion.605"; transcript_id "PBfusion.605.2";
PIN_chr7	PacBio	transcript	19692826	19703461	.	+	.	gene_id "PBfusion.529"; transcript_id "PBfusion.529.1";
PIN_chr7	PacBio	exon	19692826	19692884	.	+	.	gene_id "PBfusion.529"; transcript_id "PBfusion.529.1";
PIN_chr7	PacBio	exon	19702671	19702783	.	+	.	gene_id "PBfusion.529"; transcript_id "PBfusion.529.1";
PIN_chr7	PacBio	exon	19703223	19703461	.	+	.	gene_id "PBfusion.529"; transcript_id "PBfusion.529.1";
PIN_chr9	PacBio	transcript	83956896	83964203	.	-	.	gene_id "PBfusion.529"; transcript_id "PBfusion.529.2";
PIN_chr9	PacBio	exon	83956896	83957680	.	-	.	gene_id "PBfusion.529"; transcript_id "PBfusion.529.2";
PIN_chr9	PacBio	exon	83958596	83958717	.	-	.	gene_id "PBfusion.529"; transcript_id "PBfusion.529.2";
PIN_chr9	PacBio	exon	83958733	83958739	.	-	.	gene_id "PBfusion.529"; transcript_id "PBfusion.529.2";
PIN_chr9	PacBio	exon	83958748	83960101	.	-	.	gene_id "PBfusion.529"; transcript_id "PBfusion.529.2";
PIN_chr9	PacBio	exon	83960373	83960525	.	-	.	gene_id "PBfusion.529"; transcript_id "PBfusion.529.2";
PIN_chr9	PacBio	exon	83964041	83964203	.	-	.	gene_id "PBfusion.529"; transcript_id "PBfusion.529.2";
PIN_chr10	PacBio	transcript	31015053	31024649	.	-	.	gene_id "PBfusion.130"; transcript_id "PBfusion.130.1";
PIN_chr10	PacBio	exon	31015053	31015704	.	-	.	gene_id "PBfusion.130"; transcript_id "PBfusion.130.1";
PIN_chr10	PacBio	exon	31015893	31016078	.	-	.	gene_id "PBfusion.130"; transcript_id "PBfusion.130.1";
PIN_chr10	PacBio	exon	31016656	31016778	.	-	.	gene_id "PBfusion.130"; transcript_id "PBfusion.130.1";
PIN_chr10	PacBio	exon	31016985	31017132	.	-	.	gene_id "PBfusion.130"; transcript_id "PBfusion.130.1";
PIN_chr10	PacBio	exon	31018480	31018622	.	-	.	gene_id "PBfusion.130"; transcript_id "PBfusion.130.1";
PIN_chr10	PacBio	exon	31018897	31019001	.	-	.	gene_id "PBfusion.130"; transcript_id "PBfusion.130.1";
PIN_chr10	PacBio	exon	31019181	31019240	.	-	.	gene_id "PBfusion.130"; transcript_id "PBfusion.130.1";
PIN_chr10	PacBio	exon	31019514	31019578	.	-	.	gene_id "PBfusion.130"; transcript_id "PBfusion.130.1";
PIN_chr10	PacBio	exon	31019928	31020084	.	-	.	gene_id "PBfusion.130"; transcript_id "PBfusion.130.1";
PIN_chr10	PacBio	exon	31020252	31020336	.	-	.	gene_id "PBfusion.130"; transcript_id "PBfusion.130.1";
PIN_chr10	PacBio	exon	31021563	31021698	.	-	.	gene_id "PBfusion.130"; transcript_id "PBfusion.130.1";
PIN_chr10	PacBio	exon	31024502	31024649	.	-	.	gene_id "PBfusion.130"; transcript_id "PBfusion.130.1";
scaffold3322_M	PacBio	transcript	40084	51212	.	+	.	gene_id "PBfusion.130"; transcript_id "PBfusion.130.2";
scaffold3322_M	PacBio	exon	40084	40120	.	+	.	gene_id "PBfusion.130"; transcript_id "PBfusion.130.2";
scaffold3322_M	PacBio	exon	43878	43976	.	+	.	gene_id "PBfusion.130"; transcript_id "PBfusion.130.2";
scaffold3322_M	PacBio	exon	44375	44543	.	+	.	gene_id "PBfusion.130"; transcript_id "PBfusion.130.2";
scaffold3322_M	PacBio	exon	44914	45051	.	+	.	gene_id "PBfusion.130"; transcript_id "PBfusion.130.2";
scaffold3322_M	PacBio	exon	47060	47224	.	+	.	gene_id "PBfusion.130"; transcript_id "PBfusion.130.2";
scaffold3322_M	PacBio	exon	48517	48586	.	+	.	gene_id "PBfusion.130"; transcript_id "PBfusion.130.2";
scaffold3322_M	PacBio	exon	48996	49179	.	+	.	gene_id "PBfusion.130"; transcript_id "PBfusion.130.2";
scaffold3322_M	PacBio	exon	49670	49809	.	+	.	gene_id "PBfusion.130"; transcript_id "PBfusion.130.2";
scaffold3322_M	PacBio	exon	50218	50389	.	+	.	gene_id "PBfusion.130"; transcript_id "PBfusion.130.2";
scaffold3322_M	PacBio	exon	50722	50822	.	+	.	gene_id "PBfusion.130"; transcript_id "PBfusion.130.2";
scaffold3322_M	PacBio	exon	51084	51212	.	+	.	gene_id "PBfusion.130"; transcript_id "PBfusion.130.2";
PIN_chr1	PacBio	transcript	73534520	73534942	.	+	.	gene_id "PBfusion.131"; transcript_id "PBfusion.131.1";
PIN_chr1	PacBio	exon	73534520	73534942	.	+	.	gene_id "PBfusion.131"; transcript_id "PBfusion.131.1";
PIN_chr10	PacBio	transcript	83510614	83528237	.	+	.	gene_id "PBfusion.131"; transcript_id "PBfusion.131.2";
PIN_chr10	PacBio	exon	83510614	83510903	.	+	.	gene_id "PBfusion.131"; transcript_id "PBfusion.131.2";
PIN_chr10	PacBio	exon	83511435	83511638	.	+	.	gene_id "PBfusion.131"; transcript_id "PBfusion.131.2";
PIN_chr10	PacBio	exon	83514302	83514379	.	+	.	gene_id "PBfusion.131"; transcript_id "PBfusion.131.2";
PIN_chr10	PacBio	exon	83514663	83514859	.	+	.	gene_id "PBfusion.131"; transcript_id "PBfusion.131.2";
PIN_chr10	PacBio	exon	83515197	83515281	.	+	.	gene_id "PBfusion.131"; transcript_id "PBfusion.131.2";
PIN_chr10	PacBio	exon	83515470	83515610	.	+	.	gene_id "PBfusion.131"; transcript_id "PBfusion.131.2";
PIN_chr10	PacBio	exon	83515794	83515883	.	+	.	gene_id "PBfusion.131"; transcript_id "PBfusion.131.2";
PIN_chr10	PacBio	exon	83516155	83516229	.	+	.	gene_id "PBfusion.131"; transcript_id "PBfusion.131.2";
PIN_chr10	PacBio	exon	83516449	83516532	.	+	.	gene_id "PBfusion.131"; transcript_id "PBfusion.131.2";
PIN_chr10	PacBio	exon	83517170	83517386	.	+	.	gene_id "PBfusion.131"; transcript_id "PBfusion.131.2";
PIN_chr10	PacBio	exon	83517619	83517767	.	+	.	gene_id "PBfusion.131"; transcript_id "PBfusion.131.2";
PIN_chr10	PacBio	exon	83518107	83518205	.	+	.	gene_id "PBfusion.131"; transcript_id "PBfusion.131.2";
PIN_chr10	PacBio	exon	83518500	83518644	.	+	.	gene_id "PBfusion.131"; transcript_id "PBfusion.131.2";
PIN_chr10	PacBio	exon	83519412	83519479	.	+	.	gene_id "PBfusion.131"; transcript_id "PBfusion.131.2";
PIN_chr10	PacBio	exon	83519645	83519754	.	+	.	gene_id "PBfusion.131"; transcript_id "PBfusion.131.2";
PIN_chr10	PacBio	exon	83520278	83520367	.	+	.	gene_id "PBfusion.131"; transcript_id "PBfusion.131.2";
PIN_chr10	PacBio	exon	83521357	83521480	.	+	.	gene_id "PBfusion.131"; transcript_id "PBfusion.131.2";
PIN_chr10	PacBio	exon	83522081	83522290	.	+	.	gene_id "PBfusion.131"; transcript_id "PBfusion.131.2";
PIN_chr10	PacBio	exon	83522544	83522719	.	+	.	gene_id "PBfusion.131"; transcript_id "PBfusion.131.2";
PIN_chr10	PacBio	exon	83522929	83523000	.	+	.	gene_id "PBfusion.131"; transcript_id "PBfusion.131.2";
PIN_chr10	PacBio	exon	83523430	83523580	.	+	.	gene_id "PBfusion.131"; transcript_id "PBfusion.131.2";
PIN_chr10	PacBio	exon	83523986	83524076	.	+	.	gene_id "PBfusion.131"; transcript_id "PBfusion.131.2";
PIN_chr10	PacBio	exon	83524360	83524374	.	+	.	gene_id "PBfusion.131"; transcript_id "PBfusion.131.2";
PIN_chr10	PacBio	exon	83524833	83524964	.	+	.	gene_id "PBfusion.131"; transcript_id "PBfusion.131.2";
PIN_chr10	PacBio	exon	83525784	83527674	.	+	.	gene_id "PBfusion.131"; transcript_id "PBfusion.131.2";
PIN_chr10	PacBio	exon	83527761	83528162	.	+	.	gene_id "PBfusion.131"; transcript_id "PBfusion.131.2";
PIN_chr10	PacBio	exon	83528217	83528237	.	+	.	gene_id "PBfusion.131"; transcript_id "PBfusion.131.2";
PIN_chr5	PacBio	transcript	27009657	27010504	.	-	.	gene_id "PBfusion.132"; transcript_id "PBfusion.132.1";
PIN_chr5	PacBio	exon	27009657	27010504	.	-	.	gene_id "PBfusion.132"; transcript_id "PBfusion.132.1";
scaffold10	PacBio	transcript	195101	212457	.	+	.	gene_id "PBfusion.132"; transcript_id "PBfusion.132.2";
scaffold10	PacBio	exon	195101	195241	.	+	.	gene_id "PBfusion.132"; transcript_id "PBfusion.132.2";
scaffold10	PacBio	exon	206070	206276	.	+	.	gene_id "PBfusion.132"; transcript_id "PBfusion.132.2";
scaffold10	PacBio	exon	211654	212457	.	+	.	gene_id "PBfusion.132"; transcript_id "PBfusion.132.2";
PIN_chr5	PacBio	transcript	21102877	21136746	.	-	.	gene_id "PBfusion.447"; transcript_id "PBfusion.447.1";
PIN_chr5	PacBio	exon	21102877	21102963	.	-	.	gene_id "PBfusion.447"; transcript_id "PBfusion.447.1";
PIN_chr5	PacBio	exon	21103304	21103418	.	-	.	gene_id "PBfusion.447"; transcript_id "PBfusion.447.1";
PIN_chr5	PacBio	exon	21103578	21103630	.	-	.	gene_id "PBfusion.447"; transcript_id "PBfusion.447.1";
PIN_chr5	PacBio	exon	21106299	21106373	.	-	.	gene_id "PBfusion.447"; transcript_id "PBfusion.447.1";
PIN_chr5	PacBio	exon	21107992	21108120	.	-	.	gene_id "PBfusion.447"; transcript_id "PBfusion.447.1";
PIN_chr5	PacBio	exon	21108959	21109054	.	-	.	gene_id "PBfusion.447"; transcript_id "PBfusion.447.1";
PIN_chr5	PacBio	exon	21110227	21110308	.	-	.	gene_id "PBfusion.447"; transcript_id "PBfusion.447.1";
PIN_chr5	PacBio	exon	21110823	21110968	.	-	.	gene_id "PBfusion.447"; transcript_id "PBfusion.447.1";
PIN_chr5	PacBio	exon	21111664	21111855	.	-	.	gene_id "PBfusion.447"; transcript_id "PBfusion.447.1";
PIN_chr5	PacBio	exon	21113012	21113098	.	-	.	gene_id "PBfusion.447"; transcript_id "PBfusion.447.1";
PIN_chr5	PacBio	exon	21113435	21113522	.	-	.	gene_id "PBfusion.447"; transcript_id "PBfusion.447.1";
PIN_chr5	PacBio	exon	21114079	21114148	.	-	.	gene_id "PBfusion.447"; transcript_id "PBfusion.447.1";
PIN_chr5	PacBio	exon	21115880	21115943	.	-	.	gene_id "PBfusion.447"; transcript_id "PBfusion.447.1";
PIN_chr5	PacBio	exon	21116476	21116700	.	-	.	gene_id "PBfusion.447"; transcript_id "PBfusion.447.1";
PIN_chr5	PacBio	exon	21118122	21118241	.	-	.	gene_id "PBfusion.447"; transcript_id "PBfusion.447.1";
PIN_chr5	PacBio	exon	21118751	21118929	.	-	.	gene_id "PBfusion.447"; transcript_id "PBfusion.447.1";
PIN_chr5	PacBio	exon	21119362	21119554	.	-	.	gene_id "PBfusion.447"; transcript_id "PBfusion.447.1";
PIN_chr5	PacBio	exon	21120648	21120786	.	-	.	gene_id "PBfusion.447"; transcript_id "PBfusion.447.1";
PIN_chr5	PacBio	exon	21123006	21123187	.	-	.	gene_id "PBfusion.447"; transcript_id "PBfusion.447.1";
PIN_chr5	PacBio	exon	21123936	21124045	.	-	.	gene_id "PBfusion.447"; transcript_id "PBfusion.447.1";
PIN_chr5	PacBio	exon	21124234	21124330	.	-	.	gene_id "PBfusion.447"; transcript_id "PBfusion.447.1";
PIN_chr5	PacBio	exon	21124777	21124853	.	-	.	gene_id "PBfusion.447"; transcript_id "PBfusion.447.1";
PIN_chr5	PacBio	exon	21126196	21126351	.	-	.	gene_id "PBfusion.447"; transcript_id "PBfusion.447.1";
PIN_chr5	PacBio	exon	21127496	21127631	.	-	.	gene_id "PBfusion.447"; transcript_id "PBfusion.447.1";
PIN_chr5	PacBio	exon	21128517	21128591	.	-	.	gene_id "PBfusion.447"; transcript_id "PBfusion.447.1";
PIN_chr5	PacBio	exon	21128861	21128914	.	-	.	gene_id "PBfusion.447"; transcript_id "PBfusion.447.1";
PIN_chr5	PacBio	exon	21129736	21129794	.	-	.	gene_id "PBfusion.447"; transcript_id "PBfusion.447.1";
PIN_chr5	PacBio	exon	21130541	21130667	.	-	.	gene_id "PBfusion.447"; transcript_id "PBfusion.447.1";
PIN_chr5	PacBio	exon	21131545	21131653	.	-	.	gene_id "PBfusion.447"; transcript_id "PBfusion.447.1";
PIN_chr5	PacBio	exon	21132682	21132778	.	-	.	gene_id "PBfusion.447"; transcript_id "PBfusion.447.1";
PIN_chr5	PacBio	exon	21134787	21134844	.	-	.	gene_id "PBfusion.447"; transcript_id "PBfusion.447.1";
PIN_chr5	PacBio	exon	21136684	21136746	.	-	.	gene_id "PBfusion.447"; transcript_id "PBfusion.447.1";
PIN_chr5	PacBio	transcript	35157862	35159437	.	-	.	gene_id "PBfusion.447"; transcript_id "PBfusion.447.2";
PIN_chr5	PacBio	exon	35157862	35158853	.	-	.	gene_id "PBfusion.447"; transcript_id "PBfusion.447.2";
PIN_chr5	PacBio	exon	35159270	35159437	.	-	.	gene_id "PBfusion.447"; transcript_id "PBfusion.447.2";
PIN_chr5	PacBio	transcript	8374801	8381502	.	+	.	gene_id "PBfusion.134"; transcript_id "PBfusion.134.1";
PIN_chr5	PacBio	exon	8374801	8374830	.	+	.	gene_id "PBfusion.134"; transcript_id "PBfusion.134.1";
PIN_chr5	PacBio	exon	8381078	8381502	.	+	.	gene_id "PBfusion.134"; transcript_id "PBfusion.134.1";
PIN_chr5	PacBio	transcript	14979820	14991388	.	+	.	gene_id "PBfusion.134"; transcript_id "PBfusion.134.2";
PIN_chr5	PacBio	exon	14979820	14979835	.	+	.	gene_id "PBfusion.134"; transcript_id "PBfusion.134.2";
PIN_chr5	PacBio	exon	14981468	14981644	.	+	.	gene_id "PBfusion.134"; transcript_id "PBfusion.134.2";
PIN_chr5	PacBio	exon	14984126	14984237	.	+	.	gene_id "PBfusion.134"; transcript_id "PBfusion.134.2";
PIN_chr5	PacBio	exon	14984475	14984605	.	+	.	gene_id "PBfusion.134"; transcript_id "PBfusion.134.2";
PIN_chr5	PacBio	exon	14989485	14989637	.	+	.	gene_id "PBfusion.134"; transcript_id "PBfusion.134.2";
PIN_chr5	PacBio	exon	14990058	14990204	.	+	.	gene_id "PBfusion.134"; transcript_id "PBfusion.134.2";
PIN_chr5	PacBio	exon	14990438	14990555	.	+	.	gene_id "PBfusion.134"; transcript_id "PBfusion.134.2";
PIN_chr5	PacBio	exon	14990763	14990896	.	+	.	gene_id "PBfusion.134"; transcript_id "PBfusion.134.2";
PIN_chr5	PacBio	exon	14991267	14991388	.	+	.	gene_id "PBfusion.134"; transcript_id "PBfusion.134.2";
PIN_chr3	PacBio	transcript	72997665	73033480	.	+	.	gene_id "PBfusion.135"; transcript_id "PBfusion.135.1";
PIN_chr3	PacBio	exon	72997665	72997934	.	+	.	gene_id "PBfusion.135"; transcript_id "PBfusion.135.1";
PIN_chr3	PacBio	exon	73003250	73003366	.	+	.	gene_id "PBfusion.135"; transcript_id "PBfusion.135.1";
PIN_chr3	PacBio	exon	73033416	73033480	.	+	.	gene_id "PBfusion.135"; transcript_id "PBfusion.135.1";
PIN_chr6	PacBio	transcript	37683992	37698042	.	-	.	gene_id "PBfusion.135"; transcript_id "PBfusion.135.2";
PIN_chr6	PacBio	exon	37683992	37684624	.	-	.	gene_id "PBfusion.135"; transcript_id "PBfusion.135.2";
PIN_chr6	PacBio	exon	37684922	37685115	.	-	.	gene_id "PBfusion.135"; transcript_id "PBfusion.135.2";
PIN_chr6	PacBio	exon	37685227	37685360	.	-	.	gene_id "PBfusion.135"; transcript_id "PBfusion.135.2";
PIN_chr6	PacBio	exon	37685661	37685733	.	-	.	gene_id "PBfusion.135"; transcript_id "PBfusion.135.2";
PIN_chr6	PacBio	exon	37691020	37691121	.	-	.	gene_id "PBfusion.135"; transcript_id "PBfusion.135.2";
PIN_chr6	PacBio	exon	37693875	37693956	.	-	.	gene_id "PBfusion.135"; transcript_id "PBfusion.135.2";
PIN_chr6	PacBio	exon	37697980	37698042	.	-	.	gene_id "PBfusion.135"; transcript_id "PBfusion.135.2";
PIN_chr4	PacBio	transcript	23630693	23630990	.	+	.	gene_id "PBfusion.136"; transcript_id "PBfusion.136.1";
PIN_chr4	PacBio	exon	23630693	23630990	.	+	.	gene_id "PBfusion.136"; transcript_id "PBfusion.136.1";
PIN_chr9	PacBio	transcript	68611077	68614644	.	+	.	gene_id "PBfusion.136"; transcript_id "PBfusion.136.2";
PIN_chr9	PacBio	exon	68611077	68611500	.	+	.	gene_id "PBfusion.136"; transcript_id "PBfusion.136.2";
PIN_chr9	PacBio	exon	68612780	68614644	.	+	.	gene_id "PBfusion.136"; transcript_id "PBfusion.136.2";
PIN_chr14	PacBio	transcript	38669719	38670784	.	+	.	gene_id "PBfusion.137"; transcript_id "PBfusion.137.1";
PIN_chr14	PacBio	exon	38669719	38669831	.	+	.	gene_id "PBfusion.137"; transcript_id "PBfusion.137.1";
PIN_chr14	PacBio	exon	38669946	38670210	.	+	.	gene_id "PBfusion.137"; transcript_id "PBfusion.137.1";
PIN_chr14	PacBio	exon	38670269	38670784	.	+	.	gene_id "PBfusion.137"; transcript_id "PBfusion.137.1";
Scaffold3799	PacBio	transcript	6179	9238	.	-	.	gene_id "PBfusion.137"; transcript_id "PBfusion.137.2";
Scaffold3799	PacBio	exon	6179	7332	.	-	.	gene_id "PBfusion.137"; transcript_id "PBfusion.137.2";
Scaffold3799	PacBio	exon	7441	9238	.	-	.	gene_id "PBfusion.137"; transcript_id "PBfusion.137.2";
PIN_chr3	PacBio	transcript	60983665	60983811	.	-	.	gene_id "PBfusion.527"; transcript_id "PBfusion.527.1";
PIN_chr3	PacBio	exon	60983665	60983811	.	-	.	gene_id "PBfusion.527"; transcript_id "PBfusion.527.1";
scaffold1193	PacBio	transcript	186943	189605	.	+	.	gene_id "PBfusion.527"; transcript_id "PBfusion.527.2";
scaffold1193	PacBio	exon	186943	189605	.	+	.	gene_id "PBfusion.527"; transcript_id "PBfusion.527.2";
PIN_chr14	PacBio	transcript	39009298	39026025	.	+	.	gene_id "PBfusion.526"; transcript_id "PBfusion.526.1";
PIN_chr14	PacBio	exon	39009298	39009765	.	+	.	gene_id "PBfusion.526"; transcript_id "PBfusion.526.1";
PIN_chr14	PacBio	exon	39009920	39010054	.	+	.	gene_id "PBfusion.526"; transcript_id "PBfusion.526.1";
PIN_chr14	PacBio	exon	39021968	39021995	.	+	.	gene_id "PBfusion.526"; transcript_id "PBfusion.526.1";
PIN_chr14	PacBio	exon	39023518	39026025	.	+	.	gene_id "PBfusion.526"; transcript_id "PBfusion.526.1";
PIN_chr3	PacBio	transcript	32922832	32923198	.	-	.	gene_id "PBfusion.526"; transcript_id "PBfusion.526.2";
PIN_chr3	PacBio	exon	32922832	32922864	.	-	.	gene_id "PBfusion.526"; transcript_id "PBfusion.526.2";
PIN_chr3	PacBio	exon	32923015	32923198	.	-	.	gene_id "PBfusion.526"; transcript_id "PBfusion.526.2";
PIN_chr10	PacBio	transcript	49041348	49384750	.	-	.	gene_id "PBfusion.14"; transcript_id "PBfusion.14.1";
PIN_chr10	PacBio	exon	49041348	49043019	.	-	.	gene_id "PBfusion.14"; transcript_id "PBfusion.14.1";
PIN_chr10	PacBio	exon	49384058	49384750	.	-	.	gene_id "PBfusion.14"; transcript_id "PBfusion.14.1";
PIN_chr13	PacBio	transcript	7685417	7685748	.	+	.	gene_id "PBfusion.14"; transcript_id "PBfusion.14.2";
PIN_chr13	PacBio	exon	7685417	7685570	.	+	.	gene_id "PBfusion.14"; transcript_id "PBfusion.14.2";
PIN_chr13	PacBio	exon	7685634	7685748	.	+	.	gene_id "PBfusion.14"; transcript_id "PBfusion.14.2";
PIN_chr14	PacBio	transcript	3308753	3330933	.	-	.	gene_id "PBfusion.15"; transcript_id "PBfusion.15.1";
PIN_chr14	PacBio	exon	3308753	3310592	.	-	.	gene_id "PBfusion.15"; transcript_id "PBfusion.15.1";
PIN_chr14	PacBio	exon	3311202	3311249	.	-	.	gene_id "PBfusion.15"; transcript_id "PBfusion.15.1";
PIN_chr14	PacBio	exon	3314009	3314116	.	-	.	gene_id "PBfusion.15"; transcript_id "PBfusion.15.1";
PIN_chr14	PacBio	exon	3314737	3314905	.	-	.	gene_id "PBfusion.15"; transcript_id "PBfusion.15.1";
PIN_chr14	PacBio	exon	3315140	3315274	.	-	.	gene_id "PBfusion.15"; transcript_id "PBfusion.15.1";
PIN_chr14	PacBio	exon	3319110	3319258	.	-	.	gene_id "PBfusion.15"; transcript_id "PBfusion.15.1";
PIN_chr14	PacBio	exon	3319552	3319711	.	-	.	gene_id "PBfusion.15"; transcript_id "PBfusion.15.1";
PIN_chr14	PacBio	exon	3320253	3320474	.	-	.	gene_id "PBfusion.15"; transcript_id "PBfusion.15.1";
PIN_chr14	PacBio	exon	3323505	3323682	.	-	.	gene_id "PBfusion.15"; transcript_id "PBfusion.15.1";
PIN_chr14	PacBio	exon	3324252	3324375	.	-	.	gene_id "PBfusion.15"; transcript_id "PBfusion.15.1";
PIN_chr14	PacBio	exon	3326455	3326680	.	-	.	gene_id "PBfusion.15"; transcript_id "PBfusion.15.1";
PIN_chr14	PacBio	exon	3327224	3327340	.	-	.	gene_id "PBfusion.15"; transcript_id "PBfusion.15.1";
PIN_chr14	PacBio	exon	3327701	3327810	.	-	.	gene_id "PBfusion.15"; transcript_id "PBfusion.15.1";
PIN_chr14	PacBio	exon	3328560	3328713	.	-	.	gene_id "PBfusion.15"; transcript_id "PBfusion.15.1";
PIN_chr14	PacBio	exon	3329384	3329511	.	-	.	gene_id "PBfusion.15"; transcript_id "PBfusion.15.1";
PIN_chr14	PacBio	exon	3329799	3329868	.	-	.	gene_id "PBfusion.15"; transcript_id "PBfusion.15.1";
PIN_chr14	PacBio	exon	3330879	3330933	.	-	.	gene_id "PBfusion.15"; transcript_id "PBfusion.15.1";
PIN_chr14	PacBio	transcript	4410585	4410800	.	+	.	gene_id "PBfusion.15"; transcript_id "PBfusion.15.2";
PIN_chr14	PacBio	exon	4410585	4410800	.	+	.	gene_id "PBfusion.15"; transcript_id "PBfusion.15.2";
PIN_chr11	PacBio	transcript	17580861	17581005	.	-	.	gene_id "PBfusion.16"; transcript_id "PBfusion.16.1";
PIN_chr11	PacBio	exon	17580861	17581005	.	-	.	gene_id "PBfusion.16"; transcript_id "PBfusion.16.1";
PIN_chr6	PacBio	transcript	21108159	21114298	.	+	.	gene_id "PBfusion.16"; transcript_id "PBfusion.16.2";
PIN_chr6	PacBio	exon	21108159	21108222	.	+	.	gene_id "PBfusion.16"; transcript_id "PBfusion.16.2";
PIN_chr6	PacBio	exon	21108683	21108806	.	+	.	gene_id "PBfusion.16"; transcript_id "PBfusion.16.2";
PIN_chr6	PacBio	exon	21109765	21109893	.	+	.	gene_id "PBfusion.16"; transcript_id "PBfusion.16.2";
PIN_chr6	PacBio	exon	21110587	21110657	.	+	.	gene_id "PBfusion.16"; transcript_id "PBfusion.16.2";
PIN_chr6	PacBio	exon	21111267	21111360	.	+	.	gene_id "PBfusion.16"; transcript_id "PBfusion.16.2";
PIN_chr6	PacBio	exon	21113405	21114298	.	+	.	gene_id "PBfusion.16"; transcript_id "PBfusion.16.2";
PIN_chr3	PacBio	transcript	4810932	4811195	.	+	.	gene_id "PBfusion.17"; transcript_id "PBfusion.17.1";
PIN_chr3	PacBio	exon	4810932	4811195	.	+	.	gene_id "PBfusion.17"; transcript_id "PBfusion.17.1";
PIN_chr9	PacBio	transcript	24431026	24444292	.	-	.	gene_id "PBfusion.17"; transcript_id "PBfusion.17.2";
PIN_chr9	PacBio	exon	24431026	24432298	.	-	.	gene_id "PBfusion.17"; transcript_id "PBfusion.17.2";
PIN_chr9	PacBio	exon	24432786	24432901	.	-	.	gene_id "PBfusion.17"; transcript_id "PBfusion.17.2";
PIN_chr9	PacBio	exon	24435124	24435147	.	-	.	gene_id "PBfusion.17"; transcript_id "PBfusion.17.2";
PIN_chr9	PacBio	exon	24438742	24438810	.	-	.	gene_id "PBfusion.17"; transcript_id "PBfusion.17.2";
PIN_chr9	PacBio	exon	24439117	24439192	.	-	.	gene_id "PBfusion.17"; transcript_id "PBfusion.17.2";
PIN_chr9	PacBio	exon	24441020	24441070	.	-	.	gene_id "PBfusion.17"; transcript_id "PBfusion.17.2";
PIN_chr9	PacBio	exon	24441397	24441623	.	-	.	gene_id "PBfusion.17"; transcript_id "PBfusion.17.2";
PIN_chr9	PacBio	exon	24441973	24442036	.	-	.	gene_id "PBfusion.17"; transcript_id "PBfusion.17.2";
PIN_chr9	PacBio	exon	24442940	24442989	.	-	.	gene_id "PBfusion.17"; transcript_id "PBfusion.17.2";
PIN_chr9	PacBio	exon	24444181	24444292	.	-	.	gene_id "PBfusion.17"; transcript_id "PBfusion.17.2";
PIN_chr1	PacBio	transcript	21923246	21927760	.	+	.	gene_id "PBfusion.299"; transcript_id "PBfusion.299.1";
PIN_chr1	PacBio	exon	21923246	21924722	.	+	.	gene_id "PBfusion.299"; transcript_id "PBfusion.299.1";
PIN_chr1	PacBio	exon	21926590	21927760	.	+	.	gene_id "PBfusion.299"; transcript_id "PBfusion.299.1";
PIN_chr5	PacBio	transcript	9797727	9798431	.	-	.	gene_id "PBfusion.299"; transcript_id "PBfusion.299.2";
PIN_chr5	PacBio	exon	9797727	9798431	.	-	.	gene_id "PBfusion.299"; transcript_id "PBfusion.299.2";
PIN_chr11	PacBio	transcript	51243686	51251805	.	-	.	gene_id "PBfusion.11"; transcript_id "PBfusion.11.1";
PIN_chr11	PacBio	exon	51243686	51243772	.	-	.	gene_id "PBfusion.11"; transcript_id "PBfusion.11.1";
PIN_chr11	PacBio	exon	51245378	51245514	.	-	.	gene_id "PBfusion.11"; transcript_id "PBfusion.11.1";
PIN_chr11	PacBio	exon	51248842	51248943	.	-	.	gene_id "PBfusion.11"; transcript_id "PBfusion.11.1";
PIN_chr11	PacBio	exon	51249255	51249427	.	-	.	gene_id "PBfusion.11"; transcript_id "PBfusion.11.1";
PIN_chr11	PacBio	exon	51251392	51251432	.	-	.	gene_id "PBfusion.11"; transcript_id "PBfusion.11.1";
PIN_chr11	PacBio	exon	51251748	51251805	.	-	.	gene_id "PBfusion.11"; transcript_id "PBfusion.11.1";
PIN_chr9	PacBio	transcript	88997291	88998214	.	-	.	gene_id "PBfusion.11"; transcript_id "PBfusion.11.2";
PIN_chr9	PacBio	exon	88997291	88997884	.	-	.	gene_id "PBfusion.11"; transcript_id "PBfusion.11.2";
PIN_chr9	PacBio	exon	88998096	88998214	.	-	.	gene_id "PBfusion.11"; transcript_id "PBfusion.11.2";
PIN_chr9	PacBio	transcript	84146079	84147861	.	-	.	gene_id "PBfusion.12"; transcript_id "PBfusion.12.1";
PIN_chr9	PacBio	exon	84146079	84146093	.	-	.	gene_id "PBfusion.12"; transcript_id "PBfusion.12.1";
PIN_chr9	PacBio	exon	84147204	84147286	.	-	.	gene_id "PBfusion.12"; transcript_id "PBfusion.12.1";
PIN_chr9	PacBio	exon	84147567	84147624	.	-	.	gene_id "PBfusion.12"; transcript_id "PBfusion.12.1";
PIN_chr9	PacBio	exon	84147809	84147861	.	-	.	gene_id "PBfusion.12"; transcript_id "PBfusion.12.1";
scaffold1525	PacBio	transcript	110109	110179	.	+	.	gene_id "PBfusion.12"; transcript_id "PBfusion.12.2";
scaffold1525	PacBio	exon	110109	110179	.	+	.	gene_id "PBfusion.12"; transcript_id "PBfusion.12.2";
PIN_chr5	PacBio	transcript	10463493	10480328	.	+	.	gene_id "PBfusion.13"; transcript_id "PBfusion.13.1";
PIN_chr5	PacBio	exon	10463493	10463633	.	+	.	gene_id "PBfusion.13"; transcript_id "PBfusion.13.1";
PIN_chr5	PacBio	exon	10476664	10476888	.	+	.	gene_id "PBfusion.13"; transcript_id "PBfusion.13.1";
PIN_chr5	PacBio	exon	10480227	10480328	.	+	.	gene_id "PBfusion.13"; transcript_id "PBfusion.13.1";
Scaffold2795	PacBio	transcript	28295	39179	.	-	.	gene_id "PBfusion.13"; transcript_id "PBfusion.13.2";
Scaffold2795	PacBio	exon	28295	29479	.	-	.	gene_id "PBfusion.13"; transcript_id "PBfusion.13.2";
Scaffold2795	PacBio	exon	30373	30690	.	-	.	gene_id "PBfusion.13"; transcript_id "PBfusion.13.2";
Scaffold2795	PacBio	exon	31195	32544	.	-	.	gene_id "PBfusion.13"; transcript_id "PBfusion.13.2";
Scaffold2795	PacBio	exon	33102	33212	.	-	.	gene_id "PBfusion.13"; transcript_id "PBfusion.13.2";
Scaffold2795	PacBio	exon	33449	33539	.	-	.	gene_id "PBfusion.13"; transcript_id "PBfusion.13.2";
Scaffold2795	PacBio	exon	34607	34682	.	-	.	gene_id "PBfusion.13"; transcript_id "PBfusion.13.2";
Scaffold2795	PacBio	exon	35055	35207	.	-	.	gene_id "PBfusion.13"; transcript_id "PBfusion.13.2";
Scaffold2795	PacBio	exon	35666	35847	.	-	.	gene_id "PBfusion.13"; transcript_id "PBfusion.13.2";
Scaffold2795	PacBio	exon	36147	36226	.	-	.	gene_id "PBfusion.13"; transcript_id "PBfusion.13.2";
Scaffold2795	PacBio	exon	36691	36853	.	-	.	gene_id "PBfusion.13"; transcript_id "PBfusion.13.2";
Scaffold2795	PacBio	exon	37082	37269	.	-	.	gene_id "PBfusion.13"; transcript_id "PBfusion.13.2";
Scaffold2795	PacBio	exon	37807	37892	.	-	.	gene_id "PBfusion.13"; transcript_id "PBfusion.13.2";
Scaffold2795	PacBio	exon	39081	39179	.	-	.	gene_id "PBfusion.13"; transcript_id "PBfusion.13.2";
PIN_chr1	PacBio	transcript	53032097	53032412	.	+	.	gene_id "PBfusion.295"; transcript_id "PBfusion.295.1";
PIN_chr1	PacBio	exon	53032097	53032412	.	+	.	gene_id "PBfusion.295"; transcript_id "PBfusion.295.1";
PIN_chr14	PacBio	transcript	44610813	44613418	.	+	.	gene_id "PBfusion.295"; transcript_id "PBfusion.295.2";
PIN_chr14	PacBio	exon	44610813	44610942	.	+	.	gene_id "PBfusion.295"; transcript_id "PBfusion.295.2";
PIN_chr14	PacBio	exon	44612034	44613418	.	+	.	gene_id "PBfusion.295"; transcript_id "PBfusion.295.2";
PIN_chr9	PacBio	transcript	9066863	9091978	.	+	.	gene_id "PBfusion.294"; transcript_id "PBfusion.294.1";
PIN_chr9	PacBio	exon	9066863	9067007	.	+	.	gene_id "PBfusion.294"; transcript_id "PBfusion.294.1";
PIN_chr9	PacBio	exon	9079851	9079895	.	+	.	gene_id "PBfusion.294"; transcript_id "PBfusion.294.1";
PIN_chr9	PacBio	exon	9083672	9083778	.	+	.	gene_id "PBfusion.294"; transcript_id "PBfusion.294.1";
PIN_chr9	PacBio	exon	9086800	9086925	.	+	.	gene_id "PBfusion.294"; transcript_id "PBfusion.294.1";
PIN_chr9	PacBio	exon	9087953	9088366	.	+	.	gene_id "PBfusion.294"; transcript_id "PBfusion.294.1";
PIN_chr9	PacBio	exon	9090215	9090285	.	+	.	gene_id "PBfusion.294"; transcript_id "PBfusion.294.1";
PIN_chr9	PacBio	exon	9091480	9091648	.	+	.	gene_id "PBfusion.294"; transcript_id "PBfusion.294.1";
PIN_chr9	PacBio	exon	9091906	9091978	.	+	.	gene_id "PBfusion.294"; transcript_id "PBfusion.294.1";
PIN_chr9	PacBio	transcript	33319020	33326319	.	+	.	gene_id "PBfusion.294"; transcript_id "PBfusion.294.2";
PIN_chr9	PacBio	exon	33319020	33319173	.	+	.	gene_id "PBfusion.294"; transcript_id "PBfusion.294.2";
PIN_chr9	PacBio	exon	33319302	33319347	.	+	.	gene_id "PBfusion.294"; transcript_id "PBfusion.294.2";
PIN_chr9	PacBio	exon	33319643	33319814	.	+	.	gene_id "PBfusion.294"; transcript_id "PBfusion.294.2";
PIN_chr9	PacBio	exon	33321519	33322763	.	+	.	gene_id "PBfusion.294"; transcript_id "PBfusion.294.2";
PIN_chr9	PacBio	exon	33322843	33326319	.	+	.	gene_id "PBfusion.294"; transcript_id "PBfusion.294.2";
PIN_chr1	PacBio	transcript	55294237	55300244	.	+	.	gene_id "PBfusion.297"; transcript_id "PBfusion.297.1";
PIN_chr1	PacBio	exon	55294237	55294786	.	+	.	gene_id "PBfusion.297"; transcript_id "PBfusion.297.1";
PIN_chr1	PacBio	exon	55295599	55297837	.	+	.	gene_id "PBfusion.297"; transcript_id "PBfusion.297.1";
PIN_chr1	PacBio	exon	55298395	55298488	.	+	.	gene_id "PBfusion.297"; transcript_id "PBfusion.297.1";
PIN_chr1	PacBio	exon	55299195	55299271	.	+	.	gene_id "PBfusion.297"; transcript_id "PBfusion.297.1";
PIN_chr1	PacBio	exon	55300046	55300244	.	+	.	gene_id "PBfusion.297"; transcript_id "PBfusion.297.1";
PIN_chr2	PacBio	transcript	37358498	37358764	.	+	.	gene_id "PBfusion.297"; transcript_id "PBfusion.297.2";
PIN_chr2	PacBio	exon	37358498	37358764	.	+	.	gene_id "PBfusion.297"; transcript_id "PBfusion.297.2";
PIN_chr9	PacBio	transcript	35454512	35455873	.	+	.	gene_id "PBfusion.296"; transcript_id "PBfusion.296.1";
PIN_chr9	PacBio	exon	35454512	35454529	.	+	.	gene_id "PBfusion.296"; transcript_id "PBfusion.296.1";
PIN_chr9	PacBio	exon	35455702	35455873	.	+	.	gene_id "PBfusion.296"; transcript_id "PBfusion.296.1";
PIN_chr9	PacBio	transcript	67739969	67741491	.	+	.	gene_id "PBfusion.296"; transcript_id "PBfusion.296.2";
PIN_chr9	PacBio	exon	67739969	67740098	.	+	.	gene_id "PBfusion.296"; transcript_id "PBfusion.296.2";
PIN_chr9	PacBio	exon	67741331	67741491	.	+	.	gene_id "PBfusion.296"; transcript_id "PBfusion.296.2";
PIN_chr10	PacBio	transcript	10541009	10556875	.	+	.	gene_id "PBfusion.18"; transcript_id "PBfusion.18.1";
PIN_chr10	PacBio	exon	10541009	10541211	.	+	.	gene_id "PBfusion.18"; transcript_id "PBfusion.18.1";
PIN_chr10	PacBio	exon	10542215	10542342	.	+	.	gene_id "PBfusion.18"; transcript_id "PBfusion.18.1";
PIN_chr10	PacBio	exon	10542946	10543063	.	+	.	gene_id "PBfusion.18"; transcript_id "PBfusion.18.1";
PIN_chr10	PacBio	exon	10543944	10544114	.	+	.	gene_id "PBfusion.18"; transcript_id "PBfusion.18.1";
PIN_chr10	PacBio	exon	10544662	10544763	.	+	.	gene_id "PBfusion.18"; transcript_id "PBfusion.18.1";
PIN_chr10	PacBio	exon	10545152	10545262	.	+	.	gene_id "PBfusion.18"; transcript_id "PBfusion.18.1";
PIN_chr10	PacBio	exon	10554146	10554271	.	+	.	gene_id "PBfusion.18"; transcript_id "PBfusion.18.1";
PIN_chr10	PacBio	exon	10554716	10554798	.	+	.	gene_id "PBfusion.18"; transcript_id "PBfusion.18.1";
PIN_chr10	PacBio	exon	10555107	10555272	.	+	.	gene_id "PBfusion.18"; transcript_id "PBfusion.18.1";
PIN_chr10	PacBio	exon	10555962	10556083	.	+	.	gene_id "PBfusion.18"; transcript_id "PBfusion.18.1";
PIN_chr10	PacBio	exon	10556781	10556875	.	+	.	gene_id "PBfusion.18"; transcript_id "PBfusion.18.1";
PIN_chr10	PacBio	transcript	51355780	51356040	.	+	.	gene_id "PBfusion.18"; transcript_id "PBfusion.18.2";
PIN_chr10	PacBio	exon	51355780	51356040	.	+	.	gene_id "PBfusion.18"; transcript_id "PBfusion.18.2";
PIN_chr1	PacBio	transcript	82783303	82795901	.	+	.	gene_id "PBfusion.19"; transcript_id "PBfusion.19.1";
PIN_chr1	PacBio	exon	82783303	82783399	.	+	.	gene_id "PBfusion.19"; transcript_id "PBfusion.19.1";
PIN_chr1	PacBio	exon	82792375	82792566	.	+	.	gene_id "PBfusion.19"; transcript_id "PBfusion.19.1";
PIN_chr1	PacBio	exon	82794800	82795015	.	+	.	gene_id "PBfusion.19"; transcript_id "PBfusion.19.1";
PIN_chr1	PacBio	exon	82795724	82795901	.	+	.	gene_id "PBfusion.19"; transcript_id "PBfusion.19.1";
PIN_chr1	PacBio	transcript	83501476	83513060	.	-	.	gene_id "PBfusion.19"; transcript_id "PBfusion.19.2";
PIN_chr1	PacBio	exon	83501476	83501903	.	-	.	gene_id "PBfusion.19"; transcript_id "PBfusion.19.2";
PIN_chr1	PacBio	exon	83502305	83502577	.	-	.	gene_id "PBfusion.19"; transcript_id "PBfusion.19.2";
PIN_chr1	PacBio	exon	83503660	83503848	.	-	.	gene_id "PBfusion.19"; transcript_id "PBfusion.19.2";
PIN_chr1	PacBio	exon	83505258	83505332	.	-	.	gene_id "PBfusion.19"; transcript_id "PBfusion.19.2";
PIN_chr1	PacBio	exon	83505555	83505727	.	-	.	gene_id "PBfusion.19"; transcript_id "PBfusion.19.2";
PIN_chr1	PacBio	exon	83505967	83506106	.	-	.	gene_id "PBfusion.19"; transcript_id "PBfusion.19.2";
PIN_chr1	PacBio	exon	83506736	83506807	.	-	.	gene_id "PBfusion.19"; transcript_id "PBfusion.19.2";
PIN_chr1	PacBio	exon	83507024	83507088	.	-	.	gene_id "PBfusion.19"; transcript_id "PBfusion.19.2";
PIN_chr1	PacBio	exon	83507349	83507407	.	-	.	gene_id "PBfusion.19"; transcript_id "PBfusion.19.2";
PIN_chr1	PacBio	exon	83507569	83507638	.	-	.	gene_id "PBfusion.19"; transcript_id "PBfusion.19.2";
PIN_chr1	PacBio	exon	83507936	83508016	.	-	.	gene_id "PBfusion.19"; transcript_id "PBfusion.19.2";
PIN_chr1	PacBio	exon	83512670	83512808	.	-	.	gene_id "PBfusion.19"; transcript_id "PBfusion.19.2";
PIN_chr1	PacBio	exon	83512954	83513060	.	-	.	gene_id "PBfusion.19"; transcript_id "PBfusion.19.2";
PIN_chr9	PacBio	transcript	38580273	38603193	.	+	.	gene_id "PBfusion.293"; transcript_id "PBfusion.293.1";
PIN_chr9	PacBio	exon	38580273	38580414	.	+	.	gene_id "PBfusion.293"; transcript_id "PBfusion.293.1";
PIN_chr9	PacBio	exon	38595341	38595719	.	+	.	gene_id "PBfusion.293"; transcript_id "PBfusion.293.1";
PIN_chr9	PacBio	exon	38595892	38596033	.	+	.	gene_id "PBfusion.293"; transcript_id "PBfusion.293.1";
PIN_chr9	PacBio	exon	38596283	38596353	.	+	.	gene_id "PBfusion.293"; transcript_id "PBfusion.293.1";
PIN_chr9	PacBio	exon	38601586	38601592	.	+	.	gene_id "PBfusion.293"; transcript_id "PBfusion.293.1";
PIN_chr9	PacBio	exon	38601889	38601889	.	+	.	gene_id "PBfusion.293"; transcript_id "PBfusion.293.1";
PIN_chr9	PacBio	exon	38601995	38603193	.	+	.	gene_id "PBfusion.293"; transcript_id "PBfusion.293.1";
PIN_chr9	PacBio	transcript	87725032	87734568	.	-	.	gene_id "PBfusion.293"; transcript_id "PBfusion.293.2";
PIN_chr9	PacBio	exon	87725032	87725296	.	-	.	gene_id "PBfusion.293"; transcript_id "PBfusion.293.2";
PIN_chr9	PacBio	exon	87733948	87734568	.	-	.	gene_id "PBfusion.293"; transcript_id "PBfusion.293.2";
PIN_chr10	PacBio	transcript	12031164	12032548	.	-	.	gene_id "PBfusion.292"; transcript_id "PBfusion.292.1";
PIN_chr10	PacBio	exon	12031164	12032548	.	-	.	gene_id "PBfusion.292"; transcript_id "PBfusion.292.1";
PIN_chr2	PacBio	transcript	42658731	42669650	.	+	.	gene_id "PBfusion.292"; transcript_id "PBfusion.292.2";
PIN_chr2	PacBio	exon	42658731	42658938	.	+	.	gene_id "PBfusion.292"; transcript_id "PBfusion.292.2";
PIN_chr2	PacBio	exon	42661660	42661782	.	+	.	gene_id "PBfusion.292"; transcript_id "PBfusion.292.2";
PIN_chr2	PacBio	exon	42661896	42662023	.	+	.	gene_id "PBfusion.292"; transcript_id "PBfusion.292.2";
PIN_chr2	PacBio	exon	42664127	42664228	.	+	.	gene_id "PBfusion.292"; transcript_id "PBfusion.292.2";
PIN_chr2	PacBio	exon	42665097	42665219	.	+	.	gene_id "PBfusion.292"; transcript_id "PBfusion.292.2";
PIN_chr2	PacBio	exon	42668773	42668811	.	+	.	gene_id "PBfusion.292"; transcript_id "PBfusion.292.2";
PIN_chr2	PacBio	exon	42669594	42669650	.	+	.	gene_id "PBfusion.292"; transcript_id "PBfusion.292.2";
PIN_chr3	PacBio	transcript	6129041	6130172	.	-	.	gene_id "PBfusion.97"; transcript_id "PBfusion.97.1";
PIN_chr3	PacBio	exon	6129041	6130172	.	-	.	gene_id "PBfusion.97"; transcript_id "PBfusion.97.1";
PIN_chr6	PacBio	transcript	504870	512961	.	-	.	gene_id "PBfusion.97"; transcript_id "PBfusion.97.2";
PIN_chr6	PacBio	exon	504870	505080	.	-	.	gene_id "PBfusion.97"; transcript_id "PBfusion.97.2";
PIN_chr6	PacBio	exon	505353	506792	.	-	.	gene_id "PBfusion.97"; transcript_id "PBfusion.97.2";
PIN_chr6	PacBio	exon	506928	507045	.	-	.	gene_id "PBfusion.97"; transcript_id "PBfusion.97.2";
PIN_chr6	PacBio	exon	508177	508336	.	-	.	gene_id "PBfusion.97"; transcript_id "PBfusion.97.2";
PIN_chr6	PacBio	exon	510871	510985	.	-	.	gene_id "PBfusion.97"; transcript_id "PBfusion.97.2";
PIN_chr6	PacBio	exon	512481	512609	.	-	.	gene_id "PBfusion.97"; transcript_id "PBfusion.97.2";
PIN_chr6	PacBio	exon	512718	512961	.	-	.	gene_id "PBfusion.97"; transcript_id "PBfusion.97.2";
PIN_chr12	PacBio	transcript	48481069	48531636	.	-	.	gene_id "PBfusion.192"; transcript_id "PBfusion.192.1";
PIN_chr12	PacBio	exon	48481069	48481588	.	-	.	gene_id "PBfusion.192"; transcript_id "PBfusion.192.1";
PIN_chr12	PacBio	exon	48486647	48486768	.	-	.	gene_id "PBfusion.192"; transcript_id "PBfusion.192.1";
PIN_chr12	PacBio	exon	48521414	48521544	.	-	.	gene_id "PBfusion.192"; transcript_id "PBfusion.192.1";
PIN_chr12	PacBio	exon	48524022	48524068	.	-	.	gene_id "PBfusion.192"; transcript_id "PBfusion.192.1";
PIN_chr12	PacBio	exon	48524244	48524372	.	-	.	gene_id "PBfusion.192"; transcript_id "PBfusion.192.1";
PIN_chr12	PacBio	exon	48531560	48531636	.	-	.	gene_id "PBfusion.192"; transcript_id "PBfusion.192.1";
PIN_chr5	PacBio	transcript	49319013	49336867	.	-	.	gene_id "PBfusion.192"; transcript_id "PBfusion.192.2";
PIN_chr5	PacBio	exon	49319013	49319079	.	-	.	gene_id "PBfusion.192"; transcript_id "PBfusion.192.2";
PIN_chr5	PacBio	exon	49320059	49320122	.	-	.	gene_id "PBfusion.192"; transcript_id "PBfusion.192.2";
PIN_chr5	PacBio	exon	49321625	49321716	.	-	.	gene_id "PBfusion.192"; transcript_id "PBfusion.192.2";
PIN_chr5	PacBio	exon	49323708	49323822	.	-	.	gene_id "PBfusion.192"; transcript_id "PBfusion.192.2";
PIN_chr5	PacBio	exon	49329925	49330045	.	-	.	gene_id "PBfusion.192"; transcript_id "PBfusion.192.2";
PIN_chr5	PacBio	exon	49330730	49331199	.	-	.	gene_id "PBfusion.192"; transcript_id "PBfusion.192.2";
PIN_chr5	PacBio	exon	49336828	49336867	.	-	.	gene_id "PBfusion.192"; transcript_id "PBfusion.192.2";
PIN_chr8	PacBio	transcript	17040523	17040847	.	-	.	gene_id "PBfusion.91"; transcript_id "PBfusion.91.1";
PIN_chr8	PacBio	exon	17040523	17040847	.	-	.	gene_id "PBfusion.91"; transcript_id "PBfusion.91.1";
Scaffold5355	PacBio	transcript	3575	3718	.	+	.	gene_id "PBfusion.91"; transcript_id "PBfusion.91.2";
Scaffold5355	PacBio	exon	3575	3718	.	+	.	gene_id "PBfusion.91"; transcript_id "PBfusion.91.2";
PIN_chr3	PacBio	transcript	27382853	27383614	.	-	.	gene_id "PBfusion.190"; transcript_id "PBfusion.190.1";
PIN_chr3	PacBio	exon	27382853	27383614	.	-	.	gene_id "PBfusion.190"; transcript_id "PBfusion.190.1";
PIN_chr3	PacBio	transcript	86873961	86883909	.	-	.	gene_id "PBfusion.190"; transcript_id "PBfusion.190.2";
PIN_chr3	PacBio	exon	86873961	86874274	.	-	.	gene_id "PBfusion.190"; transcript_id "PBfusion.190.2";
PIN_chr3	PacBio	exon	86876588	86877821	.	-	.	gene_id "PBfusion.190"; transcript_id "PBfusion.190.2";
PIN_chr3	PacBio	exon	86877859	86877969	.	-	.	gene_id "PBfusion.190"; transcript_id "PBfusion.190.2";
PIN_chr3	PacBio	exon	86878882	86879062	.	-	.	gene_id "PBfusion.190"; transcript_id "PBfusion.190.2";
PIN_chr3	PacBio	exon	86883817	86883909	.	-	.	gene_id "PBfusion.190"; transcript_id "PBfusion.190.2";
PIN_chr10	PacBio	transcript	69987365	69987454	.	+	.	gene_id "PBfusion.89"; transcript_id "PBfusion.89.1";
PIN_chr10	PacBio	exon	69987365	69987454	.	+	.	gene_id "PBfusion.89"; transcript_id "PBfusion.89.1";
PIN_chr9	PacBio	transcript	70307697	70310012	.	+	.	gene_id "PBfusion.89"; transcript_id "PBfusion.89.2";
PIN_chr9	PacBio	exon	70307697	70307796	.	+	.	gene_id "PBfusion.89"; transcript_id "PBfusion.89.2";
PIN_chr9	PacBio	exon	70308509	70308606	.	+	.	gene_id "PBfusion.89"; transcript_id "PBfusion.89.2";
PIN_chr9	PacBio	exon	70309549	70310012	.	+	.	gene_id "PBfusion.89"; transcript_id "PBfusion.89.2";
PIN_chr1	PacBio	transcript	30927718	30942926	.	+	.	gene_id "PBfusion.88"; transcript_id "PBfusion.88.1";
PIN_chr1	PacBio	exon	30927718	30927760	.	+	.	gene_id "PBfusion.88"; transcript_id "PBfusion.88.1";
PIN_chr1	PacBio	exon	30928332	30928377	.	+	.	gene_id "PBfusion.88"; transcript_id "PBfusion.88.1";
PIN_chr1	PacBio	exon	30929505	30929590	.	+	.	gene_id "PBfusion.88"; transcript_id "PBfusion.88.1";
PIN_chr1	PacBio	exon	30930137	30930212	.	+	.	gene_id "PBfusion.88"; transcript_id "PBfusion.88.1";
PIN_chr1	PacBio	exon	30930355	30930421	.	+	.	gene_id "PBfusion.88"; transcript_id "PBfusion.88.1";
PIN_chr1	PacBio	exon	30930793	30930923	.	+	.	gene_id "PBfusion.88"; transcript_id "PBfusion.88.1";
PIN_chr1	PacBio	exon	30936525	30936663	.	+	.	gene_id "PBfusion.88"; transcript_id "PBfusion.88.1";
PIN_chr1	PacBio	exon	30937308	30937384	.	+	.	gene_id "PBfusion.88"; transcript_id "PBfusion.88.1";
PIN_chr1	PacBio	exon	30937490	30937567	.	+	.	gene_id "PBfusion.88"; transcript_id "PBfusion.88.1";
PIN_chr1	PacBio	exon	30938494	30938559	.	+	.	gene_id "PBfusion.88"; transcript_id "PBfusion.88.1";
PIN_chr1	PacBio	exon	30939110	30939175	.	+	.	gene_id "PBfusion.88"; transcript_id "PBfusion.88.1";
PIN_chr1	PacBio	exon	30940985	30941073	.	+	.	gene_id "PBfusion.88"; transcript_id "PBfusion.88.1";
PIN_chr1	PacBio	exon	30942000	30942926	.	+	.	gene_id "PBfusion.88"; transcript_id "PBfusion.88.1";
PIN_chr1	PacBio	transcript	67116006	67116117	.	-	.	gene_id "PBfusion.88"; transcript_id "PBfusion.88.2";
PIN_chr1	PacBio	exon	67116006	67116117	.	-	.	gene_id "PBfusion.88"; transcript_id "PBfusion.88.2";
PIN_chr4	PacBio	transcript	17466028	17469468	.	-	.	gene_id "PBfusion.87"; transcript_id "PBfusion.87.1";
PIN_chr4	PacBio	exon	17466028	17466391	.	-	.	gene_id "PBfusion.87"; transcript_id "PBfusion.87.1";
PIN_chr4	PacBio	exon	17466784	17467498	.	-	.	gene_id "PBfusion.87"; transcript_id "PBfusion.87.1";
PIN_chr4	PacBio	exon	17467852	17467885	.	-	.	gene_id "PBfusion.87"; transcript_id "PBfusion.87.1";
PIN_chr4	PacBio	exon	17469331	17469468	.	-	.	gene_id "PBfusion.87"; transcript_id "PBfusion.87.1";
PIN_chr4	PacBio	transcript	40544211	40550930	.	-	.	gene_id "PBfusion.87"; transcript_id "PBfusion.87.2";
PIN_chr4	PacBio	exon	40544211	40544328	.	-	.	gene_id "PBfusion.87"; transcript_id "PBfusion.87.2";
PIN_chr4	PacBio	exon	40544729	40544899	.	-	.	gene_id "PBfusion.87"; transcript_id "PBfusion.87.2";
PIN_chr4	PacBio	exon	40545603	40545784	.	-	.	gene_id "PBfusion.87"; transcript_id "PBfusion.87.2";
PIN_chr4	PacBio	exon	40546157	40546281	.	-	.	gene_id "PBfusion.87"; transcript_id "PBfusion.87.2";
PIN_chr4	PacBio	exon	40547009	40547140	.	-	.	gene_id "PBfusion.87"; transcript_id "PBfusion.87.2";
PIN_chr4	PacBio	exon	40547517	40547651	.	-	.	gene_id "PBfusion.87"; transcript_id "PBfusion.87.2";
PIN_chr4	PacBio	exon	40550798	40550930	.	-	.	gene_id "PBfusion.87"; transcript_id "PBfusion.87.2";
PIN_chr1	PacBio	transcript	9416336	9416560	.	-	.	gene_id "PBfusion.86"; transcript_id "PBfusion.86.1";
PIN_chr1	PacBio	exon	9416336	9416560	.	-	.	gene_id "PBfusion.86"; transcript_id "PBfusion.86.1";
PIN_chr2	PacBio	transcript	33055059	33065467	.	-	.	gene_id "PBfusion.86"; transcript_id "PBfusion.86.2";
PIN_chr2	PacBio	exon	33055059	33056741	.	-	.	gene_id "PBfusion.86"; transcript_id "PBfusion.86.2";
PIN_chr2	PacBio	exon	33058139	33058224	.	-	.	gene_id "PBfusion.86"; transcript_id "PBfusion.86.2";
PIN_chr2	PacBio	exon	33058437	33058539	.	-	.	gene_id "PBfusion.86"; transcript_id "PBfusion.86.2";
PIN_chr2	PacBio	exon	33059247	33059367	.	-	.	gene_id "PBfusion.86"; transcript_id "PBfusion.86.2";
PIN_chr2	PacBio	exon	33059503	33059560	.	-	.	gene_id "PBfusion.86"; transcript_id "PBfusion.86.2";
PIN_chr2	PacBio	exon	33061578	33061703	.	-	.	gene_id "PBfusion.86"; transcript_id "PBfusion.86.2";
PIN_chr2	PacBio	exon	33062070	33062155	.	-	.	gene_id "PBfusion.86"; transcript_id "PBfusion.86.2";
PIN_chr2	PacBio	exon	33062413	33062501	.	-	.	gene_id "PBfusion.86"; transcript_id "PBfusion.86.2";
PIN_chr2	PacBio	exon	33065039	33065121	.	-	.	gene_id "PBfusion.86"; transcript_id "PBfusion.86.2";
PIN_chr2	PacBio	exon	33065369	33065467	.	-	.	gene_id "PBfusion.86"; transcript_id "PBfusion.86.2";
PIN_chr2	PacBio	transcript	28414869	28458745	.	-	.	gene_id "PBfusion.85"; transcript_id "PBfusion.85.1";
PIN_chr2	PacBio	exon	28414869	28414987	.	-	.	gene_id "PBfusion.85"; transcript_id "PBfusion.85.1";
PIN_chr2	PacBio	exon	28419246	28419246	.	-	.	gene_id "PBfusion.85"; transcript_id "PBfusion.85.1";
PIN_chr2	PacBio	exon	28419323	28419329	.	-	.	gene_id "PBfusion.85"; transcript_id "PBfusion.85.1";
PIN_chr2	PacBio	exon	28419339	28419344	.	-	.	gene_id "PBfusion.85"; transcript_id "PBfusion.85.1";
PIN_chr2	PacBio	exon	28419375	28419380	.	-	.	gene_id "PBfusion.85"; transcript_id "PBfusion.85.1";
PIN_chr2	PacBio	exon	28424096	28424258	.	-	.	gene_id "PBfusion.85"; transcript_id "PBfusion.85.1";
PIN_chr2	PacBio	exon	28424650	28424821	.	-	.	gene_id "PBfusion.85"; transcript_id "PBfusion.85.1";
PIN_chr2	PacBio	exon	28425303	28425425	.	-	.	gene_id "PBfusion.85"; transcript_id "PBfusion.85.1";
PIN_chr2	PacBio	exon	28434145	28434252	.	-	.	gene_id "PBfusion.85"; transcript_id "PBfusion.85.1";
PIN_chr2	PacBio	exon	28435073	28435192	.	-	.	gene_id "PBfusion.85"; transcript_id "PBfusion.85.1";
PIN_chr2	PacBio	exon	28435467	28435595	.	-	.	gene_id "PBfusion.85"; transcript_id "PBfusion.85.1";
PIN_chr2	PacBio	exon	28435970	28436122	.	-	.	gene_id "PBfusion.85"; transcript_id "PBfusion.85.1";
PIN_chr2	PacBio	exon	28436432	28436653	.	-	.	gene_id "PBfusion.85"; transcript_id "PBfusion.85.1";
PIN_chr2	PacBio	exon	28436928	28437188	.	-	.	gene_id "PBfusion.85"; transcript_id "PBfusion.85.1";
PIN_chr2	PacBio	exon	28437525	28437656	.	-	.	gene_id "PBfusion.85"; transcript_id "PBfusion.85.1";
PIN_chr2	PacBio	exon	28438266	28438385	.	-	.	gene_id "PBfusion.85"; transcript_id "PBfusion.85.1";
PIN_chr2	PacBio	exon	28438730	28438852	.	-	.	gene_id "PBfusion.85"; transcript_id "PBfusion.85.1";
PIN_chr2	PacBio	exon	28439623	28439838	.	-	.	gene_id "PBfusion.85"; transcript_id "PBfusion.85.1";
PIN_chr2	PacBio	exon	28440400	28440597	.	-	.	gene_id "PBfusion.85"; transcript_id "PBfusion.85.1";
PIN_chr2	PacBio	exon	28440835	28441071	.	-	.	gene_id "PBfusion.85"; transcript_id "PBfusion.85.1";
PIN_chr2	PacBio	exon	28447381	28447533	.	-	.	gene_id "PBfusion.85"; transcript_id "PBfusion.85.1";
PIN_chr2	PacBio	exon	28448290	28448378	.	-	.	gene_id "PBfusion.85"; transcript_id "PBfusion.85.1";
PIN_chr2	PacBio	exon	28449350	28449564	.	-	.	gene_id "PBfusion.85"; transcript_id "PBfusion.85.1";
PIN_chr2	PacBio	exon	28450228	28450372	.	-	.	gene_id "PBfusion.85"; transcript_id "PBfusion.85.1";
PIN_chr2	PacBio	exon	28452531	28452670	.	-	.	gene_id "PBfusion.85"; transcript_id "PBfusion.85.1";
PIN_chr2	PacBio	exon	28458359	28458745	.	-	.	gene_id "PBfusion.85"; transcript_id "PBfusion.85.1";
PIN_chr2	PacBio	transcript	35926686	35927709	.	+	.	gene_id "PBfusion.85"; transcript_id "PBfusion.85.2";
PIN_chr2	PacBio	exon	35926686	35927709	.	+	.	gene_id "PBfusion.85"; transcript_id "PBfusion.85.2";
PIN_chr4	PacBio	transcript	29345914	29357524	.	-	.	gene_id "PBfusion.191"; transcript_id "PBfusion.191.1";
PIN_chr4	PacBio	exon	29345914	29346023	.	-	.	gene_id "PBfusion.191"; transcript_id "PBfusion.191.1";
PIN_chr4	PacBio	exon	29346292	29346395	.	-	.	gene_id "PBfusion.191"; transcript_id "PBfusion.191.1";
PIN_chr4	PacBio	exon	29346877	29346976	.	-	.	gene_id "PBfusion.191"; transcript_id "PBfusion.191.1";
PIN_chr4	PacBio	exon	29348276	29348363	.	-	.	gene_id "PBfusion.191"; transcript_id "PBfusion.191.1";
PIN_chr4	PacBio	exon	29349468	29349530	.	-	.	gene_id "PBfusion.191"; transcript_id "PBfusion.191.1";
PIN_chr4	PacBio	exon	29350046	29350105	.	-	.	gene_id "PBfusion.191"; transcript_id "PBfusion.191.1";
PIN_chr4	PacBio	exon	29357460	29357524	.	-	.	gene_id "PBfusion.191"; transcript_id "PBfusion.191.1";
PIN_chr4	PacBio	transcript	34623646	34624293	.	-	.	gene_id "PBfusion.191"; transcript_id "PBfusion.191.2";
PIN_chr4	PacBio	exon	34623646	34623879	.	-	.	gene_id "PBfusion.191"; transcript_id "PBfusion.191.2";
PIN_chr4	PacBio	exon	34624217	34624293	.	-	.	gene_id "PBfusion.191"; transcript_id "PBfusion.191.2";
PIN_chr1	PacBio	transcript	31124319	31131589	.	-	.	gene_id "PBfusion.83"; transcript_id "PBfusion.83.1";
PIN_chr1	PacBio	exon	31124319	31124345	.	-	.	gene_id "PBfusion.83"; transcript_id "PBfusion.83.1";
PIN_chr1	PacBio	exon	31125329	31125450	.	-	.	gene_id "PBfusion.83"; transcript_id "PBfusion.83.1";
PIN_chr1	PacBio	exon	31126000	31126126	.	-	.	gene_id "PBfusion.83"; transcript_id "PBfusion.83.1";
PIN_chr1	PacBio	exon	31127696	31127737	.	-	.	gene_id "PBfusion.83"; transcript_id "PBfusion.83.1";
PIN_chr1	PacBio	exon	31127993	31128123	.	-	.	gene_id "PBfusion.83"; transcript_id "PBfusion.83.1";
PIN_chr1	PacBio	exon	31129649	31129766	.	-	.	gene_id "PBfusion.83"; transcript_id "PBfusion.83.1";
PIN_chr1	PacBio	exon	31130196	31130288	.	-	.	gene_id "PBfusion.83"; transcript_id "PBfusion.83.1";
PIN_chr1	PacBio	exon	31131431	31131589	.	-	.	gene_id "PBfusion.83"; transcript_id "PBfusion.83.1";
PIN_chr3	PacBio	transcript	21154361	21154472	.	+	.	gene_id "PBfusion.83"; transcript_id "PBfusion.83.2";
PIN_chr3	PacBio	exon	21154361	21154472	.	+	.	gene_id "PBfusion.83"; transcript_id "PBfusion.83.2";
PIN_chr10	PacBio	transcript	60786387	60786687	.	+	.	gene_id "PBfusion.82"; transcript_id "PBfusion.82.1";
PIN_chr10	PacBio	exon	60786387	60786687	.	+	.	gene_id "PBfusion.82"; transcript_id "PBfusion.82.1";
PIN_chr8	PacBio	transcript	3408993	3416647	.	-	.	gene_id "PBfusion.82"; transcript_id "PBfusion.82.2";
PIN_chr8	PacBio	exon	3408993	3409122	.	-	.	gene_id "PBfusion.82"; transcript_id "PBfusion.82.2";
PIN_chr8	PacBio	exon	3413669	3416647	.	-	.	gene_id "PBfusion.82"; transcript_id "PBfusion.82.2";
PIN_chr10	PacBio	transcript	899975	922842	.	-	.	gene_id "PBfusion.81"; transcript_id "PBfusion.81.1";
PIN_chr10	PacBio	exon	899975	900336	.	-	.	gene_id "PBfusion.81"; transcript_id "PBfusion.81.1";
PIN_chr10	PacBio	exon	900555	900643	.	-	.	gene_id "PBfusion.81"; transcript_id "PBfusion.81.1";
PIN_chr10	PacBio	exon	900809	900883	.	-	.	gene_id "PBfusion.81"; transcript_id "PBfusion.81.1";
PIN_chr10	PacBio	exon	901304	901411	.	-	.	gene_id "PBfusion.81"; transcript_id "PBfusion.81.1";
PIN_chr10	PacBio	exon	902158	902265	.	-	.	gene_id "PBfusion.81"; transcript_id "PBfusion.81.1";
PIN_chr10	PacBio	exon	903169	903335	.	-	.	gene_id "PBfusion.81"; transcript_id "PBfusion.81.1";
PIN_chr10	PacBio	exon	903631	903736	.	-	.	gene_id "PBfusion.81"; transcript_id "PBfusion.81.1";
PIN_chr10	PacBio	exon	904474	904615	.	-	.	gene_id "PBfusion.81"; transcript_id "PBfusion.81.1";
PIN_chr10	PacBio	exon	904736	904874	.	-	.	gene_id "PBfusion.81"; transcript_id "PBfusion.81.1";
PIN_chr10	PacBio	exon	905025	905171	.	-	.	gene_id "PBfusion.81"; transcript_id "PBfusion.81.1";
PIN_chr10	PacBio	exon	907466	907477	.	-	.	gene_id "PBfusion.81"; transcript_id "PBfusion.81.1";
PIN_chr10	PacBio	exon	907746	907854	.	-	.	gene_id "PBfusion.81"; transcript_id "PBfusion.81.1";
PIN_chr10	PacBio	exon	908138	908259	.	-	.	gene_id "PBfusion.81"; transcript_id "PBfusion.81.1";
PIN_chr10	PacBio	exon	908536	908684	.	-	.	gene_id "PBfusion.81"; transcript_id "PBfusion.81.1";
PIN_chr10	PacBio	exon	909065	909192	.	-	.	gene_id "PBfusion.81"; transcript_id "PBfusion.81.1";
PIN_chr10	PacBio	exon	909532	909714	.	-	.	gene_id "PBfusion.81"; transcript_id "PBfusion.81.1";
PIN_chr10	PacBio	exon	910076	910162	.	-	.	gene_id "PBfusion.81"; transcript_id "PBfusion.81.1";
PIN_chr10	PacBio	exon	910753	910827	.	-	.	gene_id "PBfusion.81"; transcript_id "PBfusion.81.1";
PIN_chr10	PacBio	exon	910944	911027	.	-	.	gene_id "PBfusion.81"; transcript_id "PBfusion.81.1";
PIN_chr10	PacBio	exon	911693	911800	.	-	.	gene_id "PBfusion.81"; transcript_id "PBfusion.81.1";
PIN_chr10	PacBio	exon	911992	912070	.	-	.	gene_id "PBfusion.81"; transcript_id "PBfusion.81.1";
PIN_chr10	PacBio	exon	912256	912481	.	-	.	gene_id "PBfusion.81"; transcript_id "PBfusion.81.1";
PIN_chr10	PacBio	exon	912674	912734	.	-	.	gene_id "PBfusion.81"; transcript_id "PBfusion.81.1";
PIN_chr10	PacBio	exon	913699	913900	.	-	.	gene_id "PBfusion.81"; transcript_id "PBfusion.81.1";
PIN_chr10	PacBio	exon	914205	914280	.	-	.	gene_id "PBfusion.81"; transcript_id "PBfusion.81.1";
PIN_chr10	PacBio	exon	914409	914641	.	-	.	gene_id "PBfusion.81"; transcript_id "PBfusion.81.1";
PIN_chr10	PacBio	exon	915105	915183	.	-	.	gene_id "PBfusion.81"; transcript_id "PBfusion.81.1";
PIN_chr10	PacBio	exon	915373	915456	.	-	.	gene_id "PBfusion.81"; transcript_id "PBfusion.81.1";
PIN_chr10	PacBio	exon	915942	916043	.	-	.	gene_id "PBfusion.81"; transcript_id "PBfusion.81.1";
PIN_chr10	PacBio	exon	916285	916450	.	-	.	gene_id "PBfusion.81"; transcript_id "PBfusion.81.1";
PIN_chr10	PacBio	exon	916649	916888	.	-	.	gene_id "PBfusion.81"; transcript_id "PBfusion.81.1";
PIN_chr10	PacBio	exon	918442	918613	.	-	.	gene_id "PBfusion.81"; transcript_id "PBfusion.81.1";
PIN_chr10	PacBio	exon	922745	922842	.	-	.	gene_id "PBfusion.81"; transcript_id "PBfusion.81.1";
PIN_chr9	PacBio	transcript	17301417	17302405	.	-	.	gene_id "PBfusion.81"; transcript_id "PBfusion.81.2";
PIN_chr9	PacBio	exon	17301417	17301801	.	-	.	gene_id "PBfusion.81"; transcript_id "PBfusion.81.2";
PIN_chr9	PacBio	exon	17302016	17302185	.	-	.	gene_id "PBfusion.81"; transcript_id "PBfusion.81.2";
PIN_chr9	PacBio	exon	17302304	17302405	.	-	.	gene_id "PBfusion.81"; transcript_id "PBfusion.81.2";
PIN_chr4	PacBio	transcript	32312848	32313616	.	-	.	gene_id "PBfusion.80"; transcript_id "PBfusion.80.1";
PIN_chr4	PacBio	exon	32312848	32313177	.	-	.	gene_id "PBfusion.80"; transcript_id "PBfusion.80.1";
PIN_chr4	PacBio	exon	32313500	32313616	.	-	.	gene_id "PBfusion.80"; transcript_id "PBfusion.80.1";
scaffold1301	PacBio	transcript	255362	255472	.	+	.	gene_id "PBfusion.80"; transcript_id "PBfusion.80.2";
scaffold1301	PacBio	exon	255362	255472	.	+	.	gene_id "PBfusion.80"; transcript_id "PBfusion.80.2";
PIN_chr1	PacBio	transcript	102512136	102529418	.	-	.	gene_id "PBfusion.505"; transcript_id "PBfusion.505.1";
PIN_chr1	PacBio	exon	102512136	102512472	.	-	.	gene_id "PBfusion.505"; transcript_id "PBfusion.505.1";
PIN_chr1	PacBio	exon	102514045	102514128	.	-	.	gene_id "PBfusion.505"; transcript_id "PBfusion.505.1";
PIN_chr1	PacBio	exon	102515632	102515683	.	-	.	gene_id "PBfusion.505"; transcript_id "PBfusion.505.1";
PIN_chr1	PacBio	exon	102516519	102516618	.	-	.	gene_id "PBfusion.505"; transcript_id "PBfusion.505.1";
PIN_chr1	PacBio	exon	102518088	102518188	.	-	.	gene_id "PBfusion.505"; transcript_id "PBfusion.505.1";
PIN_chr1	PacBio	exon	102518345	102518376	.	-	.	gene_id "PBfusion.505"; transcript_id "PBfusion.505.1";
PIN_chr1	PacBio	exon	102520004	102520089	.	-	.	gene_id "PBfusion.505"; transcript_id "PBfusion.505.1";
PIN_chr1	PacBio	exon	102520718	102520818	.	-	.	gene_id "PBfusion.505"; transcript_id "PBfusion.505.1";
PIN_chr1	PacBio	exon	102522556	102522606	.	-	.	gene_id "PBfusion.505"; transcript_id "PBfusion.505.1";
PIN_chr1	PacBio	exon	102523136	102523201	.	-	.	gene_id "PBfusion.505"; transcript_id "PBfusion.505.1";
PIN_chr1	PacBio	exon	102523371	102523454	.	-	.	gene_id "PBfusion.505"; transcript_id "PBfusion.505.1";
PIN_chr1	PacBio	exon	102524187	102524293	.	-	.	gene_id "PBfusion.505"; transcript_id "PBfusion.505.1";
PIN_chr1	PacBio	exon	102524701	102524832	.	-	.	gene_id "PBfusion.505"; transcript_id "PBfusion.505.1";
PIN_chr1	PacBio	exon	102525435	102525560	.	-	.	gene_id "PBfusion.505"; transcript_id "PBfusion.505.1";
PIN_chr1	PacBio	exon	102525883	102526008	.	-	.	gene_id "PBfusion.505"; transcript_id "PBfusion.505.1";
PIN_chr1	PacBio	exon	102526903	102527024	.	-	.	gene_id "PBfusion.505"; transcript_id "PBfusion.505.1";
PIN_chr1	PacBio	exon	102527437	102527550	.	-	.	gene_id "PBfusion.505"; transcript_id "PBfusion.505.1";
PIN_chr1	PacBio	exon	102527841	102527911	.	-	.	gene_id "PBfusion.505"; transcript_id "PBfusion.505.1";
PIN_chr1	PacBio	exon	102528321	102528381	.	-	.	gene_id "PBfusion.505"; transcript_id "PBfusion.505.1";
PIN_chr1	PacBio	exon	102529317	102529418	.	-	.	gene_id "PBfusion.505"; transcript_id "PBfusion.505.1";
PIN_chr5	PacBio	transcript	36556591	36557792	.	+	.	gene_id "PBfusion.505"; transcript_id "PBfusion.505.2";
PIN_chr5	PacBio	exon	36556591	36556772	.	+	.	gene_id "PBfusion.505"; transcript_id "PBfusion.505.2";
PIN_chr5	PacBio	exon	36557498	36557792	.	+	.	gene_id "PBfusion.505"; transcript_id "PBfusion.505.2";
PIN_chr1	PacBio	transcript	62706640	62707953	.	-	.	gene_id "PBfusion.504"; transcript_id "PBfusion.504.1";
PIN_chr1	PacBio	exon	62706640	62707953	.	-	.	gene_id "PBfusion.504"; transcript_id "PBfusion.504.1";
PIN_chr1	PacBio	transcript	90536152	90545780	.	+	.	gene_id "PBfusion.504"; transcript_id "PBfusion.504.2";
PIN_chr1	PacBio	exon	90536152	90536233	.	+	.	gene_id "PBfusion.504"; transcript_id "PBfusion.504.2";
PIN_chr1	PacBio	exon	90536773	90536845	.	+	.	gene_id "PBfusion.504"; transcript_id "PBfusion.504.2";
PIN_chr1	PacBio	exon	90538719	90538760	.	+	.	gene_id "PBfusion.504"; transcript_id "PBfusion.504.2";
PIN_chr1	PacBio	exon	90538917	90538986	.	+	.	gene_id "PBfusion.504"; transcript_id "PBfusion.504.2";
PIN_chr1	PacBio	exon	90539523	90540196	.	+	.	gene_id "PBfusion.504"; transcript_id "PBfusion.504.2";
PIN_chr1	PacBio	exon	90540671	90540747	.	+	.	gene_id "PBfusion.504"; transcript_id "PBfusion.504.2";
PIN_chr1	PacBio	exon	90544457	90545780	.	+	.	gene_id "PBfusion.504"; transcript_id "PBfusion.504.2";
PIN_chr1	PacBio	transcript	19005408	19006974	.	+	.	gene_id "PBfusion.507"; transcript_id "PBfusion.507.1";
PIN_chr1	PacBio	exon	19005408	19005632	.	+	.	gene_id "PBfusion.507"; transcript_id "PBfusion.507.1";
PIN_chr1	PacBio	exon	19006844	19006974	.	+	.	gene_id "PBfusion.507"; transcript_id "PBfusion.507.1";
scaffold1203	PacBio	transcript	242801	242847	.	-	.	gene_id "PBfusion.507"; transcript_id "PBfusion.507.2";
scaffold1203	PacBio	exon	242801	242847	.	-	.	gene_id "PBfusion.507"; transcript_id "PBfusion.507.2";
PIN_chr1	PacBio	transcript	62706647	62707953	.	-	.	gene_id "PBfusion.506"; transcript_id "PBfusion.506.1";
PIN_chr1	PacBio	exon	62706647	62707953	.	-	.	gene_id "PBfusion.506"; transcript_id "PBfusion.506.1";
PIN_chr1	PacBio	transcript	90523297	90545780	.	+	.	gene_id "PBfusion.506"; transcript_id "PBfusion.506.2";
PIN_chr1	PacBio	exon	90523297	90523434	.	+	.	gene_id "PBfusion.506"; transcript_id "PBfusion.506.2";
PIN_chr1	PacBio	exon	90528734	90528927	.	+	.	gene_id "PBfusion.506"; transcript_id "PBfusion.506.2";
PIN_chr1	PacBio	exon	90536773	90536845	.	+	.	gene_id "PBfusion.506"; transcript_id "PBfusion.506.2";
PIN_chr1	PacBio	exon	90538719	90538760	.	+	.	gene_id "PBfusion.506"; transcript_id "PBfusion.506.2";
PIN_chr1	PacBio	exon	90538917	90538986	.	+	.	gene_id "PBfusion.506"; transcript_id "PBfusion.506.2";
PIN_chr1	PacBio	exon	90539523	90540196	.	+	.	gene_id "PBfusion.506"; transcript_id "PBfusion.506.2";
PIN_chr1	PacBio	exon	90540671	90540747	.	+	.	gene_id "PBfusion.506"; transcript_id "PBfusion.506.2";
PIN_chr1	PacBio	exon	90544457	90545780	.	+	.	gene_id "PBfusion.506"; transcript_id "PBfusion.506.2";
PIN_chr12	PacBio	transcript	28486610	28490078	.	-	.	gene_id "PBfusion.501"; transcript_id "PBfusion.501.1";
PIN_chr12	PacBio	exon	28486610	28489494	.	-	.	gene_id "PBfusion.501"; transcript_id "PBfusion.501.1";
PIN_chr12	PacBio	exon	28489556	28490078	.	-	.	gene_id "PBfusion.501"; transcript_id "PBfusion.501.1";
PIN_chr12	PacBio	transcript	29357336	29362945	.	-	.	gene_id "PBfusion.501"; transcript_id "PBfusion.501.2";
PIN_chr12	PacBio	exon	29357336	29358144	.	-	.	gene_id "PBfusion.501"; transcript_id "PBfusion.501.2";
PIN_chr12	PacBio	exon	29362886	29362945	.	-	.	gene_id "PBfusion.501"; transcript_id "PBfusion.501.2";
PIN_chr7	PacBio	transcript	7636808	7667414	.	-	.	gene_id "PBfusion.500"; transcript_id "PBfusion.500.1";
PIN_chr7	PacBio	exon	7636808	7637817	.	-	.	gene_id "PBfusion.500"; transcript_id "PBfusion.500.1";
PIN_chr7	PacBio	exon	7638042	7638229	.	-	.	gene_id "PBfusion.500"; transcript_id "PBfusion.500.1";
PIN_chr7	PacBio	exon	7638517	7638626	.	-	.	gene_id "PBfusion.500"; transcript_id "PBfusion.500.1";
PIN_chr7	PacBio	exon	7639053	7639327	.	-	.	gene_id "PBfusion.500"; transcript_id "PBfusion.500.1";
PIN_chr7	PacBio	exon	7639522	7639603	.	-	.	gene_id "PBfusion.500"; transcript_id "PBfusion.500.1";
PIN_chr7	PacBio	exon	7639979	7640130	.	-	.	gene_id "PBfusion.500"; transcript_id "PBfusion.500.1";
PIN_chr7	PacBio	exon	7640516	7640663	.	-	.	gene_id "PBfusion.500"; transcript_id "PBfusion.500.1";
PIN_chr7	PacBio	exon	7640964	7641070	.	-	.	gene_id "PBfusion.500"; transcript_id "PBfusion.500.1";
PIN_chr7	PacBio	exon	7642237	7642467	.	-	.	gene_id "PBfusion.500"; transcript_id "PBfusion.500.1";
PIN_chr7	PacBio	exon	7642853	7643046	.	-	.	gene_id "PBfusion.500"; transcript_id "PBfusion.500.1";
PIN_chr7	PacBio	exon	7643349	7643408	.	-	.	gene_id "PBfusion.500"; transcript_id "PBfusion.500.1";
PIN_chr7	PacBio	exon	7643813	7644028	.	-	.	gene_id "PBfusion.500"; transcript_id "PBfusion.500.1";
PIN_chr7	PacBio	exon	7644291	7644349	.	-	.	gene_id "PBfusion.500"; transcript_id "PBfusion.500.1";
PIN_chr7	PacBio	exon	7644620	7644749	.	-	.	gene_id "PBfusion.500"; transcript_id "PBfusion.500.1";
PIN_chr7	PacBio	exon	7645459	7645567	.	-	.	gene_id "PBfusion.500"; transcript_id "PBfusion.500.1";
PIN_chr7	PacBio	exon	7646008	7646185	.	-	.	gene_id "PBfusion.500"; transcript_id "PBfusion.500.1";
PIN_chr7	PacBio	exon	7646368	7646503	.	-	.	gene_id "PBfusion.500"; transcript_id "PBfusion.500.1";
PIN_chr7	PacBio	exon	7649253	7649403	.	-	.	gene_id "PBfusion.500"; transcript_id "PBfusion.500.1";
PIN_chr7	PacBio	exon	7649668	7649766	.	-	.	gene_id "PBfusion.500"; transcript_id "PBfusion.500.1";
PIN_chr7	PacBio	exon	7650113	7650209	.	-	.	gene_id "PBfusion.500"; transcript_id "PBfusion.500.1";
PIN_chr7	PacBio	exon	7650345	7650475	.	-	.	gene_id "PBfusion.500"; transcript_id "PBfusion.500.1";
PIN_chr7	PacBio	exon	7651036	7651127	.	-	.	gene_id "PBfusion.500"; transcript_id "PBfusion.500.1";
PIN_chr7	PacBio	exon	7651359	7651469	.	-	.	gene_id "PBfusion.500"; transcript_id "PBfusion.500.1";
PIN_chr7	PacBio	exon	7651824	7651992	.	-	.	gene_id "PBfusion.500"; transcript_id "PBfusion.500.1";
PIN_chr7	PacBio	exon	7652146	7652178	.	-	.	gene_id "PBfusion.500"; transcript_id "PBfusion.500.1";
PIN_chr7	PacBio	exon	7653550	7653703	.	-	.	gene_id "PBfusion.500"; transcript_id "PBfusion.500.1";
PIN_chr7	PacBio	exon	7654200	7654532	.	-	.	gene_id "PBfusion.500"; transcript_id "PBfusion.500.1";
PIN_chr7	PacBio	exon	7654723	7654804	.	-	.	gene_id "PBfusion.500"; transcript_id "PBfusion.500.1";
PIN_chr7	PacBio	exon	7655273	7655389	.	-	.	gene_id "PBfusion.500"; transcript_id "PBfusion.500.1";
PIN_chr7	PacBio	exon	7655671	7655829	.	-	.	gene_id "PBfusion.500"; transcript_id "PBfusion.500.1";
PIN_chr7	PacBio	exon	7656450	7656506	.	-	.	gene_id "PBfusion.500"; transcript_id "PBfusion.500.1";
PIN_chr7	PacBio	exon	7656795	7656932	.	-	.	gene_id "PBfusion.500"; transcript_id "PBfusion.500.1";
PIN_chr7	PacBio	exon	7657373	7657609	.	-	.	gene_id "PBfusion.500"; transcript_id "PBfusion.500.1";
PIN_chr7	PacBio	exon	7658273	7659349	.	-	.	gene_id "PBfusion.500"; transcript_id "PBfusion.500.1";
PIN_chr7	PacBio	exon	7661348	7661467	.	-	.	gene_id "PBfusion.500"; transcript_id "PBfusion.500.1";
PIN_chr7	PacBio	exon	7661790	7661965	.	-	.	gene_id "PBfusion.500"; transcript_id "PBfusion.500.1";
PIN_chr7	PacBio	exon	7663626	7663810	.	-	.	gene_id "PBfusion.500"; transcript_id "PBfusion.500.1";
PIN_chr7	PacBio	exon	7667127	7667414	.	-	.	gene_id "PBfusion.500"; transcript_id "PBfusion.500.1";
scaffold11226_M	PacBio	transcript	33023	36077	.	-	.	gene_id "PBfusion.500"; transcript_id "PBfusion.500.2";
scaffold11226_M	PacBio	exon	33023	33690	.	-	.	gene_id "PBfusion.500"; transcript_id "PBfusion.500.2";
scaffold11226_M	PacBio	exon	34003	36077	.	-	.	gene_id "PBfusion.500"; transcript_id "PBfusion.500.2";
PIN_chr11	PacBio	transcript	32365856	32367386	.	+	.	gene_id "PBfusion.503"; transcript_id "PBfusion.503.1";
PIN_chr11	PacBio	exon	32365856	32365928	.	+	.	gene_id "PBfusion.503"; transcript_id "PBfusion.503.1";
PIN_chr11	PacBio	exon	32367321	32367386	.	+	.	gene_id "PBfusion.503"; transcript_id "PBfusion.503.1";
PIN_chr14	PacBio	transcript	19980067	20002537	.	-	.	gene_id "PBfusion.503"; transcript_id "PBfusion.503.2";
PIN_chr14	PacBio	exon	19980067	19980139	.	-	.	gene_id "PBfusion.503"; transcript_id "PBfusion.503.2";
PIN_chr14	PacBio	exon	19980721	19980900	.	-	.	gene_id "PBfusion.503"; transcript_id "PBfusion.503.2";
PIN_chr14	PacBio	exon	19981613	19981698	.	-	.	gene_id "PBfusion.503"; transcript_id "PBfusion.503.2";
PIN_chr14	PacBio	exon	19987791	19987912	.	-	.	gene_id "PBfusion.503"; transcript_id "PBfusion.503.2";
PIN_chr14	PacBio	exon	19992478	19992642	.	-	.	gene_id "PBfusion.503"; transcript_id "PBfusion.503.2";
PIN_chr14	PacBio	exon	19994052	19994167	.	-	.	gene_id "PBfusion.503"; transcript_id "PBfusion.503.2";
PIN_chr14	PacBio	exon	19994566	19994630	.	-	.	gene_id "PBfusion.503"; transcript_id "PBfusion.503.2";
PIN_chr14	PacBio	exon	19995057	19995158	.	-	.	gene_id "PBfusion.503"; transcript_id "PBfusion.503.2";
PIN_chr14	PacBio	exon	19995647	19995776	.	-	.	gene_id "PBfusion.503"; transcript_id "PBfusion.503.2";
PIN_chr14	PacBio	exon	19995914	19996498	.	-	.	gene_id "PBfusion.503"; transcript_id "PBfusion.503.2";
PIN_chr14	PacBio	exon	19996940	19997028	.	-	.	gene_id "PBfusion.503"; transcript_id "PBfusion.503.2";
PIN_chr14	PacBio	exon	19997488	19997622	.	-	.	gene_id "PBfusion.503"; transcript_id "PBfusion.503.2";
PIN_chr14	PacBio	exon	19998481	19998650	.	-	.	gene_id "PBfusion.503"; transcript_id "PBfusion.503.2";
PIN_chr14	PacBio	exon	19999457	19999550	.	-	.	gene_id "PBfusion.503"; transcript_id "PBfusion.503.2";
PIN_chr14	PacBio	exon	20001788	20001902	.	-	.	gene_id "PBfusion.503"; transcript_id "PBfusion.503.2";
PIN_chr14	PacBio	exon	20002318	20002537	.	-	.	gene_id "PBfusion.503"; transcript_id "PBfusion.503.2";
PIN_chr1	PacBio	transcript	12114364	12114721	.	+	.	gene_id "PBfusion.502"; transcript_id "PBfusion.502.1";
PIN_chr1	PacBio	exon	12114364	12114721	.	+	.	gene_id "PBfusion.502"; transcript_id "PBfusion.502.1";
PIN_chr12	PacBio	transcript	38415082	38415995	.	+	.	gene_id "PBfusion.502"; transcript_id "PBfusion.502.2";
PIN_chr12	PacBio	exon	38415082	38415122	.	+	.	gene_id "PBfusion.502"; transcript_id "PBfusion.502.2";
PIN_chr12	PacBio	exon	38415186	38415995	.	+	.	gene_id "PBfusion.502"; transcript_id "PBfusion.502.2";
PIN_chr10	PacBio	transcript	28796645	28860087	.	+	.	gene_id "PBfusion.509"; transcript_id "PBfusion.509.1";
PIN_chr10	PacBio	exon	28796645	28796708	.	+	.	gene_id "PBfusion.509"; transcript_id "PBfusion.509.1";
PIN_chr10	PacBio	exon	28805994	28806029	.	+	.	gene_id "PBfusion.509"; transcript_id "PBfusion.509.1";
PIN_chr10	PacBio	exon	28853940	28853966	.	+	.	gene_id "PBfusion.509"; transcript_id "PBfusion.509.1";
PIN_chr10	PacBio	exon	28858242	28858398	.	+	.	gene_id "PBfusion.509"; transcript_id "PBfusion.509.1";
PIN_chr10	PacBio	exon	28859356	28859447	.	+	.	gene_id "PBfusion.509"; transcript_id "PBfusion.509.1";
PIN_chr10	PacBio	exon	28859968	28860087	.	+	.	gene_id "PBfusion.509"; transcript_id "PBfusion.509.1";
PIN_chr10	PacBio	transcript	50622430	50641692	.	+	.	gene_id "PBfusion.509"; transcript_id "PBfusion.509.2";
PIN_chr10	PacBio	exon	50622430	50622616	.	+	.	gene_id "PBfusion.509"; transcript_id "PBfusion.509.2";
PIN_chr10	PacBio	exon	50623028	50623170	.	+	.	gene_id "PBfusion.509"; transcript_id "PBfusion.509.2";
PIN_chr10	PacBio	exon	50623625	50623752	.	+	.	gene_id "PBfusion.509"; transcript_id "PBfusion.509.2";
PIN_chr10	PacBio	exon	50624268	50624418	.	+	.	gene_id "PBfusion.509"; transcript_id "PBfusion.509.2";
PIN_chr10	PacBio	exon	50624843	50624995	.	+	.	gene_id "PBfusion.509"; transcript_id "PBfusion.509.2";
PIN_chr10	PacBio	exon	50625507	50625673	.	+	.	gene_id "PBfusion.509"; transcript_id "PBfusion.509.2";
PIN_chr10	PacBio	exon	50625881	50625999	.	+	.	gene_id "PBfusion.509"; transcript_id "PBfusion.509.2";
PIN_chr10	PacBio	exon	50635195	50635398	.	+	.	gene_id "PBfusion.509"; transcript_id "PBfusion.509.2";
PIN_chr10	PacBio	exon	50636262	50636318	.	+	.	gene_id "PBfusion.509"; transcript_id "PBfusion.509.2";
PIN_chr10	PacBio	exon	50640145	50641692	.	+	.	gene_id "PBfusion.509"; transcript_id "PBfusion.509.2";
PIN_chr7	PacBio	transcript	32690982	32706695	.	+	.	gene_id "PBfusion.508"; transcript_id "PBfusion.508.1";
PIN_chr7	PacBio	exon	32690982	32691023	.	+	.	gene_id "PBfusion.508"; transcript_id "PBfusion.508.1";
PIN_chr7	PacBio	exon	32693140	32693195	.	+	.	gene_id "PBfusion.508"; transcript_id "PBfusion.508.1";
PIN_chr7	PacBio	exon	32693926	32693999	.	+	.	gene_id "PBfusion.508"; transcript_id "PBfusion.508.1";
PIN_chr7	PacBio	exon	32694776	32694820	.	+	.	gene_id "PBfusion.508"; transcript_id "PBfusion.508.1";
PIN_chr7	PacBio	exon	32694981	32695099	.	+	.	gene_id "PBfusion.508"; transcript_id "PBfusion.508.1";
PIN_chr7	PacBio	exon	32696544	32696678	.	+	.	gene_id "PBfusion.508"; transcript_id "PBfusion.508.1";
PIN_chr7	PacBio	exon	32698432	32698507	.	+	.	gene_id "PBfusion.508"; transcript_id "PBfusion.508.1";
PIN_chr7	PacBio	exon	32699289	32699490	.	+	.	gene_id "PBfusion.508"; transcript_id "PBfusion.508.1";
PIN_chr7	PacBio	exon	32699821	32699892	.	+	.	gene_id "PBfusion.508"; transcript_id "PBfusion.508.1";
PIN_chr7	PacBio	exon	32700144	32700256	.	+	.	gene_id "PBfusion.508"; transcript_id "PBfusion.508.1";
PIN_chr7	PacBio	exon	32701229	32701398	.	+	.	gene_id "PBfusion.508"; transcript_id "PBfusion.508.1";
PIN_chr7	PacBio	exon	32701859	32701927	.	+	.	gene_id "PBfusion.508"; transcript_id "PBfusion.508.1";
PIN_chr7	PacBio	exon	32702821	32702893	.	+	.	gene_id "PBfusion.508"; transcript_id "PBfusion.508.1";
PIN_chr7	PacBio	exon	32703250	32703388	.	+	.	gene_id "PBfusion.508"; transcript_id "PBfusion.508.1";
PIN_chr7	PacBio	exon	32704045	32704086	.	+	.	gene_id "PBfusion.508"; transcript_id "PBfusion.508.1";
PIN_chr7	PacBio	exon	32704824	32704992	.	+	.	gene_id "PBfusion.508"; transcript_id "PBfusion.508.1";
PIN_chr7	PacBio	exon	32705255	32705363	.	+	.	gene_id "PBfusion.508"; transcript_id "PBfusion.508.1";
PIN_chr7	PacBio	exon	32705702	32706695	.	+	.	gene_id "PBfusion.508"; transcript_id "PBfusion.508.1";
PIN_chr7	PacBio	transcript	32853141	32863119	.	+	.	gene_id "PBfusion.508"; transcript_id "PBfusion.508.2";
PIN_chr7	PacBio	exon	32853141	32853278	.	+	.	gene_id "PBfusion.508"; transcript_id "PBfusion.508.2";
PIN_chr7	PacBio	exon	32856374	32856523	.	+	.	gene_id "PBfusion.508"; transcript_id "PBfusion.508.2";
PIN_chr7	PacBio	exon	32857434	32857501	.	+	.	gene_id "PBfusion.508"; transcript_id "PBfusion.508.2";
PIN_chr7	PacBio	exon	32857859	32857952	.	+	.	gene_id "PBfusion.508"; transcript_id "PBfusion.508.2";
PIN_chr7	PacBio	exon	32859047	32859052	.	+	.	gene_id "PBfusion.508"; transcript_id "PBfusion.508.2";
PIN_chr7	PacBio	exon	32859305	32859364	.	+	.	gene_id "PBfusion.508"; transcript_id "PBfusion.508.2";
PIN_chr7	PacBio	exon	32860268	32860427	.	+	.	gene_id "PBfusion.508"; transcript_id "PBfusion.508.2";
PIN_chr7	PacBio	exon	32863024	32863119	.	+	.	gene_id "PBfusion.508"; transcript_id "PBfusion.508.2";
scaffold1163	PacBio	transcript	60259	61783	.	+	.	gene_id "PBfusion.288"; transcript_id "PBfusion.288.1";
scaffold1163	PacBio	exon	60259	60421	.	+	.	gene_id "PBfusion.288"; transcript_id "PBfusion.288.1";
scaffold1163	PacBio	exon	60654	60802	.	+	.	gene_id "PBfusion.288"; transcript_id "PBfusion.288.1";
scaffold1163	PacBio	exon	61370	61783	.	+	.	gene_id "PBfusion.288"; transcript_id "PBfusion.288.1";
scaffold1163	PacBio	transcript	144771	177186	.	+	.	gene_id "PBfusion.288"; transcript_id "PBfusion.288.2";
scaffold1163	PacBio	exon	144771	144851	.	+	.	gene_id "PBfusion.288"; transcript_id "PBfusion.288.2";
scaffold1163	PacBio	exon	149521	149780	.	+	.	gene_id "PBfusion.288"; transcript_id "PBfusion.288.2";
scaffold1163	PacBio	exon	150175	150301	.	+	.	gene_id "PBfusion.288"; transcript_id "PBfusion.288.2";
scaffold1163	PacBio	exon	150810	150928	.	+	.	gene_id "PBfusion.288"; transcript_id "PBfusion.288.2";
scaffold1163	PacBio	exon	158182	158310	.	+	.	gene_id "PBfusion.288"; transcript_id "PBfusion.288.2";
scaffold1163	PacBio	exon	159413	159555	.	+	.	gene_id "PBfusion.288"; transcript_id "PBfusion.288.2";
scaffold1163	PacBio	exon	159840	159907	.	+	.	gene_id "PBfusion.288"; transcript_id "PBfusion.288.2";
scaffold1163	PacBio	exon	160120	160228	.	+	.	gene_id "PBfusion.288"; transcript_id "PBfusion.288.2";
scaffold1163	PacBio	exon	163302	163376	.	+	.	gene_id "PBfusion.288"; transcript_id "PBfusion.288.2";
scaffold1163	PacBio	exon	163626	163815	.	+	.	gene_id "PBfusion.288"; transcript_id "PBfusion.288.2";
scaffold1163	PacBio	exon	164544	164650	.	+	.	gene_id "PBfusion.288"; transcript_id "PBfusion.288.2";
scaffold1163	PacBio	exon	165004	165164	.	+	.	gene_id "PBfusion.288"; transcript_id "PBfusion.288.2";
scaffold1163	PacBio	exon	165569	165660	.	+	.	gene_id "PBfusion.288"; transcript_id "PBfusion.288.2";
scaffold1163	PacBio	exon	165820	165892	.	+	.	gene_id "PBfusion.288"; transcript_id "PBfusion.288.2";
scaffold1163	PacBio	exon	168464	168572	.	+	.	gene_id "PBfusion.288"; transcript_id "PBfusion.288.2";
scaffold1163	PacBio	exon	168871	168972	.	+	.	gene_id "PBfusion.288"; transcript_id "PBfusion.288.2";
scaffold1163	PacBio	exon	169557	169637	.	+	.	gene_id "PBfusion.288"; transcript_id "PBfusion.288.2";
scaffold1163	PacBio	exon	170772	170886	.	+	.	gene_id "PBfusion.288"; transcript_id "PBfusion.288.2";
scaffold1163	PacBio	exon	172007	172113	.	+	.	gene_id "PBfusion.288"; transcript_id "PBfusion.288.2";
scaffold1163	PacBio	exon	173481	173512	.	+	.	gene_id "PBfusion.288"; transcript_id "PBfusion.288.2";
scaffold1163	PacBio	exon	174849	175029	.	+	.	gene_id "PBfusion.288"; transcript_id "PBfusion.288.2";
scaffold1163	PacBio	exon	175482	175626	.	+	.	gene_id "PBfusion.288"; transcript_id "PBfusion.288.2";
scaffold1163	PacBio	exon	175917	176029	.	+	.	gene_id "PBfusion.288"; transcript_id "PBfusion.288.2";
scaffold1163	PacBio	exon	176603	176753	.	+	.	gene_id "PBfusion.288"; transcript_id "PBfusion.288.2";
scaffold1163	PacBio	exon	177097	177186	.	+	.	gene_id "PBfusion.288"; transcript_id "PBfusion.288.2";
PIN_chr14	PacBio	transcript	40766167	40776793	.	+	.	gene_id "PBfusion.260"; transcript_id "PBfusion.260.1";
PIN_chr14	PacBio	exon	40766167	40766392	.	+	.	gene_id "PBfusion.260"; transcript_id "PBfusion.260.1";
PIN_chr14	PacBio	exon	40767033	40767231	.	+	.	gene_id "PBfusion.260"; transcript_id "PBfusion.260.1";
PIN_chr14	PacBio	exon	40767890	40768082	.	+	.	gene_id "PBfusion.260"; transcript_id "PBfusion.260.1";
PIN_chr14	PacBio	exon	40768570	40768719	.	+	.	gene_id "PBfusion.260"; transcript_id "PBfusion.260.1";
PIN_chr14	PacBio	exon	40769353	40769472	.	+	.	gene_id "PBfusion.260"; transcript_id "PBfusion.260.1";
PIN_chr14	PacBio	exon	40769842	40770027	.	+	.	gene_id "PBfusion.260"; transcript_id "PBfusion.260.1";
PIN_chr14	PacBio	exon	40770729	40770866	.	+	.	gene_id "PBfusion.260"; transcript_id "PBfusion.260.1";
PIN_chr14	PacBio	exon	40771380	40771560	.	+	.	gene_id "PBfusion.260"; transcript_id "PBfusion.260.1";
PIN_chr14	PacBio	exon	40772831	40772946	.	+	.	gene_id "PBfusion.260"; transcript_id "PBfusion.260.1";
PIN_chr14	PacBio	exon	40776456	40776793	.	+	.	gene_id "PBfusion.260"; transcript_id "PBfusion.260.1";
PIN_chr6	PacBio	transcript	18480060	18480280	.	+	.	gene_id "PBfusion.260"; transcript_id "PBfusion.260.2";
PIN_chr6	PacBio	exon	18480060	18480280	.	+	.	gene_id "PBfusion.260"; transcript_id "PBfusion.260.2";
PIN_chr1	PacBio	transcript	67468545	67471019	.	-	.	gene_id "PBfusion.261"; transcript_id "PBfusion.261.1";
PIN_chr1	PacBio	exon	67468545	67471019	.	-	.	gene_id "PBfusion.261"; transcript_id "PBfusion.261.1";
PIN_chr9	PacBio	transcript	64811227	64811379	.	+	.	gene_id "PBfusion.261"; transcript_id "PBfusion.261.2";
PIN_chr9	PacBio	exon	64811227	64811379	.	+	.	gene_id "PBfusion.261"; transcript_id "PBfusion.261.2";
PIN_chr1	PacBio	transcript	50619005	50668029	.	+	.	gene_id "PBfusion.262"; transcript_id "PBfusion.262.1";
PIN_chr1	PacBio	exon	50619005	50619128	.	+	.	gene_id "PBfusion.262"; transcript_id "PBfusion.262.1";
PIN_chr1	PacBio	exon	50619454	50619550	.	+	.	gene_id "PBfusion.262"; transcript_id "PBfusion.262.1";
PIN_chr1	PacBio	exon	50619928	50620025	.	+	.	gene_id "PBfusion.262"; transcript_id "PBfusion.262.1";
PIN_chr1	PacBio	exon	50620287	50620333	.	+	.	gene_id "PBfusion.262"; transcript_id "PBfusion.262.1";
PIN_chr1	PacBio	exon	50621416	50621547	.	+	.	gene_id "PBfusion.262"; transcript_id "PBfusion.262.1";
PIN_chr1	PacBio	exon	50622326	50622410	.	+	.	gene_id "PBfusion.262"; transcript_id "PBfusion.262.1";
PIN_chr1	PacBio	exon	50623104	50623182	.	+	.	gene_id "PBfusion.262"; transcript_id "PBfusion.262.1";
PIN_chr1	PacBio	exon	50623340	50623480	.	+	.	gene_id "PBfusion.262"; transcript_id "PBfusion.262.1";
PIN_chr1	PacBio	exon	50642518	50642587	.	+	.	gene_id "PBfusion.262"; transcript_id "PBfusion.262.1";
PIN_chr1	PacBio	exon	50654444	50654522	.	+	.	gene_id "PBfusion.262"; transcript_id "PBfusion.262.1";
PIN_chr1	PacBio	exon	50665658	50665803	.	+	.	gene_id "PBfusion.262"; transcript_id "PBfusion.262.1";
PIN_chr1	PacBio	exon	50665991	50666078	.	+	.	gene_id "PBfusion.262"; transcript_id "PBfusion.262.1";
PIN_chr1	PacBio	exon	50667322	50668029	.	+	.	gene_id "PBfusion.262"; transcript_id "PBfusion.262.1";
PIN_chr1	PacBio	transcript	71631524	71631645	.	+	.	gene_id "PBfusion.262"; transcript_id "PBfusion.262.2";
PIN_chr1	PacBio	exon	71631524	71631645	.	+	.	gene_id "PBfusion.262"; transcript_id "PBfusion.262.2";
PIN_chr1	PacBio	transcript	23259449	23287622	.	-	.	gene_id "PBfusion.263"; transcript_id "PBfusion.263.1";
PIN_chr1	PacBio	exon	23259449	23259547	.	-	.	gene_id "PBfusion.263"; transcript_id "PBfusion.263.1";
PIN_chr1	PacBio	exon	23267890	23268006	.	-	.	gene_id "PBfusion.263"; transcript_id "PBfusion.263.1";
PIN_chr1	PacBio	exon	23279161	23279283	.	-	.	gene_id "PBfusion.263"; transcript_id "PBfusion.263.1";
PIN_chr1	PacBio	exon	23286759	23286890	.	-	.	gene_id "PBfusion.263"; transcript_id "PBfusion.263.1";
PIN_chr1	PacBio	exon	23287522	23287622	.	-	.	gene_id "PBfusion.263"; transcript_id "PBfusion.263.1";
PIN_chr4	PacBio	transcript	6912844	6914980	.	+	.	gene_id "PBfusion.263"; transcript_id "PBfusion.263.2";
PIN_chr4	PacBio	exon	6912844	6913462	.	+	.	gene_id "PBfusion.263"; transcript_id "PBfusion.263.2";
PIN_chr4	PacBio	exon	6913864	6914120	.	+	.	gene_id "PBfusion.263"; transcript_id "PBfusion.263.2";
PIN_chr4	PacBio	exon	6914385	6914831	.	+	.	gene_id "PBfusion.263"; transcript_id "PBfusion.263.2";
PIN_chr4	PacBio	exon	6914886	6914980	.	+	.	gene_id "PBfusion.263"; transcript_id "PBfusion.263.2";
PIN_chr2	PacBio	transcript	15249657	15272528	.	-	.	gene_id "PBfusion.264"; transcript_id "PBfusion.264.1";
PIN_chr2	PacBio	exon	15249657	15249778	.	-	.	gene_id "PBfusion.264"; transcript_id "PBfusion.264.1";
PIN_chr2	PacBio	exon	15250341	15251787	.	-	.	gene_id "PBfusion.264"; transcript_id "PBfusion.264.1";
PIN_chr2	PacBio	exon	15252140	15252304	.	-	.	gene_id "PBfusion.264"; transcript_id "PBfusion.264.1";
PIN_chr2	PacBio	exon	15252602	15252781	.	-	.	gene_id "PBfusion.264"; transcript_id "PBfusion.264.1";
PIN_chr2	PacBio	exon	15252908	15252979	.	-	.	gene_id "PBfusion.264"; transcript_id "PBfusion.264.1";
PIN_chr2	PacBio	exon	15253688	15253855	.	-	.	gene_id "PBfusion.264"; transcript_id "PBfusion.264.1";
PIN_chr2	PacBio	exon	15255716	15255856	.	-	.	gene_id "PBfusion.264"; transcript_id "PBfusion.264.1";
PIN_chr2	PacBio	exon	15256081	15256225	.	-	.	gene_id "PBfusion.264"; transcript_id "PBfusion.264.1";
PIN_chr2	PacBio	exon	15260376	15260494	.	-	.	gene_id "PBfusion.264"; transcript_id "PBfusion.264.1";
PIN_chr2	PacBio	exon	15260829	15261063	.	-	.	gene_id "PBfusion.264"; transcript_id "PBfusion.264.1";
PIN_chr2	PacBio	exon	15267907	15268085	.	-	.	gene_id "PBfusion.264"; transcript_id "PBfusion.264.1";
PIN_chr2	PacBio	exon	15268839	15268857	.	-	.	gene_id "PBfusion.264"; transcript_id "PBfusion.264.1";
PIN_chr2	PacBio	exon	15272396	15272528	.	-	.	gene_id "PBfusion.264"; transcript_id "PBfusion.264.1";
PIN_chr8	PacBio	transcript	14154374	14161637	.	+	.	gene_id "PBfusion.264"; transcript_id "PBfusion.264.2";
PIN_chr8	PacBio	exon	14154374	14154504	.	+	.	gene_id "PBfusion.264"; transcript_id "PBfusion.264.2";
PIN_chr8	PacBio	exon	14155976	14156096	.	+	.	gene_id "PBfusion.264"; transcript_id "PBfusion.264.2";
PIN_chr8	PacBio	exon	14156410	14156604	.	+	.	gene_id "PBfusion.264"; transcript_id "PBfusion.264.2";
PIN_chr8	PacBio	exon	14159733	14159872	.	+	.	gene_id "PBfusion.264"; transcript_id "PBfusion.264.2";
PIN_chr8	PacBio	exon	14160199	14160307	.	+	.	gene_id "PBfusion.264"; transcript_id "PBfusion.264.2";
PIN_chr8	PacBio	exon	14160428	14161637	.	+	.	gene_id "PBfusion.264"; transcript_id "PBfusion.264.2";
PIN_chr1	PacBio	transcript	2489881	2492760	.	-	.	gene_id "PBfusion.265"; transcript_id "PBfusion.265.1";
PIN_chr1	PacBio	exon	2489881	2489939	.	-	.	gene_id "PBfusion.265"; transcript_id "PBfusion.265.1";
PIN_chr1	PacBio	exon	2492653	2492760	.	-	.	gene_id "PBfusion.265"; transcript_id "PBfusion.265.1";
PIN_chr3	PacBio	transcript	1928640	1949526	.	-	.	gene_id "PBfusion.265"; transcript_id "PBfusion.265.2";
PIN_chr3	PacBio	exon	1928640	1930909	.	-	.	gene_id "PBfusion.265"; transcript_id "PBfusion.265.2";
PIN_chr3	PacBio	exon	1939637	1939820	.	-	.	gene_id "PBfusion.265"; transcript_id "PBfusion.265.2";
PIN_chr3	PacBio	exon	1945741	1945758	.	-	.	gene_id "PBfusion.265"; transcript_id "PBfusion.265.2";
PIN_chr3	PacBio	exon	1948414	1948458	.	-	.	gene_id "PBfusion.265"; transcript_id "PBfusion.265.2";
PIN_chr3	PacBio	exon	1949181	1949210	.	-	.	gene_id "PBfusion.265"; transcript_id "PBfusion.265.2";
PIN_chr3	PacBio	exon	1949497	1949526	.	-	.	gene_id "PBfusion.265"; transcript_id "PBfusion.265.2";
PIN_chr5	PacBio	transcript	21331103	21338365	.	+	.	gene_id "PBfusion.266"; transcript_id "PBfusion.266.1";
PIN_chr5	PacBio	exon	21331103	21331112	.	+	.	gene_id "PBfusion.266"; transcript_id "PBfusion.266.1";
PIN_chr5	PacBio	exon	21332226	21332385	.	+	.	gene_id "PBfusion.266"; transcript_id "PBfusion.266.1";
PIN_chr5	PacBio	exon	21332850	21332927	.	+	.	gene_id "PBfusion.266"; transcript_id "PBfusion.266.1";
PIN_chr5	PacBio	exon	21333992	21334225	.	+	.	gene_id "PBfusion.266"; transcript_id "PBfusion.266.1";
PIN_chr5	PacBio	exon	21334860	21335063	.	+	.	gene_id "PBfusion.266"; transcript_id "PBfusion.266.1";
PIN_chr5	PacBio	exon	21335430	21335601	.	+	.	gene_id "PBfusion.266"; transcript_id "PBfusion.266.1";
PIN_chr5	PacBio	exon	21335887	21336158	.	+	.	gene_id "PBfusion.266"; transcript_id "PBfusion.266.1";
PIN_chr5	PacBio	exon	21336561	21336785	.	+	.	gene_id "PBfusion.266"; transcript_id "PBfusion.266.1";
PIN_chr5	PacBio	exon	21337171	21338365	.	+	.	gene_id "PBfusion.266"; transcript_id "PBfusion.266.1";
scaffold3237	PacBio	transcript	24402	28513	.	+	.	gene_id "PBfusion.266"; transcript_id "PBfusion.266.2";
scaffold3237	PacBio	exon	24402	24715	.	+	.	gene_id "PBfusion.266"; transcript_id "PBfusion.266.2";
scaffold3237	PacBio	exon	27942	27942	.	+	.	gene_id "PBfusion.266"; transcript_id "PBfusion.266.2";
scaffold3237	PacBio	exon	27968	27973	.	+	.	gene_id "PBfusion.266"; transcript_id "PBfusion.266.2";
scaffold3237	PacBio	exon	28017	28025	.	+	.	gene_id "PBfusion.266"; transcript_id "PBfusion.266.2";
scaffold3237	PacBio	exon	28406	28513	.	+	.	gene_id "PBfusion.266"; transcript_id "PBfusion.266.2";
PIN_chr13	PacBio	transcript	22099835	22105700	.	+	.	gene_id "PBfusion.348"; transcript_id "PBfusion.348.1";
PIN_chr13	PacBio	exon	22099835	22099955	.	+	.	gene_id "PBfusion.348"; transcript_id "PBfusion.348.1";
PIN_chr13	PacBio	exon	22100373	22100500	.	+	.	gene_id "PBfusion.348"; transcript_id "PBfusion.348.1";
PIN_chr13	PacBio	exon	22102433	22102519	.	+	.	gene_id "PBfusion.348"; transcript_id "PBfusion.348.1";
PIN_chr13	PacBio	exon	22102824	22102881	.	+	.	gene_id "PBfusion.348"; transcript_id "PBfusion.348.1";
PIN_chr13	PacBio	exon	22103789	22103855	.	+	.	gene_id "PBfusion.348"; transcript_id "PBfusion.348.1";
PIN_chr13	PacBio	exon	22104202	22104271	.	+	.	gene_id "PBfusion.348"; transcript_id "PBfusion.348.1";
PIN_chr13	PacBio	exon	22104969	22105700	.	+	.	gene_id "PBfusion.348"; transcript_id "PBfusion.348.1";
PIN_chr3	PacBio	transcript	49262945	49263017	.	-	.	gene_id "PBfusion.348"; transcript_id "PBfusion.348.2";
PIN_chr3	PacBio	exon	49262945	49263017	.	-	.	gene_id "PBfusion.348"; transcript_id "PBfusion.348.2";
PIN_chr10	PacBio	transcript	12360381	12364851	.	-	.	gene_id "PBfusion.347"; transcript_id "PBfusion.347.1";
PIN_chr10	PacBio	exon	12360381	12360528	.	-	.	gene_id "PBfusion.347"; transcript_id "PBfusion.347.1";
PIN_chr10	PacBio	exon	12361179	12361437	.	-	.	gene_id "PBfusion.347"; transcript_id "PBfusion.347.1";
PIN_chr10	PacBio	exon	12361681	12362146	.	-	.	gene_id "PBfusion.347"; transcript_id "PBfusion.347.1";
PIN_chr10	PacBio	exon	12364545	12364851	.	-	.	gene_id "PBfusion.347"; transcript_id "PBfusion.347.1";
scaffold4022	PacBio	transcript	176	13447	.	+	.	gene_id "PBfusion.347"; transcript_id "PBfusion.347.2";
scaffold4022	PacBio	exon	176	286	.	+	.	gene_id "PBfusion.347"; transcript_id "PBfusion.347.2";
scaffold4022	PacBio	exon	524	781	.	+	.	gene_id "PBfusion.347"; transcript_id "PBfusion.347.2";
scaffold4022	PacBio	exon	2625	2775	.	+	.	gene_id "PBfusion.347"; transcript_id "PBfusion.347.2";
scaffold4022	PacBio	exon	3329	3469	.	+	.	gene_id "PBfusion.347"; transcript_id "PBfusion.347.2";
scaffold4022	PacBio	exon	4090	4195	.	+	.	gene_id "PBfusion.347"; transcript_id "PBfusion.347.2";
scaffold4022	PacBio	exon	4298	4443	.	+	.	gene_id "PBfusion.347"; transcript_id "PBfusion.347.2";
scaffold4022	PacBio	exon	8826	8947	.	+	.	gene_id "PBfusion.347"; transcript_id "PBfusion.347.2";
scaffold4022	PacBio	exon	9461	9691	.	+	.	gene_id "PBfusion.347"; transcript_id "PBfusion.347.2";
scaffold4022	PacBio	exon	9868	10051	.	+	.	gene_id "PBfusion.347"; transcript_id "PBfusion.347.2";
scaffold4022	PacBio	exon	10339	10463	.	+	.	gene_id "PBfusion.347"; transcript_id "PBfusion.347.2";
scaffold4022	PacBio	exon	11354	11510	.	+	.	gene_id "PBfusion.347"; transcript_id "PBfusion.347.2";
scaffold4022	PacBio	exon	11756	11868	.	+	.	gene_id "PBfusion.347"; transcript_id "PBfusion.347.2";
scaffold4022	PacBio	exon	11974	12141	.	+	.	gene_id "PBfusion.347"; transcript_id "PBfusion.347.2";
scaffold4022	PacBio	exon	12329	12455	.	+	.	gene_id "PBfusion.347"; transcript_id "PBfusion.347.2";
scaffold4022	PacBio	exon	13045	13447	.	+	.	gene_id "PBfusion.347"; transcript_id "PBfusion.347.2";
PIN_chr2	PacBio	transcript	28439623	28440453	.	-	.	gene_id "PBfusion.610"; transcript_id "PBfusion.610.1";
PIN_chr2	PacBio	exon	28439623	28439838	.	-	.	gene_id "PBfusion.610"; transcript_id "PBfusion.610.1";
PIN_chr2	PacBio	exon	28440400	28440453	.	-	.	gene_id "PBfusion.610"; transcript_id "PBfusion.610.1";
PIN_chr2	PacBio	transcript	35915093	35927666	.	+	.	gene_id "PBfusion.610"; transcript_id "PBfusion.610.2";
PIN_chr2	PacBio	exon	35915093	35915215	.	+	.	gene_id "PBfusion.610"; transcript_id "PBfusion.610.2";
PIN_chr2	PacBio	exon	35915520	35915639	.	+	.	gene_id "PBfusion.610"; transcript_id "PBfusion.610.2";
PIN_chr2	PacBio	exon	35916198	35916329	.	+	.	gene_id "PBfusion.610"; transcript_id "PBfusion.610.2";
PIN_chr2	PacBio	exon	35916675	35916935	.	+	.	gene_id "PBfusion.610"; transcript_id "PBfusion.610.2";
PIN_chr2	PacBio	exon	35917212	35917433	.	+	.	gene_id "PBfusion.610"; transcript_id "PBfusion.610.2";
PIN_chr2	PacBio	exon	35917740	35917892	.	+	.	gene_id "PBfusion.610"; transcript_id "PBfusion.610.2";
PIN_chr2	PacBio	exon	35918278	35918406	.	+	.	gene_id "PBfusion.610"; transcript_id "PBfusion.610.2";
PIN_chr2	PacBio	exon	35918684	35918803	.	+	.	gene_id "PBfusion.610"; transcript_id "PBfusion.610.2";
PIN_chr2	PacBio	exon	35919561	35919668	.	+	.	gene_id "PBfusion.610"; transcript_id "PBfusion.610.2";
PIN_chr2	PacBio	exon	35920214	35920336	.	+	.	gene_id "PBfusion.610"; transcript_id "PBfusion.610.2";
PIN_chr2	PacBio	exon	35920818	35920989	.	+	.	gene_id "PBfusion.610"; transcript_id "PBfusion.610.2";
PIN_chr2	PacBio	exon	35921381	35921538	.	+	.	gene_id "PBfusion.610"; transcript_id "PBfusion.610.2";
PIN_chr2	PacBio	exon	35921803	35921926	.	+	.	gene_id "PBfusion.610"; transcript_id "PBfusion.610.2";
PIN_chr2	PacBio	exon	35924628	35924746	.	+	.	gene_id "PBfusion.610"; transcript_id "PBfusion.610.2";
PIN_chr2	PacBio	exon	35926686	35927666	.	+	.	gene_id "PBfusion.610"; transcript_id "PBfusion.610.2";
PIN_chr10	PacBio	transcript	32454040	32455246	.	+	.	gene_id "PBfusion.598"; transcript_id "PBfusion.598.1";
PIN_chr10	PacBio	exon	32454040	32455246	.	+	.	gene_id "PBfusion.598"; transcript_id "PBfusion.598.1";
PIN_chr4	PacBio	transcript	6027114	6033783	.	-	.	gene_id "PBfusion.598"; transcript_id "PBfusion.598.2";
PIN_chr4	PacBio	exon	6027114	6027742	.	-	.	gene_id "PBfusion.598"; transcript_id "PBfusion.598.2";
PIN_chr4	PacBio	exon	6027806	6027887	.	-	.	gene_id "PBfusion.598"; transcript_id "PBfusion.598.2";
PIN_chr4	PacBio	exon	6028034	6028102	.	-	.	gene_id "PBfusion.598"; transcript_id "PBfusion.598.2";
PIN_chr4	PacBio	exon	6028723	6028834	.	-	.	gene_id "PBfusion.598"; transcript_id "PBfusion.598.2";
PIN_chr4	PacBio	exon	6028947	6029039	.	-	.	gene_id "PBfusion.598"; transcript_id "PBfusion.598.2";
PIN_chr4	PacBio	exon	6031364	6031373	.	-	.	gene_id "PBfusion.598"; transcript_id "PBfusion.598.2";
PIN_chr4	PacBio	exon	6032584	6032700	.	-	.	gene_id "PBfusion.598"; transcript_id "PBfusion.598.2";
PIN_chr4	PacBio	exon	6033754	6033783	.	-	.	gene_id "PBfusion.598"; transcript_id "PBfusion.598.2";
PIN_chr11	PacBio	transcript	26796473	26860848	.	+	.	gene_id "PBfusion.344"; transcript_id "PBfusion.344.1";
PIN_chr11	PacBio	exon	26796473	26796795	.	+	.	gene_id "PBfusion.344"; transcript_id "PBfusion.344.1";
PIN_chr11	PacBio	exon	26796997	26797014	.	+	.	gene_id "PBfusion.344"; transcript_id "PBfusion.344.1";
PIN_chr11	PacBio	exon	26798487	26798569	.	+	.	gene_id "PBfusion.344"; transcript_id "PBfusion.344.1";
PIN_chr11	PacBio	exon	26803498	26803602	.	+	.	gene_id "PBfusion.344"; transcript_id "PBfusion.344.1";
PIN_chr11	PacBio	exon	26841637	26841775	.	+	.	gene_id "PBfusion.344"; transcript_id "PBfusion.344.1";
PIN_chr11	PacBio	exon	26843670	26843836	.	+	.	gene_id "PBfusion.344"; transcript_id "PBfusion.344.1";
PIN_chr11	PacBio	exon	26844317	26844383	.	+	.	gene_id "PBfusion.344"; transcript_id "PBfusion.344.1";
PIN_chr11	PacBio	exon	26853949	26854037	.	+	.	gene_id "PBfusion.344"; transcript_id "PBfusion.344.1";
PIN_chr11	PacBio	exon	26856423	26856506	.	+	.	gene_id "PBfusion.344"; transcript_id "PBfusion.344.1";
PIN_chr11	PacBio	exon	26856740	26856833	.	+	.	gene_id "PBfusion.344"; transcript_id "PBfusion.344.1";
PIN_chr11	PacBio	exon	26857503	26857633	.	+	.	gene_id "PBfusion.344"; transcript_id "PBfusion.344.1";
PIN_chr11	PacBio	exon	26859107	26859195	.	+	.	gene_id "PBfusion.344"; transcript_id "PBfusion.344.1";
PIN_chr11	PacBio	exon	26859469	26859571	.	+	.	gene_id "PBfusion.344"; transcript_id "PBfusion.344.1";
PIN_chr11	PacBio	exon	26859876	26860133	.	+	.	gene_id "PBfusion.344"; transcript_id "PBfusion.344.1";
PIN_chr11	PacBio	exon	26860352	26860469	.	+	.	gene_id "PBfusion.344"; transcript_id "PBfusion.344.1";
PIN_chr11	PacBio	exon	26860748	26860848	.	+	.	gene_id "PBfusion.344"; transcript_id "PBfusion.344.1";
scaffold9208_M	PacBio	transcript	32846	50247	.	-	.	gene_id "PBfusion.344"; transcript_id "PBfusion.344.2";
scaffold9208_M	PacBio	exon	32846	34673	.	-	.	gene_id "PBfusion.344"; transcript_id "PBfusion.344.2";
scaffold9208_M	PacBio	exon	40402	40519	.	-	.	gene_id "PBfusion.344"; transcript_id "PBfusion.344.2";
scaffold9208_M	PacBio	exon	42974	43091	.	-	.	gene_id "PBfusion.344"; transcript_id "PBfusion.344.2";
scaffold9208_M	PacBio	exon	45418	45551	.	-	.	gene_id "PBfusion.344"; transcript_id "PBfusion.344.2";
scaffold9208_M	PacBio	exon	46099	46184	.	-	.	gene_id "PBfusion.344"; transcript_id "PBfusion.344.2";
scaffold9208_M	PacBio	exon	46513	46746	.	-	.	gene_id "PBfusion.344"; transcript_id "PBfusion.344.2";
scaffold9208_M	PacBio	exon	48942	49162	.	-	.	gene_id "PBfusion.344"; transcript_id "PBfusion.344.2";
scaffold9208_M	PacBio	exon	49521	49733	.	-	.	gene_id "PBfusion.344"; transcript_id "PBfusion.344.2";
scaffold9208_M	PacBio	exon	50125	50247	.	-	.	gene_id "PBfusion.344"; transcript_id "PBfusion.344.2";
PIN_chr1	PacBio	transcript	58404727	58422634	.	-	.	gene_id "PBfusion.615"; transcript_id "PBfusion.615.1";
PIN_chr1	PacBio	exon	58404727	58404823	.	-	.	gene_id "PBfusion.615"; transcript_id "PBfusion.615.1";
PIN_chr1	PacBio	exon	58405077	58405278	.	-	.	gene_id "PBfusion.615"; transcript_id "PBfusion.615.1";
PIN_chr1	PacBio	exon	58406164	58406294	.	-	.	gene_id "PBfusion.615"; transcript_id "PBfusion.615.1";
PIN_chr1	PacBio	exon	58416784	58416835	.	-	.	gene_id "PBfusion.615"; transcript_id "PBfusion.615.1";
PIN_chr1	PacBio	exon	58419665	58419671	.	-	.	gene_id "PBfusion.615"; transcript_id "PBfusion.615.1";
PIN_chr1	PacBio	exon	58419678	58419683	.	-	.	gene_id "PBfusion.615"; transcript_id "PBfusion.615.1";
PIN_chr1	PacBio	exon	58419702	58419707	.	-	.	gene_id "PBfusion.615"; transcript_id "PBfusion.615.1";
PIN_chr1	PacBio	exon	58420114	58420120	.	-	.	gene_id "PBfusion.615"; transcript_id "PBfusion.615.1";
PIN_chr1	PacBio	exon	58420532	58420618	.	-	.	gene_id "PBfusion.615"; transcript_id "PBfusion.615.1";
PIN_chr1	PacBio	exon	58422466	58422634	.	-	.	gene_id "PBfusion.615"; transcript_id "PBfusion.615.1";
PIN_chr14	PacBio	transcript	9917814	9917882	.	+	.	gene_id "PBfusion.615"; transcript_id "PBfusion.615.2";
PIN_chr14	PacBio	exon	9917814	9917882	.	+	.	gene_id "PBfusion.615"; transcript_id "PBfusion.615.2";
PIN_chr12	PacBio	transcript	15151995	15152421	.	+	.	gene_id "PBfusion.342"; transcript_id "PBfusion.342.1";
PIN_chr12	PacBio	exon	15151995	15152421	.	+	.	gene_id "PBfusion.342"; transcript_id "PBfusion.342.1";
PIN_chr3	PacBio	transcript	58561477	58566955	.	-	.	gene_id "PBfusion.342"; transcript_id "PBfusion.342.2";
PIN_chr3	PacBio	exon	58561477	58561803	.	-	.	gene_id "PBfusion.342"; transcript_id "PBfusion.342.2";
PIN_chr3	PacBio	exon	58563143	58563759	.	-	.	gene_id "PBfusion.342"; transcript_id "PBfusion.342.2";
PIN_chr3	PacBio	exon	58563771	58564509	.	-	.	gene_id "PBfusion.342"; transcript_id "PBfusion.342.2";
PIN_chr3	PacBio	exon	58566915	58566955	.	-	.	gene_id "PBfusion.342"; transcript_id "PBfusion.342.2";
PIN_chr1	PacBio	transcript	32676032	32728433	.	-	.	gene_id "PBfusion.617"; transcript_id "PBfusion.617.1";
PIN_chr1	PacBio	exon	32676032	32676961	.	-	.	gene_id "PBfusion.617"; transcript_id "PBfusion.617.1";
PIN_chr1	PacBio	exon	32678074	32678209	.	-	.	gene_id "PBfusion.617"; transcript_id "PBfusion.617.1";
PIN_chr1	PacBio	exon	32680371	32680508	.	-	.	gene_id "PBfusion.617"; transcript_id "PBfusion.617.1";
PIN_chr1	PacBio	exon	32681178	32681272	.	-	.	gene_id "PBfusion.617"; transcript_id "PBfusion.617.1";
PIN_chr1	PacBio	exon	32681524	32681637	.	-	.	gene_id "PBfusion.617"; transcript_id "PBfusion.617.1";
PIN_chr1	PacBio	exon	32681799	32681873	.	-	.	gene_id "PBfusion.617"; transcript_id "PBfusion.617.1";
PIN_chr1	PacBio	exon	32682236	32682324	.	-	.	gene_id "PBfusion.617"; transcript_id "PBfusion.617.1";
PIN_chr1	PacBio	exon	32682766	32682865	.	-	.	gene_id "PBfusion.617"; transcript_id "PBfusion.617.1";
PIN_chr1	PacBio	exon	32683198	32683272	.	-	.	gene_id "PBfusion.617"; transcript_id "PBfusion.617.1";
PIN_chr1	PacBio	exon	32684102	32684173	.	-	.	gene_id "PBfusion.617"; transcript_id "PBfusion.617.1";
PIN_chr1	PacBio	exon	32685716	32685786	.	-	.	gene_id "PBfusion.617"; transcript_id "PBfusion.617.1";
PIN_chr1	PacBio	exon	32687404	32687488	.	-	.	gene_id "PBfusion.617"; transcript_id "PBfusion.617.1";
PIN_chr1	PacBio	exon	32698167	32698283	.	-	.	gene_id "PBfusion.617"; transcript_id "PBfusion.617.1";
PIN_chr1	PacBio	exon	32700756	32700895	.	-	.	gene_id "PBfusion.617"; transcript_id "PBfusion.617.1";
PIN_chr1	PacBio	exon	32707445	32707579	.	-	.	gene_id "PBfusion.617"; transcript_id "PBfusion.617.1";
PIN_chr1	PacBio	exon	32708688	32708806	.	-	.	gene_id "PBfusion.617"; transcript_id "PBfusion.617.1";
PIN_chr1	PacBio	exon	32723196	32723295	.	-	.	gene_id "PBfusion.617"; transcript_id "PBfusion.617.1";
PIN_chr1	PacBio	exon	32728304	32728433	.	-	.	gene_id "PBfusion.617"; transcript_id "PBfusion.617.1";
PIN_chr4	PacBio	transcript	27825321	27833384	.	+	.	gene_id "PBfusion.617"; transcript_id "PBfusion.617.2";
PIN_chr4	PacBio	exon	27825321	27825506	.	+	.	gene_id "PBfusion.617"; transcript_id "PBfusion.617.2";
PIN_chr4	PacBio	exon	27827989	27828409	.	+	.	gene_id "PBfusion.617"; transcript_id "PBfusion.617.2";
PIN_chr4	PacBio	exon	27829483	27829700	.	+	.	gene_id "PBfusion.617"; transcript_id "PBfusion.617.2";
PIN_chr4	PacBio	exon	27830440	27830547	.	+	.	gene_id "PBfusion.617"; transcript_id "PBfusion.617.2";
PIN_chr4	PacBio	exon	27831025	27831089	.	+	.	gene_id "PBfusion.617"; transcript_id "PBfusion.617.2";
PIN_chr4	PacBio	exon	27831546	27831680	.	+	.	gene_id "PBfusion.617"; transcript_id "PBfusion.617.2";
PIN_chr4	PacBio	exon	27832191	27832298	.	+	.	gene_id "PBfusion.617"; transcript_id "PBfusion.617.2";
PIN_chr4	PacBio	exon	27832733	27832793	.	+	.	gene_id "PBfusion.617"; transcript_id "PBfusion.617.2";
PIN_chr4	PacBio	exon	27833234	27833384	.	+	.	gene_id "PBfusion.617"; transcript_id "PBfusion.617.2";
PIN_chr10	PacBio	transcript	7895867	7906168	.	+	.	gene_id "PBfusion.340"; transcript_id "PBfusion.340.1";
PIN_chr10	PacBio	exon	7895867	7895953	.	+	.	gene_id "PBfusion.340"; transcript_id "PBfusion.340.1";
PIN_chr10	PacBio	exon	7900144	7900246	.	+	.	gene_id "PBfusion.340"; transcript_id "PBfusion.340.1";
PIN_chr10	PacBio	exon	7900819	7900936	.	+	.	gene_id "PBfusion.340"; transcript_id "PBfusion.340.1";
PIN_chr10	PacBio	exon	7901116	7901192	.	+	.	gene_id "PBfusion.340"; transcript_id "PBfusion.340.1";
PIN_chr10	PacBio	exon	7901392	7901537	.	+	.	gene_id "PBfusion.340"; transcript_id "PBfusion.340.1";
PIN_chr10	PacBio	exon	7902578	7902799	.	+	.	gene_id "PBfusion.340"; transcript_id "PBfusion.340.1";
PIN_chr10	PacBio	exon	7903750	7903793	.	+	.	gene_id "PBfusion.340"; transcript_id "PBfusion.340.1";
PIN_chr10	PacBio	exon	7903901	7903947	.	+	.	gene_id "PBfusion.340"; transcript_id "PBfusion.340.1";
PIN_chr10	PacBio	exon	7904325	7904439	.	+	.	gene_id "PBfusion.340"; transcript_id "PBfusion.340.1";
PIN_chr10	PacBio	exon	7904696	7904859	.	+	.	gene_id "PBfusion.340"; transcript_id "PBfusion.340.1";
PIN_chr10	PacBio	exon	7905262	7905325	.	+	.	gene_id "PBfusion.340"; transcript_id "PBfusion.340.1";
PIN_chr10	PacBio	exon	7905659	7905712	.	+	.	gene_id "PBfusion.340"; transcript_id "PBfusion.340.1";
PIN_chr10	PacBio	exon	7905862	7906168	.	+	.	gene_id "PBfusion.340"; transcript_id "PBfusion.340.1";
PIN_chr14	PacBio	transcript	45309694	45311105	.	-	.	gene_id "PBfusion.340"; transcript_id "PBfusion.340.2";
PIN_chr14	PacBio	exon	45309694	45309807	.	-	.	gene_id "PBfusion.340"; transcript_id "PBfusion.340.2";
PIN_chr14	PacBio	exon	45311016	45311105	.	-	.	gene_id "PBfusion.340"; transcript_id "PBfusion.340.2";
scaffold119	PacBio	transcript	24848	24999	.	-	.	gene_id "PBfusion.268"; transcript_id "PBfusion.268.1";
scaffold119	PacBio	exon	24848	24999	.	-	.	gene_id "PBfusion.268"; transcript_id "PBfusion.268.1";
scaffold2777	PacBio	transcript	42493	88154	.	-	.	gene_id "PBfusion.268"; transcript_id "PBfusion.268.2";
scaffold2777	PacBio	exon	42493	42678	.	-	.	gene_id "PBfusion.268"; transcript_id "PBfusion.268.2";
scaffold2777	PacBio	exon	44082	45467	.	-	.	gene_id "PBfusion.268"; transcript_id "PBfusion.268.2";
scaffold2777	PacBio	exon	83734	83809	.	-	.	gene_id "PBfusion.268"; transcript_id "PBfusion.268.2";
scaffold2777	PacBio	exon	86488	86551	.	-	.	gene_id "PBfusion.268"; transcript_id "PBfusion.268.2";
scaffold2777	PacBio	exon	87584	87635	.	-	.	gene_id "PBfusion.268"; transcript_id "PBfusion.268.2";
scaffold2777	PacBio	exon	87950	88154	.	-	.	gene_id "PBfusion.268"; transcript_id "PBfusion.268.2";
PIN_chr5	PacBio	transcript	18360078	18365808	.	-	.	gene_id "PBfusion.596"; transcript_id "PBfusion.596.1";
PIN_chr5	PacBio	exon	18360078	18360322	.	-	.	gene_id "PBfusion.596"; transcript_id "PBfusion.596.1";
PIN_chr5	PacBio	exon	18360931	18361131	.	-	.	gene_id "PBfusion.596"; transcript_id "PBfusion.596.1";
PIN_chr5	PacBio	exon	18361539	18361646	.	-	.	gene_id "PBfusion.596"; transcript_id "PBfusion.596.1";
PIN_chr5	PacBio	exon	18361894	18362096	.	-	.	gene_id "PBfusion.596"; transcript_id "PBfusion.596.1";
PIN_chr5	PacBio	exon	18363941	18364020	.	-	.	gene_id "PBfusion.596"; transcript_id "PBfusion.596.1";
PIN_chr5	PacBio	exon	18364312	18364396	.	-	.	gene_id "PBfusion.596"; transcript_id "PBfusion.596.1";
PIN_chr5	PacBio	exon	18364489	18364634	.	-	.	gene_id "PBfusion.596"; transcript_id "PBfusion.596.1";
PIN_chr5	PacBio	exon	18364656	18364661	.	-	.	gene_id "PBfusion.596"; transcript_id "PBfusion.596.1";
PIN_chr5	PacBio	exon	18364880	18365808	.	-	.	gene_id "PBfusion.596"; transcript_id "PBfusion.596.1";
scaffold20956_M	PacBio	transcript	1744	7684	.	+	.	gene_id "PBfusion.596"; transcript_id "PBfusion.596.2";
scaffold20956_M	PacBio	exon	1744	1908	.	+	.	gene_id "PBfusion.596"; transcript_id "PBfusion.596.2";
scaffold20956_M	PacBio	exon	5764	7684	.	+	.	gene_id "PBfusion.596"; transcript_id "PBfusion.596.2";
PIN_chr10	PacBio	transcript	65330685	65338449	.	+	.	gene_id "PBfusion.468"; transcript_id "PBfusion.468.1";
PIN_chr10	PacBio	exon	65330685	65330873	.	+	.	gene_id "PBfusion.468"; transcript_id "PBfusion.468.1";
PIN_chr10	PacBio	exon	65331596	65331790	.	+	.	gene_id "PBfusion.468"; transcript_id "PBfusion.468.1";
PIN_chr10	PacBio	exon	65332969	65333103	.	+	.	gene_id "PBfusion.468"; transcript_id "PBfusion.468.1";
PIN_chr10	PacBio	exon	65335194	65335247	.	+	.	gene_id "PBfusion.468"; transcript_id "PBfusion.468.1";
PIN_chr10	PacBio	exon	65336433	65336561	.	+	.	gene_id "PBfusion.468"; transcript_id "PBfusion.468.1";
PIN_chr10	PacBio	exon	65338054	65338449	.	+	.	gene_id "PBfusion.468"; transcript_id "PBfusion.468.1";
PIN_chr10	PacBio	transcript	72979221	72979552	.	-	.	gene_id "PBfusion.468"; transcript_id "PBfusion.468.2";
PIN_chr10	PacBio	exon	72979221	72979552	.	-	.	gene_id "PBfusion.468"; transcript_id "PBfusion.468.2";
PIN_chr14	PacBio	transcript	29201894	29212202	.	-	.	gene_id "PBfusion.469"; transcript_id "PBfusion.469.1";
PIN_chr14	PacBio	exon	29201894	29203743	.	-	.	gene_id "PBfusion.469"; transcript_id "PBfusion.469.1";
PIN_chr14	PacBio	exon	29207175	29207271	.	-	.	gene_id "PBfusion.469"; transcript_id "PBfusion.469.1";
PIN_chr14	PacBio	exon	29207621	29207724	.	-	.	gene_id "PBfusion.469"; transcript_id "PBfusion.469.1";
PIN_chr14	PacBio	exon	29208422	29209144	.	-	.	gene_id "PBfusion.469"; transcript_id "PBfusion.469.1";
PIN_chr14	PacBio	exon	29211660	29211911	.	-	.	gene_id "PBfusion.469"; transcript_id "PBfusion.469.1";
PIN_chr14	PacBio	exon	29212144	29212202	.	-	.	gene_id "PBfusion.469"; transcript_id "PBfusion.469.1";
PIN_chr2	PacBio	transcript	29896359	29896880	.	-	.	gene_id "PBfusion.469"; transcript_id "PBfusion.469.2";
PIN_chr2	PacBio	exon	29896359	29896880	.	-	.	gene_id "PBfusion.469"; transcript_id "PBfusion.469.2";
PIN_chr11	PacBio	transcript	34342619	34342898	.	+	.	gene_id "PBfusion.466"; transcript_id "PBfusion.466.1";
PIN_chr11	PacBio	exon	34342619	34342898	.	+	.	gene_id "PBfusion.466"; transcript_id "PBfusion.466.1";
PIN_chr2	PacBio	transcript	15741683	15753065	.	+	.	gene_id "PBfusion.466"; transcript_id "PBfusion.466.2";
PIN_chr2	PacBio	exon	15741683	15741737	.	+	.	gene_id "PBfusion.466"; transcript_id "PBfusion.466.2";
PIN_chr2	PacBio	exon	15748436	15748565	.	+	.	gene_id "PBfusion.466"; transcript_id "PBfusion.466.2";
PIN_chr2	PacBio	exon	15750279	15750349	.	+	.	gene_id "PBfusion.466"; transcript_id "PBfusion.466.2";
PIN_chr2	PacBio	exon	15750954	15753065	.	+	.	gene_id "PBfusion.466"; transcript_id "PBfusion.466.2";
PIN_chr7	PacBio	transcript	31215420	31215847	.	+	.	gene_id "PBfusion.467"; transcript_id "PBfusion.467.1";
PIN_chr7	PacBio	exon	31215420	31215847	.	+	.	gene_id "PBfusion.467"; transcript_id "PBfusion.467.1";
PIN_chr9	PacBio	transcript	87930017	87939235	.	+	.	gene_id "PBfusion.467"; transcript_id "PBfusion.467.2";
PIN_chr9	PacBio	exon	87930017	87930227	.	+	.	gene_id "PBfusion.467"; transcript_id "PBfusion.467.2";
PIN_chr9	PacBio	exon	87932915	87933036	.	+	.	gene_id "PBfusion.467"; transcript_id "PBfusion.467.2";
PIN_chr9	PacBio	exon	87936092	87936311	.	+	.	gene_id "PBfusion.467"; transcript_id "PBfusion.467.2";
PIN_chr9	PacBio	exon	87936530	87936553	.	+	.	gene_id "PBfusion.467"; transcript_id "PBfusion.467.2";
PIN_chr9	PacBio	exon	87936792	87937094	.	+	.	gene_id "PBfusion.467"; transcript_id "PBfusion.467.2";
PIN_chr9	PacBio	exon	87937372	87937410	.	+	.	gene_id "PBfusion.467"; transcript_id "PBfusion.467.2";
PIN_chr9	PacBio	exon	87937629	87938854	.	+	.	gene_id "PBfusion.467"; transcript_id "PBfusion.467.2";
PIN_chr9	PacBio	exon	87938910	87939235	.	+	.	gene_id "PBfusion.467"; transcript_id "PBfusion.467.2";
PIN_chr3	PacBio	transcript	72997665	73033480	.	+	.	gene_id "PBfusion.464"; transcript_id "PBfusion.464.1";
PIN_chr3	PacBio	exon	72997665	72997934	.	+	.	gene_id "PBfusion.464"; transcript_id "PBfusion.464.1";
PIN_chr3	PacBio	exon	73003250	73003366	.	+	.	gene_id "PBfusion.464"; transcript_id "PBfusion.464.1";
PIN_chr3	PacBio	exon	73033416	73033480	.	+	.	gene_id "PBfusion.464"; transcript_id "PBfusion.464.1";
PIN_chr6	PacBio	transcript	37683992	37698042	.	-	.	gene_id "PBfusion.464"; transcript_id "PBfusion.464.2";
PIN_chr6	PacBio	exon	37683992	37684624	.	-	.	gene_id "PBfusion.464"; transcript_id "PBfusion.464.2";
PIN_chr6	PacBio	exon	37684922	37685115	.	-	.	gene_id "PBfusion.464"; transcript_id "PBfusion.464.2";
PIN_chr6	PacBio	exon	37685227	37685360	.	-	.	gene_id "PBfusion.464"; transcript_id "PBfusion.464.2";
PIN_chr6	PacBio	exon	37685661	37685733	.	-	.	gene_id "PBfusion.464"; transcript_id "PBfusion.464.2";
PIN_chr6	PacBio	exon	37691020	37691235	.	-	.	gene_id "PBfusion.464"; transcript_id "PBfusion.464.2";
PIN_chr6	PacBio	exon	37691298	37692866	.	-	.	gene_id "PBfusion.464"; transcript_id "PBfusion.464.2";
PIN_chr6	PacBio	exon	37693875	37693956	.	-	.	gene_id "PBfusion.464"; transcript_id "PBfusion.464.2";
PIN_chr6	PacBio	exon	37697980	37698042	.	-	.	gene_id "PBfusion.464"; transcript_id "PBfusion.464.2";
PIN_chr11	PacBio	transcript	13029699	13038350	.	-	.	gene_id "PBfusion.465"; transcript_id "PBfusion.465.1";
PIN_chr11	PacBio	exon	13029699	13030334	.	-	.	gene_id "PBfusion.465"; transcript_id "PBfusion.465.1";
PIN_chr11	PacBio	exon	13033965	13034221	.	-	.	gene_id "PBfusion.465"; transcript_id "PBfusion.465.1";
PIN_chr11	PacBio	exon	13036098	13036377	.	-	.	gene_id "PBfusion.465"; transcript_id "PBfusion.465.1";
PIN_chr11	PacBio	exon	13038181	13038350	.	-	.	gene_id "PBfusion.465"; transcript_id "PBfusion.465.1";
PIN_chr5	PacBio	transcript	1037510	1037652	.	-	.	gene_id "PBfusion.465"; transcript_id "PBfusion.465.2";
PIN_chr5	PacBio	exon	1037510	1037652	.	-	.	gene_id "PBfusion.465"; transcript_id "PBfusion.465.2";
PIN_chr14	PacBio	transcript	23121559	23133292	.	+	.	gene_id "PBfusion.462"; transcript_id "PBfusion.462.1";
PIN_chr14	PacBio	exon	23121559	23122343	.	+	.	gene_id "PBfusion.462"; transcript_id "PBfusion.462.1";
PIN_chr14	PacBio	exon	23123477	23123479	.	+	.	gene_id "PBfusion.462"; transcript_id "PBfusion.462.1";
PIN_chr14	PacBio	exon	23125420	23125564	.	+	.	gene_id "PBfusion.462"; transcript_id "PBfusion.462.1";
PIN_chr14	PacBio	exon	23129277	23129411	.	+	.	gene_id "PBfusion.462"; transcript_id "PBfusion.462.1";
PIN_chr14	PacBio	exon	23129623	23129828	.	+	.	gene_id "PBfusion.462"; transcript_id "PBfusion.462.1";
PIN_chr14	PacBio	exon	23130227	23130297	.	+	.	gene_id "PBfusion.462"; transcript_id "PBfusion.462.1";
PIN_chr14	PacBio	exon	23131090	23131284	.	+	.	gene_id "PBfusion.462"; transcript_id "PBfusion.462.1";
PIN_chr14	PacBio	exon	23131814	23131930	.	+	.	gene_id "PBfusion.462"; transcript_id "PBfusion.462.1";
PIN_chr14	PacBio	exon	23132407	23133292	.	+	.	gene_id "PBfusion.462"; transcript_id "PBfusion.462.1";
Scaffold3969	PacBio	transcript	4421	11128	.	+	.	gene_id "PBfusion.462"; transcript_id "PBfusion.462.2";
Scaffold3969	PacBio	exon	4421	4462	.	+	.	gene_id "PBfusion.462"; transcript_id "PBfusion.462.2";
Scaffold3969	PacBio	exon	10132	11128	.	+	.	gene_id "PBfusion.462"; transcript_id "PBfusion.462.2";
PIN_chr3	PacBio	transcript	78123379	78123516	.	-	.	gene_id "PBfusion.463"; transcript_id "PBfusion.463.1";
PIN_chr3	PacBio	exon	78123379	78123516	.	-	.	gene_id "PBfusion.463"; transcript_id "PBfusion.463.1";
PIN_chr5	PacBio	transcript	32044815	32059015	.	+	.	gene_id "PBfusion.463"; transcript_id "PBfusion.463.2";
PIN_chr5	PacBio	exon	32044815	32045004	.	+	.	gene_id "PBfusion.463"; transcript_id "PBfusion.463.2";
PIN_chr5	PacBio	exon	32048220	32048277	.	+	.	gene_id "PBfusion.463"; transcript_id "PBfusion.463.2";
PIN_chr5	PacBio	exon	32048655	32048781	.	+	.	gene_id "PBfusion.463"; transcript_id "PBfusion.463.2";
PIN_chr5	PacBio	exon	32049456	32049574	.	+	.	gene_id "PBfusion.463"; transcript_id "PBfusion.463.2";
PIN_chr5	PacBio	exon	32050473	32050694	.	+	.	gene_id "PBfusion.463"; transcript_id "PBfusion.463.2";
PIN_chr5	PacBio	exon	32051156	32051305	.	+	.	gene_id "PBfusion.463"; transcript_id "PBfusion.463.2";
PIN_chr5	PacBio	exon	32052625	32052782	.	+	.	gene_id "PBfusion.463"; transcript_id "PBfusion.463.2";
PIN_chr5	PacBio	exon	32053184	32053256	.	+	.	gene_id "PBfusion.463"; transcript_id "PBfusion.463.2";
PIN_chr5	PacBio	exon	32053808	32053893	.	+	.	gene_id "PBfusion.463"; transcript_id "PBfusion.463.2";
PIN_chr5	PacBio	exon	32056920	32057016	.	+	.	gene_id "PBfusion.463"; transcript_id "PBfusion.463.2";
PIN_chr5	PacBio	exon	32057862	32059015	.	+	.	gene_id "PBfusion.463"; transcript_id "PBfusion.463.2";
PIN_chr9	PacBio	transcript	11663700	11672228	.	+	.	gene_id "PBfusion.460"; transcript_id "PBfusion.460.1";
PIN_chr9	PacBio	exon	11663700	11663880	.	+	.	gene_id "PBfusion.460"; transcript_id "PBfusion.460.1";
PIN_chr9	PacBio	exon	11663956	11664294	.	+	.	gene_id "PBfusion.460"; transcript_id "PBfusion.460.1";
PIN_chr9	PacBio	exon	11664610	11664710	.	+	.	gene_id "PBfusion.460"; transcript_id "PBfusion.460.1";
PIN_chr9	PacBio	exon	11665344	11665575	.	+	.	gene_id "PBfusion.460"; transcript_id "PBfusion.460.1";
PIN_chr9	PacBio	exon	11665969	11666108	.	+	.	gene_id "PBfusion.460"; transcript_id "PBfusion.460.1";
PIN_chr9	PacBio	exon	11666764	11666874	.	+	.	gene_id "PBfusion.460"; transcript_id "PBfusion.460.1";
PIN_chr9	PacBio	exon	11667662	11667727	.	+	.	gene_id "PBfusion.460"; transcript_id "PBfusion.460.1";
PIN_chr9	PacBio	exon	11668092	11668220	.	+	.	gene_id "PBfusion.460"; transcript_id "PBfusion.460.1";
PIN_chr9	PacBio	exon	11668551	11668670	.	+	.	gene_id "PBfusion.460"; transcript_id "PBfusion.460.1";
PIN_chr9	PacBio	exon	11669012	11669065	.	+	.	gene_id "PBfusion.460"; transcript_id "PBfusion.460.1";
PIN_chr9	PacBio	exon	11669890	11669982	.	+	.	gene_id "PBfusion.460"; transcript_id "PBfusion.460.1";
PIN_chr9	PacBio	exon	11670403	11670498	.	+	.	gene_id "PBfusion.460"; transcript_id "PBfusion.460.1";
PIN_chr9	PacBio	exon	11670964	11671084	.	+	.	gene_id "PBfusion.460"; transcript_id "PBfusion.460.1";
PIN_chr9	PacBio	exon	11671630	11672228	.	+	.	gene_id "PBfusion.460"; transcript_id "PBfusion.460.1";
Scaffold7546	PacBio	transcript	1006	1299	.	-	.	gene_id "PBfusion.460"; transcript_id "PBfusion.460.2";
Scaffold7546	PacBio	exon	1006	1299	.	-	.	gene_id "PBfusion.460"; transcript_id "PBfusion.460.2";
PIN_chr11	PacBio	transcript	17580861	17581002	.	-	.	gene_id "PBfusion.461"; transcript_id "PBfusion.461.1";
PIN_chr11	PacBio	exon	17580861	17581002	.	-	.	gene_id "PBfusion.461"; transcript_id "PBfusion.461.1";
PIN_chr6	PacBio	transcript	21108159	21114298	.	+	.	gene_id "PBfusion.461"; transcript_id "PBfusion.461.2";
PIN_chr6	PacBio	exon	21108159	21108222	.	+	.	gene_id "PBfusion.461"; transcript_id "PBfusion.461.2";
PIN_chr6	PacBio	exon	21108683	21108806	.	+	.	gene_id "PBfusion.461"; transcript_id "PBfusion.461.2";
PIN_chr6	PacBio	exon	21109765	21109880	.	+	.	gene_id "PBfusion.461"; transcript_id "PBfusion.461.2";
PIN_chr6	PacBio	exon	21110823	21110832	.	+	.	gene_id "PBfusion.461"; transcript_id "PBfusion.461.2";
PIN_chr6	PacBio	exon	21111268	21111360	.	+	.	gene_id "PBfusion.461"; transcript_id "PBfusion.461.2";
PIN_chr6	PacBio	exon	21113405	21114298	.	+	.	gene_id "PBfusion.461"; transcript_id "PBfusion.461.2";
scaffold24	PacBio	transcript	281932	283495	.	+	.	gene_id "PBfusion.133"; transcript_id "PBfusion.133.1";
scaffold24	PacBio	exon	281932	282016	.	+	.	gene_id "PBfusion.133"; transcript_id "PBfusion.133.1";
scaffold24	PacBio	exon	283023	283495	.	+	.	gene_id "PBfusion.133"; transcript_id "PBfusion.133.1";
scaffold498	PacBio	transcript	439387	440003	.	-	.	gene_id "PBfusion.133"; transcript_id "PBfusion.133.2";
scaffold498	PacBio	exon	439387	440003	.	-	.	gene_id "PBfusion.133"; transcript_id "PBfusion.133.2";
PIN_chr9	PacBio	transcript	40122901	40124744	.	+	.	gene_id "PBfusion.349"; transcript_id "PBfusion.349.1";
PIN_chr9	PacBio	exon	40122901	40124744	.	+	.	gene_id "PBfusion.349"; transcript_id "PBfusion.349.1";
PIN_chr9	PacBio	transcript	69051676	69053538	.	+	.	gene_id "PBfusion.349"; transcript_id "PBfusion.349.2";
PIN_chr9	PacBio	exon	69051676	69053538	.	+	.	gene_id "PBfusion.349"; transcript_id "PBfusion.349.2";
PIN_chr9	PacBio	transcript	68832592	68843829	.	-	.	gene_id "PBfusion.322"; transcript_id "PBfusion.322.1";
PIN_chr9	PacBio	exon	68832592	68834975	.	-	.	gene_id "PBfusion.322"; transcript_id "PBfusion.322.1";
PIN_chr9	PacBio	exon	68835327	68835478	.	-	.	gene_id "PBfusion.322"; transcript_id "PBfusion.322.1";
PIN_chr9	PacBio	exon	68838782	68838859	.	-	.	gene_id "PBfusion.322"; transcript_id "PBfusion.322.1";
PIN_chr9	PacBio	exon	68840209	68840410	.	-	.	gene_id "PBfusion.322"; transcript_id "PBfusion.322.1";
PIN_chr9	PacBio	exon	68843796	68843829	.	-	.	gene_id "PBfusion.322"; transcript_id "PBfusion.322.1";
scaffold1942	PacBio	transcript	88095	139221	.	+	.	gene_id "PBfusion.322"; transcript_id "PBfusion.322.2";
scaffold1942	PacBio	exon	88095	88203	.	+	.	gene_id "PBfusion.322"; transcript_id "PBfusion.322.2";
scaffold1942	PacBio	exon	92819	92986	.	+	.	gene_id "PBfusion.322"; transcript_id "PBfusion.322.2";
scaffold1942	PacBio	exon	93430	93530	.	+	.	gene_id "PBfusion.322"; transcript_id "PBfusion.322.2";
scaffold1942	PacBio	exon	95877	96046	.	+	.	gene_id "PBfusion.322"; transcript_id "PBfusion.322.2";
scaffold1942	PacBio	exon	98928	99000	.	+	.	gene_id "PBfusion.322"; transcript_id "PBfusion.322.2";
scaffold1942	PacBio	exon	100050	100153	.	+	.	gene_id "PBfusion.322"; transcript_id "PBfusion.322.2";
scaffold1942	PacBio	exon	131775	131949	.	+	.	gene_id "PBfusion.322"; transcript_id "PBfusion.322.2";
scaffold1942	PacBio	exon	132323	132436	.	+	.	gene_id "PBfusion.322"; transcript_id "PBfusion.322.2";
scaffold1942	PacBio	exon	133054	133118	.	+	.	gene_id "PBfusion.322"; transcript_id "PBfusion.322.2";
scaffold1942	PacBio	exon	138500	138523	.	+	.	gene_id "PBfusion.322"; transcript_id "PBfusion.322.2";
scaffold1942	PacBio	exon	138593	138679	.	+	.	gene_id "PBfusion.322"; transcript_id "PBfusion.322.2";
scaffold1942	PacBio	exon	139113	139221	.	+	.	gene_id "PBfusion.322"; transcript_id "PBfusion.322.2";
PIN_chr1	PacBio	transcript	63616994	63617161	.	-	.	gene_id "PBfusion.398"; transcript_id "PBfusion.398.1";
PIN_chr1	PacBio	exon	63616994	63617161	.	-	.	gene_id "PBfusion.398"; transcript_id "PBfusion.398.1";
PIN_chr1	PacBio	transcript	82519527	82555888	.	+	.	gene_id "PBfusion.398"; transcript_id "PBfusion.398.2";
PIN_chr1	PacBio	exon	82519527	82519669	.	+	.	gene_id "PBfusion.398"; transcript_id "PBfusion.398.2";
PIN_chr1	PacBio	exon	82539299	82539360	.	+	.	gene_id "PBfusion.398"; transcript_id "PBfusion.398.2";
PIN_chr1	PacBio	exon	82543934	82544062	.	+	.	gene_id "PBfusion.398"; transcript_id "PBfusion.398.2";
PIN_chr1	PacBio	exon	82545152	82545250	.	+	.	gene_id "PBfusion.398"; transcript_id "PBfusion.398.2";
PIN_chr1	PacBio	exon	82545469	82545551	.	+	.	gene_id "PBfusion.398"; transcript_id "PBfusion.398.2";
PIN_chr1	PacBio	exon	82546863	82546989	.	+	.	gene_id "PBfusion.398"; transcript_id "PBfusion.398.2";
PIN_chr1	PacBio	exon	82553006	82553101	.	+	.	gene_id "PBfusion.398"; transcript_id "PBfusion.398.2";
PIN_chr1	PacBio	exon	82553461	82553583	.	+	.	gene_id "PBfusion.398"; transcript_id "PBfusion.398.2";
PIN_chr1	PacBio	exon	82553794	82553958	.	+	.	gene_id "PBfusion.398"; transcript_id "PBfusion.398.2";
PIN_chr1	PacBio	exon	82554306	82555888	.	+	.	gene_id "PBfusion.398"; transcript_id "PBfusion.398.2";
PIN_chr1	PacBio	transcript	31914665	31917412	.	-	.	gene_id "PBfusion.399"; transcript_id "PBfusion.399.1";
PIN_chr1	PacBio	exon	31914665	31915719	.	-	.	gene_id "PBfusion.399"; transcript_id "PBfusion.399.1";
PIN_chr1	PacBio	exon	31916902	31917033	.	-	.	gene_id "PBfusion.399"; transcript_id "PBfusion.399.1";
PIN_chr1	PacBio	exon	31917309	31917412	.	-	.	gene_id "PBfusion.399"; transcript_id "PBfusion.399.1";
PIN_chr1	PacBio	transcript	41176206	41176678	.	-	.	gene_id "PBfusion.399"; transcript_id "PBfusion.399.2";
PIN_chr1	PacBio	exon	41176206	41176271	.	-	.	gene_id "PBfusion.399"; transcript_id "PBfusion.399.2";
PIN_chr1	PacBio	exon	41176609	41176678	.	-	.	gene_id "PBfusion.399"; transcript_id "PBfusion.399.2";
PIN_chr9	PacBio	transcript	69665628	69669422	.	+	.	gene_id "PBfusion.390"; transcript_id "PBfusion.390.1";
PIN_chr9	PacBio	exon	69665628	69665733	.	+	.	gene_id "PBfusion.390"; transcript_id "PBfusion.390.1";
PIN_chr9	PacBio	exon	69666071	69666174	.	+	.	gene_id "PBfusion.390"; transcript_id "PBfusion.390.1";
PIN_chr9	PacBio	exon	69666878	69667079	.	+	.	gene_id "PBfusion.390"; transcript_id "PBfusion.390.1";
PIN_chr9	PacBio	exon	69668190	69669422	.	+	.	gene_id "PBfusion.390"; transcript_id "PBfusion.390.1";
PIN_chr9	PacBio	transcript	97372473	97372654	.	+	.	gene_id "PBfusion.390"; transcript_id "PBfusion.390.2";
PIN_chr9	PacBio	exon	97372473	97372654	.	+	.	gene_id "PBfusion.390"; transcript_id "PBfusion.390.2";
PIN_chr10	PacBio	transcript	32454040	32455246	.	+	.	gene_id "PBfusion.391"; transcript_id "PBfusion.391.1";
PIN_chr10	PacBio	exon	32454040	32455246	.	+	.	gene_id "PBfusion.391"; transcript_id "PBfusion.391.1";
PIN_chr4	PacBio	transcript	6027114	6035855	.	-	.	gene_id "PBfusion.391"; transcript_id "PBfusion.391.2";
PIN_chr4	PacBio	exon	6027114	6027742	.	-	.	gene_id "PBfusion.391"; transcript_id "PBfusion.391.2";
PIN_chr4	PacBio	exon	6027806	6027887	.	-	.	gene_id "PBfusion.391"; transcript_id "PBfusion.391.2";
PIN_chr4	PacBio	exon	6028034	6028102	.	-	.	gene_id "PBfusion.391"; transcript_id "PBfusion.391.2";
PIN_chr4	PacBio	exon	6028723	6028834	.	-	.	gene_id "PBfusion.391"; transcript_id "PBfusion.391.2";
PIN_chr4	PacBio	exon	6028947	6029039	.	-	.	gene_id "PBfusion.391"; transcript_id "PBfusion.391.2";
PIN_chr4	PacBio	exon	6031364	6031373	.	-	.	gene_id "PBfusion.391"; transcript_id "PBfusion.391.2";
PIN_chr4	PacBio	exon	6032584	6032700	.	-	.	gene_id "PBfusion.391"; transcript_id "PBfusion.391.2";
PIN_chr4	PacBio	exon	6033754	6033825	.	-	.	gene_id "PBfusion.391"; transcript_id "PBfusion.391.2";
PIN_chr4	PacBio	exon	6035728	6035855	.	-	.	gene_id "PBfusion.391"; transcript_id "PBfusion.391.2";
PIN_chr9	PacBio	transcript	54830419	54832559	.	+	.	gene_id "PBfusion.392"; transcript_id "PBfusion.392.1";
PIN_chr9	PacBio	exon	54830419	54832559	.	+	.	gene_id "PBfusion.392"; transcript_id "PBfusion.392.1";
Scaffold5846	PacBio	transcript	363	1383	.	-	.	gene_id "PBfusion.392"; transcript_id "PBfusion.392.2";
Scaffold5846	PacBio	exon	363	1383	.	-	.	gene_id "PBfusion.392"; transcript_id "PBfusion.392.2";
PIN_chr14	PacBio	transcript	3316564	3318072	.	-	.	gene_id "PBfusion.393"; transcript_id "PBfusion.393.1";
PIN_chr14	PacBio	exon	3316564	3318072	.	-	.	gene_id "PBfusion.393"; transcript_id "PBfusion.393.1";
PIN_chr14	PacBio	transcript	4410589	4433891	.	+	.	gene_id "PBfusion.393"; transcript_id "PBfusion.393.2";
PIN_chr14	PacBio	exon	4410589	4410815	.	+	.	gene_id "PBfusion.393"; transcript_id "PBfusion.393.2";
PIN_chr14	PacBio	exon	4415969	4415974	.	+	.	gene_id "PBfusion.393"; transcript_id "PBfusion.393.2";
PIN_chr14	PacBio	exon	4416011	4416016	.	+	.	gene_id "PBfusion.393"; transcript_id "PBfusion.393.2";
PIN_chr14	PacBio	exon	4416181	4416215	.	+	.	gene_id "PBfusion.393"; transcript_id "PBfusion.393.2";
PIN_chr14	PacBio	exon	4422677	4422729	.	+	.	gene_id "PBfusion.393"; transcript_id "PBfusion.393.2";
PIN_chr14	PacBio	exon	4423449	4423608	.	+	.	gene_id "PBfusion.393"; transcript_id "PBfusion.393.2";
PIN_chr14	PacBio	exon	4424398	4424507	.	+	.	gene_id "PBfusion.393"; transcript_id "PBfusion.393.2";
PIN_chr14	PacBio	exon	4424861	4424977	.	+	.	gene_id "PBfusion.393"; transcript_id "PBfusion.393.2";
PIN_chr14	PacBio	exon	4426529	4426754	.	+	.	gene_id "PBfusion.393"; transcript_id "PBfusion.393.2";
PIN_chr14	PacBio	exon	4427435	4427558	.	+	.	gene_id "PBfusion.393"; transcript_id "PBfusion.393.2";
PIN_chr14	PacBio	exon	4428142	4428319	.	+	.	gene_id "PBfusion.393"; transcript_id "PBfusion.393.2";
PIN_chr14	PacBio	exon	4431332	4431553	.	+	.	gene_id "PBfusion.393"; transcript_id "PBfusion.393.2";
PIN_chr14	PacBio	exon	4432252	4432411	.	+	.	gene_id "PBfusion.393"; transcript_id "PBfusion.393.2";
PIN_chr14	PacBio	exon	4432705	4433891	.	+	.	gene_id "PBfusion.393"; transcript_id "PBfusion.393.2";
PIN_chr1	PacBio	transcript	82791587	82795901	.	+	.	gene_id "PBfusion.394"; transcript_id "PBfusion.394.1";
PIN_chr1	PacBio	exon	82791587	82791729	.	+	.	gene_id "PBfusion.394"; transcript_id "PBfusion.394.1";
PIN_chr1	PacBio	exon	82792375	82792566	.	+	.	gene_id "PBfusion.394"; transcript_id "PBfusion.394.1";
PIN_chr1	PacBio	exon	82794800	82795015	.	+	.	gene_id "PBfusion.394"; transcript_id "PBfusion.394.1";
PIN_chr1	PacBio	exon	82795724	82795901	.	+	.	gene_id "PBfusion.394"; transcript_id "PBfusion.394.1";
PIN_chr1	PacBio	transcript	83501501	83513060	.	-	.	gene_id "PBfusion.394"; transcript_id "PBfusion.394.2";
PIN_chr1	PacBio	exon	83501501	83501903	.	-	.	gene_id "PBfusion.394"; transcript_id "PBfusion.394.2";
PIN_chr1	PacBio	exon	83502305	83502577	.	-	.	gene_id "PBfusion.394"; transcript_id "PBfusion.394.2";
PIN_chr1	PacBio	exon	83503660	83503848	.	-	.	gene_id "PBfusion.394"; transcript_id "PBfusion.394.2";
PIN_chr1	PacBio	exon	83505258	83505332	.	-	.	gene_id "PBfusion.394"; transcript_id "PBfusion.394.2";
PIN_chr1	PacBio	exon	83505555	83505727	.	-	.	gene_id "PBfusion.394"; transcript_id "PBfusion.394.2";
PIN_chr1	PacBio	exon	83505967	83506106	.	-	.	gene_id "PBfusion.394"; transcript_id "PBfusion.394.2";
PIN_chr1	PacBio	exon	83506736	83506807	.	-	.	gene_id "PBfusion.394"; transcript_id "PBfusion.394.2";
PIN_chr1	PacBio	exon	83507024	83507088	.	-	.	gene_id "PBfusion.394"; transcript_id "PBfusion.394.2";
PIN_chr1	PacBio	exon	83507349	83507407	.	-	.	gene_id "PBfusion.394"; transcript_id "PBfusion.394.2";
PIN_chr1	PacBio	exon	83507569	83507638	.	-	.	gene_id "PBfusion.394"; transcript_id "PBfusion.394.2";
PIN_chr1	PacBio	exon	83507936	83508016	.	-	.	gene_id "PBfusion.394"; transcript_id "PBfusion.394.2";
PIN_chr1	PacBio	exon	83512670	83512808	.	-	.	gene_id "PBfusion.394"; transcript_id "PBfusion.394.2";
PIN_chr1	PacBio	exon	83512954	83513060	.	-	.	gene_id "PBfusion.394"; transcript_id "PBfusion.394.2";
PIN_chr12	PacBio	transcript	13018438	13024184	.	+	.	gene_id "PBfusion.395"; transcript_id "PBfusion.395.1";
PIN_chr12	PacBio	exon	13018438	13018501	.	+	.	gene_id "PBfusion.395"; transcript_id "PBfusion.395.1";
PIN_chr12	PacBio	exon	13024112	13024184	.	+	.	gene_id "PBfusion.395"; transcript_id "PBfusion.395.1";
PIN_chr12	PacBio	transcript	42654410	42663709	.	-	.	gene_id "PBfusion.395"; transcript_id "PBfusion.395.2";
PIN_chr12	PacBio	exon	42654410	42654654	.	-	.	gene_id "PBfusion.395"; transcript_id "PBfusion.395.2";
PIN_chr12	PacBio	exon	42660122	42660204	.	-	.	gene_id "PBfusion.395"; transcript_id "PBfusion.395.2";
PIN_chr12	PacBio	exon	42661371	42661478	.	-	.	gene_id "PBfusion.395"; transcript_id "PBfusion.395.2";
PIN_chr12	PacBio	exon	42661667	42661872	.	-	.	gene_id "PBfusion.395"; transcript_id "PBfusion.395.2";
PIN_chr12	PacBio	exon	42663606	42663709	.	-	.	gene_id "PBfusion.395"; transcript_id "PBfusion.395.2";
PIN_chr6	PacBio	transcript	7830170	7838447	.	-	.	gene_id "PBfusion.396"; transcript_id "PBfusion.396.1";
PIN_chr6	PacBio	exon	7830170	7830364	.	-	.	gene_id "PBfusion.396"; transcript_id "PBfusion.396.1";
PIN_chr6	PacBio	exon	7831730	7831836	.	-	.	gene_id "PBfusion.396"; transcript_id "PBfusion.396.1";
PIN_chr6	PacBio	exon	7832307	7832481	.	-	.	gene_id "PBfusion.396"; transcript_id "PBfusion.396.1";
PIN_chr6	PacBio	exon	7835716	7835949	.	-	.	gene_id "PBfusion.396"; transcript_id "PBfusion.396.1";
PIN_chr6	PacBio	exon	7838390	7838447	.	-	.	gene_id "PBfusion.396"; transcript_id "PBfusion.396.1";
PIN_chr8	PacBio	transcript	23648807	23673774	.	-	.	gene_id "PBfusion.396"; transcript_id "PBfusion.396.2";
PIN_chr8	PacBio	exon	23648807	23650578	.	-	.	gene_id "PBfusion.396"; transcript_id "PBfusion.396.2";
PIN_chr8	PacBio	exon	23662865	23663043	.	-	.	gene_id "PBfusion.396"; transcript_id "PBfusion.396.2";
PIN_chr8	PacBio	exon	23664360	23664451	.	-	.	gene_id "PBfusion.396"; transcript_id "PBfusion.396.2";
PIN_chr8	PacBio	exon	23665338	23665440	.	-	.	gene_id "PBfusion.396"; transcript_id "PBfusion.396.2";
PIN_chr8	PacBio	exon	23666059	23666185	.	-	.	gene_id "PBfusion.396"; transcript_id "PBfusion.396.2";
PIN_chr8	PacBio	exon	23667356	23667510	.	-	.	gene_id "PBfusion.396"; transcript_id "PBfusion.396.2";
PIN_chr8	PacBio	exon	23669180	23669336	.	-	.	gene_id "PBfusion.396"; transcript_id "PBfusion.396.2";
PIN_chr8	PacBio	exon	23670071	23670150	.	-	.	gene_id "PBfusion.396"; transcript_id "PBfusion.396.2";
PIN_chr8	PacBio	exon	23670668	23670762	.	-	.	gene_id "PBfusion.396"; transcript_id "PBfusion.396.2";
PIN_chr8	PacBio	exon	23671965	23672166	.	-	.	gene_id "PBfusion.396"; transcript_id "PBfusion.396.2";
PIN_chr8	PacBio	exon	23672684	23672788	.	-	.	gene_id "PBfusion.396"; transcript_id "PBfusion.396.2";
PIN_chr8	PacBio	exon	23673117	23673218	.	-	.	gene_id "PBfusion.396"; transcript_id "PBfusion.396.2";
PIN_chr8	PacBio	exon	23673620	23673774	.	-	.	gene_id "PBfusion.396"; transcript_id "PBfusion.396.2";
scaffold202	PacBio	transcript	134374	147702	.	+	.	gene_id "PBfusion.397"; transcript_id "PBfusion.397.1";
scaffold202	PacBio	exon	134374	134441	.	+	.	gene_id "PBfusion.397"; transcript_id "PBfusion.397.1";
scaffold202	PacBio	exon	138701	138823	.	+	.	gene_id "PBfusion.397"; transcript_id "PBfusion.397.1";
scaffold202	PacBio	exon	139184	139289	.	+	.	gene_id "PBfusion.397"; transcript_id "PBfusion.397.1";
scaffold202	PacBio	exon	140664	140690	.	+	.	gene_id "PBfusion.397"; transcript_id "PBfusion.397.1";
scaffold202	PacBio	exon	141408	141519	.	+	.	gene_id "PBfusion.397"; transcript_id "PBfusion.397.1";
scaffold202	PacBio	exon	142557	142660	.	+	.	gene_id "PBfusion.397"; transcript_id "PBfusion.397.1";
scaffold202	PacBio	exon	143254	143350	.	+	.	gene_id "PBfusion.397"; transcript_id "PBfusion.397.1";
scaffold202	PacBio	exon	143710	143979	.	+	.	gene_id "PBfusion.397"; transcript_id "PBfusion.397.1";
scaffold202	PacBio	exon	144483	144589	.	+	.	gene_id "PBfusion.397"; transcript_id "PBfusion.397.1";
scaffold202	PacBio	exon	145045	145096	.	+	.	gene_id "PBfusion.397"; transcript_id "PBfusion.397.1";
scaffold202	PacBio	exon	145406	145531	.	+	.	gene_id "PBfusion.397"; transcript_id "PBfusion.397.1";
scaffold202	PacBio	exon	146017	146209	.	+	.	gene_id "PBfusion.397"; transcript_id "PBfusion.397.1";
scaffold202	PacBio	exon	146720	147702	.	+	.	gene_id "PBfusion.397"; transcript_id "PBfusion.397.1";
scaffold616	PacBio	transcript	41540	43499	.	+	.	gene_id "PBfusion.397"; transcript_id "PBfusion.397.2";
scaffold616	PacBio	exon	41540	43499	.	+	.	gene_id "PBfusion.397"; transcript_id "PBfusion.397.2";
PIN_chr4	PacBio	transcript	9533783	9544235	.	+	.	gene_id "PBfusion.167"; transcript_id "PBfusion.167.1";
PIN_chr4	PacBio	exon	9533783	9533920	.	+	.	gene_id "PBfusion.167"; transcript_id "PBfusion.167.1";
PIN_chr4	PacBio	exon	9534387	9534749	.	+	.	gene_id "PBfusion.167"; transcript_id "PBfusion.167.1";
PIN_chr4	PacBio	exon	9536492	9536614	.	+	.	gene_id "PBfusion.167"; transcript_id "PBfusion.167.1";
PIN_chr4	PacBio	exon	9538100	9538219	.	+	.	gene_id "PBfusion.167"; transcript_id "PBfusion.167.1";
PIN_chr4	PacBio	exon	9540461	9540547	.	+	.	gene_id "PBfusion.167"; transcript_id "PBfusion.167.1";
PIN_chr4	PacBio	exon	9543175	9543288	.	+	.	gene_id "PBfusion.167"; transcript_id "PBfusion.167.1";
PIN_chr4	PacBio	exon	9543522	9544235	.	+	.	gene_id "PBfusion.167"; transcript_id "PBfusion.167.1";
PIN_chr4	PacBio	transcript	53566273	53581881	.	+	.	gene_id "PBfusion.167"; transcript_id "PBfusion.167.2";
PIN_chr4	PacBio	exon	53566273	53566331	.	+	.	gene_id "PBfusion.167"; transcript_id "PBfusion.167.2";
PIN_chr4	PacBio	exon	53570098	53570259	.	+	.	gene_id "PBfusion.167"; transcript_id "PBfusion.167.2";
PIN_chr4	PacBio	exon	53570989	53571177	.	+	.	gene_id "PBfusion.167"; transcript_id "PBfusion.167.2";
PIN_chr4	PacBio	exon	53572742	53572887	.	+	.	gene_id "PBfusion.167"; transcript_id "PBfusion.167.2";
PIN_chr4	PacBio	exon	53573544	53573735	.	+	.	gene_id "PBfusion.167"; transcript_id "PBfusion.167.2";
PIN_chr4	PacBio	exon	53573943	53574087	.	+	.	gene_id "PBfusion.167"; transcript_id "PBfusion.167.2";
PIN_chr4	PacBio	exon	53575039	53575184	.	+	.	gene_id "PBfusion.167"; transcript_id "PBfusion.167.2";
PIN_chr4	PacBio	exon	53575602	53575710	.	+	.	gene_id "PBfusion.167"; transcript_id "PBfusion.167.2";
PIN_chr4	PacBio	exon	53576708	53576746	.	+	.	gene_id "PBfusion.167"; transcript_id "PBfusion.167.2";
PIN_chr4	PacBio	exon	53577630	53577741	.	+	.	gene_id "PBfusion.167"; transcript_id "PBfusion.167.2";
PIN_chr4	PacBio	exon	53578948	53579072	.	+	.	gene_id "PBfusion.167"; transcript_id "PBfusion.167.2";
PIN_chr4	PacBio	exon	53579741	53579885	.	+	.	gene_id "PBfusion.167"; transcript_id "PBfusion.167.2";
PIN_chr4	PacBio	exon	53581138	53581307	.	+	.	gene_id "PBfusion.167"; transcript_id "PBfusion.167.2";
PIN_chr4	PacBio	exon	53581768	53581881	.	+	.	gene_id "PBfusion.167"; transcript_id "PBfusion.167.2";
PIN_chr9	PacBio	transcript	38580273	38603193	.	+	.	gene_id "PBfusion.166"; transcript_id "PBfusion.166.1";
PIN_chr9	PacBio	exon	38580273	38580414	.	+	.	gene_id "PBfusion.166"; transcript_id "PBfusion.166.1";
PIN_chr9	PacBio	exon	38595341	38595719	.	+	.	gene_id "PBfusion.166"; transcript_id "PBfusion.166.1";
PIN_chr9	PacBio	exon	38595892	38596033	.	+	.	gene_id "PBfusion.166"; transcript_id "PBfusion.166.1";
PIN_chr9	PacBio	exon	38596283	38596353	.	+	.	gene_id "PBfusion.166"; transcript_id "PBfusion.166.1";
PIN_chr9	PacBio	exon	38601586	38601592	.	+	.	gene_id "PBfusion.166"; transcript_id "PBfusion.166.1";
PIN_chr9	PacBio	exon	38601889	38601889	.	+	.	gene_id "PBfusion.166"; transcript_id "PBfusion.166.1";
PIN_chr9	PacBio	exon	38601995	38603193	.	+	.	gene_id "PBfusion.166"; transcript_id "PBfusion.166.1";
PIN_chr9	PacBio	transcript	87725032	87743393	.	-	.	gene_id "PBfusion.166"; transcript_id "PBfusion.166.2";
PIN_chr9	PacBio	exon	87725032	87725296	.	-	.	gene_id "PBfusion.166"; transcript_id "PBfusion.166.2";
PIN_chr9	PacBio	exon	87737243	87737301	.	-	.	gene_id "PBfusion.166"; transcript_id "PBfusion.166.2";
PIN_chr9	PacBio	exon	87743130	87743393	.	-	.	gene_id "PBfusion.166"; transcript_id "PBfusion.166.2";
PIN_chr1	PacBio	transcript	80759437	80767031	.	+	.	gene_id "PBfusion.165"; transcript_id "PBfusion.165.1";
PIN_chr1	PacBio	exon	80759437	80759511	.	+	.	gene_id "PBfusion.165"; transcript_id "PBfusion.165.1";
PIN_chr1	PacBio	exon	80761627	80761779	.	+	.	gene_id "PBfusion.165"; transcript_id "PBfusion.165.1";
PIN_chr1	PacBio	exon	80762286	80762985	.	+	.	gene_id "PBfusion.165"; transcript_id "PBfusion.165.1";
PIN_chr1	PacBio	exon	80763190	80763329	.	+	.	gene_id "PBfusion.165"; transcript_id "PBfusion.165.1";
PIN_chr1	PacBio	exon	80763646	80763925	.	+	.	gene_id "PBfusion.165"; transcript_id "PBfusion.165.1";
PIN_chr1	PacBio	exon	80764454	80765135	.	+	.	gene_id "PBfusion.165"; transcript_id "PBfusion.165.1";
PIN_chr1	PacBio	exon	80765343	80765539	.	+	.	gene_id "PBfusion.165"; transcript_id "PBfusion.165.1";
PIN_chr1	PacBio	exon	80766867	80767031	.	+	.	gene_id "PBfusion.165"; transcript_id "PBfusion.165.1";
PIN_chr9	PacBio	transcript	41463277	41463684	.	-	.	gene_id "PBfusion.165"; transcript_id "PBfusion.165.2";
PIN_chr9	PacBio	exon	41463277	41463684	.	-	.	gene_id "PBfusion.165"; transcript_id "PBfusion.165.2";
PIN_chr1	PacBio	transcript	69415508	69425738	.	-	.	gene_id "PBfusion.164"; transcript_id "PBfusion.164.1";
PIN_chr1	PacBio	exon	69415508	69415669	.	-	.	gene_id "PBfusion.164"; transcript_id "PBfusion.164.1";
PIN_chr1	PacBio	exon	69416363	69416461	.	-	.	gene_id "PBfusion.164"; transcript_id "PBfusion.164.1";
PIN_chr1	PacBio	exon	69425559	69425738	.	-	.	gene_id "PBfusion.164"; transcript_id "PBfusion.164.1";
PIN_chr3	PacBio	transcript	14724694	14734162	.	+	.	gene_id "PBfusion.164"; transcript_id "PBfusion.164.2";
PIN_chr3	PacBio	exon	14724694	14724797	.	+	.	gene_id "PBfusion.164"; transcript_id "PBfusion.164.2";
PIN_chr3	PacBio	exon	14724937	14725087	.	+	.	gene_id "PBfusion.164"; transcript_id "PBfusion.164.2";
PIN_chr3	PacBio	exon	14725993	14726122	.	+	.	gene_id "PBfusion.164"; transcript_id "PBfusion.164.2";
PIN_chr3	PacBio	exon	14729472	14729605	.	+	.	gene_id "PBfusion.164"; transcript_id "PBfusion.164.2";
PIN_chr3	PacBio	exon	14729916	14730045	.	+	.	gene_id "PBfusion.164"; transcript_id "PBfusion.164.2";
PIN_chr3	PacBio	exon	14730489	14730579	.	+	.	gene_id "PBfusion.164"; transcript_id "PBfusion.164.2";
PIN_chr3	PacBio	exon	14731862	14731966	.	+	.	gene_id "PBfusion.164"; transcript_id "PBfusion.164.2";
PIN_chr3	PacBio	exon	14732616	14733382	.	+	.	gene_id "PBfusion.164"; transcript_id "PBfusion.164.2";
PIN_chr3	PacBio	exon	14733597	14734162	.	+	.	gene_id "PBfusion.164"; transcript_id "PBfusion.164.2";
PIN_chr12	PacBio	transcript	13402347	13413083	.	+	.	gene_id "PBfusion.163"; transcript_id "PBfusion.163.1";
PIN_chr12	PacBio	exon	13402347	13402468	.	+	.	gene_id "PBfusion.163"; transcript_id "PBfusion.163.1";
PIN_chr12	PacBio	exon	13406901	13406978	.	+	.	gene_id "PBfusion.163"; transcript_id "PBfusion.163.1";
PIN_chr12	PacBio	exon	13410048	13410395	.	+	.	gene_id "PBfusion.163"; transcript_id "PBfusion.163.1";
PIN_chr12	PacBio	exon	13410675	13410752	.	+	.	gene_id "PBfusion.163"; transcript_id "PBfusion.163.1";
PIN_chr12	PacBio	exon	13412554	13412697	.	+	.	gene_id "PBfusion.163"; transcript_id "PBfusion.163.1";
PIN_chr12	PacBio	exon	13412923	13413083	.	+	.	gene_id "PBfusion.163"; transcript_id "PBfusion.163.1";
PIN_chr5	PacBio	transcript	22280345	22319240	.	+	.	gene_id "PBfusion.163"; transcript_id "PBfusion.163.2";
PIN_chr5	PacBio	exon	22280345	22280540	.	+	.	gene_id "PBfusion.163"; transcript_id "PBfusion.163.2";
PIN_chr5	PacBio	exon	22281584	22281727	.	+	.	gene_id "PBfusion.163"; transcript_id "PBfusion.163.2";
PIN_chr5	PacBio	exon	22281927	22282213	.	+	.	gene_id "PBfusion.163"; transcript_id "PBfusion.163.2";
PIN_chr5	PacBio	exon	22286461	22286554	.	+	.	gene_id "PBfusion.163"; transcript_id "PBfusion.163.2";
PIN_chr5	PacBio	exon	22286921	22286974	.	+	.	gene_id "PBfusion.163"; transcript_id "PBfusion.163.2";
PIN_chr5	PacBio	exon	22288160	22288321	.	+	.	gene_id "PBfusion.163"; transcript_id "PBfusion.163.2";
PIN_chr5	PacBio	exon	22289520	22289720	.	+	.	gene_id "PBfusion.163"; transcript_id "PBfusion.163.2";
PIN_chr5	PacBio	exon	22290376	22290531	.	+	.	gene_id "PBfusion.163"; transcript_id "PBfusion.163.2";
PIN_chr5	PacBio	exon	22292207	22292500	.	+	.	gene_id "PBfusion.163"; transcript_id "PBfusion.163.2";
PIN_chr5	PacBio	exon	22293600	22293771	.	+	.	gene_id "PBfusion.163"; transcript_id "PBfusion.163.2";
PIN_chr5	PacBio	exon	22294791	22294951	.	+	.	gene_id "PBfusion.163"; transcript_id "PBfusion.163.2";
PIN_chr5	PacBio	exon	22296494	22296647	.	+	.	gene_id "PBfusion.163"; transcript_id "PBfusion.163.2";
PIN_chr5	PacBio	exon	22314213	22314382	.	+	.	gene_id "PBfusion.163"; transcript_id "PBfusion.163.2";
PIN_chr5	PacBio	exon	22316229	22316255	.	+	.	gene_id "PBfusion.163"; transcript_id "PBfusion.163.2";
PIN_chr5	PacBio	exon	22316540	22316636	.	+	.	gene_id "PBfusion.163"; transcript_id "PBfusion.163.2";
PIN_chr5	PacBio	exon	22318067	22318167	.	+	.	gene_id "PBfusion.163"; transcript_id "PBfusion.163.2";
PIN_chr5	PacBio	exon	22318852	22319240	.	+	.	gene_id "PBfusion.163"; transcript_id "PBfusion.163.2";
PIN_chr10	PacBio	transcript	40344136	40345939	.	+	.	gene_id "PBfusion.162"; transcript_id "PBfusion.162.1";
PIN_chr10	PacBio	exon	40344136	40344265	.	+	.	gene_id "PBfusion.162"; transcript_id "PBfusion.162.1";
PIN_chr10	PacBio	exon	40344865	40344990	.	+	.	gene_id "PBfusion.162"; transcript_id "PBfusion.162.1";
PIN_chr10	PacBio	exon	40345196	40345939	.	+	.	gene_id "PBfusion.162"; transcript_id "PBfusion.162.1";
PIN_chr10	PacBio	transcript	68349819	68357185	.	+	.	gene_id "PBfusion.162"; transcript_id "PBfusion.162.2";
PIN_chr10	PacBio	exon	68349819	68349935	.	+	.	gene_id "PBfusion.162"; transcript_id "PBfusion.162.2";
PIN_chr10	PacBio	exon	68350061	68350193	.	+	.	gene_id "PBfusion.162"; transcript_id "PBfusion.162.2";
PIN_chr10	PacBio	exon	68350666	68357185	.	+	.	gene_id "PBfusion.162"; transcript_id "PBfusion.162.2";
PIN_chr10	PacBio	transcript	22609933	22617435	.	-	.	gene_id "PBfusion.161"; transcript_id "PBfusion.161.1";
PIN_chr10	PacBio	exon	22609933	22610897	.	-	.	gene_id "PBfusion.161"; transcript_id "PBfusion.161.1";
PIN_chr10	PacBio	exon	22617339	22617435	.	-	.	gene_id "PBfusion.161"; transcript_id "PBfusion.161.1";
PIN_chr10	PacBio	transcript	22647874	22648359	.	-	.	gene_id "PBfusion.161"; transcript_id "PBfusion.161.2";
PIN_chr10	PacBio	exon	22647874	22648359	.	-	.	gene_id "PBfusion.161"; transcript_id "PBfusion.161.2";
PIN_chr1	PacBio	transcript	79461496	79462235	.	-	.	gene_id "PBfusion.160"; transcript_id "PBfusion.160.1";
PIN_chr1	PacBio	exon	79461496	79462235	.	-	.	gene_id "PBfusion.160"; transcript_id "PBfusion.160.1";
PIN_chr13	PacBio	transcript	7232464	7662239	.	-	.	gene_id "PBfusion.160"; transcript_id "PBfusion.160.2";
PIN_chr13	PacBio	exon	7232464	7232669	.	-	.	gene_id "PBfusion.160"; transcript_id "PBfusion.160.2";
PIN_chr13	PacBio	exon	7661460	7661981	.	-	.	gene_id "PBfusion.160"; transcript_id "PBfusion.160.2";
PIN_chr13	PacBio	exon	7662111	7662239	.	-	.	gene_id "PBfusion.160"; transcript_id "PBfusion.160.2";
PIN_chr9	PacBio	transcript	39033114	39037100	.	-	.	gene_id "PBfusion.169"; transcript_id "PBfusion.169.1";
PIN_chr9	PacBio	exon	39033114	39035019	.	-	.	gene_id "PBfusion.169"; transcript_id "PBfusion.169.1";
PIN_chr9	PacBio	exon	39035358	39035440	.	-	.	gene_id "PBfusion.169"; transcript_id "PBfusion.169.1";
PIN_chr9	PacBio	exon	39035970	39036278	.	-	.	gene_id "PBfusion.169"; transcript_id "PBfusion.169.1";
PIN_chr9	PacBio	exon	39037045	39037100	.	-	.	gene_id "PBfusion.169"; transcript_id "PBfusion.169.1";
PIN_chr9	PacBio	transcript	40548474	40549535	.	+	.	gene_id "PBfusion.169"; transcript_id "PBfusion.169.2";
PIN_chr9	PacBio	exon	40548474	40548491	.	+	.	gene_id "PBfusion.169"; transcript_id "PBfusion.169.2";
PIN_chr9	PacBio	exon	40549357	40549535	.	+	.	gene_id "PBfusion.169"; transcript_id "PBfusion.169.2";
PIN_chr11	PacBio	transcript	6484589	6492638	.	-	.	gene_id "PBfusion.168"; transcript_id "PBfusion.168.1";
PIN_chr11	PacBio	exon	6484589	6485395	.	-	.	gene_id "PBfusion.168"; transcript_id "PBfusion.168.1";
PIN_chr11	PacBio	exon	6489298	6489357	.	-	.	gene_id "PBfusion.168"; transcript_id "PBfusion.168.1";
PIN_chr11	PacBio	exon	6489586	6489678	.	-	.	gene_id "PBfusion.168"; transcript_id "PBfusion.168.1";
PIN_chr11	PacBio	exon	6490049	6490222	.	-	.	gene_id "PBfusion.168"; transcript_id "PBfusion.168.1";
PIN_chr11	PacBio	exon	6492028	6492182	.	-	.	gene_id "PBfusion.168"; transcript_id "PBfusion.168.1";
PIN_chr11	PacBio	exon	6492240	6492638	.	-	.	gene_id "PBfusion.168"; transcript_id "PBfusion.168.1";
PIN_chr2	PacBio	transcript	1505988	1506085	.	-	.	gene_id "PBfusion.168"; transcript_id "PBfusion.168.2";
PIN_chr2	PacBio	exon	1505988	1506085	.	-	.	gene_id "PBfusion.168"; transcript_id "PBfusion.168.2";
PIN_chr6	PacBio	transcript	32003465	32004844	.	+	.	gene_id "PBfusion.620"; transcript_id "PBfusion.620.1";
PIN_chr6	PacBio	exon	32003465	32004844	.	+	.	gene_id "PBfusion.620"; transcript_id "PBfusion.620.1";
PIN_chr9	PacBio	transcript	22979219	22981134	.	+	.	gene_id "PBfusion.620"; transcript_id "PBfusion.620.2";
PIN_chr9	PacBio	exon	22979219	22979639	.	+	.	gene_id "PBfusion.620"; transcript_id "PBfusion.620.2";
PIN_chr9	PacBio	exon	22980979	22981134	.	+	.	gene_id "PBfusion.620"; transcript_id "PBfusion.620.2";
PIN_chr6	PacBio	transcript	47360837	47383819	.	+	.	gene_id "PBfusion.621"; transcript_id "PBfusion.621.1";
PIN_chr6	PacBio	exon	47360837	47360968	.	+	.	gene_id "PBfusion.621"; transcript_id "PBfusion.621.1";
PIN_chr6	PacBio	exon	47381126	47383819	.	+	.	gene_id "PBfusion.621"; transcript_id "PBfusion.621.1";
PIN_chr7	PacBio	transcript	9930659	9930919	.	+	.	gene_id "PBfusion.621"; transcript_id "PBfusion.621.2";
PIN_chr7	PacBio	exon	9930659	9930919	.	+	.	gene_id "PBfusion.621"; transcript_id "PBfusion.621.2";
PIN_chr1	PacBio	transcript	32290642	32293254	.	-	.	gene_id "PBfusion.622"; transcript_id "PBfusion.622.1";
PIN_chr1	PacBio	exon	32290642	32293254	.	-	.	gene_id "PBfusion.622"; transcript_id "PBfusion.622.1";
PIN_chr1	PacBio	transcript	36328503	36328760	.	-	.	gene_id "PBfusion.622"; transcript_id "PBfusion.622.2";
PIN_chr1	PacBio	exon	36328503	36328760	.	-	.	gene_id "PBfusion.622"; transcript_id "PBfusion.622.2";
PIN_chr4	PacBio	transcript	28236789	28237561	.	+	.	gene_id "PBfusion.623"; transcript_id "PBfusion.623.1";
PIN_chr4	PacBio	exon	28236789	28237561	.	+	.	gene_id "PBfusion.623"; transcript_id "PBfusion.623.1";
PIN_chr9	PacBio	transcript	97070850	97099859	.	+	.	gene_id "PBfusion.623"; transcript_id "PBfusion.623.2";
PIN_chr9	PacBio	exon	97070850	97071063	.	+	.	gene_id "PBfusion.623"; transcript_id "PBfusion.623.2";
PIN_chr9	PacBio	exon	97078428	97078510	.	+	.	gene_id "PBfusion.623"; transcript_id "PBfusion.623.2";
PIN_chr9	PacBio	exon	97083318	97083401	.	+	.	gene_id "PBfusion.623"; transcript_id "PBfusion.623.2";
PIN_chr9	PacBio	exon	97086866	97086909	.	+	.	gene_id "PBfusion.623"; transcript_id "PBfusion.623.2";
PIN_chr9	PacBio	exon	97087071	97087150	.	+	.	gene_id "PBfusion.623"; transcript_id "PBfusion.623.2";
PIN_chr9	PacBio	exon	97088181	97088260	.	+	.	gene_id "PBfusion.623"; transcript_id "PBfusion.623.2";
PIN_chr9	PacBio	exon	97092731	97092834	.	+	.	gene_id "PBfusion.623"; transcript_id "PBfusion.623.2";
PIN_chr9	PacBio	exon	97092984	97093096	.	+	.	gene_id "PBfusion.623"; transcript_id "PBfusion.623.2";
PIN_chr9	PacBio	exon	97093429	97093505	.	+	.	gene_id "PBfusion.623"; transcript_id "PBfusion.623.2";
PIN_chr9	PacBio	exon	97094874	97095014	.	+	.	gene_id "PBfusion.623"; transcript_id "PBfusion.623.2";
PIN_chr9	PacBio	exon	97096083	97096165	.	+	.	gene_id "PBfusion.623"; transcript_id "PBfusion.623.2";
PIN_chr9	PacBio	exon	97096649	97096760	.	+	.	gene_id "PBfusion.623"; transcript_id "PBfusion.623.2";
PIN_chr9	PacBio	exon	97097441	97097572	.	+	.	gene_id "PBfusion.623"; transcript_id "PBfusion.623.2";
PIN_chr9	PacBio	exon	97098446	97099859	.	+	.	gene_id "PBfusion.623"; transcript_id "PBfusion.623.2";
PIN_chr12	PacBio	transcript	33413569	33425763	.	-	.	gene_id "PBfusion.624"; transcript_id "PBfusion.624.1";
PIN_chr12	PacBio	exon	33413569	33413950	.	-	.	gene_id "PBfusion.624"; transcript_id "PBfusion.624.1";
PIN_chr12	PacBio	exon	33414158	33414280	.	-	.	gene_id "PBfusion.624"; transcript_id "PBfusion.624.1";
PIN_chr12	PacBio	exon	33414557	33414616	.	-	.	gene_id "PBfusion.624"; transcript_id "PBfusion.624.1";
PIN_chr12	PacBio	exon	33415172	33416112	.	-	.	gene_id "PBfusion.624"; transcript_id "PBfusion.624.1";
PIN_chr12	PacBio	exon	33416406	33416522	.	-	.	gene_id "PBfusion.624"; transcript_id "PBfusion.624.1";
PIN_chr12	PacBio	exon	33417052	33417289	.	-	.	gene_id "PBfusion.624"; transcript_id "PBfusion.624.1";
PIN_chr12	PacBio	exon	33417943	33418085	.	-	.	gene_id "PBfusion.624"; transcript_id "PBfusion.624.1";
PIN_chr12	PacBio	exon	33418593	33418701	.	-	.	gene_id "PBfusion.624"; transcript_id "PBfusion.624.1";
PIN_chr12	PacBio	exon	33418968	33419109	.	-	.	gene_id "PBfusion.624"; transcript_id "PBfusion.624.1";
PIN_chr12	PacBio	exon	33419770	33419930	.	-	.	gene_id "PBfusion.624"; transcript_id "PBfusion.624.1";
PIN_chr12	PacBio	exon	33421340	33421405	.	-	.	gene_id "PBfusion.624"; transcript_id "PBfusion.624.1";
PIN_chr12	PacBio	exon	33421966	33422047	.	-	.	gene_id "PBfusion.624"; transcript_id "PBfusion.624.1";
PIN_chr12	PacBio	exon	33425718	33425763	.	-	.	gene_id "PBfusion.624"; transcript_id "PBfusion.624.1";
PIN_chr6	PacBio	transcript	19480618	19480985	.	+	.	gene_id "PBfusion.624"; transcript_id "PBfusion.624.2";
PIN_chr6	PacBio	exon	19480618	19480985	.	+	.	gene_id "PBfusion.624"; transcript_id "PBfusion.624.2";
PIN_chr9	PacBio	transcript	40122901	40124744	.	+	.	gene_id "PBfusion.625"; transcript_id "PBfusion.625.1";
PIN_chr9	PacBio	exon	40122901	40124744	.	+	.	gene_id "PBfusion.625"; transcript_id "PBfusion.625.1";
scaffold3349	PacBio	transcript	1978	2179	.	+	.	gene_id "PBfusion.625"; transcript_id "PBfusion.625.2";
scaffold3349	PacBio	exon	1978	2179	.	+	.	gene_id "PBfusion.625"; transcript_id "PBfusion.625.2";
PIN_chr9	PacBio	transcript	75784015	75810689	.	-	.	gene_id "PBfusion.626"; transcript_id "PBfusion.626.1";
PIN_chr9	PacBio	exon	75784015	75784596	.	-	.	gene_id "PBfusion.626"; transcript_id "PBfusion.626.1";
PIN_chr9	PacBio	exon	75785331	75785370	.	-	.	gene_id "PBfusion.626"; transcript_id "PBfusion.626.1";
PIN_chr9	PacBio	exon	75794158	75794208	.	-	.	gene_id "PBfusion.626"; transcript_id "PBfusion.626.1";
PIN_chr9	PacBio	exon	75801089	75801121	.	-	.	gene_id "PBfusion.626"; transcript_id "PBfusion.626.1";
PIN_chr9	PacBio	exon	75801891	75801911	.	-	.	gene_id "PBfusion.626"; transcript_id "PBfusion.626.1";
PIN_chr9	PacBio	exon	75810633	75810689	.	-	.	gene_id "PBfusion.626"; transcript_id "PBfusion.626.1";
scaffold1301	PacBio	transcript	36614	226184	.	+	.	gene_id "PBfusion.626"; transcript_id "PBfusion.626.2";
scaffold1301	PacBio	exon	36614	36711	.	+	.	gene_id "PBfusion.626"; transcript_id "PBfusion.626.2";
scaffold1301	PacBio	exon	38318	38336	.	+	.	gene_id "PBfusion.626"; transcript_id "PBfusion.626.2";
scaffold1301	PacBio	exon	44843	44854	.	+	.	gene_id "PBfusion.626"; transcript_id "PBfusion.626.2";
scaffold1301	PacBio	exon	54426	54452	.	+	.	gene_id "PBfusion.626"; transcript_id "PBfusion.626.2";
scaffold1301	PacBio	exon	60326	60361	.	+	.	gene_id "PBfusion.626"; transcript_id "PBfusion.626.2";
scaffold1301	PacBio	exon	73115	73156	.	+	.	gene_id "PBfusion.626"; transcript_id "PBfusion.626.2";
scaffold1301	PacBio	exon	98966	98983	.	+	.	gene_id "PBfusion.626"; transcript_id "PBfusion.626.2";
scaffold1301	PacBio	exon	105686	105712	.	+	.	gene_id "PBfusion.626"; transcript_id "PBfusion.626.2";
scaffold1301	PacBio	exon	109197	109235	.	+	.	gene_id "PBfusion.626"; transcript_id "PBfusion.626.2";
scaffold1301	PacBio	exon	149630	149686	.	+	.	gene_id "PBfusion.626"; transcript_id "PBfusion.626.2";
scaffold1301	PacBio	exon	151764	151781	.	+	.	gene_id "PBfusion.626"; transcript_id "PBfusion.626.2";
scaffold1301	PacBio	exon	172048	172065	.	+	.	gene_id "PBfusion.626"; transcript_id "PBfusion.626.2";
scaffold1301	PacBio	exon	179202	179213	.	+	.	gene_id "PBfusion.626"; transcript_id "PBfusion.626.2";
scaffold1301	PacBio	exon	182601	182612	.	+	.	gene_id "PBfusion.626"; transcript_id "PBfusion.626.2";
scaffold1301	PacBio	exon	183793	183831	.	+	.	gene_id "PBfusion.626"; transcript_id "PBfusion.626.2";
scaffold1301	PacBio	exon	200273	200284	.	+	.	gene_id "PBfusion.626"; transcript_id "PBfusion.626.2";
scaffold1301	PacBio	exon	218547	218558	.	+	.	gene_id "PBfusion.626"; transcript_id "PBfusion.626.2";
scaffold1301	PacBio	exon	218912	218953	.	+	.	gene_id "PBfusion.626"; transcript_id "PBfusion.626.2";
scaffold1301	PacBio	exon	222012	222023	.	+	.	gene_id "PBfusion.626"; transcript_id "PBfusion.626.2";
scaffold1301	PacBio	exon	225194	225205	.	+	.	gene_id "PBfusion.626"; transcript_id "PBfusion.626.2";
scaffold1301	PacBio	exon	226137	226184	.	+	.	gene_id "PBfusion.626"; transcript_id "PBfusion.626.2";
PIN_chr1	PacBio	transcript	29981066	29994848	.	-	.	gene_id "PBfusion.627"; transcript_id "PBfusion.627.1";
PIN_chr1	PacBio	exon	29981066	29982212	.	-	.	gene_id "PBfusion.627"; transcript_id "PBfusion.627.1";
PIN_chr1	PacBio	exon	29982457	29982582	.	-	.	gene_id "PBfusion.627"; transcript_id "PBfusion.627.1";
PIN_chr1	PacBio	exon	29984088	29984178	.	-	.	gene_id "PBfusion.627"; transcript_id "PBfusion.627.1";
PIN_chr1	PacBio	exon	29984564	29984578	.	-	.	gene_id "PBfusion.627"; transcript_id "PBfusion.627.1";
PIN_chr1	PacBio	exon	29984792	29984796	.	-	.	gene_id "PBfusion.627"; transcript_id "PBfusion.627.1";
PIN_chr1	PacBio	exon	29984889	29984971	.	-	.	gene_id "PBfusion.627"; transcript_id "PBfusion.627.1";
PIN_chr1	PacBio	exon	29985412	29985482	.	-	.	gene_id "PBfusion.627"; transcript_id "PBfusion.627.1";
PIN_chr1	PacBio	exon	29990805	29990932	.	-	.	gene_id "PBfusion.627"; transcript_id "PBfusion.627.1";
PIN_chr1	PacBio	exon	29994739	29994848	.	-	.	gene_id "PBfusion.627"; transcript_id "PBfusion.627.1";
PIN_chr8	PacBio	transcript	1641761	1641886	.	+	.	gene_id "PBfusion.627"; transcript_id "PBfusion.627.2";
PIN_chr8	PacBio	exon	1641761	1641886	.	+	.	gene_id "PBfusion.627"; transcript_id "PBfusion.627.2";
PIN_chr1	PacBio	transcript	6156636	6156961	.	+	.	gene_id "PBfusion.628"; transcript_id "PBfusion.628.1";
PIN_chr1	PacBio	exon	6156636	6156961	.	+	.	gene_id "PBfusion.628"; transcript_id "PBfusion.628.1";
PIN_chr4	PacBio	transcript	33955279	33966975	.	+	.	gene_id "PBfusion.628"; transcript_id "PBfusion.628.2";
PIN_chr4	PacBio	exon	33955279	33955346	.	+	.	gene_id "PBfusion.628"; transcript_id "PBfusion.628.2";
PIN_chr4	PacBio	exon	33957093	33957942	.	+	.	gene_id "PBfusion.628"; transcript_id "PBfusion.628.2";
PIN_chr4	PacBio	exon	33958090	33958192	.	+	.	gene_id "PBfusion.628"; transcript_id "PBfusion.628.2";
PIN_chr4	PacBio	exon	33960357	33960401	.	+	.	gene_id "PBfusion.628"; transcript_id "PBfusion.628.2";
PIN_chr4	PacBio	exon	33962259	33963316	.	+	.	gene_id "PBfusion.628"; transcript_id "PBfusion.628.2";
PIN_chr4	PacBio	exon	33963373	33964123	.	+	.	gene_id "PBfusion.628"; transcript_id "PBfusion.628.2";
PIN_chr4	PacBio	exon	33964518	33964605	.	+	.	gene_id "PBfusion.628"; transcript_id "PBfusion.628.2";
PIN_chr4	PacBio	exon	33965641	33966097	.	+	.	gene_id "PBfusion.628"; transcript_id "PBfusion.628.2";
PIN_chr4	PacBio	exon	33966177	33966382	.	+	.	gene_id "PBfusion.628"; transcript_id "PBfusion.628.2";
PIN_chr4	PacBio	exon	33966595	33966798	.	+	.	gene_id "PBfusion.628"; transcript_id "PBfusion.628.2";
PIN_chr4	PacBio	exon	33966881	33966975	.	+	.	gene_id "PBfusion.628"; transcript_id "PBfusion.628.2";
PIN_chr10	PacBio	transcript	33418749	33418938	.	-	.	gene_id "PBfusion.629"; transcript_id "PBfusion.629.1";
PIN_chr10	PacBio	exon	33418749	33418938	.	-	.	gene_id "PBfusion.629"; transcript_id "PBfusion.629.1";
PIN_chr9	PacBio	transcript	27368945	27385896	.	+	.	gene_id "PBfusion.629"; transcript_id "PBfusion.629.2";
PIN_chr9	PacBio	exon	27368945	27369090	.	+	.	gene_id "PBfusion.629"; transcript_id "PBfusion.629.2";
PIN_chr9	PacBio	exon	27370157	27370223	.	+	.	gene_id "PBfusion.629"; transcript_id "PBfusion.629.2";
PIN_chr9	PacBio	exon	27371231	27371421	.	+	.	gene_id "PBfusion.629"; transcript_id "PBfusion.629.2";
PIN_chr9	PacBio	exon	27372214	27372291	.	+	.	gene_id "PBfusion.629"; transcript_id "PBfusion.629.2";
PIN_chr9	PacBio	exon	27373836	27373902	.	+	.	gene_id "PBfusion.629"; transcript_id "PBfusion.629.2";
PIN_chr9	PacBio	exon	27374765	27374911	.	+	.	gene_id "PBfusion.629"; transcript_id "PBfusion.629.2";
PIN_chr9	PacBio	exon	27375105	27375270	.	+	.	gene_id "PBfusion.629"; transcript_id "PBfusion.629.2";
PIN_chr9	PacBio	exon	27383835	27385896	.	+	.	gene_id "PBfusion.629"; transcript_id "PBfusion.629.2";
PIN_chr10	PacBio	transcript	30153497	30158234	.	+	.	gene_id "PBfusion.69"; transcript_id "PBfusion.69.1";
PIN_chr10	PacBio	exon	30153497	30153837	.	+	.	gene_id "PBfusion.69"; transcript_id "PBfusion.69.1";
PIN_chr10	PacBio	exon	30157357	30158234	.	+	.	gene_id "PBfusion.69"; transcript_id "PBfusion.69.1";
scaffold1348_M	PacBio	transcript	84289	93972	.	-	.	gene_id "PBfusion.69"; transcript_id "PBfusion.69.2";
scaffold1348_M	PacBio	exon	84289	84400	.	-	.	gene_id "PBfusion.69"; transcript_id "PBfusion.69.2";
scaffold1348_M	PacBio	exon	84810	85033	.	-	.	gene_id "PBfusion.69"; transcript_id "PBfusion.69.2";
scaffold1348_M	PacBio	exon	85506	85667	.	-	.	gene_id "PBfusion.69"; transcript_id "PBfusion.69.2";
scaffold1348_M	PacBio	exon	86165	86272	.	-	.	gene_id "PBfusion.69"; transcript_id "PBfusion.69.2";
scaffold1348_M	PacBio	exon	86625	86699	.	-	.	gene_id "PBfusion.69"; transcript_id "PBfusion.69.2";
scaffold1348_M	PacBio	exon	87201	87410	.	-	.	gene_id "PBfusion.69"; transcript_id "PBfusion.69.2";
scaffold1348_M	PacBio	exon	88025	88131	.	-	.	gene_id "PBfusion.69"; transcript_id "PBfusion.69.2";
scaffold1348_M	PacBio	exon	88465	88694	.	-	.	gene_id "PBfusion.69"; transcript_id "PBfusion.69.2";
scaffold1348_M	PacBio	exon	91351	91516	.	-	.	gene_id "PBfusion.69"; transcript_id "PBfusion.69.2";
scaffold1348_M	PacBio	exon	93824	93972	.	-	.	gene_id "PBfusion.69"; transcript_id "PBfusion.69.2";
PIN_chr4	PacBio	transcript	9533783	9545596	.	+	.	gene_id "PBfusion.68"; transcript_id "PBfusion.68.1";
PIN_chr4	PacBio	exon	9533783	9533920	.	+	.	gene_id "PBfusion.68"; transcript_id "PBfusion.68.1";
PIN_chr4	PacBio	exon	9534387	9534749	.	+	.	gene_id "PBfusion.68"; transcript_id "PBfusion.68.1";
PIN_chr4	PacBio	exon	9536492	9536614	.	+	.	gene_id "PBfusion.68"; transcript_id "PBfusion.68.1";
PIN_chr4	PacBio	exon	9538100	9538219	.	+	.	gene_id "PBfusion.68"; transcript_id "PBfusion.68.1";
PIN_chr4	PacBio	exon	9540461	9540547	.	+	.	gene_id "PBfusion.68"; transcript_id "PBfusion.68.1";
PIN_chr4	PacBio	exon	9543175	9543288	.	+	.	gene_id "PBfusion.68"; transcript_id "PBfusion.68.1";
PIN_chr4	PacBio	exon	9543522	9545596	.	+	.	gene_id "PBfusion.68"; transcript_id "PBfusion.68.1";
PIN_chr4	PacBio	transcript	53566279	53581881	.	+	.	gene_id "PBfusion.68"; transcript_id "PBfusion.68.2";
PIN_chr4	PacBio	exon	53566279	53566331	.	+	.	gene_id "PBfusion.68"; transcript_id "PBfusion.68.2";
PIN_chr4	PacBio	exon	53570098	53570259	.	+	.	gene_id "PBfusion.68"; transcript_id "PBfusion.68.2";
PIN_chr4	PacBio	exon	53570989	53571177	.	+	.	gene_id "PBfusion.68"; transcript_id "PBfusion.68.2";
PIN_chr4	PacBio	exon	53572742	53572887	.	+	.	gene_id "PBfusion.68"; transcript_id "PBfusion.68.2";
PIN_chr4	PacBio	exon	53573544	53573735	.	+	.	gene_id "PBfusion.68"; transcript_id "PBfusion.68.2";
PIN_chr4	PacBio	exon	53573943	53574087	.	+	.	gene_id "PBfusion.68"; transcript_id "PBfusion.68.2";
PIN_chr4	PacBio	exon	53575039	53575184	.	+	.	gene_id "PBfusion.68"; transcript_id "PBfusion.68.2";
PIN_chr4	PacBio	exon	53575602	53575710	.	+	.	gene_id "PBfusion.68"; transcript_id "PBfusion.68.2";
PIN_chr4	PacBio	exon	53576708	53576746	.	+	.	gene_id "PBfusion.68"; transcript_id "PBfusion.68.2";
PIN_chr4	PacBio	exon	53577630	53577741	.	+	.	gene_id "PBfusion.68"; transcript_id "PBfusion.68.2";
PIN_chr4	PacBio	exon	53578948	53579072	.	+	.	gene_id "PBfusion.68"; transcript_id "PBfusion.68.2";
PIN_chr4	PacBio	exon	53579741	53579885	.	+	.	gene_id "PBfusion.68"; transcript_id "PBfusion.68.2";
PIN_chr4	PacBio	exon	53581138	53581307	.	+	.	gene_id "PBfusion.68"; transcript_id "PBfusion.68.2";
PIN_chr4	PacBio	exon	53581768	53581881	.	+	.	gene_id "PBfusion.68"; transcript_id "PBfusion.68.2";
PIN_chr12	PacBio	transcript	1763299	1788485	.	+	.	gene_id "PBfusion.345"; transcript_id "PBfusion.345.1";
PIN_chr12	PacBio	exon	1763299	1763451	.	+	.	gene_id "PBfusion.345"; transcript_id "PBfusion.345.1";
PIN_chr12	PacBio	exon	1764949	1765023	.	+	.	gene_id "PBfusion.345"; transcript_id "PBfusion.345.1";
PIN_chr12	PacBio	exon	1766857	1766927	.	+	.	gene_id "PBfusion.345"; transcript_id "PBfusion.345.1";
PIN_chr12	PacBio	exon	1774890	1775023	.	+	.	gene_id "PBfusion.345"; transcript_id "PBfusion.345.1";
PIN_chr12	PacBio	exon	1775283	1775388	.	+	.	gene_id "PBfusion.345"; transcript_id "PBfusion.345.1";
PIN_chr12	PacBio	exon	1776023	1776066	.	+	.	gene_id "PBfusion.345"; transcript_id "PBfusion.345.1";
PIN_chr12	PacBio	exon	1776583	1776694	.	+	.	gene_id "PBfusion.345"; transcript_id "PBfusion.345.1";
PIN_chr12	PacBio	exon	1777024	1777122	.	+	.	gene_id "PBfusion.345"; transcript_id "PBfusion.345.1";
PIN_chr12	PacBio	exon	1777615	1777755	.	+	.	gene_id "PBfusion.345"; transcript_id "PBfusion.345.1";
PIN_chr12	PacBio	exon	1778913	1779000	.	+	.	gene_id "PBfusion.345"; transcript_id "PBfusion.345.1";
PIN_chr12	PacBio	exon	1779004	1779009	.	+	.	gene_id "PBfusion.345"; transcript_id "PBfusion.345.1";
PIN_chr12	PacBio	exon	1780069	1780080	.	+	.	gene_id "PBfusion.345"; transcript_id "PBfusion.345.1";
PIN_chr12	PacBio	exon	1780337	1780442	.	+	.	gene_id "PBfusion.345"; transcript_id "PBfusion.345.1";
PIN_chr12	PacBio	exon	1780669	1780818	.	+	.	gene_id "PBfusion.345"; transcript_id "PBfusion.345.1";
PIN_chr12	PacBio	exon	1781246	1781344	.	+	.	gene_id "PBfusion.345"; transcript_id "PBfusion.345.1";
PIN_chr12	PacBio	exon	1781462	1781580	.	+	.	gene_id "PBfusion.345"; transcript_id "PBfusion.345.1";
PIN_chr12	PacBio	exon	1782067	1782428	.	+	.	gene_id "PBfusion.345"; transcript_id "PBfusion.345.1";
PIN_chr12	PacBio	exon	1782875	1783338	.	+	.	gene_id "PBfusion.345"; transcript_id "PBfusion.345.1";
PIN_chr12	PacBio	exon	1783470	1783553	.	+	.	gene_id "PBfusion.345"; transcript_id "PBfusion.345.1";
PIN_chr12	PacBio	exon	1784302	1784403	.	+	.	gene_id "PBfusion.345"; transcript_id "PBfusion.345.1";
PIN_chr12	PacBio	exon	1785715	1785832	.	+	.	gene_id "PBfusion.345"; transcript_id "PBfusion.345.1";
PIN_chr12	PacBio	exon	1786981	1788485	.	+	.	gene_id "PBfusion.345"; transcript_id "PBfusion.345.1";
scaffold2117	PacBio	transcript	139689	154566	.	+	.	gene_id "PBfusion.345"; transcript_id "PBfusion.345.2";
scaffold2117	PacBio	exon	139689	139795	.	+	.	gene_id "PBfusion.345"; transcript_id "PBfusion.345.2";
scaffold2117	PacBio	exon	145025	145140	.	+	.	gene_id "PBfusion.345"; transcript_id "PBfusion.345.2";
scaffold2117	PacBio	exon	145661	145766	.	+	.	gene_id "PBfusion.345"; transcript_id "PBfusion.345.2";
scaffold2117	PacBio	exon	146059	146167	.	+	.	gene_id "PBfusion.345"; transcript_id "PBfusion.345.2";
scaffold2117	PacBio	exon	146959	147129	.	+	.	gene_id "PBfusion.345"; transcript_id "PBfusion.345.2";
scaffold2117	PacBio	exon	152155	152262	.	+	.	gene_id "PBfusion.345"; transcript_id "PBfusion.345.2";
scaffold2117	PacBio	exon	152781	152913	.	+	.	gene_id "PBfusion.345"; transcript_id "PBfusion.345.2";
scaffold2117	PacBio	exon	154504	154566	.	+	.	gene_id "PBfusion.345"; transcript_id "PBfusion.345.2";
PIN_chr1	PacBio	transcript	83023783	83028074	.	-	.	gene_id "PBfusion.65"; transcript_id "PBfusion.65.1";
PIN_chr1	PacBio	exon	83023783	83024309	.	-	.	gene_id "PBfusion.65"; transcript_id "PBfusion.65.1";
PIN_chr1	PacBio	exon	83024402	83025121	.	-	.	gene_id "PBfusion.65"; transcript_id "PBfusion.65.1";
PIN_chr1	PacBio	exon	83025180	83026159	.	-	.	gene_id "PBfusion.65"; transcript_id "PBfusion.65.1";
PIN_chr1	PacBio	exon	83026384	83026530	.	-	.	gene_id "PBfusion.65"; transcript_id "PBfusion.65.1";
PIN_chr1	PacBio	exon	83027023	83027235	.	-	.	gene_id "PBfusion.65"; transcript_id "PBfusion.65.1";
PIN_chr1	PacBio	exon	83027618	83027724	.	-	.	gene_id "PBfusion.65"; transcript_id "PBfusion.65.1";
PIN_chr1	PacBio	exon	83027950	83028074	.	-	.	gene_id "PBfusion.65"; transcript_id "PBfusion.65.1";
PIN_chr2	PacBio	transcript	29255717	29275629	.	-	.	gene_id "PBfusion.65"; transcript_id "PBfusion.65.2";
PIN_chr2	PacBio	exon	29255717	29255922	.	-	.	gene_id "PBfusion.65"; transcript_id "PBfusion.65.2";
PIN_chr2	PacBio	exon	29256722	29256829	.	-	.	gene_id "PBfusion.65"; transcript_id "PBfusion.65.2";
PIN_chr2	PacBio	exon	29260005	29260107	.	-	.	gene_id "PBfusion.65"; transcript_id "PBfusion.65.2";
PIN_chr2	PacBio	exon	29263566	29263801	.	-	.	gene_id "PBfusion.65"; transcript_id "PBfusion.65.2";
PIN_chr2	PacBio	exon	29265648	29265859	.	-	.	gene_id "PBfusion.65"; transcript_id "PBfusion.65.2";
PIN_chr2	PacBio	exon	29268514	29268747	.	-	.	gene_id "PBfusion.65"; transcript_id "PBfusion.65.2";
PIN_chr2	PacBio	exon	29274871	29275223	.	-	.	gene_id "PBfusion.65"; transcript_id "PBfusion.65.2";
PIN_chr2	PacBio	exon	29275479	29275629	.	-	.	gene_id "PBfusion.65"; transcript_id "PBfusion.65.2";
PIN_chr12	PacBio	transcript	44980944	44984448	.	+	.	gene_id "PBfusion.64"; transcript_id "PBfusion.64.1";
PIN_chr12	PacBio	exon	44980944	44981022	.	+	.	gene_id "PBfusion.64"; transcript_id "PBfusion.64.1";
PIN_chr12	PacBio	exon	44981454	44981520	.	+	.	gene_id "PBfusion.64"; transcript_id "PBfusion.64.1";
PIN_chr12	PacBio	exon	44982782	44982867	.	+	.	gene_id "PBfusion.64"; transcript_id "PBfusion.64.1";
PIN_chr12	PacBio	exon	44983275	44983362	.	+	.	gene_id "PBfusion.64"; transcript_id "PBfusion.64.1";
PIN_chr12	PacBio	exon	44983555	44983648	.	+	.	gene_id "PBfusion.64"; transcript_id "PBfusion.64.1";
PIN_chr12	PacBio	exon	44984372	44984448	.	+	.	gene_id "PBfusion.64"; transcript_id "PBfusion.64.1";
PIN_chr9	PacBio	transcript	86587800	86592704	.	-	.	gene_id "PBfusion.64"; transcript_id "PBfusion.64.2";
PIN_chr9	PacBio	exon	86587800	86588463	.	-	.	gene_id "PBfusion.64"; transcript_id "PBfusion.64.2";
PIN_chr9	PacBio	exon	86588687	86588815	.	-	.	gene_id "PBfusion.64"; transcript_id "PBfusion.64.2";
PIN_chr9	PacBio	exon	86589033	86589259	.	-	.	gene_id "PBfusion.64"; transcript_id "PBfusion.64.2";
PIN_chr9	PacBio	exon	86589556	86589775	.	-	.	gene_id "PBfusion.64"; transcript_id "PBfusion.64.2";
PIN_chr9	PacBio	exon	86590058	86590187	.	-	.	gene_id "PBfusion.64"; transcript_id "PBfusion.64.2";
PIN_chr9	PacBio	exon	86591079	86591236	.	-	.	gene_id "PBfusion.64"; transcript_id "PBfusion.64.2";
PIN_chr9	PacBio	exon	86591407	86591615	.	-	.	gene_id "PBfusion.64"; transcript_id "PBfusion.64.2";
PIN_chr9	PacBio	exon	86591912	86592200	.	-	.	gene_id "PBfusion.64"; transcript_id "PBfusion.64.2";
PIN_chr9	PacBio	exon	86592534	86592704	.	-	.	gene_id "PBfusion.64"; transcript_id "PBfusion.64.2";
PIN_chr12	PacBio	transcript	44665950	44672823	.	-	.	gene_id "PBfusion.67"; transcript_id "PBfusion.67.1";
PIN_chr12	PacBio	exon	44665950	44666520	.	-	.	gene_id "PBfusion.67"; transcript_id "PBfusion.67.1";
PIN_chr12	PacBio	exon	44666574	44666700	.	-	.	gene_id "PBfusion.67"; transcript_id "PBfusion.67.1";
PIN_chr12	PacBio	exon	44667118	44667444	.	-	.	gene_id "PBfusion.67"; transcript_id "PBfusion.67.1";
PIN_chr12	PacBio	exon	44668640	44668828	.	-	.	gene_id "PBfusion.67"; transcript_id "PBfusion.67.1";
PIN_chr12	PacBio	exon	44669342	44669455	.	-	.	gene_id "PBfusion.67"; transcript_id "PBfusion.67.1";
PIN_chr12	PacBio	exon	44669709	44669909	.	-	.	gene_id "PBfusion.67"; transcript_id "PBfusion.67.1";
PIN_chr12	PacBio	exon	44672647	44672823	.	-	.	gene_id "PBfusion.67"; transcript_id "PBfusion.67.1";
scaffold580	PacBio	transcript	144582	145693	.	-	.	gene_id "PBfusion.67"; transcript_id "PBfusion.67.2";
scaffold580	PacBio	exon	144582	144856	.	-	.	gene_id "PBfusion.67"; transcript_id "PBfusion.67.2";
scaffold580	PacBio	exon	145521	145693	.	-	.	gene_id "PBfusion.67"; transcript_id "PBfusion.67.2";
PIN_chr14	PacBio	transcript	23120190	23133292	.	+	.	gene_id "PBfusion.66"; transcript_id "PBfusion.66.1";
PIN_chr14	PacBio	exon	23120190	23120351	.	+	.	gene_id "PBfusion.66"; transcript_id "PBfusion.66.1";
PIN_chr14	PacBio	exon	23125420	23125564	.	+	.	gene_id "PBfusion.66"; transcript_id "PBfusion.66.1";
PIN_chr14	PacBio	exon	23129277	23129411	.	+	.	gene_id "PBfusion.66"; transcript_id "PBfusion.66.1";
PIN_chr14	PacBio	exon	23129623	23129828	.	+	.	gene_id "PBfusion.66"; transcript_id "PBfusion.66.1";
PIN_chr14	PacBio	exon	23130227	23130297	.	+	.	gene_id "PBfusion.66"; transcript_id "PBfusion.66.1";
PIN_chr14	PacBio	exon	23130774	23130842	.	+	.	gene_id "PBfusion.66"; transcript_id "PBfusion.66.1";
PIN_chr14	PacBio	exon	23131090	23131284	.	+	.	gene_id "PBfusion.66"; transcript_id "PBfusion.66.1";
PIN_chr14	PacBio	exon	23131814	23131930	.	+	.	gene_id "PBfusion.66"; transcript_id "PBfusion.66.1";
PIN_chr14	PacBio	exon	23132407	23133228	.	+	.	gene_id "PBfusion.66"; transcript_id "PBfusion.66.1";
PIN_chr14	PacBio	exon	23133231	23133292	.	+	.	gene_id "PBfusion.66"; transcript_id "PBfusion.66.1";
Scaffold3969	PacBio	transcript	4421	11068	.	+	.	gene_id "PBfusion.66"; transcript_id "PBfusion.66.2";
Scaffold3969	PacBio	exon	4421	4462	.	+	.	gene_id "PBfusion.66"; transcript_id "PBfusion.66.2";
Scaffold3969	PacBio	exon	10132	11068	.	+	.	gene_id "PBfusion.66"; transcript_id "PBfusion.66.2";
PIN_chr10	PacBio	transcript	44095894	44099459	.	+	.	gene_id "PBfusion.61"; transcript_id "PBfusion.61.1";
PIN_chr10	PacBio	exon	44095894	44096151	.	+	.	gene_id "PBfusion.61"; transcript_id "PBfusion.61.1";
PIN_chr10	PacBio	exon	44098895	44098978	.	+	.	gene_id "PBfusion.61"; transcript_id "PBfusion.61.1";
PIN_chr10	PacBio	exon	44099364	44099459	.	+	.	gene_id "PBfusion.61"; transcript_id "PBfusion.61.1";
PIN_chr9	PacBio	transcript	67209189	67221397	.	+	.	gene_id "PBfusion.61"; transcript_id "PBfusion.61.2";
PIN_chr9	PacBio	exon	67209189	67209293	.	+	.	gene_id "PBfusion.61"; transcript_id "PBfusion.61.2";
PIN_chr9	PacBio	exon	67213208	67213371	.	+	.	gene_id "PBfusion.61"; transcript_id "PBfusion.61.2";
PIN_chr9	PacBio	exon	67213640	67213723	.	+	.	gene_id "PBfusion.61"; transcript_id "PBfusion.61.2";
PIN_chr9	PacBio	exon	67214289	67214435	.	+	.	gene_id "PBfusion.61"; transcript_id "PBfusion.61.2";
PIN_chr9	PacBio	exon	67214779	67214875	.	+	.	gene_id "PBfusion.61"; transcript_id "PBfusion.61.2";
PIN_chr9	PacBio	exon	67215444	67215717	.	+	.	gene_id "PBfusion.61"; transcript_id "PBfusion.61.2";
PIN_chr9	PacBio	exon	67216164	67216324	.	+	.	gene_id "PBfusion.61"; transcript_id "PBfusion.61.2";
PIN_chr9	PacBio	exon	67217939	67218176	.	+	.	gene_id "PBfusion.61"; transcript_id "PBfusion.61.2";
PIN_chr9	PacBio	exon	67218672	67218775	.	+	.	gene_id "PBfusion.61"; transcript_id "PBfusion.61.2";
PIN_chr9	PacBio	exon	67219235	67219774	.	+	.	gene_id "PBfusion.61"; transcript_id "PBfusion.61.2";
PIN_chr9	PacBio	exon	67219834	67221397	.	+	.	gene_id "PBfusion.61"; transcript_id "PBfusion.61.2";
PIN_chr14	PacBio	transcript	29201894	29221201	.	-	.	gene_id "PBfusion.60"; transcript_id "PBfusion.60.1";
PIN_chr14	PacBio	exon	29201894	29203743	.	-	.	gene_id "PBfusion.60"; transcript_id "PBfusion.60.1";
PIN_chr14	PacBio	exon	29207175	29207271	.	-	.	gene_id "PBfusion.60"; transcript_id "PBfusion.60.1";
PIN_chr14	PacBio	exon	29207621	29207724	.	-	.	gene_id "PBfusion.60"; transcript_id "PBfusion.60.1";
PIN_chr14	PacBio	exon	29208422	29209144	.	-	.	gene_id "PBfusion.60"; transcript_id "PBfusion.60.1";
PIN_chr14	PacBio	exon	29211660	29211911	.	-	.	gene_id "PBfusion.60"; transcript_id "PBfusion.60.1";
PIN_chr14	PacBio	exon	29220967	29221201	.	-	.	gene_id "PBfusion.60"; transcript_id "PBfusion.60.1";
PIN_chr2	PacBio	transcript	29896371	29896880	.	-	.	gene_id "PBfusion.60"; transcript_id "PBfusion.60.2";
PIN_chr2	PacBio	exon	29896371	29896880	.	-	.	gene_id "PBfusion.60"; transcript_id "PBfusion.60.2";
PIN_chr1	PacBio	transcript	64869145	64869552	.	-	.	gene_id "PBfusion.63"; transcript_id "PBfusion.63.1";
PIN_chr1	PacBio	exon	64869145	64869552	.	-	.	gene_id "PBfusion.63"; transcript_id "PBfusion.63.1";
scaffold4394	PacBio	transcript	7782	8204	.	+	.	gene_id "PBfusion.63"; transcript_id "PBfusion.63.2";
scaffold4394	PacBio	exon	7782	8204	.	+	.	gene_id "PBfusion.63"; transcript_id "PBfusion.63.2";
PIN_chr11	PacBio	transcript	53834998	53835244	.	+	.	gene_id "PBfusion.62"; transcript_id "PBfusion.62.1";
PIN_chr11	PacBio	exon	53834998	53835244	.	+	.	gene_id "PBfusion.62"; transcript_id "PBfusion.62.1";
PIN_chr14	PacBio	transcript	35951046	35962551	.	+	.	gene_id "PBfusion.62"; transcript_id "PBfusion.62.2";
PIN_chr14	PacBio	exon	35951046	35951180	.	+	.	gene_id "PBfusion.62"; transcript_id "PBfusion.62.2";
PIN_chr14	PacBio	exon	35954789	35955110	.	+	.	gene_id "PBfusion.62"; transcript_id "PBfusion.62.2";
PIN_chr14	PacBio	exon	35955855	35956081	.	+	.	gene_id "PBfusion.62"; transcript_id "PBfusion.62.2";
PIN_chr14	PacBio	exon	35956966	35957175	.	+	.	gene_id "PBfusion.62"; transcript_id "PBfusion.62.2";
PIN_chr14	PacBio	exon	35957658	35957801	.	+	.	gene_id "PBfusion.62"; transcript_id "PBfusion.62.2";
PIN_chr14	PacBio	exon	35957935	35958123	.	+	.	gene_id "PBfusion.62"; transcript_id "PBfusion.62.2";
PIN_chr14	PacBio	exon	35962003	35962551	.	+	.	gene_id "PBfusion.62"; transcript_id "PBfusion.62.2";
PIN_chr10	PacBio	transcript	86842031	86853980	.	+	.	gene_id "PBfusion.271"; transcript_id "PBfusion.271.1";
PIN_chr10	PacBio	exon	86842031	86842466	.	+	.	gene_id "PBfusion.271"; transcript_id "PBfusion.271.1";
PIN_chr10	PacBio	exon	86843160	86843273	.	+	.	gene_id "PBfusion.271"; transcript_id "PBfusion.271.1";
PIN_chr10	PacBio	exon	86848743	86848819	.	+	.	gene_id "PBfusion.271"; transcript_id "PBfusion.271.1";
PIN_chr10	PacBio	exon	86849991	86850104	.	+	.	gene_id "PBfusion.271"; transcript_id "PBfusion.271.1";
PIN_chr10	PacBio	exon	86851977	86852037	.	+	.	gene_id "PBfusion.271"; transcript_id "PBfusion.271.1";
PIN_chr10	PacBio	exon	86853036	86853085	.	+	.	gene_id "PBfusion.271"; transcript_id "PBfusion.271.1";
PIN_chr10	PacBio	exon	86853939	86853980	.	+	.	gene_id "PBfusion.271"; transcript_id "PBfusion.271.1";
PIN_chr9	PacBio	transcript	73140205	73149928	.	-	.	gene_id "PBfusion.271"; transcript_id "PBfusion.271.2";
PIN_chr9	PacBio	exon	73140205	73140701	.	-	.	gene_id "PBfusion.271"; transcript_id "PBfusion.271.2";
PIN_chr9	PacBio	exon	73140787	73141591	.	-	.	gene_id "PBfusion.271"; transcript_id "PBfusion.271.2";
PIN_chr9	PacBio	exon	73141978	73142074	.	-	.	gene_id "PBfusion.271"; transcript_id "PBfusion.271.2";
PIN_chr9	PacBio	exon	73142729	73142827	.	-	.	gene_id "PBfusion.271"; transcript_id "PBfusion.271.2";
PIN_chr9	PacBio	exon	73143207	73143307	.	-	.	gene_id "PBfusion.271"; transcript_id "PBfusion.271.2";
PIN_chr9	PacBio	exon	73146007	73146081	.	-	.	gene_id "PBfusion.271"; transcript_id "PBfusion.271.2";
PIN_chr9	PacBio	exon	73146289	73146321	.	-	.	gene_id "PBfusion.271"; transcript_id "PBfusion.271.2";
PIN_chr9	PacBio	exon	73146677	73146800	.	-	.	gene_id "PBfusion.271"; transcript_id "PBfusion.271.2";
PIN_chr9	PacBio	exon	73148601	73148682	.	-	.	gene_id "PBfusion.271"; transcript_id "PBfusion.271.2";
PIN_chr9	PacBio	exon	73149406	73149526	.	-	.	gene_id "PBfusion.271"; transcript_id "PBfusion.271.2";
PIN_chr9	PacBio	exon	73149862	73149928	.	-	.	gene_id "PBfusion.271"; transcript_id "PBfusion.271.2";
PIN_chr2	PacBio	transcript	7171548	7171646	.	-	.	gene_id "PBfusion.303"; transcript_id "PBfusion.303.1";
PIN_chr2	PacBio	exon	7171548	7171646	.	-	.	gene_id "PBfusion.303"; transcript_id "PBfusion.303.1";
scaffold2119	PacBio	transcript	140633	151464	.	-	.	gene_id "PBfusion.303"; transcript_id "PBfusion.303.2";
scaffold2119	PacBio	exon	140633	140692	.	-	.	gene_id "PBfusion.303"; transcript_id "PBfusion.303.2";
scaffold2119	PacBio	exon	141873	141949	.	-	.	gene_id "PBfusion.303"; transcript_id "PBfusion.303.2";
scaffold2119	PacBio	exon	142221	142447	.	-	.	gene_id "PBfusion.303"; transcript_id "PBfusion.303.2";
scaffold2119	PacBio	exon	142717	142906	.	-	.	gene_id "PBfusion.303"; transcript_id "PBfusion.303.2";
scaffold2119	PacBio	exon	143162	143353	.	-	.	gene_id "PBfusion.303"; transcript_id "PBfusion.303.2";
scaffold2119	PacBio	exon	150368	150547	.	-	.	gene_id "PBfusion.303"; transcript_id "PBfusion.303.2";
scaffold2119	PacBio	exon	150817	151464	.	-	.	gene_id "PBfusion.303"; transcript_id "PBfusion.303.2";
PIN_chr1	PacBio	transcript	73802535	73845293	.	+	.	gene_id "PBfusion.302"; transcript_id "PBfusion.302.1";
PIN_chr1	PacBio	exon	73802535	73802638	.	+	.	gene_id "PBfusion.302"; transcript_id "PBfusion.302.1";
PIN_chr1	PacBio	exon	73806303	73806373	.	+	.	gene_id "PBfusion.302"; transcript_id "PBfusion.302.1";
PIN_chr1	PacBio	exon	73808607	73808822	.	+	.	gene_id "PBfusion.302"; transcript_id "PBfusion.302.1";
PIN_chr1	PacBio	exon	73812289	73812549	.	+	.	gene_id "PBfusion.302"; transcript_id "PBfusion.302.1";
PIN_chr1	PacBio	exon	73817917	73819692	.	+	.	gene_id "PBfusion.302"; transcript_id "PBfusion.302.1";
PIN_chr1	PacBio	exon	73821154	73821288	.	+	.	gene_id "PBfusion.302"; transcript_id "PBfusion.302.1";
PIN_chr1	PacBio	exon	73821471	73821579	.	+	.	gene_id "PBfusion.302"; transcript_id "PBfusion.302.1";
PIN_chr1	PacBio	exon	73822344	73822417	.	+	.	gene_id "PBfusion.302"; transcript_id "PBfusion.302.1";
PIN_chr1	PacBio	exon	73822904	73823133	.	+	.	gene_id "PBfusion.302"; transcript_id "PBfusion.302.1";
PIN_chr1	PacBio	exon	73823284	73823371	.	+	.	gene_id "PBfusion.302"; transcript_id "PBfusion.302.1";
PIN_chr1	PacBio	exon	73825953	73826014	.	+	.	gene_id "PBfusion.302"; transcript_id "PBfusion.302.1";
PIN_chr1	PacBio	exon	73826170	73826206	.	+	.	gene_id "PBfusion.302"; transcript_id "PBfusion.302.1";
PIN_chr1	PacBio	exon	73826327	73826424	.	+	.	gene_id "PBfusion.302"; transcript_id "PBfusion.302.1";
PIN_chr1	PacBio	exon	73826638	73826766	.	+	.	gene_id "PBfusion.302"; transcript_id "PBfusion.302.1";
PIN_chr1	PacBio	exon	73830419	73830564	.	+	.	gene_id "PBfusion.302"; transcript_id "PBfusion.302.1";
PIN_chr1	PacBio	exon	73830889	73831024	.	+	.	gene_id "PBfusion.302"; transcript_id "PBfusion.302.1";
PIN_chr1	PacBio	exon	73833528	73833677	.	+	.	gene_id "PBfusion.302"; transcript_id "PBfusion.302.1";
PIN_chr1	PacBio	exon	73833791	73833890	.	+	.	gene_id "PBfusion.302"; transcript_id "PBfusion.302.1";
PIN_chr1	PacBio	exon	73834289	73834362	.	+	.	gene_id "PBfusion.302"; transcript_id "PBfusion.302.1";
PIN_chr1	PacBio	exon	73840123	73840254	.	+	.	gene_id "PBfusion.302"; transcript_id "PBfusion.302.1";
PIN_chr1	PacBio	exon	73841228	73841347	.	+	.	gene_id "PBfusion.302"; transcript_id "PBfusion.302.1";
PIN_chr1	PacBio	exon	73842654	73842802	.	+	.	gene_id "PBfusion.302"; transcript_id "PBfusion.302.1";
PIN_chr1	PacBio	exon	73843528	73843663	.	+	.	gene_id "PBfusion.302"; transcript_id "PBfusion.302.1";
PIN_chr1	PacBio	exon	73844093	73845293	.	+	.	gene_id "PBfusion.302"; transcript_id "PBfusion.302.1";
PIN_chr4	PacBio	transcript	7403364	7404018	.	-	.	gene_id "PBfusion.302"; transcript_id "PBfusion.302.2";
PIN_chr4	PacBio	exon	7403364	7404018	.	-	.	gene_id "PBfusion.302"; transcript_id "PBfusion.302.2";
PIN_chr14	PacBio	transcript	38669719	38670784	.	+	.	gene_id "PBfusion.301"; transcript_id "PBfusion.301.1";
PIN_chr14	PacBio	exon	38669719	38669831	.	+	.	gene_id "PBfusion.301"; transcript_id "PBfusion.301.1";
PIN_chr14	PacBio	exon	38669946	38670211	.	+	.	gene_id "PBfusion.301"; transcript_id "PBfusion.301.1";
PIN_chr14	PacBio	exon	38670269	38670784	.	+	.	gene_id "PBfusion.301"; transcript_id "PBfusion.301.1";
Scaffold3799	PacBio	transcript	6204	9238	.	-	.	gene_id "PBfusion.301"; transcript_id "PBfusion.301.2";
Scaffold3799	PacBio	exon	6204	7332	.	-	.	gene_id "PBfusion.301"; transcript_id "PBfusion.301.2";
Scaffold3799	PacBio	exon	7441	9238	.	-	.	gene_id "PBfusion.301"; transcript_id "PBfusion.301.2";
PIN_chr10	PacBio	transcript	31330063	31353015	.	-	.	gene_id "PBfusion.300"; transcript_id "PBfusion.300.1";
PIN_chr10	PacBio	exon	31330063	31330068	.	-	.	gene_id "PBfusion.300"; transcript_id "PBfusion.300.1";
PIN_chr10	PacBio	exon	31330097	31330123	.	-	.	gene_id "PBfusion.300"; transcript_id "PBfusion.300.1";
PIN_chr10	PacBio	exon	31330204	31330210	.	-	.	gene_id "PBfusion.300"; transcript_id "PBfusion.300.1";
PIN_chr10	PacBio	exon	31330278	31330372	.	-	.	gene_id "PBfusion.300"; transcript_id "PBfusion.300.1";
PIN_chr10	PacBio	exon	31330830	31330932	.	-	.	gene_id "PBfusion.300"; transcript_id "PBfusion.300.1";
PIN_chr10	PacBio	exon	31331652	31331776	.	-	.	gene_id "PBfusion.300"; transcript_id "PBfusion.300.1";
PIN_chr10	PacBio	exon	31332468	31332515	.	-	.	gene_id "PBfusion.300"; transcript_id "PBfusion.300.1";
PIN_chr10	PacBio	exon	31344823	31344922	.	-	.	gene_id "PBfusion.300"; transcript_id "PBfusion.300.1";
PIN_chr10	PacBio	exon	31345112	31345328	.	-	.	gene_id "PBfusion.300"; transcript_id "PBfusion.300.1";
PIN_chr10	PacBio	exon	31352728	31353015	.	-	.	gene_id "PBfusion.300"; transcript_id "PBfusion.300.1";
PIN_chr10	PacBio	transcript	83608162	83629132	.	+	.	gene_id "PBfusion.300"; transcript_id "PBfusion.300.2";
PIN_chr10	PacBio	exon	83608162	83608398	.	+	.	gene_id "PBfusion.300"; transcript_id "PBfusion.300.2";
PIN_chr10	PacBio	exon	83608531	83608717	.	+	.	gene_id "PBfusion.300"; transcript_id "PBfusion.300.2";
PIN_chr10	PacBio	exon	83608908	83608937	.	+	.	gene_id "PBfusion.300"; transcript_id "PBfusion.300.2";
PIN_chr10	PacBio	exon	83609111	83609267	.	+	.	gene_id "PBfusion.300"; transcript_id "PBfusion.300.2";
PIN_chr10	PacBio	exon	83609573	83609727	.	+	.	gene_id "PBfusion.300"; transcript_id "PBfusion.300.2";
PIN_chr10	PacBio	exon	83610255	83610425	.	+	.	gene_id "PBfusion.300"; transcript_id "PBfusion.300.2";
PIN_chr10	PacBio	exon	83610628	83610776	.	+	.	gene_id "PBfusion.300"; transcript_id "PBfusion.300.2";
PIN_chr10	PacBio	exon	83612430	83612480	.	+	.	gene_id "PBfusion.300"; transcript_id "PBfusion.300.2";
PIN_chr10	PacBio	exon	83612621	83612716	.	+	.	gene_id "PBfusion.300"; transcript_id "PBfusion.300.2";
PIN_chr10	PacBio	exon	83613174	83613259	.	+	.	gene_id "PBfusion.300"; transcript_id "PBfusion.300.2";
PIN_chr10	PacBio	exon	83613734	83613944	.	+	.	gene_id "PBfusion.300"; transcript_id "PBfusion.300.2";
PIN_chr10	PacBio	exon	83614067	83614164	.	+	.	gene_id "PBfusion.300"; transcript_id "PBfusion.300.2";
PIN_chr10	PacBio	exon	83614459	83614686	.	+	.	gene_id "PBfusion.300"; transcript_id "PBfusion.300.2";
PIN_chr10	PacBio	exon	83615261	83615321	.	+	.	gene_id "PBfusion.300"; transcript_id "PBfusion.300.2";
PIN_chr10	PacBio	exon	83615646	83615783	.	+	.	gene_id "PBfusion.300"; transcript_id "PBfusion.300.2";
PIN_chr10	PacBio	exon	83616270	83616439	.	+	.	gene_id "PBfusion.300"; transcript_id "PBfusion.300.2";
PIN_chr10	PacBio	exon	83617188	83617420	.	+	.	gene_id "PBfusion.300"; transcript_id "PBfusion.300.2";
PIN_chr10	PacBio	exon	83618206	83618397	.	+	.	gene_id "PBfusion.300"; transcript_id "PBfusion.300.2";
PIN_chr10	PacBio	exon	83618730	83619059	.	+	.	gene_id "PBfusion.300"; transcript_id "PBfusion.300.2";
PIN_chr10	PacBio	exon	83622854	83623009	.	+	.	gene_id "PBfusion.300"; transcript_id "PBfusion.300.2";
PIN_chr10	PacBio	exon	83625047	83625144	.	+	.	gene_id "PBfusion.300"; transcript_id "PBfusion.300.2";
PIN_chr10	PacBio	exon	83625780	83625890	.	+	.	gene_id "PBfusion.300"; transcript_id "PBfusion.300.2";
PIN_chr10	PacBio	exon	83626649	83626792	.	+	.	gene_id "PBfusion.300"; transcript_id "PBfusion.300.2";
PIN_chr10	PacBio	exon	83627421	83629132	.	+	.	gene_id "PBfusion.300"; transcript_id "PBfusion.300.2";
PIN_chr1	PacBio	transcript	98627283	98627619	.	+	.	gene_id "PBfusion.307"; transcript_id "PBfusion.307.1";
PIN_chr1	PacBio	exon	98627283	98627619	.	+	.	gene_id "PBfusion.307"; transcript_id "PBfusion.307.1";
PIN_chr11	PacBio	transcript	1857837	1873771	.	+	.	gene_id "PBfusion.307"; transcript_id "PBfusion.307.2";
PIN_chr11	PacBio	exon	1857837	1858048	.	+	.	gene_id "PBfusion.307"; transcript_id "PBfusion.307.2";
PIN_chr11	PacBio	exon	1859093	1859662	.	+	.	gene_id "PBfusion.307"; transcript_id "PBfusion.307.2";
PIN_chr11	PacBio	exon	1866026	1866172	.	+	.	gene_id "PBfusion.307"; transcript_id "PBfusion.307.2";
PIN_chr11	PacBio	exon	1866627	1866741	.	+	.	gene_id "PBfusion.307"; transcript_id "PBfusion.307.2";
PIN_chr11	PacBio	exon	1867558	1867730	.	+	.	gene_id "PBfusion.307"; transcript_id "PBfusion.307.2";
PIN_chr11	PacBio	exon	1867859	1867921	.	+	.	gene_id "PBfusion.307"; transcript_id "PBfusion.307.2";
PIN_chr11	PacBio	exon	1868721	1868887	.	+	.	gene_id "PBfusion.307"; transcript_id "PBfusion.307.2";
PIN_chr11	PacBio	exon	1869246	1869444	.	+	.	gene_id "PBfusion.307"; transcript_id "PBfusion.307.2";
PIN_chr11	PacBio	exon	1870942	1873771	.	+	.	gene_id "PBfusion.307"; transcript_id "PBfusion.307.2";
PIN_chr8	PacBio	transcript	13377733	13385841	.	+	.	gene_id "PBfusion.306"; transcript_id "PBfusion.306.1";
PIN_chr8	PacBio	exon	13377733	13377840	.	+	.	gene_id "PBfusion.306"; transcript_id "PBfusion.306.1";
PIN_chr8	PacBio	exon	13379099	13379254	.	+	.	gene_id "PBfusion.306"; transcript_id "PBfusion.306.1";
PIN_chr8	PacBio	exon	13379387	13379521	.	+	.	gene_id "PBfusion.306"; transcript_id "PBfusion.306.1";
PIN_chr8	PacBio	exon	13380041	13380217	.	+	.	gene_id "PBfusion.306"; transcript_id "PBfusion.306.1";
PIN_chr8	PacBio	exon	13380543	13380755	.	+	.	gene_id "PBfusion.306"; transcript_id "PBfusion.306.1";
PIN_chr8	PacBio	exon	13381298	13381488	.	+	.	gene_id "PBfusion.306"; transcript_id "PBfusion.306.1";
PIN_chr8	PacBio	exon	13382598	13382826	.	+	.	gene_id "PBfusion.306"; transcript_id "PBfusion.306.1";
PIN_chr8	PacBio	exon	13383127	13383390	.	+	.	gene_id "PBfusion.306"; transcript_id "PBfusion.306.1";
PIN_chr8	PacBio	exon	13383828	13384057	.	+	.	gene_id "PBfusion.306"; transcript_id "PBfusion.306.1";
PIN_chr8	PacBio	exon	13384506	13384944	.	+	.	gene_id "PBfusion.306"; transcript_id "PBfusion.306.1";
PIN_chr8	PacBio	exon	13385335	13385841	.	+	.	gene_id "PBfusion.306"; transcript_id "PBfusion.306.1";
PIN_chr8	PacBio	transcript	21315301	21374963	.	+	.	gene_id "PBfusion.306"; transcript_id "PBfusion.306.2";
PIN_chr8	PacBio	exon	21315301	21315590	.	+	.	gene_id "PBfusion.306"; transcript_id "PBfusion.306.2";
PIN_chr8	PacBio	exon	21337598	21337757	.	+	.	gene_id "PBfusion.306"; transcript_id "PBfusion.306.2";
PIN_chr8	PacBio	exon	21343214	21343504	.	+	.	gene_id "PBfusion.306"; transcript_id "PBfusion.306.2";
PIN_chr8	PacBio	exon	21359210	21359356	.	+	.	gene_id "PBfusion.306"; transcript_id "PBfusion.306.2";
PIN_chr8	PacBio	exon	21367760	21367915	.	+	.	gene_id "PBfusion.306"; transcript_id "PBfusion.306.2";
PIN_chr8	PacBio	exon	21374799	21374963	.	+	.	gene_id "PBfusion.306"; transcript_id "PBfusion.306.2";
PIN_chr11	PacBio	transcript	6942319	6949419	.	+	.	gene_id "PBfusion.305"; transcript_id "PBfusion.305.1";
PIN_chr11	PacBio	exon	6942319	6942423	.	+	.	gene_id "PBfusion.305"; transcript_id "PBfusion.305.1";
PIN_chr11	PacBio	exon	6948357	6948465	.	+	.	gene_id "PBfusion.305"; transcript_id "PBfusion.305.1";
PIN_chr11	PacBio	exon	6948629	6948707	.	+	.	gene_id "PBfusion.305"; transcript_id "PBfusion.305.1";
PIN_chr11	PacBio	exon	6948845	6948919	.	+	.	gene_id "PBfusion.305"; transcript_id "PBfusion.305.1";
PIN_chr11	PacBio	exon	6949368	6949419	.	+	.	gene_id "PBfusion.305"; transcript_id "PBfusion.305.1";
PIN_chr11	PacBio	transcript	25792787	25795873	.	-	.	gene_id "PBfusion.305"; transcript_id "PBfusion.305.2";
PIN_chr11	PacBio	exon	25792787	25795873	.	-	.	gene_id "PBfusion.305"; transcript_id "PBfusion.305.2";
PIN_chr2	PacBio	transcript	17358768	17377251	.	+	.	gene_id "PBfusion.304"; transcript_id "PBfusion.304.1";
PIN_chr2	PacBio	exon	17358768	17358888	.	+	.	gene_id "PBfusion.304"; transcript_id "PBfusion.304.1";
PIN_chr2	PacBio	exon	17364954	17365068	.	+	.	gene_id "PBfusion.304"; transcript_id "PBfusion.304.1";
PIN_chr2	PacBio	exon	17365538	17365691	.	+	.	gene_id "PBfusion.304"; transcript_id "PBfusion.304.1";
PIN_chr2	PacBio	exon	17366026	17366143	.	+	.	gene_id "PBfusion.304"; transcript_id "PBfusion.304.1";
PIN_chr2	PacBio	exon	17366495	17366557	.	+	.	gene_id "PBfusion.304"; transcript_id "PBfusion.304.1";
PIN_chr2	PacBio	exon	17368211	17368312	.	+	.	gene_id "PBfusion.304"; transcript_id "PBfusion.304.1";
PIN_chr2	PacBio	exon	17369683	17369723	.	+	.	gene_id "PBfusion.304"; transcript_id "PBfusion.304.1";
PIN_chr2	PacBio	exon	17370656	17370770	.	+	.	gene_id "PBfusion.304"; transcript_id "PBfusion.304.1";
PIN_chr2	PacBio	exon	17371172	17371236	.	+	.	gene_id "PBfusion.304"; transcript_id "PBfusion.304.1";
PIN_chr2	PacBio	exon	17371859	17371927	.	+	.	gene_id "PBfusion.304"; transcript_id "PBfusion.304.1";
PIN_chr2	PacBio	exon	17372401	17372665	.	+	.	gene_id "PBfusion.304"; transcript_id "PBfusion.304.1";
PIN_chr2	PacBio	exon	17372983	17373095	.	+	.	gene_id "PBfusion.304"; transcript_id "PBfusion.304.1";
PIN_chr2	PacBio	exon	17373881	17373985	.	+	.	gene_id "PBfusion.304"; transcript_id "PBfusion.304.1";
PIN_chr2	PacBio	exon	17374413	17374516	.	+	.	gene_id "PBfusion.304"; transcript_id "PBfusion.304.1";
PIN_chr2	PacBio	exon	17374835	17374913	.	+	.	gene_id "PBfusion.304"; transcript_id "PBfusion.304.1";
PIN_chr2	PacBio	exon	17375517	17375650	.	+	.	gene_id "PBfusion.304"; transcript_id "PBfusion.304.1";
PIN_chr2	PacBio	exon	17376035	17376194	.	+	.	gene_id "PBfusion.304"; transcript_id "PBfusion.304.1";
PIN_chr2	PacBio	exon	17376460	17376540	.	+	.	gene_id "PBfusion.304"; transcript_id "PBfusion.304.1";
PIN_chr2	PacBio	exon	17377154	17377251	.	+	.	gene_id "PBfusion.304"; transcript_id "PBfusion.304.1";
Scaffold3574	PacBio	transcript	8240	24213	.	+	.	gene_id "PBfusion.304"; transcript_id "PBfusion.304.2";
Scaffold3574	PacBio	exon	8240	8302	.	+	.	gene_id "PBfusion.304"; transcript_id "PBfusion.304.2";
Scaffold3574	PacBio	exon	10523	10592	.	+	.	gene_id "PBfusion.304"; transcript_id "PBfusion.304.2";
Scaffold3574	PacBio	exon	12801	12848	.	+	.	gene_id "PBfusion.304"; transcript_id "PBfusion.304.2";
Scaffold3574	PacBio	exon	12979	13137	.	+	.	gene_id "PBfusion.304"; transcript_id "PBfusion.304.2";
Scaffold3574	PacBio	exon	13303	13445	.	+	.	gene_id "PBfusion.304"; transcript_id "PBfusion.304.2";
Scaffold3574	PacBio	exon	13618	13700	.	+	.	gene_id "PBfusion.304"; transcript_id "PBfusion.304.2";
Scaffold3574	PacBio	exon	16986	17106	.	+	.	gene_id "PBfusion.304"; transcript_id "PBfusion.304.2";
Scaffold3574	PacBio	exon	18087	18166	.	+	.	gene_id "PBfusion.304"; transcript_id "PBfusion.304.2";
Scaffold3574	PacBio	exon	18926	19222	.	+	.	gene_id "PBfusion.304"; transcript_id "PBfusion.304.2";
Scaffold3574	PacBio	exon	19418	19537	.	+	.	gene_id "PBfusion.304"; transcript_id "PBfusion.304.2";
Scaffold3574	PacBio	exon	22094	22162	.	+	.	gene_id "PBfusion.304"; transcript_id "PBfusion.304.2";
Scaffold3574	PacBio	exon	22822	22940	.	+	.	gene_id "PBfusion.304"; transcript_id "PBfusion.304.2";
Scaffold3574	PacBio	exon	24073	24213	.	+	.	gene_id "PBfusion.304"; transcript_id "PBfusion.304.2";
PIN_chr1	PacBio	transcript	83023783	83028078	.	-	.	gene_id "PBfusion.309"; transcript_id "PBfusion.309.1";
PIN_chr1	PacBio	exon	83023783	83024244	.	-	.	gene_id "PBfusion.309"; transcript_id "PBfusion.309.1";
PIN_chr1	PacBio	exon	83024360	83025083	.	-	.	gene_id "PBfusion.309"; transcript_id "PBfusion.309.1";
PIN_chr1	PacBio	exon	83025139	83026159	.	-	.	gene_id "PBfusion.309"; transcript_id "PBfusion.309.1";
PIN_chr1	PacBio	exon	83026384	83026530	.	-	.	gene_id "PBfusion.309"; transcript_id "PBfusion.309.1";
PIN_chr1	PacBio	exon	83027023	83027235	.	-	.	gene_id "PBfusion.309"; transcript_id "PBfusion.309.1";
PIN_chr1	PacBio	exon	83027618	83027724	.	-	.	gene_id "PBfusion.309"; transcript_id "PBfusion.309.1";
PIN_chr1	PacBio	exon	83027950	83028078	.	-	.	gene_id "PBfusion.309"; transcript_id "PBfusion.309.1";
PIN_chr2	PacBio	transcript	29255717	29263721	.	-	.	gene_id "PBfusion.309"; transcript_id "PBfusion.309.2";
PIN_chr2	PacBio	exon	29255717	29255922	.	-	.	gene_id "PBfusion.309"; transcript_id "PBfusion.309.2";
PIN_chr2	PacBio	exon	29256722	29256829	.	-	.	gene_id "PBfusion.309"; transcript_id "PBfusion.309.2";
PIN_chr2	PacBio	exon	29260005	29260107	.	-	.	gene_id "PBfusion.309"; transcript_id "PBfusion.309.2";
PIN_chr2	PacBio	exon	29263566	29263721	.	-	.	gene_id "PBfusion.309"; transcript_id "PBfusion.309.2";
PIN_chr11	PacBio	transcript	24058924	24067618	.	-	.	gene_id "PBfusion.308"; transcript_id "PBfusion.308.1";
PIN_chr11	PacBio	exon	24058924	24059044	.	-	.	gene_id "PBfusion.308"; transcript_id "PBfusion.308.1";
PIN_chr11	PacBio	exon	24059552	24060091	.	-	.	gene_id "PBfusion.308"; transcript_id "PBfusion.308.1";
PIN_chr11	PacBio	exon	24060337	24060422	.	-	.	gene_id "PBfusion.308"; transcript_id "PBfusion.308.1";
PIN_chr11	PacBio	exon	24061904	24061996	.	-	.	gene_id "PBfusion.308"; transcript_id "PBfusion.308.1";
PIN_chr11	PacBio	exon	24063031	24063223	.	-	.	gene_id "PBfusion.308"; transcript_id "PBfusion.308.1";
PIN_chr11	PacBio	exon	24063943	24064059	.	-	.	gene_id "PBfusion.308"; transcript_id "PBfusion.308.1";
PIN_chr11	PacBio	exon	24064326	24064399	.	-	.	gene_id "PBfusion.308"; transcript_id "PBfusion.308.1";
PIN_chr11	PacBio	exon	24064734	24064840	.	-	.	gene_id "PBfusion.308"; transcript_id "PBfusion.308.1";
PIN_chr11	PacBio	exon	24067211	24067618	.	-	.	gene_id "PBfusion.308"; transcript_id "PBfusion.308.1";
PIN_chr11	PacBio	transcript	30024671	30038482	.	+	.	gene_id "PBfusion.308"; transcript_id "PBfusion.308.2";
PIN_chr11	PacBio	exon	30024671	30024807	.	+	.	gene_id "PBfusion.308"; transcript_id "PBfusion.308.2";
PIN_chr11	PacBio	exon	30026146	30026251	.	+	.	gene_id "PBfusion.308"; transcript_id "PBfusion.308.2";
PIN_chr11	PacBio	exon	30026523	30026683	.	+	.	gene_id "PBfusion.308"; transcript_id "PBfusion.308.2";
PIN_chr11	PacBio	exon	30027508	30027603	.	+	.	gene_id "PBfusion.308"; transcript_id "PBfusion.308.2";
PIN_chr11	PacBio	exon	30028895	30028982	.	+	.	gene_id "PBfusion.308"; transcript_id "PBfusion.308.2";
PIN_chr11	PacBio	exon	30030540	30030639	.	+	.	gene_id "PBfusion.308"; transcript_id "PBfusion.308.2";
PIN_chr11	PacBio	exon	30031562	30031685	.	+	.	gene_id "PBfusion.308"; transcript_id "PBfusion.308.2";
PIN_chr11	PacBio	exon	30031846	30031975	.	+	.	gene_id "PBfusion.308"; transcript_id "PBfusion.308.2";
PIN_chr11	PacBio	exon	30033918	30034037	.	+	.	gene_id "PBfusion.308"; transcript_id "PBfusion.308.2";
PIN_chr11	PacBio	exon	30034154	30038482	.	+	.	gene_id "PBfusion.308"; transcript_id "PBfusion.308.2";
PIN_chr7	PacBio	transcript	8586853	8590796	.	-	.	gene_id "PBfusion.435"; transcript_id "PBfusion.435.1";
PIN_chr7	PacBio	exon	8586853	8586918	.	-	.	gene_id "PBfusion.435"; transcript_id "PBfusion.435.1";
PIN_chr7	PacBio	exon	8588040	8588108	.	-	.	gene_id "PBfusion.435"; transcript_id "PBfusion.435.1";
PIN_chr7	PacBio	exon	8589324	8589438	.	-	.	gene_id "PBfusion.435"; transcript_id "PBfusion.435.1";
PIN_chr7	PacBio	exon	8589699	8590796	.	-	.	gene_id "PBfusion.435"; transcript_id "PBfusion.435.1";
PIN_chr7	PacBio	transcript	8668614	8669083	.	-	.	gene_id "PBfusion.435"; transcript_id "PBfusion.435.2";
PIN_chr7	PacBio	exon	8668614	8669083	.	-	.	gene_id "PBfusion.435"; transcript_id "PBfusion.435.2";
PIN_chr12	PacBio	transcript	15479761	15493654	.	-	.	gene_id "PBfusion.434"; transcript_id "PBfusion.434.1";
PIN_chr12	PacBio	exon	15479761	15480477	.	-	.	gene_id "PBfusion.434"; transcript_id "PBfusion.434.1";
PIN_chr12	PacBio	exon	15480713	15480924	.	-	.	gene_id "PBfusion.434"; transcript_id "PBfusion.434.1";
PIN_chr12	PacBio	exon	15481131	15481222	.	-	.	gene_id "PBfusion.434"; transcript_id "PBfusion.434.1";
PIN_chr12	PacBio	exon	15481787	15481867	.	-	.	gene_id "PBfusion.434"; transcript_id "PBfusion.434.1";
PIN_chr12	PacBio	exon	15482406	15482536	.	-	.	gene_id "PBfusion.434"; transcript_id "PBfusion.434.1";
PIN_chr12	PacBio	exon	15484939	15485105	.	-	.	gene_id "PBfusion.434"; transcript_id "PBfusion.434.1";
PIN_chr12	PacBio	exon	15486786	15487029	.	-	.	gene_id "PBfusion.434"; transcript_id "PBfusion.434.1";
PIN_chr12	PacBio	exon	15487464	15487590	.	-	.	gene_id "PBfusion.434"; transcript_id "PBfusion.434.1";
PIN_chr12	PacBio	exon	15487711	15487881	.	-	.	gene_id "PBfusion.434"; transcript_id "PBfusion.434.1";
PIN_chr12	PacBio	exon	15490753	15490928	.	-	.	gene_id "PBfusion.434"; transcript_id "PBfusion.434.1";
PIN_chr12	PacBio	exon	15493508	15493654	.	-	.	gene_id "PBfusion.434"; transcript_id "PBfusion.434.1";
PIN_chr9	PacBio	transcript	24569658	24585521	.	-	.	gene_id "PBfusion.434"; transcript_id "PBfusion.434.2";
PIN_chr9	PacBio	exon	24569658	24569716	.	-	.	gene_id "PBfusion.434"; transcript_id "PBfusion.434.2";
PIN_chr9	PacBio	exon	24570588	24570760	.	-	.	gene_id "PBfusion.434"; transcript_id "PBfusion.434.2";
PIN_chr9	PacBio	exon	24573041	24573097	.	-	.	gene_id "PBfusion.434"; transcript_id "PBfusion.434.2";
PIN_chr9	PacBio	exon	24573803	24573948	.	-	.	gene_id "PBfusion.434"; transcript_id "PBfusion.434.2";
PIN_chr9	PacBio	exon	24585402	24585521	.	-	.	gene_id "PBfusion.434"; transcript_id "PBfusion.434.2";
PIN_chr5	PacBio	transcript	33554033	33561086	.	+	.	gene_id "PBfusion.437"; transcript_id "PBfusion.437.1";
PIN_chr5	PacBio	exon	33554033	33554217	.	+	.	gene_id "PBfusion.437"; transcript_id "PBfusion.437.1";
PIN_chr5	PacBio	exon	33554679	33554810	.	+	.	gene_id "PBfusion.437"; transcript_id "PBfusion.437.1";
PIN_chr5	PacBio	exon	33555332	33555576	.	+	.	gene_id "PBfusion.437"; transcript_id "PBfusion.437.1";
PIN_chr5	PacBio	exon	33556187	33556312	.	+	.	gene_id "PBfusion.437"; transcript_id "PBfusion.437.1";
PIN_chr5	PacBio	exon	33556755	33556847	.	+	.	gene_id "PBfusion.437"; transcript_id "PBfusion.437.1";
PIN_chr5	PacBio	exon	33559433	33561086	.	+	.	gene_id "PBfusion.437"; transcript_id "PBfusion.437.1";
Scaffold3742	PacBio	transcript	13883	14073	.	-	.	gene_id "PBfusion.437"; transcript_id "PBfusion.437.2";
Scaffold3742	PacBio	exon	13883	14073	.	-	.	gene_id "PBfusion.437"; transcript_id "PBfusion.437.2";
PIN_chr1	PacBio	transcript	60225732	60226232	.	+	.	gene_id "PBfusion.436"; transcript_id "PBfusion.436.1";
PIN_chr1	PacBio	exon	60225732	60226232	.	+	.	gene_id "PBfusion.436"; transcript_id "PBfusion.436.1";
PIN_chr8	PacBio	transcript	18621339	18669109	.	-	.	gene_id "PBfusion.436"; transcript_id "PBfusion.436.2";
PIN_chr8	PacBio	exon	18621339	18622430	.	-	.	gene_id "PBfusion.436"; transcript_id "PBfusion.436.2";
PIN_chr8	PacBio	exon	18622682	18622801	.	-	.	gene_id "PBfusion.436"; transcript_id "PBfusion.436.2";
PIN_chr8	PacBio	exon	18628691	18628802	.	-	.	gene_id "PBfusion.436"; transcript_id "PBfusion.436.2";
PIN_chr8	PacBio	exon	18635030	18635109	.	-	.	gene_id "PBfusion.436"; transcript_id "PBfusion.436.2";
PIN_chr8	PacBio	exon	18637640	18637733	.	-	.	gene_id "PBfusion.436"; transcript_id "PBfusion.436.2";
PIN_chr8	PacBio	exon	18637987	18638118	.	-	.	gene_id "PBfusion.436"; transcript_id "PBfusion.436.2";
PIN_chr8	PacBio	exon	18638827	18638909	.	-	.	gene_id "PBfusion.436"; transcript_id "PBfusion.436.2";
PIN_chr8	PacBio	exon	18639041	18639113	.	-	.	gene_id "PBfusion.436"; transcript_id "PBfusion.436.2";
PIN_chr8	PacBio	exon	18640863	18641163	.	-	.	gene_id "PBfusion.436"; transcript_id "PBfusion.436.2";
PIN_chr8	PacBio	exon	18641176	18641176	.	-	.	gene_id "PBfusion.436"; transcript_id "PBfusion.436.2";
PIN_chr8	PacBio	exon	18652224	18652229	.	-	.	gene_id "PBfusion.436"; transcript_id "PBfusion.436.2";
PIN_chr8	PacBio	exon	18652232	18652360	.	-	.	gene_id "PBfusion.436"; transcript_id "PBfusion.436.2";
PIN_chr8	PacBio	exon	18668167	18669109	.	-	.	gene_id "PBfusion.436"; transcript_id "PBfusion.436.2";
PIN_chr12	PacBio	transcript	45290378	45294428	.	+	.	gene_id "PBfusion.431"; transcript_id "PBfusion.431.1";
PIN_chr12	PacBio	exon	45290378	45291026	.	+	.	gene_id "PBfusion.431"; transcript_id "PBfusion.431.1";
PIN_chr12	PacBio	exon	45294154	45294428	.	+	.	gene_id "PBfusion.431"; transcript_id "PBfusion.431.1";
PIN_chr4	PacBio	transcript	45175972	45186619	.	-	.	gene_id "PBfusion.431"; transcript_id "PBfusion.431.2";
PIN_chr4	PacBio	exon	45175972	45176809	.	-	.	gene_id "PBfusion.431"; transcript_id "PBfusion.431.2";
PIN_chr4	PacBio	exon	45176836	45181517	.	-	.	gene_id "PBfusion.431"; transcript_id "PBfusion.431.2";
PIN_chr4	PacBio	exon	45183495	45183597	.	-	.	gene_id "PBfusion.431"; transcript_id "PBfusion.431.2";
PIN_chr4	PacBio	exon	45183862	45183944	.	-	.	gene_id "PBfusion.431"; transcript_id "PBfusion.431.2";
PIN_chr4	PacBio	exon	45186548	45186619	.	-	.	gene_id "PBfusion.431"; transcript_id "PBfusion.431.2";
PIN_chr4	PacBio	transcript	17212297	17212889	.	+	.	gene_id "PBfusion.430"; transcript_id "PBfusion.430.1";
PIN_chr4	PacBio	exon	17212297	17212889	.	+	.	gene_id "PBfusion.430"; transcript_id "PBfusion.430.1";
PIN_chr4	PacBio	transcript	56448425	56449959	.	+	.	gene_id "PBfusion.430"; transcript_id "PBfusion.430.2";
PIN_chr4	PacBio	exon	56448425	56449341	.	+	.	gene_id "PBfusion.430"; transcript_id "PBfusion.430.2";
PIN_chr4	PacBio	exon	56449408	56449959	.	+	.	gene_id "PBfusion.430"; transcript_id "PBfusion.430.2";
PIN_chr2	PacBio	transcript	34443920	34473709	.	+	.	gene_id "PBfusion.433"; transcript_id "PBfusion.433.1";
PIN_chr2	PacBio	exon	34443920	34444213	.	+	.	gene_id "PBfusion.433"; transcript_id "PBfusion.433.1";
PIN_chr2	PacBio	exon	34444675	34444825	.	+	.	gene_id "PBfusion.433"; transcript_id "PBfusion.433.1";
PIN_chr2	PacBio	exon	34447383	34447451	.	+	.	gene_id "PBfusion.433"; transcript_id "PBfusion.433.1";
PIN_chr2	PacBio	exon	34457130	34457204	.	+	.	gene_id "PBfusion.433"; transcript_id "PBfusion.433.1";
PIN_chr2	PacBio	exon	34457461	34457509	.	+	.	gene_id "PBfusion.433"; transcript_id "PBfusion.433.1";
PIN_chr2	PacBio	exon	34464759	34464958	.	+	.	gene_id "PBfusion.433"; transcript_id "PBfusion.433.1";
PIN_chr2	PacBio	exon	34470330	34470459	.	+	.	gene_id "PBfusion.433"; transcript_id "PBfusion.433.1";
PIN_chr2	PacBio	exon	34470798	34471060	.	+	.	gene_id "PBfusion.433"; transcript_id "PBfusion.433.1";
PIN_chr2	PacBio	exon	34471420	34471612	.	+	.	gene_id "PBfusion.433"; transcript_id "PBfusion.433.1";
PIN_chr2	PacBio	exon	34471906	34472153	.	+	.	gene_id "PBfusion.433"; transcript_id "PBfusion.433.1";
PIN_chr2	PacBio	exon	34473559	34473709	.	+	.	gene_id "PBfusion.433"; transcript_id "PBfusion.433.1";
PIN_chr4	PacBio	transcript	6912844	6914985	.	+	.	gene_id "PBfusion.433"; transcript_id "PBfusion.433.2";
PIN_chr4	PacBio	exon	6912844	6913462	.	+	.	gene_id "PBfusion.433"; transcript_id "PBfusion.433.2";
PIN_chr4	PacBio	exon	6913864	6914120	.	+	.	gene_id "PBfusion.433"; transcript_id "PBfusion.433.2";
PIN_chr4	PacBio	exon	6914385	6914831	.	+	.	gene_id "PBfusion.433"; transcript_id "PBfusion.433.2";
PIN_chr4	PacBio	exon	6914886	6914985	.	+	.	gene_id "PBfusion.433"; transcript_id "PBfusion.433.2";
PIN_chr7	PacBio	transcript	17697236	17699126	.	-	.	gene_id "PBfusion.432"; transcript_id "PBfusion.432.1";
PIN_chr7	PacBio	exon	17697236	17698402	.	-	.	gene_id "PBfusion.432"; transcript_id "PBfusion.432.1";
PIN_chr7	PacBio	exon	17698921	17699126	.	-	.	gene_id "PBfusion.432"; transcript_id "PBfusion.432.1";
scaffold5081_M	PacBio	transcript	4930	38710	.	+	.	gene_id "PBfusion.432"; transcript_id "PBfusion.432.2";
scaffold5081_M	PacBio	exon	4930	5015	.	+	.	gene_id "PBfusion.432"; transcript_id "PBfusion.432.2";
scaffold5081_M	PacBio	exon	6747	6823	.	+	.	gene_id "PBfusion.432"; transcript_id "PBfusion.432.2";
[truncated: 6,661 more rows]
