# Supplementary material for: PacBio single molecule long-read sequencing provides insight into the complexity and diversity of the Pinctada fucata martensii transcriptome
Source: BMC Genomics. 2020 Jul 13;21:481. doi: 10.1186/s12864-020-06894-3 (PMC7359550; doi:10.1186/s12864-020-06894-3)
Supplement: Supplementary file 3 — Additional file 3: Table S3. SSR analysis result statistics. [file 12864_2020_6894_MOESM3_ESM.xls]

#Gene_ID	SSR_nr	SSR_type	SSR	Size	SSR_Start	SSR_End		FPr1(5'-3')	Tm	Size	RPr1(5'-3')	Tm	Size	PSize	PStart	PEnd	FPr2(5'-3')	Tm	Size	RPr2(5'-3')	Tm	Size	PSize	PStart	PEnd	FPr3(5'-3')	Tm	Size	RPr3(5'-3')	Tm	Size	PSize	PStart	PEnd
PB.3.1|PIN_chr1:238942-276291(-)|transcript/1801	1	p3	(CAA)5	15	4122	4136	--
PB.3.2|PIN_chr1:238942-273490(-)|transcript/2376	1	p3	(CAA)5	15	3876	3890	--
PB.7.1|PIN_chr1:556347-563721(-)|transcript/21700	1	p1	(G)10	10	1719	1728	--
PB.11.1|PIN_chr1:1033091-1064088(-)|transcript/23397	1	p3	(GAT)5	15	1205	1219	--
PB.12.1|PIN_chr1:1301093-1318130(-)|transcript/14036	1	p1	(A)10	10	2533	2542	--
PB.14.1|PIN_chr1:1355500-1372742(+)|transcript/21514	1	p1	(T)10	10	903	912	--
PB.18.1|PIN_chr1:2327295-2342767(+)|transcript/3341	1	p1	(T)10	10	2579	2588	--
PB.18.1|PIN_chr1:2327295-2342767(+)|transcript/3341	2	p1	(A)10	10	3742	3751	--
PB.19.1|PIN_chr1:2461664-2492755(-)|transcript/12929	1	p1	(A)10	10	745	754	--
PB.19.1|PIN_chr1:2461664-2492755(-)|transcript/12929	2	p1	(T)10	10	1461	1470	--
PB.19.4|PIN_chr1:2461717-2492760(-)|transcript/13617	1	p1	(T)10	10	1474	1483	--
PB.19.5|PIN_chr1:2461717-2492741(-)|transcript/13782	1	p1	(A)10	10	1486	1495	--
PB.19.8|PIN_chr1:2461725-2492728(-)|transcript/12082	1	p1	(A)10	10	137	146	--
PB.19.9|PIN_chr1:2461727-2484550(-)|transcript/13540	1	p1	(T)10	10	1255	1264	--
PB.19.10|PIN_chr1:2463138-2492760(-)|transcript/26572	1	p1	(A)10	10	706	715	--
PB.21.3|PIN_chr1:2678360-2696303(+)|transcript/5038	1	p1	(A)11	11	2228	2238	--
PB.21.3|PIN_chr1:2678360-2696303(+)|transcript/5038	2	c*	(T)10(TG)6*	21	2733	2753	--
PB.22.1|PIN_chr1:2697070-2702887(-)|transcript/27200	1	p1	(T)10	10	1278	1287	--
PB.22.2|PIN_chr1:2697074-2702903(-)|transcript/28145	1	p1	(T)12	12	1172	1183	--
PB.23.2|PIN_chr1:2704878-2711181(+)|transcript/29792	1	p2	(AT)6	12	865	876	--
PB.24.1|PIN_chr1:2766933-2783587(+)|transcript/9369	1	p3	(ATC)5	15	2985	2999	--
PB.25.1|PIN_chr1:2846441-2896397(-)|transcript/2842	1	p3	(CCA)5	15	2409	2423	--
PB.25.2|PIN_chr1:2846827-2896408(-)|transcript/7002	1	p3	(CCA)5	15	2420	2434	--
PB.25.3|PIN_chr1:2847240-2896397(-)|transcript/9712	1	p3	(CCA)5	15	2412	2426	--
PB.25.4|PIN_chr1:2883008-2896384(-)|transcript/9198	1	p1	(T)11	11	1698	1708	--
PB.25.5|PIN_chr1:2883008-2896397(-)|transcript/9367	1	p1	(G)10	10	2392	2401	--
PB.28.2|PIN_chr1:2965369-2972360(+)|transcript/27015	1	p1	(T)11	11	1380	1390	--
PB.29.1|PIN_chr1:3117787-3137039(+)|transcript/11825	1	p1	(T)10	10	2258	2267	--
PB.29.1|PIN_chr1:3117787-3137039(+)|transcript/11825	2	p1	(A)10	10	2530	2539	--
PB.29.2|PIN_chr1:3117790-3136753(+)|transcript/14818	1	p1	(T)10	10	2260	2269	--
PB.29.2|PIN_chr1:3117790-3136753(+)|transcript/14818	2	p1	(A)10	10	2533	2542	--
PB.30.1|PIN_chr1:3147452-3173480(+)|transcript/10597	1	c	(A)10gtatg(A)10	25	1931	1955	--
PB.30.1|PIN_chr1:3147452-3173480(+)|transcript/10597	2	p2	(GA)9	18	2490	2507	--
PB.30.3|PIN_chr1:3161297-3173481(+)|transcript/17957	1	p2	(GA)7	14	1798	1811	--
PB.31.1|PIN_chr1:3176361-3189058(-)|transcript/449	1	c	(TTG)6tttcttttgttttgtttttg(T)10ggtcagtg(T)10	66	2550	2615	--
PB.33.1|PIN_chr1:3336154-3365224(-)|transcript/4414	1	p3	(AGA)5	15	183	197	--
PB.38.1|PIN_chr1:3780995-3804559(-)|transcript/16052	1	p1	(A)10	10	2601	2610	--
PB.39.2|PIN_chr1:3909444-3916853(-)|transcript/27082	1	c	(ATC)20aacatcatcatcaacatcatcaatgatcattag(CAT)7	114	1068	1181	--
PB.39.3|PIN_chr1:3909446-3916872(-)|transcript/24027	1	c	(ATC)8gacatcatcaatgatcattag(CAT)8	69	1532	1600	--
PB.42.1|PIN_chr1:4059976-4069878(-)|transcript/947	1	p1	(T)10	10	2312	2321	--
PB.42.1|PIN_chr1:4059976-4069878(-)|transcript/947	2	c	(AG)7aa(AG)9	34	4559	4592	--
PB.54.1|PIN_chr1:4648379-4652268(+)|transcript/9635	1	p1	(A)11	11	1838	1848	--
PB.56.1|PIN_chr1:4749511-4773888(-)|transcript/1930	1	p1	(T)10	10	2270	2279	--
PB.56.1|PIN_chr1:4749511-4773888(-)|transcript/1930	2	p1	(T)10	10	2420	2429	--
PB.56.1|PIN_chr1:4749511-4773888(-)|transcript/1930	3	c	(A)10tggccactattgggtctgattggcttaaacaaagttacttatcctctacaagcacatcatagaatttcataaaaactt(A)10	98	2537	2634	--
PB.57.1|PIN_chr1:4777804-4797441(+)|transcript/11594	1	p1	(A)12	12	79	90	--
PB.67.1|PIN_chr1:5467810-5481477(-)|transcript/16321	1	p1	(T)11	11	2516	2526	--
PB.67.1|PIN_chr1:5467810-5481477(-)|transcript/16321	2	p2	(TA)7	14	2667	2680	--
PB.69.1|PIN_chr1:5675714-5691298(-)|transcript/2013	1	p1	(A)12	12	3054	3065	--
PB.69.1|PIN_chr1:5675714-5691298(-)|transcript/2013	2	p1	(T)11	11	3566	3576	--
PB.74.1|PIN_chr1:5993611-5995330(+)|transcript/22632	1	p1	(T)11	11	1789	1799	--
PB.76.2|PIN_chr1:6057995-6094843(+)|transcript/2474	1	p2	(TA)6	12	38	49	--
PB.77.1|PIN_chr1:6287911-6305827(+)|transcript/5891	1	p1	(T)10	10	1311	1320	--
PB.80.1|PIN_chr1:6595570-6600828(+)|transcript/22370	1	p1	(T)12	12	683	694	--
PB.82.1|PIN_chr1:6641096-6651848(+)|transcript/28292	1	p1	(A)12	12	1182	1193	--
PB.82.2|PIN_chr1:6641130-6651850(+)|transcript/28174	1	p1	(A)10	10	1198	1207	--
PB.84.1|PIN_chr1:6707074-6740117(-)|transcript/17933	1	p1	(T)10	10	2188	2197	--
PB.85.2|PIN_chr1:6963204-6976980(+)|transcript/12844	1	p1	(T)10	10	1464	1473	--
PB.89.2|PIN_chr1:7155850-7158777(+)|transcript/24090	1	p1	(A)12	12	1401	1412	--
PB.91.1|PIN_chr1:7176891-7190294(+)|transcript/3028	1	p1	(T)10	10	1817	1826	--
PB.91.1|PIN_chr1:7176891-7190294(+)|transcript/3028	2	p1	(T)13	13	3176	3188	--
PB.91.2|PIN_chr1:7176931-7190099(+)|transcript/2375	1	p1	(A)11	11	2957	2967	--
PB.91.2|PIN_chr1:7176931-7190099(+)|transcript/2375	2	p1	(A)10	10	3721	3730	--
PB.92.1|PIN_chr1:7195339-7205453(-)|transcript/6532	1	p1	(A)10	10	2372	2381	--
PB.96.1|PIN_chr1:7436045-7457297(+)|transcript/4818	1	p3	(CAG)5	15	1852	1866	--
PB.96.2|PIN_chr1:7436063-7457292(+)|transcript/4528	1	p3	(CAG)5	15	1835	1849	--
PB.96.3|PIN_chr1:7443661-7457297(+)|transcript/5444	1	p3	(CAG)5	15	1749	1763	--
PB.96.4|PIN_chr1:7443667-7457292(+)|transcript/4656	1	p3	(CAG)5	15	1743	1757	--
PB.96.5|PIN_chr1:7446241-7457297(+)|transcript/10450	1	p3	(CAG)5	15	1151	1165	--
PB.98.1|PIN_chr1:7582960-7589343(-)|transcript/10179	1	p1	(T)11	11	1984	1994	--
PB.98.2|PIN_chr1:7582973-7590604(-)|transcript/15588	1	p1	(T)12	12	1567	1578	--
PB.98.3|PIN_chr1:7582973-7590604(-)|transcript/16183	1	p1	(T)12	12	1570	1581	--
PB.98.3|PIN_chr1:7582973-7590604(-)|transcript/16183	2	p1	(A)29	29	2444	2472	--
PB.98.5|PIN_chr1:7583234-7590595(-)|transcript/18227	1	p1	(T)13	13	1561	1573	--
PB.99.1|PIN_chr1:7590865-7605185(+)|transcript/6208	1	p1	(A)14	14	35	48	--
PB.100.2|PIN_chr1:7638125-7657358(+)|transcript/12500	1	p1	(T)11	11	2887	2897	--
PB.101.5|PIN_chr1:7713273-7743971(+)|transcript/507	1	p2	(AT)6	12	1079	1090	--
PB.103.2|PIN_chr1:7791231-7797193(+)|transcript/7972	1	p1	(A)34	34	2917	2950	--
PB.108.1|PIN_chr1:8300066-8304393(-)|transcript/20622	1	p1	(T)10	10	909	918	--
PB.110.1|PIN_chr1:8352677-8361381(+)|transcript/29397	1	p1	(A)11	11	390	400	--
PB.113.1|PIN_chr1:8590192-8591392(-)|transcript/28356	1	p2	(TA)8	16	1153	1168	--
PB.119.1|PIN_chr1:9006078-9023347(+)|transcript/1054	1	p3	(ACA)5	15	3413	3427	--
PB.119.1|PIN_chr1:9006078-9023347(+)|transcript/1054	2	p3	(ACA)5	15	3704	3718	--
PB.119.3|PIN_chr1:9024569-9031465(+)|transcript/12202	1	p1	(A)10	10	2610	2619	--
PB.120.1|PIN_chr1:9035793-9037848(-)|transcript/29612	1	p2	(AG)6	12	212	223	--
PB.123.2|PIN_chr1:9183498-9200987(-)|transcript/9599	1	p3	(AAG)5	15	2721	2735	--
PB.124.1|PIN_chr1:9307062-9315169(-)|transcript/6538	1	p1	(T)12	12	1326	1337	--
PB.124.2|PIN_chr1:9307065-9315170(-)|transcript/4972	1	p1	(T)12	12	1326	1337	--
PB.124.2|PIN_chr1:9307065-9315170(-)|transcript/4972	2	p1	(A)10	10	3757	3766	--
PB.124.3|PIN_chr1:9307316-9315159(-)|transcript/6466	1	p1	(T)11	11	1319	1329	--
PB.124.4|PIN_chr1:9307316-9315153(-)|transcript/8400	1	p1	(T)13	13	1310	1322	--
PB.125.1|PIN_chr1:9319534-9330582(+)|transcript/10320	1	p2	(AT)6	12	2088	2099	--
PB.125.3|PIN_chr1:9319545-9330582(+)|transcript/6135	1	p2	(AT)6	12	2648	2659	--
PB.129.1|PIN_chr1:9914435-9970666(-)|transcript/5898	1	p1	(A)11	11	3161	3171	--
PB.129.1|PIN_chr1:9914435-9970666(-)|transcript/5898	2	c	(A)11ttaaatcggctttgtagagataaattcagcttggcagctaggtagctgatg(T)10	72	3314	3385	--
PB.131.4|PIN_chr1:10030815-10046846(+)|transcript/13178	1	p1	(T)10	10	2806	2815	--
PB.132.1|PIN_chr1:10051235-10058005(+)|transcript/25140	1	p1	(T)10	10	1245	1254	--
PB.132.1|PIN_chr1:10051235-10058005(+)|transcript/25140	2	p1	(T)10	10	1573	1582	--
PB.134.1|PIN_chr1:10069034-10125295(+)|transcript/2307	1	p1	(A)12	12	4454	4465	--
PB.139.1|PIN_chr1:10475231-10527468(-)|transcript/18512	1	p1	(T)16	16	2164	2179	--
PB.139.1|PIN_chr1:10475231-10527468(-)|transcript/18512	2	p1	(A)10	10	2282	2291	--
PB.139.2|PIN_chr1:10475339-10527466(-)|transcript/19671	1	p1	(T)17	17	2162	2178	--
PB.140.1|PIN_chr1:10944969-10974603(+)|transcript/1080	1	p3	(GTA)6	18	3196	3213	--
PB.144.1|PIN_chr1:11375786-11383336(-)|transcript/19868	1	p2	(AT)8	16	985	1000	--
PB.144.1|PIN_chr1:11375786-11383336(-)|transcript/19868	2	p1	(C)19	19	1156	1174	--
PB.144.2|PIN_chr1:11375786-11383350(-)|transcript/20136	1	c*	(AT)10(T)15*	34	999	1032	--
PB.144.2|PIN_chr1:11375786-11383350(-)|transcript/20136	2	p1	(C)19	19	1185	1203	--
PB.144.3|PIN_chr1:11376993-11383350(-)|transcript/29231	1	c*	(AT)11(T)11*	32	998	1029	--
PB.144.4|PIN_chr1:11381454-11383376(-)|transcript/23126	1	c	(C)11tccccctttcgtacaggttgacagaacgtggaaaattaaactcttatcatcaggacaa(C)15	84	1647	1730	--
PB.145.1|PIN_chr1:11389564-11395715(-)|transcript/20106	1	p1	(T)11	11	860	870	--
PB.145.1|PIN_chr1:11389564-11395715(-)|transcript/20106	2	c*	(GA)8tcataccagttatactattggcatgagca(AG)8(G)11*	71	2052	2122	--
PB.147.1|PIN_chr1:11440069-11491797(-)|transcript/21399	1	p1	(T)10	10	2023	2032	--
PB.150.1|PIN_chr1:11685919-11709713(+)|transcript/4481	1	p1	(A)10	10	3363	3372	--
PB.150.3|PIN_chr1:11686677-11709726(+)|transcript/9543	1	p1	(A)13	13	2601	2613	--
PB.150.3|PIN_chr1:11686677-11709726(+)|transcript/9543	2	p1	(A)11	11	2961	2971	--
PB.151.1|PIN_chr1:11719277-11727149(-)|transcript/8605	1	p1	(T)10	10	2420	2429	--
PB.151.3|PIN_chr1:11719412-11727149(-)|transcript/9787	1	p1	(T)10	10	2406	2415	--
PB.151.3|PIN_chr1:11719412-11727149(-)|transcript/9787	2	p1	(A)10	10	2876	2885	--
PB.151.4|PIN_chr1:11719836-11727149(-)|transcript/13890	1	p1	(T)11	11	2405	2415	--
PB.152.1|PIN_chr1:11798557-11810840(-)|transcript/7964	1	p1	(C)10	10	3023	3032	--
PB.155.1|PIN_chr1:11997162-12005575(-)|transcript/17332	1	p1	(A)12	12	2251	2262	--
PB.155.2|PIN_chr1:11997162-12005580(-)|transcript/17600	1	p1	(A)10	10	2188	2197	--
PB.158.1|PIN_chr1:12212836-12216753(+)|transcript/14245	1	p1	(T)11	11	2283	2293	--
PB.158.2|PIN_chr1:12212836-12216753(+)|transcript/14317	1	p1	(T)11	11	2329	2339	--
PB.159.2|PIN_chr1:12407182-12409573(+)|transcript/26623	1	p1	(A)10	10	685	694	--
PB.159.2|PIN_chr1:12407182-12409573(+)|transcript/26623	2	p1	(T)10	10	1285	1294	--
PB.164.1|PIN_chr1:13552690-13597648(+)|transcript/20361	1	p3	(GAT)6	18	202	219	--
PB.165.1|PIN_chr1:13601492-13618399(+)|transcript/12470	1	p1	(T)11	11	1656	1666	--
PB.165.3|PIN_chr1:13601511-13618399(+)|transcript/13305	1	p1	(T)10	10	1634	1643	--
PB.166.1|PIN_chr1:13163684-13629536(-)|transcript/2173	1	p1	(T)10	10	2813	2822	--
PB.166.1|PIN_chr1:13163684-13629536(-)|transcript/2173	2	p1	(A)11	11	4561	4571	--
PB.166.1|PIN_chr1:13163684-13629536(-)|transcript/2173	3	p1	(A)10	10	4702	4711	--
PB.166.4|PIN_chr1:13236112-13253410(-)|transcript/3049	1	p1	(A)10	10	3068	3077	--
PB.167.1|PIN_chr1:13644146-13658166(-)|transcript/3461	1	p1	(A)11	11	3114	3124	--
PB.167.2|PIN_chr1:13644146-13658168(-)|transcript/3559	1	p1	(A)10	10	3085	3094	--
PB.167.3|PIN_chr1:13644146-13658166(-)|transcript/3700	1	p1	(A)10	10	3370	3379	--
PB.167.4|PIN_chr1:13644148-13658166(-)|transcript/3506	1	p1	(A)10	10	3086	3095	--
PB.167.4|PIN_chr1:13644148-13658166(-)|transcript/3506	2	p1	(A)10	10	3370	3379	--
PB.167.5|PIN_chr1:13644311-13658166(-)|transcript/4296	1	p1	(A)11	11	3113	3123	--
PB.167.6|PIN_chr1:13644571-13657945(-)|transcript/5884	1	p1	(A)10	10	3360	3369	--
PB.170.1|PIN_chr1:13838820-13858115(-)|transcript/6099	1	p1	(A)10	10	3331	3340	--
PB.173.1|PIN_chr1:14168986-14176240(-)|transcript/25917	1	p1	(T)10	10	1342	1351	--
PB.176.2|PIN_chr1:14326672-14331749(+)|transcript/19936	1	c	(A)10ctttttttcaaaccgatcaagtacaaaatttaacgcagttt(A)13	64	2087	2150	--
PB.177.3|PIN_chr1:14335996-14338125(-)|transcript/26456	1	p1	(T)10	10	1415	1424	--
PB.178.3|PIN_chr1:14543290-14569891(-)|transcript/8331	1	p1	(T)10	10	3272	3281	--
PB.183.1|PIN_chr1:14809990-14820198(-)|transcript/6770	1	p1	(T)10	10	1329	1338	--
PB.183.1|PIN_chr1:14809990-14820198(-)|transcript/6770	2	c	(A)13tcagggtggggtgctcaaagtcgtcagggga(G)10	54	2104	2157	--
PB.183.2|PIN_chr1:14809992-14820225(-)|transcript/6765	1	p1	(A)10	10	2128	2137	--
PB.183.3|PIN_chr1:14810009-14832660(-)|transcript/6367	1	p1	(A)10	10	2211	2220	--
PB.184.1|PIN_chr1:14854731-14858208(-)|transcript/28973	1	p1	(A)10	10	146	155	--
PB.186.1|PIN_chr1:15099103-15126864(-)|transcript/1277	1	p1	(T)14	14	2537	2550	--
PB.187.3|PIN_chr1:15133510-15142265(+)|transcript/3749	1	p1	(C)10	10	3490	3499	--
PB.194.1|PIN_chr1:15326245-15349025(-)|transcript/10190	1	p1	(T)10	10	3077	3086	--
PB.198.1|PIN_chr1:15564513-15567823(+)|transcript/9991	1	p1	(T)11	11	391	401	--
PB.198.1|PIN_chr1:15564513-15567823(+)|transcript/9991	2	p1	(G)10	10	2537	2546	--
PB.200.1|PIN_chr1:15665874-15672850(-)|transcript/19749	1	p3	(CAA)5	15	1605	1619	--
PB.200.1|PIN_chr1:15665874-15672850(-)|transcript/19749	2	p3	(AAC)5	15	1723	1737	--
PB.203.1|PIN_chr1:15789566-15807008(+)|transcript/1696	1	p1	(T)11	11	1241	1251	--
PB.203.1|PIN_chr1:15789566-15807008(+)|transcript/1696	2	p2	(AT)6	12	3521	3532	--
PB.203.1|PIN_chr1:15789566-15807008(+)|transcript/1696	3	p2	(TA)8	16	3856	3871	--
PB.203.1|PIN_chr1:15789566-15807008(+)|transcript/1696	4	p1	(A)10	10	4381	4390	--
PB.203.2|PIN_chr1:15789566-15807008(+)|transcript/2157	1	p2	(AT)6	12	3320	3331	--
PB.203.2|PIN_chr1:15789566-15807008(+)|transcript/2157	2	p2	(TA)8	16	3655	3670	--
PB.203.2|PIN_chr1:15789566-15807008(+)|transcript/2157	3	p1	(A)11	11	4180	4190	--
PB.203.3|PIN_chr1:15789566-15791563(+)|transcript/22118	1	p1	(A)10	10	404	413	--
PB.203.4|PIN_chr1:15789566-15806682(+)|transcript/3128	1	p2	(AT)6	12	3320	3331	--
PB.203.4|PIN_chr1:15789566-15806682(+)|transcript/3128	2	p1	(A)10	10	4189	4198	--
PB.206.1|PIN_chr1:16254397-16282763(+)|transcript/7829	1	p1	(G)10	10	3206	3215	--
PB.207.1|PIN_chr1:16284977-16301776(-)|transcript/1658	1	c	(G)12agggagttatatttggctgtccattgtgatgttgttaaaaaaaaacttttttaa(G)12	78	3481	3558	--
PB.207.3|PIN_chr1:16287614-16301776(-)|transcript/4725	1	p1	(T)11	11	2396	2406	--
PB.208.2|PIN_chr1:16318516-16320837(+)|transcript/19841	1	p1	(C)16	16	1552	1567	--
PB.210.1|PIN_chr1:16508659-16515758(-)|transcript/25233	1	p3	(CAT)5	15	817	831	--
PB.211.1|PIN_chr1:16613137-16650132(-)|transcript/2267	1	c	(GT)9ggatgcaatcgatacatgaaagaaaatcttctcatcctttcttaaaataaacagaacactaaagagtaaaaattccattatacgtatatagaa(T)10	121	3527	3647	--
PB.211.1|PIN_chr1:16613137-16650132(-)|transcript/2267	2	p1	(G)11	11	4221	4231	--
PB.211.2|PIN_chr1:16613736-16650132(-)|transcript/5087	1	p2	(TG)7	14	3486	3499	--
PB.213.1|PIN_chr1:16818756-16830526(+)|transcript/9033	1	p1	(T)12	12	1957	1968	--
PB.213.1|PIN_chr1:16818756-16830526(+)|transcript/9033	2	p1	(T)11	11	2861	2871	--
PB.220.1|PIN_chr1:17322205-17333793(+)|transcript/14061	1	p1	(T)10	10	1864	1873	--
PB.220.1|PIN_chr1:17322205-17333793(+)|transcript/14061	2	p1	(T)11	11	2184	2194	--
PB.220.2|PIN_chr1:17322629-17333787(+)|transcript/15921	1	p1	(T)10	10	1701	1710	--
PB.220.2|PIN_chr1:17322629-17333787(+)|transcript/15921	2	p1	(T)11	11	2021	2031	--
PB.221.1|PIN_chr1:17335774-17348098(-)|transcript/11082	1	p1	(A)10	10	2931	2940	--
PB.222.1|PIN_chr1:17390568-17403371(-)|transcript/453	1	p1	(A)10	10	2589	2598	--
PB.222.1|PIN_chr1:17390568-17403371(-)|transcript/453	2	p1	(T)11	11	5577	5587	--
PB.222.2|PIN_chr1:17392745-17435915(-)|transcript/5852	1	p2	(AT)8	16	2690	2705	--
PB.223.1|PIN_chr1:17541068-17580252(+)|transcript/23219	1	p2	(GA)17	34	1466	1499	--
PB.223.2|PIN_chr1:17571716-17580255(+)|transcript/25160	1	c	(GA)9t(GA)9	37	1135	1171	--
PB.224.1|PIN_chr1:17615966-17646951(-)|transcript/14487	1	p1	(A)10	10	1637	1646	--
PB.224.2|PIN_chr1:17616285-17646948(-)|transcript/18099	1	p1	(A)10	10	1644	1653	--
PB.233.1|PIN_chr1:18109319-18126557(+)|transcript/20687	1	p2	(TA)6	12	2087	2098	--
PB.234.1|PIN_chr1:18143695-18150101(+)|transcript/14771	1	p1	(A)13	13	836	848	--
PB.235.1|PIN_chr1:18172520-18179320(-)|transcript/16853	1	p1	(A)10	10	984	993	--
PB.236.1|PIN_chr1:18221810-18234683(+)|transcript/9941	1	p2	(TG)8	16	1495	1510	--
PB.236.1|PIN_chr1:18221810-18234683(+)|transcript/9941	2	p1	(T)10	10	1881	1890	--
PB.237.1|PIN_chr1:18235607-18244251(-)|transcript/13951	1	p1	(T)11	11	2797	2807	--
PB.238.1|PIN_chr1:18245365-18255280(+)|transcript/6817	1	p1	(C)14	14	1885	1898	--
PB.238.1|PIN_chr1:18245365-18255280(+)|transcript/6817	2	c	(T)10ccc(T)19	32	2856	2887	--
PB.238.1|PIN_chr1:18245365-18255280(+)|transcript/6817	3	p1	(T)10	10	3555	3564	--
PB.241.1|PIN_chr1:18917153-18921378(+)|transcript/25919	1	p1	(T)10	10	834	843	--
PB.246.1|PIN_chr1:19120635-19161947(+)|transcript/6024	1	p1	(A)10	10	3259	3268	--
PB.249.2|PIN_chr1:19425873-19452755(+)|transcript/4721	1	p2	(TA)6	12	2187	2198	--
PB.249.3|PIN_chr1:19450389-19452754(+)|transcript/20214	1	p2	(TA)6	12	475	486	--
PB.250.1|PIN_chr1:19503735-19536788(+)|transcript/15143	1	p1	(A)10	10	2639	2648	--
PB.252.1|PIN_chr1:19624622-19648022(-)|transcript/15524	1	p3	(ACA)6	18	1227	1244	--
PB.252.2|PIN_chr1:19624622-19648010(-)|transcript/16081	1	p3	(ACA)7	21	1154	1174	--
PB.253.1|PIN_chr1:19693241-19697384(-)|transcript/4428	1	p2	(TA)6	12	3175	3186	--
PB.253.1|PIN_chr1:19693241-19697384(-)|transcript/4428	2	p1	(A)14	14	3682	3695	--
PB.253.2|PIN_chr1:19694116-19701851(-)|transcript/3510	1	p1	(T)13	13	1898	1910	--
PB.253.2|PIN_chr1:19694116-19701851(-)|transcript/3510	2	p2	(TA)6	12	4184	4195	--
PB.253.3|PIN_chr1:19694119-19701851(-)|transcript/3562	1	p2	(TA)6	12	4167	4178	--
PB.255.1|PIN_chr1:19716925-19725052(+)|transcript/18136	1	p1	(T)10	10	2253	2262	--
PB.258.1|PIN_chr1:19780109-19803752(+)|transcript/1542	1	p2	(TA)7	14	3740	3753	--
PB.260.8|PIN_chr1:19814270-19842002(-)|transcript/8769	1	p2	(TC)16	32	21	52	--
PB.261.1|PIN_chr1:20003767-20006968(-)|transcript/11131	1	p1	(T)13	13	2807	2819	--
PB.261.1|PIN_chr1:20003767-20006968(-)|transcript/11131	2	p1	(A)10	10	3131	3140	--
PB.264.1|PIN_chr1:20179965-20183006(-)|transcript/10354	1	p1	(A)10	10	665	674	--
PB.264.1|PIN_chr1:20179965-20183006(-)|transcript/10354	2	c	(GA)7t(AG)26ttactcaaatgattaatttagggagttatttcaattacatacaacctttggaagaaattgtgtaatttgcacatattgtacactgttgtaaataagta(AT)11	187	3048	3234	--
PB.266.1|PIN_chr1:20363731-20377956(+)|transcript/20774	1	p1	(T)12	12	1357	1368	--
PB.266.1|PIN_chr1:20363731-20377956(+)|transcript/20774	2	p1	(T)11	11	1887	1897	--
PB.267.1|PIN_chr1:20467865-20486698(+)|transcript/6586	1	p2	(AG)6	12	3367	3378	--
PB.269.1|PIN_chr1:20759046-20777336(+)|transcript/733	1	p2	(TA)6	12	3345	3356	--
PB.269.1|PIN_chr1:20759046-20777336(+)|transcript/733	2	p2	(AT)6	12	5333	5344	--
PB.269.2|PIN_chr1:20762815-20777336(+)|transcript/520	1	p2	(TA)6	12	3402	3413	--
PB.269.2|PIN_chr1:20762815-20777336(+)|transcript/520	2	p2	(AT)6	12	5390	5401	--
PB.271.1|PIN_chr1:20974262-21000688(+)|transcript/21788	1	p3	(ATG)7	21	1308	1328	--
PB.276.1|PIN_chr1:21362379-21386908(+)|transcript/7055	1	p1	(T)10	10	2286	2295	--
PB.276.2|PIN_chr1:21362526-21385838(+)|transcript/22943	1	p1	(T)11	11	1843	1853	--
PB.280.1|PIN_chr1:21648622-21649353(+)|transcript/31148	1	p1	(T)10	10	560	569	--
PB.281.2|PIN_chr1:21662926-21692528(+)|transcript/4453	1	p3	(TTG)6	18	3828	3845	--
PB.283.1|PIN_chr1:21763868-21772107(-)|transcript/4066	1	p1	(T)11	11	3592	3602	--
PB.283.2|PIN_chr1:21763868-21772489(-)|transcript/3849	1	c	(A)11cattcagggactcatatcattgactcattataaagacatatgtcatagaaattaaaaattccactgtctttcagatatagacattt(A)10	107	1632	1738	--
PB.283.2|PIN_chr1:21763868-21772489(-)|transcript/3849	2	p1	(A)10	10	2997	3006	--
PB.283.2|PIN_chr1:21763868-21772489(-)|transcript/3849	3	p1	(T)21	21	3470	3490	--
PB.283.3|PIN_chr1:21763869-21770860(-)|transcript/4619	1	p1	(T)11	11	3492	3502	--
PB.283.4|PIN_chr1:21763869-21769755(-)|transcript/6475	1	p1	(T)11	11	3258	3268	--
PB.283.5|PIN_chr1:21763873-21772107(-)|transcript/3464	1	p1	(T)10	10	3648	3657	--
PB.283.6|PIN_chr1:21763873-21772107(-)|transcript/5388	1	p1	(A)11	11	1573	1583	--
PB.283.6|PIN_chr1:21763873-21772107(-)|transcript/5388	2	p1	(T)12	12	3394	3405	--
PB.283.7|PIN_chr1:21763875-21769333(-)|transcript/5755	1	p1	(T)10	10	3292	3301	--
PB.283.8|PIN_chr1:21763877-21772107(-)|transcript/12894	1	p1	(T)11	11	2450	2460	--
PB.283.9|PIN_chr1:21763877-21772105(-)|transcript/6263	1	p1	(A)10	10	1413	1422	--
PB.283.9|PIN_chr1:21763877-21772105(-)|transcript/6263	2	p1	(T)12	12	3227	3238	--
PB.283.11|PIN_chr1:21765373-21772106(-)|transcript/17241	1	p1	(A)10	10	1713	1722	--
PB.283.12|PIN_chr1:21765691-21772107(-)|transcript/20202	1	p1	(A)10	10	1714	1723	--
PB.283.13|PIN_chr1:21770336-21772107(-)|transcript/24286	1	p1	(A)10	10	1726	1735	--
PB.289.2|PIN_chr1:22282074-22291588(+)|transcript/7961	1	p1	(T)10	10	2112	2121	--
PB.293.1|PIN_chr1:22718876-22723700(-)|transcript/11358	1	p1	(T)10	10	1625	1634	--
PB.295.1|PIN_chr1:22822000-22824757(-)|transcript/15702	1	p1	(T)11	11	1694	1704	--
PB.298.1|PIN_chr1:22952152-22965102(-)|transcript/13297	1	p2	(TA)6	12	2193	2204	--
PB.298.2|PIN_chr1:22952153-22965108(-)|transcript/13432	1	p2	(TA)6	12	2184	2195	--
PB.298.3|PIN_chr1:22952336-22965090(-)|transcript/15797	1	p2	(TA)6	12	2170	2181	--
PB.300.1|PIN_chr1:23034690-23037116(+)|transcript/18461	1	p1	(A)17	17	34	50	--
PB.300.1|PIN_chr1:23034690-23037116(+)|transcript/18461	2	p1	(T)11	11	2061	2071	--
PB.301.1|PIN_chr1:23039482-23046267(-)|transcript/837	1	p1	(A)10	10	725	734	--
PB.301.2|PIN_chr1:23042390-23046267(-)|transcript/10137	1	p1	(T)10	10	1795	1804	--
PB.303.1|PIN_chr1:23075127-23085031(-)|transcript/20771	1	p4	(TGTC)5	20	969	988	--
PB.305.2|PIN_chr1:23210062-23217955(+)|transcript/13941	1	p1	(T)10	10	1851	1860	--
PB.305.3|PIN_chr1:23210147-23218089(+)|transcript/13897	1	p1	(A)11	11	637	647	--
PB.305.3|PIN_chr1:23210147-23218089(+)|transcript/13897	2	p1	(T)10	10	1643	1652	--
PB.306.4|PIN_chr1:23236779-23248475(-)|transcript/19848	1	p1	(A)10	10	1316	1325	--
PB.306.5|PIN_chr1:23237586-23248475(-)|transcript/27859	1	p1	(A)10	10	1205	1214	--
PB.310.1|PIN_chr1:23576642-23584079(-)|transcript/2780	1	p2	(AG)6	12	2976	2987	--
PB.312.1|PIN_chr1:23681126-23691508(+)|transcript/21849	1	c	(G)13caaaggctatgccagaaa(G)11	42	767	808	--
PB.312.1|PIN_chr1:23681126-23691508(+)|transcript/21849	2	p1	(A)10	10	1869	1878	--
PB.312.2|PIN_chr1:23689700-23691508(+)|transcript/24625	1	p1	(G)11	11	37	47	--
PB.315.1|PIN_chr1:24021049-24037010(-)|transcript/2022	1	p1	(T)10	10	3357	3366	--
PB.315.1|PIN_chr1:24021049-24037010(-)|transcript/2022	2	c	(C)14accc(T)11	29	4120	4148	--
PB.317.1|PIN_chr1:24088371-24098562(+)|transcript/11434	1	p1	(T)10	10	1631	1640	--
PB.317.2|PIN_chr1:24088392-24098560(+)|transcript/10503	1	p1	(T)10	10	1631	1640	--
PB.317.3|PIN_chr1:24088392-24098564(+)|transcript/11276	1	p1	(T)10	10	1645	1654	--
PB.317.4|PIN_chr1:24094534-24098562(+)|transcript/17952	1	p1	(T)10	10	960	969	--
PB.318.1|PIN_chr1:24139979-24154774(+)|transcript/7221	1	p2	(AT)7	14	2870	2883	--
PB.318.2|PIN_chr1:24139998-24154781(+)|transcript/2695	1	p1	(A)10	10	2961	2970	--
PB.318.2|PIN_chr1:24139998-24154781(+)|transcript/2695	2	p2	(AT)7	14	3778	3791	--
PB.318.3|PIN_chr1:24144197-24154772(+)|transcript/9988	1	p1	(A)11	11	1742	1752	--
PB.318.3|PIN_chr1:24144197-24154772(+)|transcript/9988	2	p2	(AT)7	14	2560	2573	--
PB.320.1|PIN_chr1:24386585-24400069(+)|transcript/1915	1	p1	(A)10	10	2522	2531	--
PB.320.1|PIN_chr1:24386585-24400069(+)|transcript/1915	2	p1	(T)10	10	3281	3290	--
PB.320.2|PIN_chr1:24386585-24400069(+)|transcript/2544	1	p1	(T)10	10	3008	3017	--
PB.320.4|PIN_chr1:24386587-24400069(+)|transcript/2504	1	p1	(A)10	10	2267	2276	--
PB.320.5|PIN_chr1:24386587-24400069(+)|transcript/2527	1	p1	(T)10	10	3035	3044	--
PB.321.1|PIN_chr1:24401436-24413102(-)|transcript/7539	1	p1	(A)10	10	2463	2472	--
PB.326.1|PIN_chr1:24659726-24680793(+)|transcript/2831	1	p1	(T)11	11	3841	3851	--
PB.326.1|PIN_chr1:24659726-24680793(+)|transcript/2831	2	p1	(T)10	10	4047	4056	--
PB.326.1|PIN_chr1:24659726-24680793(+)|transcript/2831	3	p1	(A)10	10	4239	4248	--
PB.327.1|PIN_chr1:24684153-24701613(+)|transcript/8420	1	p1	(T)13	13	2496	2508	--
PB.328.1|PIN_chr1:24743825-24784390(+)|transcript/1339	1	p1	(T)15	15	2978	2992	--
PB.328.1|PIN_chr1:24743825-24784390(+)|transcript/1339	2	p1	(G)15	15	4158	4172	--
PB.328.2|PIN_chr1:24743827-24783013(+)|transcript/6015	1	p1	(T)16	16	2974	2989	--
PB.330.1|PIN_chr1:24810756-24829915(-)|transcript/1408	1	p1	(T)10	10	2752	2761	--
PB.333.1|PIN_chr1:24875347-24887960(-)|transcript/424	1	p3	(GGA)5	15	2370	2384	--
PB.333.1|PIN_chr1:24875347-24887960(-)|transcript/424	2	p1	(T)10	10	2855	2864	--
PB.333.2|PIN_chr1:24875347-24887960(-)|transcript/445	1	p3	(GGA)5	15	2336	2350	--
PB.333.2|PIN_chr1:24875347-24887960(-)|transcript/445	2	p1	(T)10	10	2826	2835	--
PB.333.3|PIN_chr1:24875347-24887949(-)|transcript/540	1	p3	(GGA)5	15	2367	2381	--
PB.336.1|PIN_chr1:25034312-25045997(-)|transcript/4889	1	c	(GA)8atcaa(AG)6	33	2308	2340	--
PB.336.1|PIN_chr1:25034312-25045997(-)|transcript/4889	2	p1	(A)10	10	3404	3413	--
PB.337.1|PIN_chr1:25219041-25235414(-)|transcript/1359	1	p1	(T)14	14	3419	3432	--
PB.337.2|PIN_chr1:25219061-25233051(-)|transcript/1487	1	p1	(T)17	17	3315	3331	--
PB.337.2|PIN_chr1:25219061-25233051(-)|transcript/1487	2	p1	(T)10	10	3598	3607	--
PB.337.3|PIN_chr1:25219061-25233040(-)|transcript/1917	1	p1	(T)10	10	3192	3201	--
PB.337.4|PIN_chr1:25221833-25235373(-)|transcript/21229	1	p3	(CAG)5	15	580	594	--
PB.338.1|PIN_chr1:25302689-25315756(-)|transcript/14977	1	p1	(A)10	10	2599	2608	--
PB.339.1|PIN_chr1:25323978-25330769(+)|transcript/31370	1	p2	(AG)6	12	605	616	--
PB.343.1|PIN_chr1:25481768-25494573(+)|transcript/3917	1	p1	(A)15	15	4016	4030	--
PB.343.2|PIN_chr1:25481768-25494573(+)|transcript/3818	1	p2	(TG)8	16	3642	3657	--
PB.343.7|PIN_chr1:25481808-25494749(+)|transcript/3516	1	p2	(TG)8	16	3557	3572	--
PB.344.2|PIN_chr1:25498523-25515309(-)|transcript/420	1	p1	(T)10	10	4163	4172	--
PB.346.1|PIN_chr1:25735064-25758817(+)|transcript/5231	1	p1	(T)10	10	3530	3539	--
PB.346.2|PIN_chr1:25744339-25758817(+)|transcript/9909	1	p1	(T)10	10	2768	2777	--
PB.349.3|PIN_chr1:25789332-25792447(+)|transcript/11579	1	p1	(T)10	10	857	866	--
PB.349.3|PIN_chr1:25789332-25792447(+)|transcript/11579	2	p3	(AAT)5	15	2480	2494	--
PB.350.1|PIN_chr1:25869291-25870683(+)|transcript/28793	1	p1	(T)11	11	113	123	--
PB.351.1|PIN_chr1:25892847-25897622(+)|transcript/31324	1	p3	(TGA)5	15	318	332	--
PB.358.1|PIN_chr1:26201816-26217627(-)|transcript/8689	1	p2	(AT)6	12	3163	3174	--
PB.358.2|PIN_chr1:26201816-26214652(-)|transcript/8711	1	p2	(AT)6	12	3258	3269	--
PB.358.4|PIN_chr1:26201817-26214536(-)|transcript/8239	1	p2	(AT)6	12	3186	3197	--
PB.361.2|PIN_chr1:26575252-26577822(+)|transcript/14084	1	p1	(A)10	10	1657	1666	--
PB.361.2|PIN_chr1:26575252-26577822(+)|transcript/14084	2	p1	(A)10	10	2126	2135	--
PB.365.1|PIN_chr1:27105908-27123456(+)|transcript/4864	1	p3	(GAG)5	15	1371	1385	--
PB.365.1|PIN_chr1:27105908-27123456(+)|transcript/4864	2	p3	(AAC)5	15	2287	2301	--
PB.365.1|PIN_chr1:27105908-27123456(+)|transcript/4864	3	p1	(T)10	10	3067	3076	--
PB.365.2|PIN_chr1:27106024-27123401(+)|transcript/5184	1	p3	(GAG)5	15	1255	1269	--
PB.365.2|PIN_chr1:27106024-27123401(+)|transcript/5184	2	p3	(AAC)5	15	2171	2185	--
PB.365.2|PIN_chr1:27106024-27123401(+)|transcript/5184	3	p1	(T)11	11	2970	2980	--
PB.365.3|PIN_chr1:27119833-27123400(+)|transcript/23440	1	p3	(AAC)5	15	151	165	--
PB.365.3|PIN_chr1:27119833-27123400(+)|transcript/23440	2	p1	(T)12	12	931	942	--
PB.366.1|PIN_chr1:27155857-27161004(-)|transcript/10605	1	p1	(T)10	10	1831	1840	--
PB.366.1|PIN_chr1:27155857-27161004(-)|transcript/10605	2	p1	(A)10	10	2995	3004	--
PB.379.1|PIN_chr1:28414274-28420937(+)|transcript/11810	1	p3	(ACA)5	15	1247	1261	--
PB.379.1|PIN_chr1:28414274-28420937(+)|transcript/11810	2	p3	(ACA)5	15	1538	1552	--
PB.381.1|PIN_chr1:28475029-28494558(-)|transcript/2595	1	p1	(A)10	10	3526	3535	--
PB.381.2|PIN_chr1:28475029-28494558(-)|transcript/4123	1	p1	(A)10	10	3132	3141	--
PB.383.1|PIN_chr1:28845445-28855069(-)|transcript/10417	1	p3	(ATT)6	18	863	880	--
PB.383.1|PIN_chr1:28845445-28855069(-)|transcript/10417	2	p2	(AT)6	12	2749	2760	--
PB.383.2|PIN_chr1:28845447-28855074(-)|transcript/17376	1	p2	(AT)6	12	1872	1883	--
PB.384.2|PIN_chr1:28920292-28954642(+)|transcript/21469	1	p1	(T)11	11	1470	1480	--
PB.384.3|PIN_chr1:28920292-28943821(+)|transcript/23082	1	p1	(T)12	12	632	643	--
PB.385.1|PIN_chr1:28956851-29005261(+)|transcript/2	1	p1	(C)12	12	7633	7644	--
PB.385.1|PIN_chr1:28956851-29005261(+)|transcript/2	2	p1	(T)11	11	7933	7943	--
PB.386.1|PIN_chr1:29072055-29087879(-)|transcript/532	1	p1	(A)10	10	3444	3453	--
PB.386.1|PIN_chr1:29072055-29087879(-)|transcript/532	2	p1	(T)10	10	3768	3777	--
PB.386.1|PIN_chr1:29072055-29087879(-)|transcript/532	3	p1	(G)13	13	4596	4608	--
PB.386.1|PIN_chr1:29072055-29087879(-)|transcript/532	4	p1	(G)14	14	5200	5213	--
PB.386.1|PIN_chr1:29072055-29087879(-)|transcript/532	5	p1	(A)12	12	5338	5349	--
PB.389.3|PIN_chr1:29395826-29400466(+)|transcript/15898	1	p1	(T)14	14	90	103	--
PB.389.5|PIN_chr1:29397166-29400457(+)|transcript/20491	1	p1	(T)10	10	2177	2186	--
PB.399.1|PIN_chr1:29747670-29754165(+)|transcript/12486	1	p1	(T)19	19	792	810	--
PB.399.2|PIN_chr1:29747670-29756394(+)|transcript/1573	1	p1	(T)19	19	798	816	--
PB.399.3|PIN_chr1:29747670-29756398(+)|transcript/5294	1	p1	(T)11	11	801	811	--
PB.403.1|PIN_chr1:30067799-30104898(+)|transcript/2738	1	p1	(T)10	10	4493	4502	--
PB.404.1|PIN_chr1:30307057-30341296(-)|transcript/4586	1	p1	(A)11	11	2297	2307	--
PB.404.1|PIN_chr1:30307057-30341296(-)|transcript/4586	2	p1	(A)11	11	3047	3057	--
PB.404.2|PIN_chr1:30307057-30326925(-)|transcript/6107	1	p1	(A)10	10	2088	2097	--
PB.404.2|PIN_chr1:30307057-30326925(-)|transcript/6107	2	p1	(A)11	11	2836	2846	--
PB.404.3|PIN_chr1:30307058-30333959(-)|transcript/4268	1	p1	(A)18	18	3091	3108	--
PB.404.4|PIN_chr1:30308032-30333989(-)|transcript/11685	1	p1	(T)11	11	3012	3022	--
PB.404.5|PIN_chr1:30308034-30327300(-)|transcript/10668	1	p1	(A)11	11	2465	2475	--
PB.404.5|PIN_chr1:30308034-30327300(-)|transcript/10668	2	p1	(T)10	10	3121	3130	--
PB.404.6|PIN_chr1:30308036-30334021(-)|transcript/12159	1	p1	(A)10	10	2323	2332	--
PB.404.7|PIN_chr1:30308036-30326890(-)|transcript/13713	1	p1	(T)11	11	2845	2855	--
PB.406.1|PIN_chr1:30361276-30366976(+)|transcript/4293	1	p1	(T)10	10	2689	2698	--
PB.406.1|PIN_chr1:30361276-30366976(+)|transcript/4293	2	c	(T)10(G)12	22	3348	3369	--
PB.410.3|PIN_chr1:30756315-30795862(+)|transcript/2448	1	p1	(A)10	10	2908	2917	--
PB.410.6|PIN_chr1:30756432-30795862(+)|transcript/2825	1	p1	(A)10	10	2756	2765	--
PB.410.7|PIN_chr1:30756503-30761548(+)|transcript/1606	1	p1	(G)14	14	346	359	--
PB.410.7|PIN_chr1:30756503-30761548(+)|transcript/1606	2	c	(AC)8aaaaaagaaaacgaaaaacg(CA)6	48	2844	2891	--
PB.410.7|PIN_chr1:30756503-30761548(+)|transcript/1606	3	p1	(G)11	11	3870	3880	--
PB.410.8|PIN_chr1:30773044-30795863(+)|transcript/5971	1	p1	(A)10	10	2049	2058	--
PB.411.1|PIN_chr1:30805992-30833521(+)|transcript/167	1	p1	(T)10	10	1805	1814	--
PB.411.2|PIN_chr1:30805995-30829396(+)|transcript/16594	1	p1	(T)10	10	1798	1807	--
PB.413.1|PIN_chr1:30944179-30959173(-)|transcript/23263	1	p1	(T)11	11	1816	1826	--
PB.413.2|PIN_chr1:30944181-30961763(-)|transcript/23680	1	p1	(T)11	11	1778	1788	--
PB.414.1|PIN_chr1:31000625-31032206(-)|transcript/2579	1	p1	(A)10	10	2162	2171	--
PB.414.2|PIN_chr1:31000626-31032206(-)|transcript/2342	1	p1	(A)10	10	2157	2166	--
PB.414.3|PIN_chr1:31002616-31032188(-)|transcript/15441	1	p1	(A)11	11	2141	2151	--
PB.416.1|PIN_chr1:31059783-31066468(+)|transcript/16687	1	p1	(A)10	10	1265	1274	--
PB.417.1|PIN_chr1:31069691-31074243(+)|transcript/10796	1	p1	(A)10	10	1579	1588	--
PB.423.1|PIN_chr1:31279458-31284905(+)|transcript/27238	1	p1	(T)10	10	1345	1354	--
PB.425.1|PIN_chr1:31307844-31335703(-)|transcript/5617	1	p1	(T)12	12	321	332	--
PB.425.1|PIN_chr1:31307844-31335703(-)|transcript/5617	2	p1	(T)10	10	3250	3259	--
PB.425.1|PIN_chr1:31307844-31335703(-)|transcript/5617	3	p1	(T)10	10	3501	3510	--
PB.425.2|PIN_chr1:31307861-31321486(-)|transcript/6027	1	p1	(A)10	10	2832	2841	--
PB.425.2|PIN_chr1:31307861-31321486(-)|transcript/6027	2	p1	(T)10	10	3416	3425	--
PB.429.1|PIN_chr1:31648092-31668277(+)|transcript/1791	1	c	(TC)15(CT)14	58	3288	3345	--
PB.430.1|PIN_chr1:31694809-31719409(-)|transcript/12230	1	p1	(A)10	10	1291	1300	--
PB.430.2|PIN_chr1:31696509-31719418(-)|transcript/27399	1	p1	(A)11	11	1306	1316	--
PB.436.1|PIN_chr1:31914665-31917412(-)|transcript/27363	1	p1	(T)10	10	927	936	--
PB.438.1|PIN_chr1:32067746-32080219(-)|transcript/70	1	p1	(A)11	11	1899	1909	--
PB.438.1|PIN_chr1:32067746-32080219(-)|transcript/70	2	p1	(T)10	10	2035	2044	--
PB.438.1|PIN_chr1:32067746-32080219(-)|transcript/70	3	c	(T)11(G)11ttaatattttattccccgggccccgtaacaatcttctcgaaaatg(T)11	78	5660	5737	--
PB.438.2|PIN_chr1:32071726-32080219(-)|transcript/9239	1	p1	(A)12	12	2704	2715	--
PB.438.4|PIN_chr1:32072783-32080219(-)|transcript/20489	1	p1	(A)10	10	1893	1902	--
PB.438.4|PIN_chr1:32072783-32080219(-)|transcript/20489	2	p1	(T)10	10	2028	2037	--
PB.439.1|PIN_chr1:32104495-32293262(-)|transcript/18221	1	p3	(CTT)6	18	2316	2333	--
PB.441.1|PIN_chr1:32313781-32318343(+)|transcript/10842	1	c	(C)11(T)12	23	2708	2730	--
PB.441.3|PIN_chr1:32313863-32318341(+)|transcript/13879	1	p1	(C)12	12	2616	2627	--
PB.442.1|PIN_chr1:32323674-32357659(+)|transcript/18641	1	p4	(GTCT)6	24	1444	1467	--
PB.444.1|PIN_chr1:32581723-32600143(+)|transcript/331	1	p1	(T)11	11	6073	6083	--
PB.446.1|PIN_chr1:32947022-33003102(-)|transcript/3796	1	p1	(A)11	11	2211	2221	--
PB.446.1|PIN_chr1:32947022-33003102(-)|transcript/3796	2	p1	(T)10	10	3321	3330	--
PB.446.2|PIN_chr1:32947727-32983419(-)|transcript/4882	1	p1	(A)10	10	2661	2670	--
PB.446.7|PIN_chr1:32947734-32971788(-)|transcript/7504	1	p1	(A)12	12	2265	2276	--
PB.446.7|PIN_chr1:32947734-32971788(-)|transcript/7504	2	p1	(T)10	10	3377	3386	--
PB.446.4|PIN_chr1:32947732-33003298(-)|transcript/6553	1	p1	(T)10	10	3498	3507	--
PB.446.6|PIN_chr1:32947732-33003102(-)|transcript/8294	1	p1	(T)10	10	3313	3322	--
PB.448.1|PIN_chr1:33014270-33017675(+)|transcript/26776	1	p2	(TA)6	12	1274	1285	--
PB.451.1|PIN_chr1:33089072-33092548(-)|transcript/5620	1	p3	(CAA)5	15	885	899	--
PB.451.1|PIN_chr1:33089072-33092548(-)|transcript/5620	2	p1	(T)15	15	3668	3682	--
PB.451.2|PIN_chr1:33089073-33092548(-)|transcript/6951	1	p3	(CAA)5	15	858	872	--
PB.451.2|PIN_chr1:33089073-33092548(-)|transcript/6951	2	p1	(T)23	23	3584	3606	--
PB.456.1|PIN_chr1:33194353-33237234(+)|transcript/6191	1	c	(T)15gaagtatcaacgtggaatttattaagccatatactatctgcgtagagagtcgcgatgtttacaagatggtcaccacagaaactaag(A)12	113	1707	1819	--
PB.456.1|PIN_chr1:33194353-33237234(+)|transcript/6191	2	p2	(TA)7	14	1954	1967	--
PB.456.1|PIN_chr1:33194353-33237234(+)|transcript/6191	3	p1	(C)10	10	2184	2193	--
PB.456.1|PIN_chr1:33194353-33237234(+)|transcript/6191	4	p1	(A)10	10	3536	3545	--
PB.456.2|PIN_chr1:33194383-33237236(+)|transcript/5962	1	p1	(T)13	13	1718	1730	--
PB.456.2|PIN_chr1:33194383-33237236(+)|transcript/5962	2	p2	(TA)7	14	1960	1973	--
PB.456.2|PIN_chr1:33194383-33237236(+)|transcript/5962	3	p1	(C)10	10	2190	2199	--
PB.456.2|PIN_chr1:33194383-33237236(+)|transcript/5962	4	p1	(T)11	11	2647	2657	--
PB.456.3|PIN_chr1:33194394-33237236(+)|transcript/6078	1	c	(T)16gaagtatcaagtggaatttattaagccgtatactatctgcatagagagtcgcgatcgtttacaagatggtcaccacagaaactaag(A)10	112	1771	1882	--
PB.456.3|PIN_chr1:33194394-33237236(+)|transcript/6078	2	p2	(TA)7	14	2017	2030	--
PB.456.3|PIN_chr1:33194394-33237236(+)|transcript/6078	3	c	(T)13cggaaaaaaatttgtcaaaattacattttacacgtttacacatattttctaatggtaaaatttgatagcgg(A)10	94	2699	2792	--
PB.456.3|PIN_chr1:33194394-33237236(+)|transcript/6078	4	p1	(T)10	10	3609	3618	--
PB.456.4|PIN_chr1:33194396-33237236(+)|transcript/7231	1	c	(T)10gaagtatcaacgtggaatttattaagccgtatactatctgcatagagagtcgcgacgtttacaagatggtcaccacagaaactaag(A)10	106	1523	1628	--
PB.456.4|PIN_chr1:33194396-33237236(+)|transcript/7231	2	p2	(TA)6	12	1763	1774	--
PB.456.4|PIN_chr1:33194396-33237236(+)|transcript/7231	3	p1	(C)12	12	1987	1998	--
PB.456.4|PIN_chr1:33194396-33237236(+)|transcript/7231	4	c	(T)11cggaaaaaaaattgtcaaaattacattttacacgtttacacatattttctaatggtaaaatttgatagcgg(A)13	95	2452	2546	--
PB.456.4|PIN_chr1:33194396-33237236(+)|transcript/7231	5	p1	(A)12	12	3375	3386	--
PB.456.7|PIN_chr1:33212934-33237236(+)|transcript/8901	1	c	(T)13gaagtatcaacgtggaatttattaagccatatactatctgcgtagagagtcgcgatgtttacaagatggtcaccacagaaactaag(A)11	110	1393	1502	--
PB.456.7|PIN_chr1:33212934-33237236(+)|transcript/8901	2	p2	(TA)7	14	1637	1650	--
PB.456.7|PIN_chr1:33212934-33237236(+)|transcript/8901	3	p1	(C)10	10	1866	1875	--
PB.456.7|PIN_chr1:33212934-33237236(+)|transcript/8901	4	p1	(A)10	10	3218	3227	--
PB.456.8|PIN_chr1:33212945-33237236(+)|transcript/7742	1	p1	(T)13	13	1518	1530	--
PB.456.8|PIN_chr1:33212945-33237236(+)|transcript/7742	2	p2	(TA)7	14	1760	1773	--
PB.456.8|PIN_chr1:33212945-33237236(+)|transcript/7742	3	p1	(C)10	10	1990	1999	--
PB.456.8|PIN_chr1:33212945-33237236(+)|transcript/7742	4	p1	(T)11	11	2445	2455	--
PB.456.8|PIN_chr1:33212945-33237236(+)|transcript/7742	5	p1	(T)10	10	3347	3356	--
PB.456.9|PIN_chr1:33212974-33237236(+)|transcript/7468	1	c	(T)13gaagtatcaaggtggaatttattaagccgtatactatctgcatagagagtcgcgtcgtttacaagatggtcaccacagaaactaag(A)10	109	1546	1654	--
PB.456.9|PIN_chr1:33212974-33237236(+)|transcript/7468	2	p2	(TA)7	14	1789	1802	--
PB.456.9|PIN_chr1:33212974-33237236(+)|transcript/7468	3	p1	(C)13	13	2017	2029	--
PB.456.9|PIN_chr1:33212974-33237236(+)|transcript/7468	4	c	(T)12cggaaaaaaaatttgtcaaaattacattttacacgtttacacatattttctaatggtaaaatttgataagcgg(A)11	96	2476	2571	--
PB.456.9|PIN_chr1:33212974-33237236(+)|transcript/7468	5	c	(T)10agatgtaag(A)11	30	3384	3413	--
PB.456.10|PIN_chr1:33213301-33237231(+)|transcript/6971	1	p1	(T)12	12	1590	1601	--
PB.456.10|PIN_chr1:33213301-33237231(+)|transcript/6971	2	p2	(TA)7	14	1831	1844	--
PB.456.10|PIN_chr1:33213301-33237231(+)|transcript/6971	3	p1	(T)11	11	2516	2526	--
PB.456.11|PIN_chr1:33213448-33237234(+)|transcript/9433	1	p1	(T)13	13	1287	1299	--
PB.456.11|PIN_chr1:33213448-33237234(+)|transcript/9433	2	p2	(TA)7	14	1529	1542	--
PB.456.11|PIN_chr1:33213448-33237234(+)|transcript/9433	3	p1	(C)10	10	1759	1768	--
PB.456.11|PIN_chr1:33213448-33237234(+)|transcript/9433	4	p1	(T)11	11	2215	2225	--
PB.456.12|PIN_chr1:33215810-33237234(+)|transcript/6706	1	c	(T)16gaagtatcaacatggaatttattaagccgtatactatctgcgtagagagtcgcgacgtttacaagatggtcaccacagaaactaag(A)10	112	1662	1773	--
PB.456.12|PIN_chr1:33215810-33237234(+)|transcript/6706	2	p2	(TA)8	16	1908	1923	--
PB.456.12|PIN_chr1:33215810-33237234(+)|transcript/6706	3	c	(T)12cggaaaaaaatttgtcaaaattacattttacacgtttacacatattttctaatggtaaaatttgatagcgg(A)13	96	2595	2690	--
PB.456.13|PIN_chr1:33220230-33237263(+)|transcript/6307	1	c	(T)15gaagtatcaacatggaatttattaagccgtatactatctgcgtagagagtcgcgacgtttacaagatggtcaccacagaaactaag(A)10	111	1648	1758	--
PB.456.13|PIN_chr1:33220230-33237263(+)|transcript/6307	2	p2	(TA)7	14	1893	1906	--
PB.456.13|PIN_chr1:33220230-33237263(+)|transcript/6307	3	p1	(C)10	10	2123	2132	--
PB.456.13|PIN_chr1:33220230-33237263(+)|transcript/6307	4	c	(T)13cggaaaaaaatttgtcaaaattacattttacacgtttacacatattttctaatggtaaaatttgatagcgg(A)12	96	2579	2674	--
PB.456.13|PIN_chr1:33220230-33237263(+)|transcript/6307	5	p1	(A)10	10	3505	3514	--
PB.456.14|PIN_chr1:33220230-33225031(+)|transcript/8986	1	p1	(A)11	11	915	925	--
PB.456.15|PIN_chr1:33220233-33237231(+)|transcript/6597	1	c	(T)15gaagtatcaacagtggaatttattaagccgtatactatctgcgtagagagtcgcgacgtttacaagatggtcaccacagaaactaag(A)10	112	1659	1770	--
PB.456.15|PIN_chr1:33220233-33237231(+)|transcript/6597	2	p2	(TA)8	16	1905	1920	--
PB.456.15|PIN_chr1:33220233-33237231(+)|transcript/6597	3	p1	(C)10	10	2137	2146	--
PB.456.15|PIN_chr1:33220233-33237231(+)|transcript/6597	4	c	(T)12cggaaaaaaatttgtcaaaattacattttacacgtttacacatattttctaatggtaaaatttgatagcgg(A)12	95	2592	2686	--
PB.457.1|PIN_chr1:33252343-33263374(+)|transcript/27598	1	p1	(A)10	10	858	867	--
PB.460.1|PIN_chr1:33321435-33324344(-)|transcript/13758	1	p1	(T)11	11	665	675	--
PB.460.1|PIN_chr1:33321435-33324344(-)|transcript/13758	2	c	(G)11ttgcgaagcatttataggtattccaaatcaaattctggggtgcggtg(GA)8aaa(AG)33	143	2185	2327	--
PB.462.1|PIN_chr1:33356725-33359211(-)|transcript/15165	1	p1	(A)10	10	1127	1136	--
PB.462.1|PIN_chr1:33356725-33359211(-)|transcript/15165	2	p1	(T)10	10	1513	1522	--
PB.463.1|PIN_chr1:33426416-33461097(-)|transcript/4090	1	p1	(A)12	12	2839	2850	--
PB.463.2|PIN_chr1:33426418-33461097(-)|transcript/4476	1	p1	(A)10	10	3329	3338	--
PB.463.2|PIN_chr1:33426418-33461097(-)|transcript/4476	2	p1	(A)10	10	3850	3859	--
PB.463.3|PIN_chr1:33426419-33461091(-)|transcript/3907	1	p1	(A)11	11	2860	2870	--
PB.463.3|PIN_chr1:33426419-33461091(-)|transcript/3907	2	p1	(A)10	10	3893	3902	--
PB.463.4|PIN_chr1:33426419-33461095(-)|transcript/4156	1	p1	(A)10	10	2891	2900	--
PB.463.5|PIN_chr1:33426420-33461102(-)|transcript/4170	1	p1	(A)10	10	3365	3374	--
PB.463.5|PIN_chr1:33426420-33461102(-)|transcript/4170	2	p1	(A)10	10	3887	3896	--
PB.464.1|PIN_chr1:33574600-33600593(+)|transcript/7191	1	p3	(TTA)5	15	3385	3399	--
PB.464.2|PIN_chr1:33574817-33600596(+)|transcript/7963	1	p3	(TTA)5	15	3288	3302	--
PB.466.1|PIN_chr1:33672938-33676001(-)|transcript/9227	1	p1	(T)12	12	2657	2668	--
PB.469.1|PIN_chr1:33829964-33843519(-)|transcript/7499	1	p1	(A)11	11	3648	3658	--
PB.472.1|PIN_chr1:33943058-33966697(-)|transcript/6402	1	p2	(TA)8	16	3536	3551	--
PB.476.5|PIN_chr1:34707014-34724830(+)|transcript/4114	1	p1	(A)10	10	3283	3292	--
PB.476.6|PIN_chr1:34718551-34724830(+)|transcript/12798	1	p1	(A)10	10	2163	2172	--
PB.476.7|PIN_chr1:34718904-34724826(+)|transcript/13128	1	p1	(A)10	10	2073	2082	--
PB.477.1|PIN_chr1:34732937-34744475(+)|transcript/15700	1	p1	(T)13	13	705	717	--
PB.477.2|PIN_chr1:34732937-34740365(+)|transcript/28406	1	p1	(T)14	14	705	718	--
PB.481.1|PIN_chr1:35330415-35343226(+)|transcript/5783	1	p1	(A)10	10	2263	2272	--
PB.481.1|PIN_chr1:35330415-35343226(+)|transcript/5783	2	p1	(A)13	13	2652	2664	--
PB.484.1|PIN_chr1:35446031-35474837(+)|transcript/19114	1	p1	(T)10	10	1325	1334	--
PB.489.1|PIN_chr1:35783266-35789073(-)|transcript/11930	1	p2	(AG)7	14	2259	2272	--
PB.494.1|PIN_chr1:36209752-36264408(-)|transcript/4251	1	p2	(GA)24	48	3369	3416	--
PB.502.1|PIN_chr1:36734519-36767399(+)|transcript/14811	1	p1	(T)11	11	1106	1116	--
PB.502.1|PIN_chr1:36734519-36767399(+)|transcript/14811	2	p1	(T)11	11	1296	1306	--
PB.504.3|PIN_chr1:36870320-36882765(+)|transcript/12760	1	p1	(T)10	10	2845	2854	--
PB.505.1|PIN_chr1:36887814-36897232(-)|transcript/15729	1	p2	(AG)10	20	886	905	--
PB.505.2|PIN_chr1:36887815-36897232(-)|transcript/15961	1	p2	(AG)9	18	882	899	--
PB.505.2|PIN_chr1:36887815-36897232(-)|transcript/15961	2	p3	(TAT)5	15	2186	2200	--
PB.508.2|PIN_chr1:36997908-37008979(+)|transcript/15671	1	p1	(G)11	11	2180	2190	--
PB.509.1|PIN_chr1:37018945-37025461(-)|transcript/5321	1	p1	(G)12	12	2639	2650	--
PB.509.1|PIN_chr1:37018945-37025461(-)|transcript/5321	2	p2	(AG)6	12	3422	3433	--
PB.509.2|PIN_chr1:37018947-37025461(-)|transcript/4356	1	p1	(G)11	11	2640	2650	--
PB.509.2|PIN_chr1:37018947-37025461(-)|transcript/4356	2	p2	(AG)6	12	3431	3442	--
PB.514.1|PIN_chr1:37712143-37713559(+)|transcript/27300	1	p1	(A)11	11	753	763	--
PB.516.1|PIN_chr1:37952219-38065418(+)|transcript/7632	1	p1	(A)12	12	2293	2304	--
PB.523.1|PIN_chr1:38190122-38193732(-)|transcript/17217	1	c	(A)10tttttttagag(A)11	32	1353	1384	--
PB.524.1|PIN_chr1:38400069-38414136(+)|transcript/8059	1	p1	(T)10	10	1695	1704	--
PB.524.1|PIN_chr1:38400069-38414136(+)|transcript/8059	2	p3	(TAT)5	15	2740	2754	--
PB.525.1|PIN_chr1:38601313-38609772(+)|transcript/16926	1	p2	(TA)7	14	2295	2308	--
PB.526.1|PIN_chr1:38613258-38636214(-)|transcript/19607	1	p1	(T)10	10	2082	2091	--
PB.527.1|PIN_chr1:38708421-38768845(+)|transcript/23675	1	p3	(GAG)9	27	393	419	--
PB.530.1|PIN_chr1:38886370-38888528(+)|transcript/20881	1	p1	(G)14	14	1	14	--
PB.532.1|PIN_chr1:39024713-39028288(-)|transcript/20175	1	p1	(G)12	12	1176	1187	--
PB.534.1|PIN_chr1:39473755-39481548(+)|transcript/4885	1	p1	(A)10	10	3412	3421	--
PB.537.1|PIN_chr1:39643491-39658919(+)|transcript/9506	1	p1	(A)14	14	2969	2982	--
PB.537.2|PIN_chr1:39643497-39677467(+)|transcript/1650	1	p1	(A)10	10	3361	3370	--
PB.537.3|PIN_chr1:39643530-39677467(+)|transcript/1541	1	p1	(A)10	10	4463	4472	--
PB.544.1|PIN_chr1:40459160-40461228(-)|transcript/21718	1	p1	(G)23	23	1	23	--
PB.545.3|PIN_chr1:40539631-40567871(+)|transcript/3240	1	c	(T)10ataacagtatcagaaagaaagtgctacgt(A)10	49	2274	2322	--
PB.545.4|PIN_chr1:40542847-40567877(+)|transcript/1598	1	p1	(A)10	10	3253	3262	--
PB.545.5|PIN_chr1:40543050-40567873(+)|transcript/2283	1	c	(T)10ataacagtatcagaaagaaagtgctacgt(A)10	49	2595	2643	--
PB.545.7|PIN_chr1:40555018-40567872(+)|transcript/16055	1	c	(T)10ataacagtatcagaaagaaagtgctacgt(A)10	49	562	610	--
PB.546.1|PIN_chr1:40575072-40605928(+)|transcript/6917	1	c	(AAG)5aggaggcagaggagacaagaagaggaggatgaagaggaagaggaggaggaagaagaa(GAG)6	90	568	657	--
PB.546.2|PIN_chr1:40575086-40605927(+)|transcript/6313	1	p3	(AAG)5	15	554	568	--
PB.546.2|PIN_chr1:40575086-40605927(+)|transcript/6313	2	p1	(T)10	10	2497	2506	--
PB.548.1|PIN_chr1:40607835-40646787(-)|transcript/2676	1	p1	(C)10	10	2034	2043	--
PB.548.1|PIN_chr1:40607835-40646787(-)|transcript/2676	2	p1	(A)10	10	3306	3315	--
PB.548.1|PIN_chr1:40607835-40646787(-)|transcript/2676	3	c	(A)10tctcctttttttttcaaattgagatgaaaaatgatcctagtccagatttatgtgtagtgaggtctg(T)13	89	3836	3924	--
PB.548.3|PIN_chr1:40608831-40646788(-)|transcript/8892	1	p1	(A)10	10	3305	3314	--
PB.548.4|PIN_chr1:40608833-40646788(-)|transcript/8817	1	p1	(C)10	10	2032	2041	--
PB.548.4|PIN_chr1:40608833-40646788(-)|transcript/8817	2	p1	(A)12	12	2143	2154	--
PB.548.4|PIN_chr1:40608833-40646788(-)|transcript/8817	3	p1	(T)10	10	2442	2451	--
PB.548.4|PIN_chr1:40608833-40646788(-)|transcript/8817	4	p1	(T)10	10	2929	2938	--
PB.548.4|PIN_chr1:40608833-40646788(-)|transcript/8817	5	p1	(A)11	11	3337	3347	--
PB.548.5|PIN_chr1:40608954-40646788(-)|transcript/9694	1	p1	(C)11	11	2036	2046	--
PB.548.5|PIN_chr1:40608954-40646788(-)|transcript/9694	2	p1	(A)12	12	2148	2159	--
PB.548.5|PIN_chr1:40608954-40646788(-)|transcript/9694	3	p1	(T)10	10	2447	2456	--
PB.548.5|PIN_chr1:40608954-40646788(-)|transcript/9694	4	p1	(T)10	10	2934	2943	--
PB.548.6|PIN_chr1:40608969-40646806(-)|transcript/9560	1	p1	(C)11	11	2124	2134	--
PB.548.6|PIN_chr1:40608969-40646806(-)|transcript/9560	2	p1	(T)10	10	3013	3022	--
PB.551.1|PIN_chr1:40996469-40999792(-)|transcript/13352	1	p1	(T)17	17	2069	2085	--
PB.557.1|PIN_chr1:41436491-41449538(-)|transcript/2018	1	p2	(AT)6	12	3719	3730	--
PB.557.1|PIN_chr1:41436491-41449538(-)|transcript/2018	2	p1	(A)11	11	4437	4447	--
PB.557.2|PIN_chr1:41436491-41446253(-)|transcript/6458	1	p2	(AT)6	12	2670	2681	--
PB.564.2|PIN_chr1:41741606-41743690(+)|transcript/27771	1	p1	(A)10	10	648	657	--
PB.567.1|PIN_chr1:41875077-41876515(-)|transcript/28881	1	p1	(T)17	17	645	661	--
PB.568.1|PIN_chr1:41884823-41897937(+)|transcript/17793	1	p2	(TC)6	12	1339	1350	--
PB.573.1|PIN_chr1:42179026-42184816(+)|transcript/31594	1	p1	(A)10	10	548	557	--
PB.576.1|PIN_chr1:42528431-42550944(-)|transcript/17894	1	p1	(T)11	11	1928	1938	--
PB.582.1|PIN_chr1:43384008-43410359(-)|transcript/6257	1	p2	(TA)8	16	3001	3016	--
PB.588.2|PIN_chr1:43650065-43678637(+)|transcript/20872	1	p1	(A)10	10	2150	2159	--
PB.589.1|PIN_chr1:43757655-43772342(+)|transcript/15625	1	p1	(A)10	10	2357	2366	--
PB.590.1|PIN_chr1:43774413-43799789(-)|transcript/348	1	p1	(T)10	10	3588	3597	--
PB.590.1|PIN_chr1:43774413-43799789(-)|transcript/348	2	p1	(A)10	10	4355	4364	--
PB.594.1|PIN_chr1:43941959-43944136(+)|transcript/21025	1	p2	(GA)22	44	702	745	--
PB.594.3|PIN_chr1:43942085-43963101(+)|transcript/5431	1	p2	(TG)9	18	2850	2867	--
PB.594.3|PIN_chr1:43942085-43963101(+)|transcript/5431	2	p1	(A)13	13	3347	3359	--
PB.594.4|PIN_chr1:43942201-43962514(+)|transcript/10541	1	p2	(TG)8	16	2723	2738	--
PB.594.5|PIN_chr1:43945735-43954689(+)|transcript/8237	1	p1	(A)10	10	1861	1870	--
PB.594.5|PIN_chr1:43945735-43954689(+)|transcript/8237	2	p1	(G)15	15	2502	2516	--
PB.594.5|PIN_chr1:43945735-43954689(+)|transcript/8237	3	p1	(A)25	25	3268	3292	--
PB.594.6|PIN_chr1:43945765-43954393(+)|transcript/10165	1	p1	(G)10	10	1360	1369	--
PB.594.6|PIN_chr1:43945765-43954393(+)|transcript/10165	2	p1	(G)13	13	2496	2508	--
PB.594.7|PIN_chr1:43948105-43954393(+)|transcript/10328	1	p1	(G)18	18	1303	1320	--
PB.594.7|PIN_chr1:43948105-43954393(+)|transcript/10328	2	p1	(A)11	11	1771	1781	--
PB.594.7|PIN_chr1:43948105-43954393(+)|transcript/10328	3	p1	(G)14	14	2440	2453	--
PB.594.8|PIN_chr1:43948105-43954688(+)|transcript/8118	1	p1	(G)11	11	1333	1343	--
PB.594.8|PIN_chr1:43948105-43954688(+)|transcript/8118	2	p1	(G)13	13	2467	2479	--
PB.594.8|PIN_chr1:43948105-43954688(+)|transcript/8118	3	p1	(A)17	17	3246	3262	--
PB.599.3|PIN_chr1:44309322-44346440(+)|transcript/2518	1	p1	(T)10	10	2651	2660	--
PB.600.1|PIN_chr1:45039271-45051816(+)|transcript/2237	1	p3	(ATA)6	18	4088	4105	--
PB.600.1|PIN_chr1:45039271-45051816(+)|transcript/2237	2	p1	(T)11	11	4452	4462	--
PB.601.1|PIN_chr1:45065799-45072113(+)|transcript/21030	1	p2	(TG)6	12	1589	1600	--
PB.601.2|PIN_chr1:45065799-45072093(+)|transcript/22842	1	p2	(TG)6	12	1571	1582	--
PB.601.3|PIN_chr1:45065799-45071966(+)|transcript/23744	1	p2	(TG)6	12	1588	1599	--
PB.601.4|PIN_chr1:45068054-45072093(+)|transcript/20844	1	p2	(TG)6	12	1787	1798	--
PB.603.2|PIN_chr1:45209127-45213133(-)|transcript/12047	1	p1	(T)11	11	2764	2774	--
PB.608.1|PIN_chr1:45781133-45832283(-)|transcript/19334	1	p2	(AT)8	16	2293	2308	--
PB.608.2|PIN_chr1:45781134-45836814(-)|transcript/19635	1	p2	(AT)9	18	2202	2219	--
PB.610.1|PIN_chr1:46112316-46133293(-)|transcript/14732	1	c	(T)10caaattagcaaaatcaaatatccttgtattcgatc(T)11	56	646	701	--
PB.610.1|PIN_chr1:46112316-46133293(-)|transcript/14732	2	p1	(G)13	13	1159	1171	--
PB.610.4|PIN_chr1:46121559-46133314(-)|transcript/17405	1	p1	(A)10	10	1549	1558	--
PB.610.3|PIN_chr1:46121558-46132916(-)|transcript/18954	1	p1	(A)10	10	1433	1442	--
PB.615.1|PIN_chr1:46373443-46400108(+)|transcript/9589	1	p1	(T)10	10	2413	2422	--
PB.615.1|PIN_chr1:46373443-46400108(+)|transcript/9589	2	p1	(G)13	13	2855	2867	--
PB.616.1|PIN_chr1:46576989-46594516(+)|transcript/19690	1	p2	(AC)8	16	1818	1833	--
PB.616.1|PIN_chr1:46576989-46594516(+)|transcript/19690	2	p1	(A)10	10	2056	2065	--
PB.616.2|PIN_chr1:46576996-46594515(+)|transcript/17870	1	p2	(AC)8	16	1810	1825	--
PB.616.2|PIN_chr1:46576996-46594515(+)|transcript/17870	2	p1	(A)12	12	2048	2059	--
PB.617.1|PIN_chr1:46826829-46846606(-)|transcript/30069	1	p1	(A)10	10	745	754	--
PB.626.1|PIN_chr1:47647335-47669627(-)|transcript/6856	1	p1	(T)11	11	3481	3491	--
PB.627.1|PIN_chr1:47715040-47727600(+)|transcript/21679	1	p3	(GAT)5	15	1650	1664	--
PB.629.2|PIN_chr1:48084020-48094572(+)|transcript/20209	1	p2	(TA)7	14	1614	1627	--
PB.630.2|PIN_chr1:48280262-48282882(+)|transcript/16659	1	p1	(T)10	10	2317	2326	--
PB.631.1|PIN_chr1:48237783-48296156(-)|transcript/20442	1	p3	(GAA)5	15	1136	1150	--
PB.631.1|PIN_chr1:48237783-48296156(-)|transcript/20442	2	p1	(A)12	12	2086	2097	--
PB.633.1|PIN_chr1:48386322-48425071(+)|transcript/24116	1	p1	(C)12	12	1551	1562	--
PB.638.1|PIN_chr1:48701836-48704229(+)|transcript/30746	1	p3	(GAC)5	15	330	344	--
PB.638.2|PIN_chr1:48701851-48704386(+)|transcript/29840	1	p3	(GAC)5	15	322	336	--
PB.638.3|PIN_chr1:48701851-48704381(+)|transcript/30277	1	p3	(GAC)5	15	283	297	--
PB.639.1|PIN_chr1:48823385-48831078(-)|transcript/18864	1	p1	(T)11	11	463	473	--
PB.644.1|PIN_chr1:48992189-48996957(-)|transcript/16669	1	p1	(T)13	13	848	860	--
PB.644.1|PIN_chr1:48992189-48996957(-)|transcript/16669	2	p1	(G)11	11	1203	1213	--
PB.644.1|PIN_chr1:48992189-48996957(-)|transcript/16669	3	p1	(A)11	11	2503	2513	--
PB.645.1|PIN_chr1:49006453-49014825(+)|transcript/22151	1	p1	(A)10	10	1544	1553	--
PB.651.1|PIN_chr1:49269867-49294679(+)|transcript/9108	1	p1	(T)10	10	3268	3277	--
PB.651.2|PIN_chr1:49283702-49294674(+)|transcript/14458	1	p1	(T)10	10	2615	2624	--
PB.654.1|PIN_chr1:49332144-49342596(+)|transcript/22523	1	c	(T)12acaatacaggtatgttatcttgctctttcatcatatgaaacttgttgtt(TA)6	73	1322	1394	--
PB.656.1|PIN_chr1:49377212-49389340(-)|transcript/2953	1	p1	(T)10	10	4008	4017	--
PB.658.2|PIN_chr1:49446564-49462836(+)|transcript/13989	1	p2	(TA)7	14	2520	2533	--
PB.666.1|PIN_chr1:49797609-49799563(-)|transcript/19909	1	p1	(A)11	11	9	19	--
PB.666.1|PIN_chr1:49797609-49799563(-)|transcript/19909	2	p1	(A)11	11	404	414	--
PB.667.4|PIN_chr1:49817173-49853054(+)|transcript/18165	1	p1	(T)12	12	2431	2442	--
PB.673.4|PIN_chr1:50135271-50152159(+)|transcript/14819	1	p1	(T)11	11	2064	2074	--
PB.673.6|PIN_chr1:50143876-50148196(+)|transcript/10531	1	p1	(A)13	13	1527	1539	--
PB.673.6|PIN_chr1:50143876-50148196(+)|transcript/10531	2	p1	(A)11	11	1841	1851	--
PB.673.9|PIN_chr1:50144130-50148192(+)|transcript/12288	1	p1	(A)10	10	1446	1455	--
PB.673.9|PIN_chr1:50144130-50148192(+)|transcript/12288	2	p1	(A)12	12	1757	1768	--
PB.673.10|PIN_chr1:50152135-50167079(+)|transcript/5528	1	p1	(T)11	11	1328	1338	--
PB.673.10|PIN_chr1:50152135-50167079(+)|transcript/5528	2	p1	(T)14	14	2255	2268	--
PB.673.11|PIN_chr1:50165407-50167497(+)|transcript/21462	1	p1	(T)10	10	1166	1175	--
PB.673.11|PIN_chr1:50165407-50167497(+)|transcript/21462	2	c	(ATT)5cttcattcaggcagagcat(TA)14	62	1835	1896	--
PB.676.1|PIN_chr1:50318846-50327078(+)|transcript/3159	1	p1	(T)10	10	2514	2523	--
PB.677.1|PIN_chr1:50332717-50355422(-)|transcript/4320	1	p1	(T)11	11	3734	3744	--
PB.678.1|PIN_chr1:50433315-50452488(+)|transcript/11135	1	p1	(T)15	15	2497	2511	--
PB.684.1|PIN_chr1:50990577-51002583(+)|transcript/7132	1	p4	(ATGT)5	20	2834	2853	--
PB.686.1|PIN_chr1:51149344-51156049(-)|transcript/15444	1	p1	(T)10	10	2466	2475	--
PB.686.2|PIN_chr1:51149366-51156049(-)|transcript/12344	1	p1	(T)10	10	2825	2834	--
PB.686.6|PIN_chr1:51149372-51156049(-)|transcript/12876	1	p1	(T)11	11	2475	2485	--
PB.686.4|PIN_chr1:51149366-51156049(-)|transcript/16902	1	p1	(T)11	11	2339	2349	--
PB.687.1|PIN_chr1:51241911-51247208(+)|transcript/13661	1	p1	(T)10	10	1463	1472	--
PB.688.1|PIN_chr1:51281591-51302512(+)|transcript/2128	1	p1	(A)10	10	3058	3067	--
PB.693.1|PIN_chr1:51789265-51793555(+)|transcript/12923	1	p1	(T)10	10	2421	2430	--
PB.693.2|PIN_chr1:51789296-51793556(+)|transcript/13889	1	p1	(T)10	10	2274	2283	--
PB.693.3|PIN_chr1:51789297-51793556(+)|transcript/18445	1	p1	(T)11	11	1846	1856	--
PB.693.4|PIN_chr1:51789299-51793556(+)|transcript/12498	1	p1	(T)12	12	2439	2450	--
PB.693.5|PIN_chr1:51789299-51793559(+)|transcript/16653	1	p1	(T)10	10	1969	1978	--
PB.693.6|PIN_chr1:51789299-51793555(+)|transcript/23794	1	p1	(T)11	11	1253	1263	--
PB.693.7|PIN_chr1:51789300-51793560(+)|transcript/14399	1	p1	(T)12	12	2149	2160	--
PB.693.8|PIN_chr1:51789300-51793558(+)|transcript/14866	1	p1	(T)11	11	2097	2107	--
PB.693.9|PIN_chr1:51789300-51793558(+)|transcript/21129	1	p1	(T)11	11	1549	1559	--
PB.693.10|PIN_chr1:51789300-51793556(+)|transcript/22915	1	p1	(T)10	10	1212	1221	--
PB.693.11|PIN_chr1:51789300-51793556(+)|transcript/8020	1	p1	(T)10	10	2973	2982	--
PB.695.1|PIN_chr1:51852746-51874972(-)|transcript/1730	1	c	(T)11cattatttgtcagtcattgatctgaatggata(T)10	53	2035	2087	--
PB.695.1|PIN_chr1:51852746-51874972(-)|transcript/1730	2	p1	(A)12	12	3803	3814	--
PB.695.1|PIN_chr1:51852746-51874972(-)|transcript/1730	3	p1	(T)10	10	4471	4480	--
PB.697.1|PIN_chr1:52022407-52036883(+)|transcript/13816	1	p1	(T)12	12	2177	2188	--
PB.697.3|PIN_chr1:52022425-52036878(+)|transcript/15451	1	p1	(T)11	11	2028	2038	--
PB.697.4|PIN_chr1:52022427-52067851(+)|transcript/21575	1	p1	(T)10	10	1257	1266	--
PB.697.4|PIN_chr1:52022427-52067851(+)|transcript/21575	2	p2	(AT)6	12	2109	2120	--
PB.698.1|PIN_chr1:52077580-52098848(+)|transcript/1621	1	c	(A)11caaatcaatacaa(C)15	39	3731	3769	--
PB.698.1|PIN_chr1:52077580-52098848(+)|transcript/1621	2	p1	(G)11	11	4096	4106	--
PB.698.4|PIN_chr1:52077586-52098847(+)|transcript/1033	1	c	(A)11caaatcaatacaa(C)14	38	4043	4080	--
PB.698.4|PIN_chr1:52077586-52098847(+)|transcript/1033	2	p1	(G)12	12	4407	4418	--
PB.698.5|PIN_chr1:52077586-52098849(+)|transcript/1547	1	c	(A)12caaatcaatacaa(C)16	41	3758	3798	--
PB.698.5|PIN_chr1:52077586-52098849(+)|transcript/1547	2	p1	(G)12	12	4125	4136	--
PB.699.2|PIN_chr1:52100977-52117621(-)|transcript/4493	1	p1	(T)10	10	1034	1043	--
PB.704.3|PIN_chr1:52360823-52367513(-)|transcript/2742	1	p1	(T)10	10	3477	3486	--
PB.705.1|PIN_chr1:52388503-52410684(+)|transcript/6203	1	p2	(GA)18	36	1747	1782	--
PB.705.1|PIN_chr1:52388503-52410684(+)|transcript/6203	2	p2	(GT)6	12	3036	3047	--
PB.706.1|PIN_chr1:52834230-52838221(-)|transcript/12124	1	p1	(T)10	10	2069	2078	--
PB.707.1|PIN_chr1:52897646-52916137(+)|transcript/8599	1	p1	(T)10	10	3310	3319	--
PB.707.2|PIN_chr1:52897683-52916137(+)|transcript/8395	1	c	(T)10gaaaaccttcttactcaatacaatgtttatgtaatagtataaccatgtatttttaaatagttttctgtagg(A)10	91	2114	2204	--
PB.707.3|PIN_chr1:52897700-52915192(+)|transcript/17258	1	p1	(A)10	10	2175	2184	--
PB.707.4|PIN_chr1:52897700-52916137(+)|transcript/8202	1	p1	(T)10	10	3334	3343	--
PB.708.1|PIN_chr1:52907366-53154108(-)|transcript/3775	1	p2	(TA)7	14	4155	4168	--
PB.708.2|PIN_chr1:52921132-52928463(-)|transcript/15049	1	p1	(C)11	11	2220	2230	--
PB.708.3|PIN_chr1:52921142-52928508(-)|transcript/18879	1	p1	(C)11	11	1914	1924	--
PB.708.6|PIN_chr1:53015287-53029487(-)|transcript/16022	1	c	(T)10atggtgtgaaattgctatttatatattgcttctgaag(TA)7	61	2280	2340	--
PB.708.8|PIN_chr1:53116886-53119839(-)|transcript/12484	1	p1	(T)11	11	2674	2684	--
PB.711.1|PIN_chr1:53662717-53672832(+)|transcript/1140	1	p1	(A)11	11	3407	3417	--
PB.711.3|PIN_chr1:53662759-53672831(+)|transcript/766	1	p2	(TA)6	12	1157	1168	--
PB.711.3|PIN_chr1:53662759-53672831(+)|transcript/766	2	p1	(A)10	10	3661	3670	--
PB.711.3|PIN_chr1:53662759-53672831(+)|transcript/766	3	p1	(A)10	10	4351	4360	--
PB.713.1|PIN_chr1:53767753-53774158(+)|transcript/4488	1	p1	(A)10	10	1113	1122	--
PB.713.1|PIN_chr1:53767753-53774158(+)|transcript/4488	2	p1	(T)16	16	1371	1386	--
PB.713.1|PIN_chr1:53767753-53774158(+)|transcript/4488	3	p1	(G)17	17	1513	1529	--
PB.713.2|PIN_chr1:53767764-53774159(+)|transcript/3551	1	p1	(G)12	12	1496	1507	--
PB.713.2|PIN_chr1:53767764-53774159(+)|transcript/3551	2	p5	(AAAAC)5	25	3259	3283	--
PB.714.1|PIN_chr1:53904481-53908315(+)|transcript/5656	1	p1	(T)11	11	2715	2725	--
PB.719.3|PIN_chr1:54017129-54023684(-)|transcript/4630	1	p2	(TA)6	12	2078	2089	--
PB.719.5|PIN_chr1:54017130-54023684(-)|transcript/9693	1	p2	(TA)6	12	2083	2094	--
PB.723.1|PIN_chr1:54501059-54506541(-)|transcript/18873	1	p1	(T)12	12	2060	2071	--
PB.725.1|PIN_chr1:54795171-54890357(-)|transcript/10117	1	p1	(T)12	12	2994	3005	--
PB.727.1|PIN_chr1:54933441-54970782(+)|transcript/12510	1	p1	(T)11	11	2893	2903	--
PB.734.1|PIN_chr1:55570734-55586811(+)|transcript/8396	1	p1	(C)18	18	2834	2851	--
PB.738.1|PIN_chr1:55662440-55679484(+)|transcript/8413	1	p1	(T)10	10	2028	2037	--
PB.747.2|PIN_chr1:56441418-56457235(+)|transcript/14489	1	c	(A)10cttgttgacttccctttatttg(T)11	43	1469	1511	--
PB.747.2|PIN_chr1:56441418-56457235(+)|transcript/14489	2	p1	(T)10	10	2061	2070	--
PB.747.3|PIN_chr1:56441418-56458797(+)|transcript/3220	1	p1	(A)10	10	1490	1499	--
PB.747.4|PIN_chr1:56441418-56458787(+)|transcript/3748	1	p1	(T)10	10	1504	1513	--
PB.747.4|PIN_chr1:56441418-56458787(+)|transcript/3748	2	p1	(T)10	10	2060	2069	--
PB.747.5|PIN_chr1:56441418-56458792(+)|transcript/4120	1	p1	(T)10	10	1512	1521	--
PB.748.1|PIN_chr1:56464834-56467056(-)|transcript/23681	1	p1	(T)12	12	891	902	--
PB.750.1|PIN_chr1:56509720-56517610(-)|transcript/26371	1	p1	(T)15	15	46	60	--
PB.750.1|PIN_chr1:56509720-56517610(-)|transcript/26371	2	p1	(T)10	10	1116	1125	--
PB.750.2|PIN_chr1:56509720-56521645(-)|transcript/27454	1	p1	(A)10	10	1255	1264	--
PB.754.1|PIN_chr1:56660498-56674363(-)|transcript/2457	1	p1	(T)16	16	2927	2942	--
PB.755.2|PIN_chr1:56705691-56733146(-)|transcript/12691	1	p1	(T)12	12	2638	2649	--
PB.755.3|PIN_chr1:56705691-56729763(-)|transcript/12720	1	p1	(T)11	11	2611	2621	--
PB.755.4|PIN_chr1:56705691-56733226(-)|transcript/13220	1	p1	(G)15	15	2661	2675	--
PB.755.9|PIN_chr1:56705695-56733019(-)|transcript/13032	1	p1	(G)16	16	2706	2721	--
PB.761.1|PIN_chr1:56897991-56919174(+)|transcript/308	1	p1	(A)10	10	5484	5493	--
PB.761.1|PIN_chr1:56897991-56919174(+)|transcript/308	2	c	(T)10caaaatataatatcacttcaaaggaatctcataggcggatccagaatttttgcccaaaagccaaaaagtaagtgaggggggaaa(G)10	104	5596	5699	--
PB.765.1|PIN_chr1:57488306-57516503(+)|transcript/7848	1	p1	(A)10	10	3424	3433	--
PB.765.4|PIN_chr1:57488311-57516958(+)|transcript/2468	1	p1	(A)10	10	3431	3440	--
PB.770.1|PIN_chr1:58160009-58165950(+)|transcript/29753	1	p1	(A)19	19	1019	1037	--
PB.771.1|PIN_chr1:58232373-58270575(+)|transcript/3987	1	p1	(A)11	11	3533	3543	--
PB.773.1|PIN_chr1:58316106-58338812(+)|transcript/11475	1	p1	(T)20	20	2548	2567	--
PB.777.2|PIN_chr1:58388599-58400969(+)|transcript/5836	1	p1	(A)14	14	1488	1501	--
PB.777.3|PIN_chr1:58391233-58400969(+)|transcript/3544	1	p1	(A)13	13	1994	2006	--
PB.782.1|PIN_chr1:59023946-59039958(-)|transcript/6083	1	p1	(T)10	10	2284	2293	--
PB.784.2|PIN_chr1:59217708-59221198(+)|transcript/8444	1	p1	(T)14	14	2193	2206	--
PB.785.1|PIN_chr1:59287205-59299657(+)|transcript/22408	1	p1	(G)10	10	1694	1703	--
PB.786.1|PIN_chr1:59308310-59335178(-)|transcript/865	1	p1	(T)16	16	1852	1867	--
PB.786.1|PIN_chr1:59308310-59335178(-)|transcript/865	2	c	(A)12tcagaacgtaaatatgactttgttgactttgttgacattgattatgcattataacctgtgctattgtatgatatacattgcctgaataa(AATTG)5	126	3654	3779	--
PB.786.2|PIN_chr1:59310091-59335178(-)|transcript/7096	1	p1	(T)12	12	1849	1860	--
PB.787.1|PIN_chr1:59370492-59374062(-)|transcript/7682	1	p1	(T)10	10	3010	3019	--
PB.787.1|PIN_chr1:59370492-59374062(-)|transcript/7682	2	p1	(A)11	11	3331	3341	--
PB.792.1|PIN_chr1:59538482-59555890(+)|transcript/19342	1	p1	(A)11	11	12	22	--
PB.797.1|PIN_chr1:59623147-59652074(+)|transcript/4432	1	p1	(C)14	14	2544	2557	--
PB.797.2|PIN_chr1:59623156-59652074(+)|transcript/4128	1	p1	(A)13	13	3100	3112	--
PB.797.3|PIN_chr1:59623160-59652078(+)|transcript/4108	1	c*	(C)13(CA)7*	26	2556	2581	--
PB.797.3|PIN_chr1:59623160-59652078(+)|transcript/4108	2	p1	(A)10	10	3127	3136	--
PB.797.5|PIN_chr1:59623175-59652072(+)|transcript/5889	1	p1	(A)10	10	2503	2512	--
PB.797.6|PIN_chr1:59623212-59650462(+)|transcript/17009	1	c	(C)14(AC)7	28	2504	2531	--
PB.797.7|PIN_chr1:59623808-59652081(+)|transcript/4643	1	p1	(C)14	14	2524	2537	--
PB.797.8|PIN_chr1:59623814-59652074(+)|transcript/4081	1	p1	(A)15	15	3095	3109	--
PB.797.9|PIN_chr1:59623820-59652075(+)|transcript/3483	1	c*	(C)17(CA)6*	28	2537	2564	--
PB.797.9|PIN_chr1:59623820-59652075(+)|transcript/3483	2	p1	(A)10	10	3111	3120	--
PB.801.1|PIN_chr1:60206117-60226232(+)|transcript/13100	1	p1	(A)10	10	1916	1925	--
PB.805.1|PIN_chr1:60368013-60394725(+)|transcript/19434	1	p1	(A)12	12	1986	1997	--
PB.809.1|PIN_chr1:60753408-60755974(-)|transcript/14378	1	p1	(G)13	13	1783	1795	--
PB.809.1|PIN_chr1:60753408-60755974(-)|transcript/14378	2	p1	(G)13	13	2213	2225	--
PB.811.1|PIN_chr1:60799100-60820436(+)|transcript/1259	1	p1	(A)11	11	2576	2586	--
PB.811.1|PIN_chr1:60799100-60820436(+)|transcript/1259	2	p1	(T)10	10	3148	3157	--
PB.813.1|PIN_chr1:61045820-61061267(+)|transcript/6126	1	p3	(CAG)5	15	1593	1607	--
PB.814.1|PIN_chr1:61162064-61181209(-)|transcript/14645	1	p1	(A)10	10	1413	1422	--
PB.814.1|PIN_chr1:61162064-61181209(-)|transcript/14645	2	p1	(A)10	10	2017	2026	--
PB.814.1|PIN_chr1:61162064-61181209(-)|transcript/14645	3	p2	(AT)8	16	2649	2664	--
PB.814.2|PIN_chr1:61163341-61181199(-)|transcript/26448	1	p1	(A)10	10	1408	1417	--
PB.816.1|PIN_chr1:61742448-61760552(-)|transcript/1718	1	p1	(G)11	11	3527	3537	--
PB.816.2|PIN_chr1:61742448-61757115(-)|transcript/3509	1	p1	(A)13	13	2865	2877	--
PB.818.1|PIN_chr1:61846103-61981642(-)|transcript/5148	1	p4	(TTTC)5	20	158	177	--
PB.818.1|PIN_chr1:61846103-61981642(-)|transcript/5148	2	c	(T)12cttta(T)10	27	1284	1310	--
PB.818.1|PIN_chr1:61846103-61981642(-)|transcript/5148	3	p1	(T)10	10	2735	2744	--
PB.825.2|PIN_chr1:63202909-63227248(+)|transcript/5376	1	p1	(T)10	10	2918	2927	--
PB.825.3|PIN_chr1:63202926-63205810(+)|transcript/13300	1	c*	(A)14(AAT)5*	27	2011	2037	--
PB.827.1|PIN_chr1:63614867-63617170(-)|transcript/24325	1	p1	(A)12	12	1258	1269	--
PB.835.1|PIN_chr1:63985673-64015373(+)|transcript/13966	1	p1	(T)11	11	2185	2195	--
PB.838.1|PIN_chr1:64666991-64672383(+)|transcript/31013	1	p3	(GAT)5	15	291	305	--
PB.844.1|PIN_chr1:65272667-65285554(+)|transcript/30244	1	p3	(TGA)5	15	460	474	--
PB.846.1|PIN_chr1:65442428-65452195(-)|transcript/12819	1	p1	(T)10	10	1739	1748	--
PB.848.1|PIN_chr1:65536003-65547797(+)|transcript/4042	1	p2	(GA)6	12	3069	3080	--
PB.850.1|PIN_chr1:65657360-65659454(+)|transcript/20918	1	p2	(TA)6	12	1941	1952	--
PB.851.1|PIN_chr1:65795961-65808793(+)|transcript/19018	1	p1	(T)10	10	2063	2072	--
PB.854.3|PIN_chr1:66093958-66165744(+)|transcript/4055	1	p2	(AT)6	12	442	453	--
PB.854.4|PIN_chr1:66093965-66167838(+)|transcript/405	1	c	(A)13gatgtcaaattttgaaggaaaaatttaatgtttttcatggctctttaaaacgatcatctatac(A)10	86	4130	4215	--
PB.854.4|PIN_chr1:66093965-66167838(+)|transcript/405	2	p1	(A)11	11	5747	5757	--
PB.858.1|PIN_chr1:66840758-66859724(-)|transcript/6729	1	p1	(A)10	10	2352	2361	--
PB.860.4|PIN_chr1:66964020-67016182(+)|transcript/225	1	c	(T)11acatgcaaaagtacaatattattcttctatggtttcatgtaagttcgataaatattcttaattccttagacattgttttaaatctgaagtgaagaa(T)12	119	6016	6134	--
PB.860.2|PIN_chr1:66964000-67016184(+)|transcript/204	1	c	(T)12acatgcaaaagtacaatattattcttctatggtttcatgtaagttcgataaatattcttaattccttagacattgttttaaatctgaagtgaagaa(T)11	119	6155	6273	--
PB.862.1|PIN_chr1:67164738-67251082(-)|transcript/12263	1	p1	(T)11	11	2899	2909	--
PB.862.2|PIN_chr1:67164739-67230932(-)|transcript/13293	1	p1	(T)11	11	2775	2785	--
PB.863.1|PIN_chr1:67390058-67408236(+)|transcript/27565	1	p3	(GGT)5	15	755	769	--
PB.867.1|PIN_chr1:67603230-67618844(-)|transcript/2892	1	p1	(A)11	11	4429	4439	--
PB.867.2|PIN_chr1:67603232-67618803(-)|transcript/5584	1	p1	(A)10	10	3818	3827	--
PB.869.1|PIN_chr1:67642241-67673455(+)|transcript/545	1	p2	(AT)6	12	5757	5768	--
PB.869.2|PIN_chr1:67642243-67673455(+)|transcript/2650	1	p2	(AT)6	12	4498	4509	--
PB.869.3|PIN_chr1:67642252-67673455(+)|transcript/2906	1	p2	(AT)6	12	4469	4480	--
PB.869.4|PIN_chr1:67647269-67673455(+)|transcript/2205	1	p1	(A)12	12	82	93	--
PB.869.4|PIN_chr1:67647269-67673455(+)|transcript/2205	2	p2	(AT)6	12	4773	4784	--
PB.869.5|PIN_chr1:67647395-67673495(+)|transcript/2278	1	p1	(T)10	10	4365	4374	--
PB.869.5|PIN_chr1:67647395-67673495(+)|transcript/2278	2	p2	(AT)6	12	4640	4651	--
PB.869.6|PIN_chr1:67647403-67673454(+)|transcript/2471	1	p1	(A)10	10	4051	4060	--
PB.869.6|PIN_chr1:67647403-67673454(+)|transcript/2471	2	p1	(T)10	10	4352	4361	--
PB.869.6|PIN_chr1:67647403-67673454(+)|transcript/2471	3	p2	(AT)6	12	4629	4640	--
PB.869.7|PIN_chr1:67648940-67673453(+)|transcript/645	1	p2	(AT)6	12	5682	5693	--
PB.873.1|PIN_chr1:68119372-68127569(-)|transcript/17772	1	p1	(T)18	18	1591	1608	--
PB.878.1|PIN_chr1:69211314-69256318(-)|transcript/214	1	p1	(T)10	10	5383	5392	--
PB.878.1|PIN_chr1:69211314-69256318(-)|transcript/214	2	p1	(T)10	10	6224	6233	--
PB.879.1|PIN_chr1:69543130-69556789(+)|transcript/20873	1	p3	(GAG)6	18	956	973	--
PB.881.1|PIN_chr1:69594539-69603692(-)|transcript/4952	1	p1	(A)10	10	1403	1412	--
PB.881.1|PIN_chr1:69594539-69603692(-)|transcript/4952	2	p1	(A)10	10	2222	2231	--
PB.881.2|PIN_chr1:69594541-69603502(-)|transcript/5178	1	c	(A)10tcaggaagaatttttgtatttaaaggtacaattatgtaaaattcatgtgttccatgcttaagtacctttgtcacatttcatgac(A)12gaaggaaattg(T)10	127	1118	1244	--
PB.884.4|PIN_chr1:69687506-69690043(-)|transcript/16776	1	p1	(A)18	18	288	305	--
PB.887.1|PIN_chr1:69751970-69758742(-)|transcript/24274	1	p1	(T)17	17	1530	1546	--
PB.890.1|PIN_chr1:70049481-70063534(-)|transcript/22318	1	p1	(A)10	10	1963	1972	--
PB.897.1|PIN_chr1:70316099-70329981(-)|transcript/12887	1	p1	(T)10	10	1636	1645	--
PB.897.2|PIN_chr1:70316100-70329987(-)|transcript/16655	1	p1	(T)11	11	2040	2050	--
PB.897.3|PIN_chr1:70316102-70323440(-)|transcript/14648	1	p1	(T)11	11	1467	1477	--
PB.897.4|PIN_chr1:70316815-70329986(-)|transcript/20400	1	p1	(T)10	10	1617	1626	--
PB.901.1|PIN_chr1:70755797-70770363(+)|transcript/3409	1	p1	(T)17	17	4181	4197	--
PB.901.2|PIN_chr1:70759525-70770362(+)|transcript/6118	1	p1	(T)14	14	3619	3632	--
PB.901.3|PIN_chr1:70764006-70770362(+)|transcript/12329	1	p1	(T)18	18	2894	2911	--
PB.903.1|PIN_chr1:70925927-70953605(-)|transcript/2110	1	p3	(GAA)5	15	1981	1995	--
PB.903.2|PIN_chr1:70925928-70953641(-)|transcript/2031	1	p3	(GAA)5	15	2035	2049	--
PB.903.3|PIN_chr1:70925928-70957974(-)|transcript/2218	1	p3	(GAA)5	15	1984	1998	--
PB.903.4|PIN_chr1:70925929-70957958(-)|transcript/2188	1	p3	(GAA)5	15	1984	1998	--
PB.910.1|PIN_chr1:72279699-72299907(-)|transcript/8088	1	p3	(GAG)7	21	245	265	--
PB.913.1|PIN_chr1:72620434-72622717(-)|transcript/17904	1	p1	(T)11	11	1923	1933	--
PB.913.2|PIN_chr1:72620719-72622717(-)|transcript/22350	1	p1	(T)11	11	1922	1932	--
PB.916.1|PIN_chr1:72904551-72944694(+)|transcript/1178	1	p1	(T)20	20	4262	4281	--
PB.916.1|PIN_chr1:72904551-72944694(+)|transcript/1178	2	p1	(A)13	13	4501	4513	--
PB.920.1|PIN_chr1:73591726-73765390(+)|transcript/1403	1	p2	(TC)10	20	4954	4973	--
PB.921.3|PIN_chr1:73802535-73845293(+)|transcript/247	1	c	(A)12g(A)10	23	4817	4839	--
PB.921.3|PIN_chr1:73802535-73845293(+)|transcript/247	2	p1	(A)10	10	5653	5662	--
PB.923.1|PIN_chr1:74258491-74280555(-)|transcript/893	1	p1	(G)10	10	4775	4784	--
PB.923.1|PIN_chr1:74258491-74280555(-)|transcript/893	2	p1	(G)11	11	5040	5050	--
PB.924.1|PIN_chr1:74293229-74303337(+)|transcript/28538	1	p2	(TA)10	20	1050	1069	--
PB.926.1|PIN_chr1:74422054-74436493(-)|transcript/5276	1	p1	(A)14	14	3097	3110	--
PB.934.1|PIN_chr1:74763337-74781119(-)|transcript/2279	1	p1	(T)12	12	1762	1773	--
PB.937.1|PIN_chr1:74976387-74990567(+)|transcript/3225	1	p1	(T)10	10	3229	3238	--
PB.937.2|PIN_chr1:74976387-74990567(+)|transcript/3260	1	p1	(T)10	10	3135	3144	--
PB.937.3|PIN_chr1:74976387-74990566(+)|transcript/3764	1	p1	(T)11	11	3129	3139	--
PB.939.2|PIN_chr1:75109041-75111244(+)|transcript/20721	1	p1	(C)21	21	2169	2189	--
PB.942.1|PIN_chr1:75229977-75236347(-)|transcript/5125	1	p1	(A)10	10	3243	3252	--
PB.947.1|PIN_chr1:75425225-75439466(-)|transcript/4929	1	p1	(T)10	10	3542	3551	--
PB.947.2|PIN_chr1:75425473-75438370(-)|transcript/11516	1	p1	(T)10	10	2922	2931	--
PB.947.3|PIN_chr1:75425473-75441456(-)|transcript/3206	1	p1	(T)10	10	4284	4293	--
PB.951.1|PIN_chr1:76022985-76037363(+)|transcript/2130	1	p1	(A)10	10	3050	3059	--
PB.956.1|PIN_chr1:76727113-76731495(-)|transcript/15428	1	p2	(TA)6	12	1059	1070	--
PB.956.1|PIN_chr1:76727113-76731495(-)|transcript/15428	2	p1	(A)11	11	1770	1780	--
PB.956.1|PIN_chr1:76727113-76731495(-)|transcript/15428	3	p1	(A)10	10	1919	1928	--
PB.958.1|PIN_chr1:76902943-76915804(+)|transcript/28517	1	p2	(TA)7	14	1107	1120	--
PB.960.1|PIN_chr1:77078486-77110929(-)|transcript/1566	1	p1	(A)11	11	1712	1722	--
PB.960.1|PIN_chr1:77078486-77110929(-)|transcript/1566	2	p1	(T)11	11	3701	3711	--
PB.960.1|PIN_chr1:77078486-77110929(-)|transcript/1566	3	p1	(T)11	11	4519	4529	--
PB.960.2|PIN_chr1:77078493-77101961(-)|transcript/3092	1	p1	(A)10	10	1294	1303	--
PB.960.2|PIN_chr1:77078493-77101961(-)|transcript/3092	2	p1	(T)11	11	3292	3302	--
PB.960.2|PIN_chr1:77078493-77101961(-)|transcript/3092	3	p1	(T)10	10	4205	4214	--
PB.962.2|PIN_chr1:77436043-77442341(+)|transcript/9207	1	p1	(A)11	11	2007	2017	--
PB.962.2|PIN_chr1:77436043-77442341(+)|transcript/9207	2	p1	(C)13	13	2676	2688	--
PB.963.1|PIN_chr1:77449884-77456977(-)|transcript/17410	1	p1	(A)10	10	1684	1693	--
PB.966.1|PIN_chr1:77623523-77626659(+)|transcript/31835	1	p1	(A)16	16	70	85	--
PB.967.1|PIN_chr1:77631398-77646247(-)|transcript/9065	1	p1	(T)10	10	1039	1048	--
PB.968.1|PIN_chr1:77652512-77664151(-)|transcript/2115	1	p1	(A)10	10	2336	2345	--
PB.972.1|PIN_chr1:77865820-77873225(+)|transcript/18021	1	p1	(T)10	10	1025	1034	--
PB.972.2|PIN_chr1:77865825-77873226(+)|transcript/18446	1	p1	(T)10	10	1056	1065	--
PB.972.3|PIN_chr1:77865827-77872261(+)|transcript/26636	1	p1	(T)10	10	1036	1045	--
PB.974.2|PIN_chr1:78033755-78041264(+)|transcript/1762	1	p1	(A)10	10	4098	4107	--
PB.974.3|PIN_chr1:78033757-78041059(+)|transcript/1970	1	p1	(A)10	10	4101	4110	--
PB.975.1|PIN_chr1:78062152-78082288(-)|transcript/3646	1	p3	(AGA)5	15	239	253	--
PB.975.2|PIN_chr1:78062154-78082288(-)|transcript/4241	1	p3	(AGA)5	15	175	189	--
PB.978.1|PIN_chr1:78463724-78494303(+)|transcript/100	1	p1	(T)16	16	3500	3515	--
PB.978.1|PIN_chr1:78463724-78494303(+)|transcript/100	2	p1	(T)10	10	6622	6631	--
PB.978.2|PIN_chr1:78463724-78489644(+)|transcript/1659	1	p1	(T)17	17	3492	3508	--
PB.983.1|PIN_chr1:78776045-78778144(-)|transcript/21807	1	p2	(TA)6	12	1942	1953	--
PB.984.1|PIN_chr1:78891940-78893799(-)|transcript/23660	1	p1	(A)12	12	1693	1704	--
PB.988.1|PIN_chr1:79083561-79109652(-)|transcript/8261	1	p1	(A)11	11	2595	2605	--
PB.991.1|PIN_chr1:79271450-79273198(-)|transcript/24545	1	p3	(AAG)5	15	1616	1630	--
PB.992.1|PIN_chr1:79630467-79651035(-)|transcript/20379	1	p1	(T)18	18	1859	1876	--
PB.992.2|PIN_chr1:79630468-79671322(-)|transcript/17720	1	p1	(T)16	16	2125	2140	--
PB.992.3|PIN_chr1:79630468-79647894(-)|transcript/17724	1	p1	(T)13	13	1991	2003	--
PB.992.4|PIN_chr1:79630468-79671415(-)|transcript/18252	1	p1	(T)14	14	2067	2080	--
PB.993.1|PIN_chr1:79697197-79717091(-)|transcript/14783	1	p1	(A)10	10	2452	2461	--
PB.994.1|PIN_chr1:79791934-79792559(-)|transcript/31582	1	p1	(T)14	14	95	108	--
PB.997.1|PIN_chr1:80131023-80152391(+)|transcript/16310	1	c	(GA)8a(AG)8aatt(TA)6	49	1877	1925	--
PB.998.1|PIN_chr1:80185279-80188970(-)|transcript/7189	1	p1	(A)12	12	353	364	--
PB.998.1|PIN_chr1:80185279-80188970(-)|transcript/7189	2	p1	(T)11	11	3055	3065	--
PB.1003.1|PIN_chr1:80411122-80418792(-)|transcript/25143	1	c	(A)11g(A)12	24	998	1021	--
PB.1004.1|PIN_chr1:80418989-80436248(+)|transcript/7352	1	p1	(A)10	10	2189	2198	--
PB.1004.1|PIN_chr1:80418989-80436248(+)|transcript/7352	2	c	(A)11tctcaattctttatattaa(T)10	40	3401	3440	--
PB.1004.2|PIN_chr1:80418989-80436246(+)|transcript/8867	1	p1	(A)10	10	2011	2020	--
PB.1004.2|PIN_chr1:80418989-80436246(+)|transcript/8867	2	c	(A)11tctcaattctttatattaa(T)10	40	3223	3262	--
PB.1004.3|PIN_chr1:80419003-80434243(+)|transcript/19457	1	p1	(A)11	11	2188	2198	--
PB.1004.4|PIN_chr1:80424859-80436247(+)|transcript/11545	1	p1	(A)11	11	1681	1691	--
PB.1004.4|PIN_chr1:80424859-80436247(+)|transcript/11545	2	c	(A)10tctcaattctttatattaa(T)10	39	2894	2932	--
PB.1009.1|PIN_chr1:80649198-80676305(+)|transcript/4524	1	p2	(CA)7	14	1357	1370	--
PB.1015.1|PIN_chr1:80881184-80884736(-)|transcript/27105	1	p1	(T)10	10	1410	1419	--
PB.1021.1|PIN_chr1:81124917-81138708(+)|transcript/24960	1	p1	(A)10	10	1490	1499	--
PB.1024.1|PIN_chr1:81809222-81818807(-)|transcript/3182	1	p2	(TA)10	20	4184	4203	--
PB.1024.1|PIN_chr1:81809222-81818807(-)|transcript/3182	2	p2	(AG)8	16	4326	4341	--
PB.1025.1|PIN_chr1:81821051-81844310(-)|transcript/21484	1	p1	(A)10	10	1859	1868	--
PB.1026.1|PIN_chr1:81844317-81856501(+)|transcript/7793	1	p1	(T)10	10	1638	1647	--
PB.1026.1|PIN_chr1:81844317-81856501(+)|transcript/7793	2	p1	(T)10	10	2836	2845	--
PB.1026.2|PIN_chr1:81844326-81856502(+)|transcript/9552	1	p1	(T)11	11	1625	1635	--
PB.1026.2|PIN_chr1:81844326-81856502(+)|transcript/9552	2	p1	(T)12	12	2678	2689	--
PB.1026.3|PIN_chr1:81844343-81856498(+)|transcript/8316	1	p1	(T)10	10	2058	2067	--
PB.1027.1|PIN_chr1:81858448-81872984(-)|transcript/7603	1	p1	(A)16	16	2915	2930	--
PB.1027.1|PIN_chr1:81858448-81872984(-)|transcript/7603	2	c	(T)10aaataaaatatgtttaaattaaaaactactcattgaccataaaagagtatcagatatattagtaaaagtgaaaatg(A)12	98	3057	3154	--
PB.1029.1|PIN_chr1:81965761-81973520(+)|transcript/22095	1	c	(T)18g(TC)6(T)20	51	1849	1899	--
PB.1029.2|PIN_chr1:81965916-81973515(+)|transcript/22357	1	c	(T)12c(T)10	23	1712	1734	--
PB.1029.3|PIN_chr1:81965916-81973213(+)|transcript/22960	1	c	(T)10g(TC)8(T)20	47	1690	1736	--
PB.1037.1|PIN_chr1:82466612-82478160(-)|transcript/26069	1	p1	(A)11	11	1234	1244	--
PB.1039.1|PIN_chr1:82510226-82555890(+)|transcript/13332	1	p1	(T)14	14	2007	2020	--
PB.1039.2|PIN_chr1:82515115-82555888(+)|transcript/14283	1	p1	(T)19	19	1906	1924	--
PB.1039.3|PIN_chr1:82519524-82558337(+)|transcript/14826	1	p1	(T)23	23	1721	1743	--
PB.1039.4|PIN_chr1:82522063-82555887(+)|transcript/13787	1	p1	(T)11	11	1990	2000	--
PB.1039.5|PIN_chr1:82528669-82555892(+)|transcript/12133	1	p1	(T)18	18	2111	2128	--
PB.1039.6|PIN_chr1:82536930-82558337(+)|transcript/14659	1	p1	(T)21	21	1682	1702	--
PB.1039.7|PIN_chr1:82536930-82558339(+)|transcript/16217	1	p1	(T)12	12	1684	1695	--
PB.1040.1|PIN_chr1:82690381-82712791(-)|transcript/13593	1	p1	(T)12	12	2712	2723	--
PB.1043.1|PIN_chr1:83008165-83010878(-)|transcript/18127	1	p2	(TA)6	12	1983	1994	--
PB.1044.1|PIN_chr1:83023776-83026150(-)|transcript/20421	1	p1	(A)10	10	562	571	--
PB.1044.4|PIN_chr1:83023783-83025659(-)|transcript/24813	1	p1	(A)10	10	71	80	--
PB.1046.1|PIN_chr1:83269146-83306655(-)|transcript/2261	1	p1	(T)10	10	2537	2546	--
PB.1048.1|PIN_chr1:83513908-83525091(+)|transcript/18030	1	p1	(T)10	10	1069	1078	--
PB.1048.1|PIN_chr1:83513908-83525091(+)|transcript/18030	2	p1	(A)15	15	2240	2254	--
PB.1048.2|PIN_chr1:83513930-83524871(+)|transcript/20497	1	p1	(T)15	15	1064	1078	--
PB.1048.3|PIN_chr1:83515166-83525084(+)|transcript/20549	1	p1	(A)10	10	1520	1529	--
PB.1051.1|PIN_chr1:83682791-83696001(+)|transcript/1387	1	p1	(T)11	11	3290	3300	--
PB.1051.1|PIN_chr1:83682791-83696001(+)|transcript/1387	2	p1	(T)11	11	3630	3640	--
PB.1054.1|PIN_chr1:83882208-83883967(+)|transcript/24585	1	p1	(T)10	10	441	450	--
PB.1054.1|PIN_chr1:83882208-83883967(+)|transcript/24585	2	p4	(TTTC)7	28	1282	1309	--
PB.1057.7|PIN_chr1:84082732-84127121(-)|transcript/10101	1	p3	(ATT)5	15	3035	3049	--
PB.1059.1|PIN_chr1:84760294-84800423(+)|transcript/5396	1	p1	(A)10	10	3360	3369	--
PB.1060.1|PIN_chr1:84807443-84840289(+)|transcript/475	1	p1	(T)12	12	5695	5706	--
PB.1061.1|PIN_chr1:84845374-84858905(+)|transcript/14762	1	p1	(A)10	10	985	994	--
PB.1061.1|PIN_chr1:84845374-84858905(+)|transcript/14762	2	p2	(TC)8	16	1440	1455	--
PB.1062.1|PIN_chr1:84861368-84877286(-)|transcript/8857	1	p1	(G)14	14	2973	2986	--
PB.1062.2|PIN_chr1:84861371-84877271(-)|transcript/9853	1	p1	(G)13	13	2969	2981	--
PB.1063.1|PIN_chr1:84894011-84906750(-)|transcript/23710	1	p1	(C)15	15	1759	1773	--
PB.1069.1|PIN_chr1:85665179-85678389(-)|transcript/27890	1	p1	(A)12	12	1105	1116	--
PB.1070.1|PIN_chr1:85678578-85683644(+)|transcript/26804	1	p1	(A)10	10	657	666	--
PB.1071.1|PIN_chr1:85767590-85786021(-)|transcript/4189	1	p1	(T)10	10	3619	3628	--
PB.1073.1|PIN_chr1:85907202-85937378(-)|transcript/10776	1	p1	(T)10	10	1041	1050	--
PB.1073.1|PIN_chr1:85907202-85937378(-)|transcript/10776	2	p1	(T)15	15	1691	1705	--
PB.1077.1|PIN_chr1:86326137-86332327(+)|transcript/7255	1	p3	(AAC)6	18	1390	1407	--
PB.1077.1|PIN_chr1:86326137-86332327(+)|transcript/7255	2	p3	(CAA)5	15	2129	2143	--
PB.1077.2|PIN_chr1:86326145-86331773(+)|transcript/12076	1	p3	(AAC)6	18	1382	1399	--
PB.1077.2|PIN_chr1:86326145-86331773(+)|transcript/12076	2	p3	(CAA)5	15	2122	2136	--
PB.1077.3|PIN_chr1:86326173-86332325(+)|transcript/7576	1	p3	(AAC)9	27	1352	1378	--
PB.1077.3|PIN_chr1:86326173-86332325(+)|transcript/7576	2	p3	(CAA)6	18	1741	1758	--
PB.1077.3|PIN_chr1:86326173-86332325(+)|transcript/7576	3	p3	(CAA)5	15	2107	2121	--
PB.1077.4|PIN_chr1:86326174-86331943(+)|transcript/10415	1	p3	(AAC)7	21	1353	1373	--
PB.1077.4|PIN_chr1:86326174-86331943(+)|transcript/10415	2	p3	(CAA)5	15	2096	2110	--
PB.1084.1|PIN_chr1:86825070-86840891(-)|transcript/6228	1	p1	(T)14	14	2725	2738	--
PB.1084.2|PIN_chr1:86825071-86840919(-)|transcript/5700	1	p1	(G)12	12	2283	2294	--
PB.1085.1|PIN_chr1:86901175-86905008(-)|transcript/3497	1	p1	(A)11	11	2704	2714	--
PB.1092.1|PIN_chr1:87214630-87232420(+)|transcript/3113	1	p1	(A)13	13	2356	2368	--
PB.1092.3|PIN_chr1:87251513-87266980(+)|transcript/3046	1	c	(T)20c(T)11	32	3927	3958	--
PB.1098.1|PIN_chr1:87728834-87739549(+)|transcript/12170	1	p1	(T)11	11	2885	2895	--
PB.1099.1|PIN_chr1:87746995-87761367(+)|transcript/23466	1	p3	(AGC)5	15	147	161	--
PB.1100.1|PIN_chr1:87788540-87791072(+)|transcript/19653	1	p1	(T)10	10	1422	1431	--
PB.1106.1|PIN_chr1:87941955-87968824(+)|transcript/5057	1	p1	(A)11	11	3704	3714	--
PB.1108.1|PIN_chr1:87980591-88008692(+)|transcript/18248	1	p1	(T)10	10	1349	1358	--
PB.1108.1|PIN_chr1:87980591-88008692(+)|transcript/18248	2	p1	(A)10	10	1882	1891	--
PB.1108.2|PIN_chr1:87980597-88008695(+)|transcript/16305	1	p1	(T)10	10	1694	1703	--
PB.1110.1|PIN_chr1:88150235-88154338(-)|transcript/12685	1	p2	(AT)7	14	1090	1103	--
PB.1110.1|PIN_chr1:88150235-88154338(-)|transcript/12685	2	p4	(TTTA)6	24	1772	1795	--
PB.1110.1|PIN_chr1:88150235-88154338(-)|transcript/12685	3	p1	(T)16	16	1984	1999	--
PB.1110.2|PIN_chr1:88150235-88157159(-)|transcript/13011	1	p2	(AT)6	12	1074	1085	--
PB.1110.2|PIN_chr1:88150235-88157159(-)|transcript/13011	2	p4	(TTTA)6	24	1754	1777	--
PB.1110.2|PIN_chr1:88150235-88157159(-)|transcript/13011	3	p1	(T)14	14	1966	1979	--
PB.1112.1|PIN_chr1:88570166-88622755(+)|transcript/18663	1	c	(AT)7actgtcctaaaaccat(GA)8	46	1927	1972	--
PB.1113.1|PIN_chr1:88674518-88682819(-)|transcript/28731	1	p1	(T)10	10	1155	1164	--
PB.1113.2|PIN_chr1:88681030-88682818(-)|transcript/23561	1	p1	(T)10	10	1123	1132	--
PB.1115.1|PIN_chr1:88767871-88795602(-)|transcript/16947	1	p1	(T)14	14	1892	1905	--
PB.1118.1|PIN_chr1:89175389-89193427(-)|transcript/1774	1	p1	(A)10	10	2508	2517	--
PB.1118.1|PIN_chr1:89175389-89193427(-)|transcript/1774	2	p1	(A)10	10	3341	3350	--
PB.1118.1|PIN_chr1:89175389-89193427(-)|transcript/1774	3	c	(T)10caaatcaagaattaccattgtgactgggtaagaaaatcaaggacactaaac(A)16	77	4443	4519	--
PB.1118.2|PIN_chr1:89175389-89177513(-)|transcript/21940	1	c	(T)10caaatcaagaattaccattgtgactgggtaagaaaatcaaggacactaaac(A)16	77	1596	1672	--
PB.1118.3|PIN_chr1:89175800-89193431(-)|transcript/2788	1	p1	(A)12	12	2508	2519	--
PB.1118.3|PIN_chr1:89175800-89193431(-)|transcript/2788	2	p1	(T)10	10	3276	3285	--
PB.1118.3|PIN_chr1:89175800-89193431(-)|transcript/2788	3	p1	(T)11	11	4443	4453	--
PB.1118.4|PIN_chr1:89175800-89193427(-)|transcript/2818	1	p1	(A)10	10	2523	2532	--
PB.1118.4|PIN_chr1:89175800-89193427(-)|transcript/2818	2	p1	(T)10	10	3289	3298	--
PB.1118.4|PIN_chr1:89175800-89193427(-)|transcript/2818	3	p1	(T)10	10	4456	4465	--
PB.1123.1|PIN_chr1:89735524-89747372(-)|transcript/13625	1	p3	(GAG)5	15	893	907	--
PB.1123.2|PIN_chr1:89735526-89748931(-)|transcript/12058	1	p3	(GAG)5	15	1027	1041	--
PB.1123.3|PIN_chr1:89735526-89747366(-)|transcript/12846	1	p3	(GAG)5	15	950	964	--
PB.1125.1|PIN_chr1:90034073-90048464(+)|transcript/31396	1	p1	(T)10	10	563	572	--
PB.1137.1|PIN_chr1:91022466-91028830(+)|transcript/21991	1	p1	(A)12	12	1565	1576	--
PB.1147.1|PIN_chr1:91818594-91829379(-)|transcript/16299	1	p1	(A)11	11	2409	2419	--
PB.1147.2|PIN_chr1:91818594-91829379(-)|transcript/16889	1	p1	(A)18	18	2303	2320	--
PB.1151.1|PIN_chr1:92427618-92429510(-)|transcript/23942	1	c	(G)10atagggtgatcctttaagctgcatttgatcgctttggaca(C)11tcctactg(A)10	79	1213	1291	--
PB.1153.1|PIN_chr1:92615479-92621094(-)|transcript/16118	1	p3	(CAA)17	51	2197	2247	--
PB.1153.2|PIN_chr1:92615677-92621094(-)|transcript/18159	1	p3	(CAA)17	51	2197	2247	--
PB.1154.1|PIN_chr1:92656873-92677528(+)|transcript/829	1	p1	(A)10	10	5000	5009	--
PB.1154.2|PIN_chr1:92656903-92677527(+)|transcript/1055	1	p1	(A)11	11	4969	4979	--
PB.1159.2|PIN_chr1:93055222-93074059(-)|transcript/15745	1	p1	(A)12	12	2058	2069	--
PB.1160.1|PIN_chr1:93101952-93116212(-)|transcript/12278	1	c	(G)10ttcagcttataggctacggttttgaaaaaaaacaccccaaaactgggaaatcagtatatttggccaattctaacc(G)18	103	1764	1866	--
PB.1160.1|PIN_chr1:93101952-93116212(-)|transcript/12278	2	p1	(A)10	10	2441	2450	--
PB.1160.1|PIN_chr1:93101952-93116212(-)|transcript/12278	3	p1	(A)10	10	2580	2589	--
PB.1160.1|PIN_chr1:93101952-93116212(-)|transcript/12278	4	p1	(A)11	11	2893	2903	--
PB.1162.1|PIN_chr1:93673454-93692632(+)|transcript/635	1	p3	(AGA)5	15	4826	4840	--
PB.1164.1|PIN_chr1:93976093-93996942(-)|transcript/17265	1	c	(T)10g(T)11	22	1904	1925	--
PB.1164.1|PIN_chr1:93976093-93996942(-)|transcript/17265	2	c	(CAT)18cactaccatcatcatcattt(TCA)17	125	2301	2425	--
PB.1168.1|PIN_chr1:94259312-94289067(+)|transcript/15487	1	p1	(T)10	10	2252	2261	--
PB.1168.2|PIN_chr1:94273704-94289092(+)|transcript/14315	1	p1	(T)10	10	2335	2344	--
PB.1169.1|PIN_chr1:94743307-94748594(+)|transcript/27663	1	p1	(T)10	10	1312	1321	--
PB.1170.1|PIN_chr1:94776898-94777960(+)|transcript/29528	1	p1	(A)10	10	805	814	--
PB.1171.1|PIN_chr1:94780493-94796508(-)|transcript/2107	1	p1	(T)10	10	2196	2205	--
PB.1171.2|PIN_chr1:94780498-94796528(-)|transcript/2309	1	c	(T)10caattttgataaaatacaagtattatttttcttgcgcctagttcctgtgcgatactgcacacaaga(T)10	86	2144	2229	--
PB.1171.2|PIN_chr1:94780498-94796528(-)|transcript/2309	2	p1	(A)10	10	3125	3134	--
PB.1171.2|PIN_chr1:94780498-94796528(-)|transcript/2309	3	p1	(A)10	10	3328	3337	--
PB.1171.2|PIN_chr1:94780498-94796528(-)|transcript/2309	4	p1	(T)10	10	3470	3479	--
PB.1172.1|PIN_chr1:94800749-94814373(-)|transcript/1365	1	p1	(T)12	12	4534	4545	--
PB.1172.2|PIN_chr1:94800749-94814373(-)|transcript/1572	1	p1	(A)10	10	1148	1157	--
PB.1172.2|PIN_chr1:94800749-94814373(-)|transcript/1572	2	p1	(T)10	10	3023	3032	--
PB.1172.2|PIN_chr1:94800749-94814373(-)|transcript/1572	3	p1	(T)14	14	4565	4578	--
PB.1172.3|PIN_chr1:94800749-94814373(-)|transcript/1729	1	p1	(T)17	17	4484	4500	--
PB.1172.4|PIN_chr1:94800750-94814376(-)|transcript/1418	1	p1	(T)15	15	4600	4614	--
PB.1172.5|PIN_chr1:94800751-94802705(-)|transcript/23256	1	p1	(T)17	17	1491	1507	--
PB.1172.7|PIN_chr1:94801523-94814373(-)|transcript/3885	1	p1	(T)10	10	3033	3042	--
PB.1174.1|PIN_chr1:95015307-95066743(+)|transcript/28930	1	p1	(T)11	11	1001	1011	--
PB.1174.2|PIN_chr1:95020867-95066740(+)|transcript/28428	1	p1	(T)12	12	1115	1126	--
PB.1175.1|PIN_chr1:95073046-95076268(+)|transcript/19375	1	p3	(ATG)5	15	379	393	--
PB.1177.1|PIN_chr1:95104328-95116866(-)|transcript/21236	1	p1	(T)10	10	2091	2100	--
PB.1180.2|PIN_chr1:95581003-95593563(+)|transcript/12399	1	p3	(TTG)5	15	2589	2603	--
PB.1182.1|PIN_chr1:95958576-95977588(-)|transcript/1524	1	p1	(G)10	10	2654	2663	--
PB.1185.2|PIN_chr1:96140230-96161542(+)|transcript/5526	1	p1	(T)12	12	2092	2103	--
PB.1185.3|PIN_chr1:96140242-96161541(+)|transcript/2604	1	p1	(T)10	10	2331	2340	--
PB.1187.1|PIN_chr1:96274902-96285981(-)|transcript/9112	1	p1	(A)13	13	3165	3177	--
PB.1187.2|PIN_chr1:96274905-96285981(-)|transcript/10438	1	p1	(A)12	12	3048	3059	--
PB.1188.1|PIN_chr1:96300979-96315594(+)|transcript/27989	1	p1	(T)10	10	974	983	--
PB.1192.1|PIN_chr1:96727661-96747220(-)|transcript/13848	1	p1	(A)11	11	1104	1114	--
PB.1192.1|PIN_chr1:96727661-96747220(-)|transcript/13848	2	p1	(A)12	12	2430	2441	--
PB.1197.1|PIN_chr1:96920784-96934712(+)|transcript/854	1	p1	(C)13	13	4645	4657	--
PB.1197.2|PIN_chr1:96920809-96934719(+)|transcript/908	1	p1	(C)20	20	4655	4674	--
PB.1197.3|PIN_chr1:96920814-96934718(+)|transcript/666	1	p1	(C)11	11	4939	4949	--
PB.1197.4|PIN_chr1:96920814-96934718(+)|transcript/882	1	p1	(C)17	17	4632	4648	--
PB.1201.2|PIN_chr1:97181244-97199846(+)|transcript/9803	1	p1	(A)14	14	533	546	--
PB.1201.7|PIN_chr1:97181245-97199852(+)|transcript/16334	1	p1	(T)14	14	2530	2543	--
PB.1201.9|PIN_chr1:97181245-97199849(+)|transcript/5356	1	p1	(A)14	14	532	545	--
PB.1201.10|PIN_chr1:97181245-97199851(+)|transcript/6101	1	p1	(A)14	14	531	544	--
PB.1201.11|PIN_chr1:97181245-97199852(+)|transcript/8319	1	p1	(A)13	13	531	543	--
PB.1201.12|PIN_chr1:97181245-97199844(+)|transcript/8928	1	p1	(A)10	10	609	618	--
PB.1201.13|PIN_chr1:97181245-97199849(+)|transcript/8974	1	p1	(A)14	14	532	545	--
PB.1203.3|PIN_chr1:97471656-97549314(-)|transcript/213	1	p3	(GAA)5	15	2079	2093	--
PB.1203.4|PIN_chr1:97471656-97549274(-)|transcript/216	1	p3	(GAA)5	15	2022	2036	--
PB.1203.8|PIN_chr1:97471656-97537249(-)|transcript/754	1	p3	(GAA)5	15	1160	1174	--
PB.1203.10|PIN_chr1:97471657-97549274(-)|transcript/193	1	p3	(GAA)5	15	2035	2049	--
PB.1203.19|PIN_chr1:97471662-97533609(-)|transcript/1885	1	p3	(GAA)5	15	270	284	--
PB.1206.1|PIN_chr1:98057164-98123604(+)|transcript/1193	1	p1	(T)14	14	3607	3620	--
PB.1206.1|PIN_chr1:98057164-98123604(+)|transcript/1193	2	p1	(T)11	11	4201	4211	--
PB.1206.2|PIN_chr1:98057175-98123604(+)|transcript/1458	1	p1	(T)10	10	2968	2977	--
PB.1206.2|PIN_chr1:98057175-98123604(+)|transcript/1458	2	p1	(T)10	10	3594	3603	--
PB.1206.2|PIN_chr1:98057175-98123604(+)|transcript/1458	3	p1	(T)10	10	4188	4197	--
PB.1206.2|PIN_chr1:98057175-98123604(+)|transcript/1458	4	p1	(T)10	10	4970	4979	--
PB.1206.5|PIN_chr1:98099317-98123604(+)|transcript/158	1	p1	(T)10	10	5383	5392	--
PB.1207.1|PIN_chr1:98125164-98147178(-)|transcript/1508	1	p1	(A)17	17	3166	3182	--
PB.1207.1|PIN_chr1:98125164-98147178(-)|transcript/1508	2	p1	(A)10	10	3524	3533	--
PB.1207.1|PIN_chr1:98125164-98147178(-)|transcript/1508	3	p1	(T)11	11	4136	4146	--
PB.1208.1|PIN_chr1:98154382-98166474(+)|transcript/21791	1	p1	(T)10	10	1650	1659	--
PB.1214.2|PIN_chr1:98618012-98632757(-)|transcript/9742	1	p1	(A)13	13	32	44	--
PB.1215.2|PIN_chr1:98659806-98689458(-)|transcript/3710	1	p1	(T)10	10	1486	1495	--
PB.1215.2|PIN_chr1:98659806-98689458(-)|transcript/3710	2	p1	(T)10	10	3499	3508	--
PB.1217.1|PIN_chr1:98851254-98885100(+)|transcript/14393	1	p2	(AT)8	16	1876	1891	--
PB.1217.2|PIN_chr1:98851256-98885103(+)|transcript/13415	1	p2	(AT)8	16	1912	1927	--
PB.1217.3|PIN_chr1:98863402-98885098(+)|transcript/9605	1	p2	(AT)8	16	2323	2338	--
PB.1217.4|PIN_chr1:98863406-98885096(+)|transcript/9274	1	p2	(AT)8	16	2323	2338	--
PB.1222.1|PIN_chr1:99427929-99434124(+)|transcript/15357	1	p1	(G)10	10	2173	2182	--
PB.1226.1|PIN_chr1:99579549-99590902(+)|transcript/6222	1	p1	(T)10	10	2343	2352	--
PB.1226.2|PIN_chr1:99579560-99591860(+)|transcript/2444	1	p1	(A)17	17	3736	3752	--
PB.1226.2|PIN_chr1:99579560-99591860(+)|transcript/2444	2	p2	(AT)7	14	4461	4474	--
PB.1228.1|PIN_chr1:99719085-99743032(+)|transcript/3082	1	p1	(A)11	11	3660	3670	--
PB.1228.2|PIN_chr1:99719085-99743032(+)|transcript/8217	1	p1	(A)11	11	2748	2758	--
PB.1228.3|PIN_chr1:99719113-99743033(+)|transcript/3010	1	p1	(A)10	10	3683	3692	--
PB.1228.4|PIN_chr1:99722746-99743033(+)|transcript/6624	1	p1	(A)10	10	2906	2915	--
PB.1229.1|PIN_chr1:99745510-99756930(-)|transcript/22931	1	p1	(T)10	10	1757	1766	--
PB.1230.2|PIN_chr1:99765374-99785619(+)|transcript/3571	1	p1	(T)10	10	2358	2367	--
PB.1230.2|PIN_chr1:99765374-99785619(+)|transcript/3571	2	p1	(T)10	10	3432	3441	--
PB.1233.1|PIN_chr1:100001680-100013991(+)|transcript/585	1	c	(T)10aaatctttcataaatatatttaatccttttcaaatttttattttgatggagtaattt(A)11	78	4921	4998	--
PB.1236.1|PIN_chr1:100149914-100163108(-)|transcript/29888	1	p1	(T)10	10	940	949	--
PB.1238.1|PIN_chr1:100305275-100308194(-)|transcript/13517	1	p1	(T)10	10	1359	1368	--
PB.1238.1|PIN_chr1:100305275-100308194(-)|transcript/13517	2	p1	(T)10	10	1673	1682	--
PB.1240.1|PIN_chr1:100685219-100703062(+)|transcript/14452	1	p2	(TA)6	12	2635	2646	--
PB.1242.1|PIN_chr1:100839972-100913941(+)|transcript/395	1	p1	(T)10	10	133	142	--
PB.1242.2|PIN_chr1:100878810-100913941(+)|transcript/1188	1	p1	(A)10	10	4819	4828	--
PB.1242.3|PIN_chr1:100879350-100913941(+)|transcript/821	1	p2	(TG)6	12	429	440	--
PB.1243.1|PIN_chr1:100949649-100957638(-)|transcript/4800	1	p1	(T)11	11	3669	3679	--
PB.1243.2|PIN_chr1:100949650-100957638(-)|transcript/4503	1	p1	(T)12	12	3680	3691	--
PB.1243.3|PIN_chr1:100949651-100957638(-)|transcript/4371	1	p1	(T)13	13	3758	3770	--
PB.1243.4|PIN_chr1:100949653-100951563(-)|transcript/21612	1	p1	(T)13	13	1641	1653	--
PB.1243.5|PIN_chr1:100949653-100956173(-)|transcript/6192	1	p1	(A)10	10	2217	2226	--
PB.1243.5|PIN_chr1:100949653-100956173(-)|transcript/6192	2	p1	(T)12	12	3533	3544	--
PB.1243.6|PIN_chr1:100952194-100955928(-)|transcript/15826	1	p1	(C)14	14	2553	2566	--
PB.1244.1|PIN_chr1:100964272-100977932(+)|transcript/13624	1	p1	(A)10	10	1410	1419	--
PB.1244.2|PIN_chr1:100964308-100977933(+)|transcript/12032	1	p1	(A)13	13	1362	1374	--
PB.1244.4|PIN_chr1:100964312-100977926(+)|transcript/11114	1	p1	(A)12	12	1329	1340	--
PB.1245.1|PIN_chr1:101040551-101050005(+)|transcript/9311	1	p2	(TA)8	16	1813	1828	--
PB.1245.1|PIN_chr1:101040551-101050005(+)|transcript/9311	2	p2	(TC)6	12	2186	2197	--
PB.1245.2|PIN_chr1:101040553-101049660(+)|transcript/15844	1	p1	(T)12	12	1626	1637	--
PB.1245.2|PIN_chr1:101040553-101049660(+)|transcript/15844	2	p2	(TA)8	16	1811	1826	--
PB.1245.2|PIN_chr1:101040553-101049660(+)|transcript/15844	3	p1	(T)11	11	2059	2069	--
PB.1245.3|PIN_chr1:101040553-101050005(+)|transcript/5999	1	p2	(TA)8	16	2491	2506	--
PB.1245.3|PIN_chr1:101040553-101050005(+)|transcript/5999	2	p1	(T)10	10	2739	2748	--
PB.1245.3|PIN_chr1:101040553-101050005(+)|transcript/5999	3	p2	(TC)6	12	2865	2876	--
PB.1247.2|PIN_chr1:101069226-101077303(+)|transcript/4790	1	p1	(T)11	11	1858	1868	--
PB.1247.3|PIN_chr1:101069232-101076258(+)|transcript/12982	1	p1	(T)10	10	1314	1323	--
PB.1247.3|PIN_chr1:101069232-101076258(+)|transcript/12982	2	p1	(T)11	11	1880	1890	--
PB.1247.4|PIN_chr1:101069232-101077302(+)|transcript/5802	1	p1	(T)11	11	1852	1862	--
PB.1247.5|PIN_chr1:101069235-101077305(+)|transcript/4933	1	p1	(T)10	10	1292	1301	--
PB.1250.2|PIN_chr1:101134360-101146415(-)|transcript/4733	1	p1	(T)10	10	873	882	--
PB.1250.2|PIN_chr1:101134360-101146415(-)|transcript/4733	2	p1	(A)10	10	3464	3473	--
PB.1250.3|PIN_chr1:101134363-101146415(-)|transcript/4682	1	p1	(T)10	10	865	874	--
PB.1250.3|PIN_chr1:101134363-101146415(-)|transcript/4682	2	p1	(A)10	10	1689	1698	--
PB.1250.3|PIN_chr1:101134363-101146415(-)|transcript/4682	3	p1	(A)12	12	2848	2859	--
PB.1250.4|PIN_chr1:101135464-101146386(-)|transcript/14616	1	p1	(T)10	10	834	843	--
PB.1250.5|PIN_chr1:101136204-101146384(-)|transcript/21198	1	p1	(T)10	10	835	844	--
PB.1250.5|PIN_chr1:101136204-101146384(-)|transcript/21198	2	p1	(A)10	10	1659	1668	--
PB.1250.6|PIN_chr1:101136696-101146423(-)|transcript/25413	1	p1	(T)10	10	875	884	--
PB.1250.7|PIN_chr1:101136974-101146403(-)|transcript/27845	1	p1	(T)10	10	853	862	--
PB.1251.1|PIN_chr1:101206070-101207673(-)|transcript/26149	1	p1	(T)11	11	240	250	--
PB.1257.1|PIN_chr1:101824417-101857217(-)|transcript/13399	1	c	(TA)6ttatgttcattgaatcatcccaaaatgtctacattgacaagtcgtcgtaccgtgatatgaata(T)10	85	2774	2858	--
PB.1264.1|PIN_chr1:102537856-102552053(+)|transcript/10582	1	p1	(T)11	11	2060	2070	--
PB.1264.1|PIN_chr1:102537856-102552053(+)|transcript/10582	2	p1	(T)11	11	2243	2253	--
PB.1264.1|PIN_chr1:102537856-102552053(+)|transcript/10582	3	p1	(T)10	10	3067	3076	--
PB.1269.1|PIN_chr1:102914977-102945769(-)|transcript/436	1	p4	(TGAT)5	20	3503	3522	--
PB.1269.1|PIN_chr1:102914977-102945769(-)|transcript/436	2	p1	(A)10	10	3829	3838	--
PB.1269.2|PIN_chr1:102914980-102945775(-)|transcript/412	1	p1	(A)11	11	3823	3833	--
PB.1269.2|PIN_chr1:102914980-102945775(-)|transcript/412	2	p1	(T)10	10	4639	4648	--
PB.1270.1|PIN_chr1:102996530-103003418(-)|transcript/15098	1	p1	(T)11	11	1773	1783	--
PB.1273.1|PIN_chr1:103651062-103666428(-)|transcript/5625	1	p1	(A)12	12	1434	1445	--
PB.1273.1|PIN_chr1:103651062-103666428(-)|transcript/5625	2	p2	(GT)7	14	3108	3121	--
PB.1273.2|PIN_chr1:103651064-103702065(-)|transcript/227	1	p1	(A)11	11	4186	4196	--
PB.1273.2|PIN_chr1:103651064-103702065(-)|transcript/227	2	p2	(GT)8	16	5843	5858	--
PB.1273.3|PIN_chr1:103651064-103666428(-)|transcript/6409	1	p1	(A)12	12	1436	1447	--
PB.1273.3|PIN_chr1:103651064-103666428(-)|transcript/6409	2	p2	(GT)8	16	3087	3102	--
PB.1273.4|PIN_chr1:103651064-103666368(-)|transcript/7557	1	p1	(A)11	11	1254	1264	--
PB.1273.4|PIN_chr1:103651064-103666368(-)|transcript/7557	2	p2	(GT)7	14	2926	2939	--
PB.1273.5|PIN_chr1:103651064-103666368(-)|transcript/9577	1	p1	(A)11	11	1376	1386	--
PB.1273.5|PIN_chr1:103651064-103666368(-)|transcript/9577	2	p2	(GT)7	14	2667	2680	--
PB.1276.1|PIN_chr1:103891428-103912245(-)|transcript/6175	1	p1	(A)10	10	1601	1610	--
PB.1276.2|PIN_chr1:103891429-103912260(-)|transcript/5395	1	p1	(A)11	11	1688	1698	--
PB.1276.3|PIN_chr1:103892323-103912252(-)|transcript/13549	1	p1	(A)11	11	1682	1692	--
PB.1279.1|PIN_chr1:103935180-103962292(-)|transcript/768	1	p3	(GGA)5	15	363	377	--
PB.1279.1|PIN_chr1:103935180-103962292(-)|transcript/768	2	p1	(T)12	12	5323	5334	--
PB.1279.2|PIN_chr1:103936011-103962287(-)|transcript/1486	1	p3	(GGA)5	15	358	372	--
PB.1279.3|PIN_chr1:103952134-103962300(-)|transcript/21278	1	p3	(GGA)5	15	371	385	--
PB.1279.4|PIN_chr1:103953450-103962292(-)|transcript/22949	1	p3	(GGA)5	15	363	377	--
PB.1280.1|PIN_chr1:103989128-104015633(-)|transcript/11203	1	p1	(T)10	10	2713	2722	--
PB.1281.1|PIN_chr1:104045122-104053039(-)|transcript/9798	1	p1	(T)11	11	2731	2741	--
PB.1282.1|PIN_chr1:104062775-104070775(+)|transcript/8352	1	p1	(T)11	11	2699	2709	--
PB.1286.1|PIN_chr1:104326464-104328778(+)|transcript/19554	1	p1	(T)11	11	1061	1071	--
PB.1286.1|PIN_chr1:104326464-104328778(+)|transcript/19554	2	c	(TA)9catttgtaattcctatgtcatacatgaatccgtgtagagaaaaacgtcccgcggggggtataattcgtcactttagggcagttctag(T)10	115	1447	1561	--
PB.1287.1|PIN_chr1:104337070-104341253(+)|transcript/15738	1	p3	(ATC)22	66	2211	2276	--
PB.1288.1|PIN_chr1:104441361-104442175(+)|transcript/30834	1	p1	(T)11	11	779	789	--
PB.1289.1|PIN_chr10:205496-218304(+)|transcript/8047	1	p1	(T)13	13	1493	1505	--
PB.1289.1|PIN_chr10:205496-218304(+)|transcript/8047	2	c	(C)11tccc(A)10	25	3097	3121	--
PB.1290.2|PIN_chr10:220010-243497(+)|transcript/9508	1	p1	(A)10	10	3033	3042	--
PB.1291.1|PIN_chr10:256925-260922(+)|transcript/3111	1	p1	(A)12	12	482	493	--
PB.1291.1|PIN_chr10:256925-260922(+)|transcript/3111	2	p1	(T)11	11	2147	2157	--
PB.1291.1|PIN_chr10:256925-260922(+)|transcript/3111	3	p1	(A)12	12	4110	4121	--
PB.1294.2|PIN_chr10:536325-556483(+)|transcript/1083	1	p1	(T)10	10	5079	5088	--
PB.1295.1|PIN_chr10:577192-586192(+)|transcript/4880	1	p1	(A)10	10	2992	3001	--
PB.1296.2|PIN_chr10:630587-637245(+)|transcript/15805	1	p1	(A)10	10	2282	2291	--
PB.1296.5|PIN_chr10:630611-637128(+)|transcript/24079	1	p1	(A)10	10	1493	1502	--
PB.1297.2|PIN_chr10:588534-630384(-)|transcript/6457	1	p1	(T)10	10	3254	3263	--
PB.1297.3|PIN_chr10:588535-614984(-)|transcript/2899	1	p1	(T)10	10	3924	3933	--
PB.1297.4|PIN_chr10:588535-630397(-)|transcript/3879	1	p1	(T)10	10	3663	3672	--
PB.1297.7|PIN_chr10:588541-630374(-)|transcript/5122	1	p1	(T)10	10	2399	2408	--
PB.1297.7|PIN_chr10:588541-630374(-)|transcript/5122	2	p1	(T)10	10	3418	3427	--
PB.1301.1|PIN_chr10:966100-968328(-)|transcript/20545	1	p1	(T)11	11	807	817	--
PB.1304.1|PIN_chr10:1268622-1284558(-)|transcript/19771	1	p1	(A)12	12	1891	1902	--
PB.1304.1|PIN_chr10:1268622-1284558(-)|transcript/19771	2	p1	(A)15	15	2006	2020	--
PB.1304.2|PIN_chr10:1268841-1284558(-)|transcript/22363	1	p1	(A)11	11	1889	1899	--
PB.1305.1|PIN_chr10:1286333-1295982(+)|transcript/19788	1	p3	(GAG)5	15	293	307	--
PB.1305.2|PIN_chr10:1286334-1299624(+)|transcript/6331	1	p3	(GAG)5	15	293	307	--
PB.1306.2|PIN_chr10:1310989-1324776(-)|transcript/24776	1	p1	(A)14	14	1484	1497	--
PB.1309.1|PIN_chr10:1563575-1565449(-)|transcript/20793	1	c	(TA)6ttgaacgtaacttgttattaccatttcgcttctcaagaaaattggttctacagctacgagctcgccttttttatgggggaagggggcaggaagaatttgc(A)11tcccggctctgaaaaatgctgaaaaaaatattccggcccaaagggccggcaa(T)11	186	1217	1402	--
PB.1309.1|PIN_chr10:1563575-1565449(-)|transcript/20793	2	p1	(C)20	20	1822	1841	--
PB.1310.1|PIN_chr10:1625239-1639985(-)|transcript/27211	1	p1	(A)10	10	72	81	--
PB.1312.1|PIN_chr10:1654706-1667879(-)|transcript/23947	1	p2	(AG)10	20	1700	1719	--
PB.1314.1|PIN_chr10:1763921-1767632(-)|transcript/6479	1	p1	(C)13	13	1694	1706	--
PB.1314.1|PIN_chr10:1763921-1767632(-)|transcript/6479	2	p5	(ATACA)9	45	3612	3656	--
PB.1315.1|PIN_chr10:1787129-1804735(+)|transcript/2181	1	p1	(C)10	10	2206	2215	--
PB.1315.2|PIN_chr10:1787140-1804732(+)|transcript/2349	1	p1	(C)11	11	2193	2203	--
PB.1315.2|PIN_chr10:1787140-1804732(+)|transcript/2349	2	p1	(T)11	11	2350	2360	--
PB.1322.2|PIN_chr10:2037819-2105124(-)|transcript/4310	1	p1	(T)10	10	3074	3083	--
PB.1324.1|PIN_chr10:2135707-2164030(+)|transcript/4064	1	c	(GAT)5gac(GAT)6	36	420	455	--
PB.1324.2|PIN_chr10:2135707-2164038(+)|transcript/4093	1	c	(GAT)5gac(GAT)6	36	421	456	--
PB.1324.3|PIN_chr10:2135707-2164030(+)|transcript/4207	1	c	(GAT)5gac(GAT)6	36	421	456	--
PB.1324.4|PIN_chr10:2135714-2161676(+)|transcript/14292	1	c	(GAT)5gac(GAT)6	36	413	448	--
PB.1324.5|PIN_chr10:2135714-2145465(+)|transcript/31535	1	c	(GAT)5gac(GAT)6	36	412	447	--
PB.1328.1|PIN_chr10:2270731-2281838(+)|transcript/13475	1	p1	(A)15	15	72	86	--
PB.1331.1|PIN_chr10:2359984-2374130(-)|transcript/9565	1	p2	(AT)6	12	2740	2751	--
PB.1331.2|PIN_chr10:2359991-2369936(-)|transcript/14083	1	p2	(AT)6	12	2454	2465	--
PB.1331.3|PIN_chr10:2369636-2374119(-)|transcript/2910	1	p1	(A)12	12	4408	4419	--
PB.1333.5|PIN_chr10:2537717-2556200(+)|transcript/4743	1	p2	(CT)8	16	2229	2244	--
PB.1333.5|PIN_chr10:2537717-2556200(+)|transcript/4743	2	p1	(A)14	14	2734	2747	--
PB.1336.1|PIN_chr10:2976703-3132120(-)|transcript/12462	1	p1	(T)10	10	2829	2838	--
PB.1336.6|PIN_chr10:3122361-3132131(-)|transcript/5179	1	p1	(G)14	14	1161	1174	--
PB.1337.1|PIN_chr10:3334488-3361641(-)|transcript/824	1	c	(T)12ctttcattttttca(T)22	48	5414	5461	--
PB.1340.1|PIN_chr10:3379693-3382128(-)|transcript/20376	1	p1	(T)10	10	1760	1769	--
PB.1343.1|PIN_chr10:3459856-3479284(+)|transcript/1313	1	p3	(CAA)5	15	4133	4147	--
PB.1347.1|PIN_chr10:3654515-3679606(-)|transcript/1953	1	p1	(A)10	10	2660	2669	--
PB.1347.1|PIN_chr10:3654515-3679606(-)|transcript/1953	2	p1	(A)10	10	3915	3924	--
PB.1347.2|PIN_chr10:3654518-3683235(-)|transcript/1624	1	p1	(A)10	10	2874	2883	--
PB.1347.2|PIN_chr10:3654518-3683235(-)|transcript/1624	2	p1	(A)10	10	4129	4138	--
PB.1349.1|PIN_chr10:3784646-3794210(+)|transcript/7690	1	p1	(A)11	11	1588	1598	--
PB.1349.2|PIN_chr10:3784676-4186670(+)|transcript/11962	1	p1	(A)10	10	148	157	--
PB.1349.2|PIN_chr10:3784676-4186670(+)|transcript/11962	2	p1	(A)12	12	1561	1572	--
PB.1349.2|PIN_chr10:3784676-4186670(+)|transcript/11962	3	c	(CGT)5ccgtcgtc(CGT)5	38	2344	2381	--
PB.1349.2|PIN_chr10:3784676-4186670(+)|transcript/11962	4	p1	(G)11	11	2888	2898	--
PB.1349.3|PIN_chr10:3919217-3921784(+)|transcript/19023	1	p1	(A)10	10	621	630	--
PB.1349.3|PIN_chr10:3919217-3921784(+)|transcript/19023	2	p3	(AAC)5	15	1343	1357	--
PB.1349.4|PIN_chr10:3919222-3921807(+)|transcript/16899	1	p3	(AAC)5	15	1535	1549	--
PB.1350.1|PIN_chr10:3846173-3908692(-)|transcript/8086	1	p2	(GT)8	16	3406	3421	--
PB.1350.2|PIN_chr10:3846173-3908709(-)|transcript/8476	1	p2	(GT)8	16	3370	3385	--
PB.1351.1|PIN_chr10:3956559-4017563(-)|transcript/7821	1	p3	(TGA)6	18	2291	2308	--
PB.1352.1|PIN_chr10:4096043-4131925(-)|transcript/4676	1	p1	(T)10	10	3756	3765	--
PB.1352.2|PIN_chr10:4121429-4131919(-)|transcript/20875	1	p1	(T)11	11	2023	2033	--
PB.1353.2|PIN_chr10:4152897-4163446(-)|transcript/11576	1	p1	(A)11	11	401	411	--
PB.1354.1|PIN_chr10:4301771-4309325(-)|transcript/4872	1	p1	(T)11	11	3162	3172	--
PB.1355.1|PIN_chr10:4313493-4371577(+)|transcript/29	1	p3	(GAA)5	15	103	117	--
PB.1355.1|PIN_chr10:4313493-4371577(+)|transcript/29	2	p3	(GAA)5	15	4173	4187	--
PB.1355.2|PIN_chr10:4313499-4371577(+)|transcript/39	1	p3	(GAA)5	15	98	112	--
PB.1355.3|PIN_chr10:4313499-4371577(+)|transcript/40	1	p3	(GAA)5	15	97	111	--
PB.1355.4|PIN_chr10:4313500-4371575(+)|transcript/36	1	p3	(GAA)5	15	96	110	--
PB.1355.5|PIN_chr10:4313510-4332164(+)|transcript/7840	1	p3	(GAA)5	15	87	101	--
PB.1355.5|PIN_chr10:4313510-4332164(+)|transcript/7840	2	p1	(G)12	12	2768	2779	--
PB.1357.1|PIN_chr10:4433054-4442039(-)|transcript/11167	1	p1	(C)12	12	1953	1964	--
PB.1357.2|PIN_chr10:4433058-4442041(-)|transcript/10115	1	p1	(C)12	12	2098	2109	--
PB.1358.1|PIN_chr10:4491869-4538315(-)|transcript/3728	1	p1	(T)10	10	4052	4061	--
PB.1358.2|PIN_chr10:4493348-4538315(-)|transcript/12639	1	p1	(T)16	16	2574	2589	--
PB.1361.1|PIN_chr10:4871262-4873061(-)|transcript/21928	1	c	(T)16a(T)12	29	1785	1813	--
PB.1361.1|PIN_chr10:4871262-4873061(-)|transcript/21928	2	p1	(T)11	11	1922	1932	--
PB.1361.2|PIN_chr10:4871262-4873074(-)|transcript/22691	1	c	(T)15a(T)14	30	1756	1785	--
PB.1361.2|PIN_chr10:4871262-4873074(-)|transcript/22691	2	p1	(T)11	11	1894	1904	--
PB.1362.1|PIN_chr10:4884293-4893265(-)|transcript/9572	1	p1	(T)19	19	2737	2755	--
PB.1364.3|PIN_chr10:4973114-4999212(+)|transcript/24955	1	p1	(A)11	11	1150	1160	--
PB.1364.6|PIN_chr10:4973114-5011201(+)|transcript/27408	1	p3	(CAG)5	15	881	895	--
PB.1364.7|PIN_chr10:4973114-5085425(+)|transcript/8366	1	p1	(A)10	10	2961	2970	--
PB.1364.7|PIN_chr10:4973114-5085425(+)|transcript/8366	2	p1	(T)10	10	3501	3510	--
PB.1364.9|PIN_chr10:5013035-5030830(+)|transcript/1334	1	p1	(T)10	10	3850	3859	--
PB.1364.9|PIN_chr10:5013035-5030830(+)|transcript/1334	2	p1	(T)10	10	4689	4698	--
PB.1364.11|PIN_chr10:5033582-5045558(+)|transcript/6108	1	p1	(T)14	14	2319	2332	--
PB.1364.11|PIN_chr10:5033582-5045558(+)|transcript/6108	2	p4	(CTGT)5	20	3013	3032	--
PB.1367.1|PIN_chr10:5452897-5465570(-)|transcript/17171	1	p1	(A)10	10	178	187	--
PB.1367.1|PIN_chr10:5452897-5465570(-)|transcript/17171	2	p1	(A)37	37	2358	2394	--
PB.1369.1|PIN_chr10:5561088-5583423(-)|transcript/2234	1	p1	(A)12	12	3677	3688	--
PB.1369.2|PIN_chr10:5561093-5583407(-)|transcript/2402	1	p1	(T)10	10	3313	3322	--
PB.1369.2|PIN_chr10:5561093-5583407(-)|transcript/2402	2	p1	(T)10	10	3574	3583	--
PB.1369.2|PIN_chr10:5561093-5583407(-)|transcript/2402	3	p1	(A)13	13	3727	3739	--
PB.1376.1|PIN_chr10:6074622-6077170(-)|transcript/23441	1	p1	(G)11	11	787	797	--
PB.1376.1|PIN_chr10:6074622-6077170(-)|transcript/23441	2	p2	(AT)7	14	1860	1873	--
PB.1386.1|PIN_chr10:6945140-6961316(-)|transcript/15169	1	p1	(A)11	11	2515	2525	--
PB.1388.1|PIN_chr10:6983119-6987821(+)|transcript/25613	1	p3	(AAT)5	15	573	587	--
PB.1389.2|PIN_chr10:7299911-7304745(-)|transcript/12542	1	p1	(A)10	10	877	886	--
PB.1389.2|PIN_chr10:7299911-7304745(-)|transcript/12542	2	p1	(T)11	11	1618	1628	--
PB.1391.1|PIN_chr10:7708601-7735503(-)|transcript/6183	1	p2	(AT)6	12	2208	2219	--
PB.1391.1|PIN_chr10:7708601-7735503(-)|transcript/6183	2	c	(T)10aatcccctaccggcaatgaagaaggggactcttca(T)10	55	2659	2713	--
PB.1391.2|PIN_chr10:7708730-7735552(-)|transcript/6020	1	p2	(AT)6	12	2340	2351	--
PB.1391.2|PIN_chr10:7708730-7735552(-)|transcript/6020	2	p1	(T)11	11	2835	2845	--
PB.1391.4|PIN_chr10:7709043-7735508(-)|transcript/9815	1	p2	(AT)6	12	2213	2224	--
PB.1391.4|PIN_chr10:7709043-7735508(-)|transcript/9815	2	c	(T)10aatcccctaccggcaatgaagaaggggactcttca(T)11	56	2664	2719	--
PB.1397.1|PIN_chr10:8050056-8061612(-)|transcript/7572	1	p1	(A)10	10	1924	1933	--
PB.1397.1|PIN_chr10:8050056-8061612(-)|transcript/7572	2	p3	(GAT)9	27	3368	3394	--
PB.1398.1|PIN_chr10:8063625-8066479(+)|transcript/24307	1	p1	(T)10	10	744	753	--
PB.1398.1|PIN_chr10:8063625-8066479(+)|transcript/24307	2	p2	(AT)7	14	1446	1459	--
PB.1401.2|PIN_chr10:8183221-8194466(+)|transcript/5713	1	p1	(A)11	11	3255	3265	--
PB.1401.3|PIN_chr10:8183221-8194466(+)|transcript/9031	1	p1	(A)11	11	2810	2820	--
PB.1402.1|PIN_chr10:8197736-8218070(+)|transcript/7362	1	p1	(A)11	11	2412	2422	--
PB.1403.1|PIN_chr10:8265101-8266130(-)|transcript/29817	1	p1	(T)10	10	853	862	--
PB.1407.1|PIN_chr10:8439321-8448876(+)|transcript/11940	1	p1	(T)11	11	157	167	--
PB.1407.1|PIN_chr10:8439321-8448876(+)|transcript/11940	2	p1	(A)10	10	2263	2272	--
PB.1407.2|PIN_chr10:8439577-8448876(+)|transcript/13740	1	p1	(A)11	11	2073	2083	--
PB.1409.1|PIN_chr10:8465414-8469520(+)|transcript/17922	1	p1	(T)14	14	1153	1166	--
PB.1411.1|PIN_chr10:8504090-8528057(+)|transcript/4796	1	p2	(AG)7	14	3764	3777	--
PB.1412.2|PIN_chr10:8719475-8733541(-)|transcript/2851	1	p1	(A)11	11	3502	3512	--
PB.1412.4|PIN_chr10:8729615-8733541(-)|transcript/25291	1	p3	(GAA)5	15	829	843	--
PB.1414.6|PIN_chr10:9235571-9273023(-)|transcript/5267	1	p2	(TA)6	12	3306	3317	--
PB.1414.2|PIN_chr10:9235547-9273020(-)|transcript/5411	1	p2	(TA)6	12	3261	3272	--
PB.1414.3|PIN_chr10:9235549-9273023(-)|transcript/5037	1	p2	(TA)6	12	3324	3335	--
PB.1414.5|PIN_chr10:9235562-9273020(-)|transcript/5811	1	p1	(C)10	10	1909	1918	--
PB.1415.1|PIN_chr10:9292965-9303129(-)|transcript/1390	1	p2	(AG)9	18	4930	4947	--
PB.1416.1|PIN_chr10:9322400-9335833(-)|transcript/3674	1	p1	(C)10	10	2639	2648	--
PB.1416.1|PIN_chr10:9322400-9335833(-)|transcript/3674	2	p1	(C)25	25	3090	3114	--
PB.1416.2|PIN_chr10:9322615-9333496(-)|transcript/1510	1	p1	(C)12	12	3437	3448	--
PB.1416.2|PIN_chr10:9322615-9333496(-)|transcript/1510	2	p1	(C)13	13	3892	3904	--
PB.1416.3|PIN_chr10:9322615-9335833(-)|transcript/2268	1	p1	(C)11	11	3098	3108	--
PB.1416.3|PIN_chr10:9322615-9335833(-)|transcript/2268	2	p1	(C)14	14	3550	3563	--
PB.1416.4|PIN_chr10:9322615-9335833(-)|transcript/3900	1	p1	(C)13	13	3097	3109	--
PB.1416.5|PIN_chr10:9331777-9335832(-)|transcript/6260	1	p1	(C)23	23	1722	1744	--
PB.1416.5|PIN_chr10:9331777-9335832(-)|transcript/6260	2	p5	(ATACA)10	50	3635	3684	--
PB.1418.1|PIN_chr10:9551952-9554388(+)|transcript/19297	1	p1	(T)10	10	1322	1331	--
PB.1419.1|PIN_chr10:9586419-9596558(+)|transcript/8652	1	p2	(GA)6	12	426	437	--
PB.1419.1|PIN_chr10:9586419-9596558(+)|transcript/8652	2	p2	(TG)6	12	1986	1997	--
PB.1420.1|PIN_chr10:9820695-9824192(-)|transcript/20405	1	p2	(AG)7	14	2108	2121	--
PB.1421.1|PIN_chr10:10038702-10057875(-)|transcript/1627	1	c	(TC)24(CT)10	68	2219	2286	--
PB.1424.1|PIN_chr10:10317884-10340984(-)|transcript/5711	1	p1	(T)11	11	3681	3691	--
PB.1426.1|PIN_chr10:10740024-10745719(-)|transcript/27493	1	p1	(T)10	10	1283	1292	--
PB.1429.2|PIN_chr10:10790708-10795444(-)|transcript/13015	1	p1	(A)10	10	2917	2926	--
PB.1429.3|PIN_chr10:10792728-10795462(-)|transcript/17360	1	p1	(A)12	12	2146	2157	--
PB.1429.4|PIN_chr10:10793112-10795442(-)|transcript/20817	1	p1	(A)10	10	2143	2152	--
PB.1430.1|PIN_chr10:10797281-10814010(-)|transcript/5953	1	p2	(AT)7	14	2679	2692	--
PB.1430.2|PIN_chr10:10797283-10841587(-)|transcript/827	1	p2	(AT)7	14	4379	4392	--
PB.1432.1|PIN_chr10:10882083-10906726(+)|transcript/2838	1	p1	(A)10	10	3913	3922	--
PB.1432.2|PIN_chr10:10882089-10906986(+)|transcript/1673	1	p1	(A)10	10	3907	3916	--
PB.1432.3|PIN_chr10:10882098-10906982(+)|transcript/2335	1	p1	(A)11	11	3801	3811	--
PB.1432.4|PIN_chr10:10890869-10906982(+)|transcript/2098	1	p1	(A)10	10	3875	3884	--
PB.1433.1|PIN_chr10:10909354-10921263(-)|transcript/8810	1	p1	(T)10	10	2871	2880	--
PB.1433.2|PIN_chr10:10909354-10921311(-)|transcript/9046	1	p1	(T)10	10	2748	2757	--
PB.1434.1|PIN_chr10:10921481-10936649(+)|transcript/21653	1	p1	(A)10	10	1642	1651	--
PB.1440.1|PIN_chr10:11200713-11217439(+)|transcript/2186	1	p2	(AG)21	42	4074	4115	--
PB.1444.1|PIN_chr10:11357707-11377007(+)|transcript/9366	1	p1	(T)10	10	2868	2877	--
PB.1444.2|PIN_chr10:11360766-11377006(+)|transcript/10944	1	p1	(T)10	10	2707	2716	--
PB.1453.1|PIN_chr10:11905050-11940984(+)|transcript/1940	1	p1	(T)10	10	2876	2885	--
PB.1453.1|PIN_chr10:11905050-11940984(+)|transcript/1940	2	p1	(T)11	11	3126	3136	--
PB.1453.2|PIN_chr10:11905082-11941392(+)|transcript/1242	1	p1	(T)10	10	2843	2852	--
PB.1453.2|PIN_chr10:11905082-11941392(+)|transcript/1242	2	p1	(T)11	11	3093	3103	--
PB.1456.1|PIN_chr10:12021910-12028531(+)|transcript/25584	1	p2	(AG)8	16	1471	1486	--
PB.1457.1|PIN_chr10:12099752-12161190(+)|transcript/2805	1	p1	(T)10	10	4340	4349	--
PB.1458.1|PIN_chr10:12082742-12099777(-)|transcript/6082	1	p2	(AG)6	12	571	582	--
PB.1458.2|PIN_chr10:12082742-12099777(-)|transcript/6545	1	p2	(AG)6	12	467	478	--
PB.1458.3|PIN_chr10:12082742-12099777(-)|transcript/7946	1	p2	(AG)6	12	467	478	--
PB.1464.2|PIN_chr10:12800459-12815871(-)|transcript/8655	1	p1	(T)10	10	2928	2937	--
PB.1464.3|PIN_chr10:12800461-12815866(-)|transcript/10360	1	p1	(T)10	10	2754	2763	--
PB.1464.5|PIN_chr10:12800469-12815845(-)|transcript/11215	1	p1	(T)10	10	2644	2653	--
PB.1465.2|PIN_chr10:12847457-12874275(+)|transcript/3650	1	p1	(A)10	10	2781	2790	--
PB.1466.1|PIN_chr10:12878021-12888884(+)|transcript/24921	1	p3	(GAT)6	18	1050	1067	--
PB.1466.1|PIN_chr10:12878021-12888884(+)|transcript/24921	2	p1	(T)14	14	1585	1598	--
PB.1466.2|PIN_chr10:12878034-12890307(+)|transcript/8596	1	p1	(T)13	13	1593	1605	--
PB.1466.2|PIN_chr10:12878034-12890307(+)|transcript/8596	2	p1	(C)15	15	1959	1973	--
PB.1467.1|PIN_chr10:12893068-12899401(-)|transcript/8616	1	p2	(AT)6	12	2734	2745	--
PB.1469.1|PIN_chr10:12908484-12910478(-)|transcript/22852	1	p1	(T)10	10	1220	1229	--
PB.1469.1|PIN_chr10:12908484-12910478(-)|transcript/22852	2	p1	(T)12	12	1866	1877	--
PB.1469.2|PIN_chr10:12908493-12940296(-)|transcript/132	1	p3	(GAT)5	15	1065	1079	--
PB.1469.2|PIN_chr10:12908493-12940296(-)|transcript/132	2	p1	(T)13	13	6097	6109	--
PB.1473.1|PIN_chr10:13472447-13480200(-)|transcript/19345	1	p1	(T)11	11	2066	2076	--
PB.1475.1|PIN_chr10:13675339-13690230(-)|transcript/5878	1	p1	(T)10	10	1979	1988	--
PB.1477.2|PIN_chr10:13880695-13891301(-)|transcript/3363	1	p1	(T)11	11	951	961	--
PB.1477.2|PIN_chr10:13880695-13891301(-)|transcript/3363	2	p1	(T)23	23	1426	1448	--
PB.1477.2|PIN_chr10:13880695-13891301(-)|transcript/3363	3	p2	(GA)25	50	2899	2948	--
PB.1483.2|PIN_chr10:14614289-14622124(+)|transcript/11869	1	c	(CAA)5(CGA)6	33	2124	2156	--
PB.1483.3|PIN_chr10:14614289-14622114(+)|transcript/7072	1	c	(CAA)5(CGA)6	33	2122	2154	--
PB.1483.4|PIN_chr10:14614289-14622114(+)|transcript/8627	1	c	(CAC)5caacaacaacag(CAA)5(CGA)6	60	2439	2498	--
PB.1483.5|PIN_chr10:14614289-14622115(+)|transcript/9951	1	p3	(ACG)5	15	2141	2155	--
PB.1484.1|PIN_chr10:14749614-14777217(+)|transcript/2262	1	p1	(A)13	13	4460	4472	--
PB.1484.3|PIN_chr10:14749625-14777214(+)|transcript/2773	1	p1	(A)16	16	4352	4367	--
PB.1494.1|PIN_chr10:15311419-15349020(-)|transcript/2149	1	p2	(AT)7	14	2613	2626	--
PB.1494.1|PIN_chr10:15311419-15349020(-)|transcript/2149	2	p1	(A)11	11	3971	3981	--
PB.1501.1|PIN_chr10:15614206-15620201(+)|transcript/13150	1	p1	(T)12	12	2087	2098	--
PB.1502.1|PIN_chr10:15630689-15635934(+)|transcript/19103	1	c	(C)12(A)10	22	2238	2259	--
PB.1504.1|PIN_chr10:15745444-15766244(-)|transcript/14764	1	p3	(ATT)5	15	2669	2683	--
PB.1504.2|PIN_chr10:15753462-15754306(-)|transcript/30563	1	p1	(T)10	10	526	535	--
PB.1505.1|PIN_chr10:16277268-16316341(-)|transcript/2824	1	p1	(A)10	10	4227	4236	--
PB.1506.1|PIN_chr10:16493767-16506959(+)|transcript/6136	1	p3	(AAG)5	15	430	444	--
PB.1506.1|PIN_chr10:16493767-16506959(+)|transcript/6136	2	p1	(T)10	10	993	1002	--
PB.1506.1|PIN_chr10:16493767-16506959(+)|transcript/6136	3	p2	(AT)9	18	1457	1474	--
PB.1506.2|PIN_chr10:16503652-16506957(+)|transcript/9892	1	p1	(T)10	10	514	523	--
PB.1506.2|PIN_chr10:16503652-16506957(+)|transcript/9892	2	p2	(AT)9	18	979	996	--
PB.1508.1|PIN_chr10:16839818-16912711(+)|transcript/223	1	p3	(AGA)5	15	4295	4309	--
PB.1508.3|PIN_chr10:16839818-16862660(+)|transcript/5505	1	p1	(A)11	11	2025	2035	--
PB.1508.3|PIN_chr10:16839818-16862660(+)|transcript/5505	2	p2	(AT)7	14	3437	3450	--
PB.1508.4|PIN_chr10:16839834-16914520(+)|transcript/19	1	p3	(AGA)5	15	4252	4266	--
PB.1508.5|PIN_chr10:16839884-16912711(+)|transcript/2907	1	p3	(AGA)5	15	2300	2314	--
PB.1508.7|PIN_chr10:16884490-16912711(+)|transcript/9337	1	p3	(AGA)5	15	1228	1242	--
PB.1511.1|PIN_chr10:17506885-17518984(-)|transcript/5099	1	p1	(T)10	10	2134	2143	--
PB.1512.2|PIN_chr10:17559536-17580462(+)|transcript/12998	1	p2	(AT)6	12	1314	1325	--
PB.1515.2|PIN_chr10:17837583-17844050(-)|transcript/19624	1	p1	(G)14	14	1532	1545	--
PB.1516.1|PIN_chr10:17952873-17960969(-)|transcript/4304	1	p1	(T)12	12	1669	1680	--
PB.1516.1|PIN_chr10:17952873-17960969(-)|transcript/4304	2	p1	(G)13	13	3595	3607	--
PB.1519.1|PIN_chr10:18190762-18285433(+)|transcript/262	1	p1	(A)10	10	4306	4315	--
PB.1519.3|PIN_chr10:18273819-18285454(+)|transcript/6423	1	p1	(A)10	10	1631	1640	--
PB.1522.1|PIN_chr10:18495980-18505747(+)|transcript/4875	1	p1	(A)11	11	3397	3407	--
PB.1526.1|PIN_chr10:18810913-18814575(-)|transcript/9584	1	p2	(AT)8	16	2726	2741	--
PB.1526.1|PIN_chr10:18810913-18814575(-)|transcript/9584	2	p1	(A)11	11	3005	3015	--
PB.1529.1|PIN_chr10:19038654-19060980(-)|transcript/5228	1	p1	(T)11	11	2258	2268	--
PB.1529.1|PIN_chr10:19038654-19060980(-)|transcript/5228	2	p2	(TG)7	14	2768	2781	--
PB.1530.1|PIN_chr10:19066231-19082374(-)|transcript/8540	1	p1	(T)11	11	3192	3202	--
PB.1532.1|PIN_chr10:19196014-19198267(-)|transcript/20294	1	p1	(G)11	11	1347	1357	--
PB.1532.1|PIN_chr10:19196014-19198267(-)|transcript/20294	2	p1	(T)10	10	2035	2044	--
PB.1533.1|PIN_chr10:19228321-19235914(-)|transcript/2528	1	p1	(T)11	11	1087	1097	--
PB.1533.1|PIN_chr10:19228321-19235914(-)|transcript/2528	2	p1	(A)12	12	1204	1215	--
PB.1533.1|PIN_chr10:19228321-19235914(-)|transcript/2528	3	p1	(T)11	11	3780	3790	--
PB.1533.1|PIN_chr10:19228321-19235914(-)|transcript/2528	4	p1	(T)10	10	4441	4450	--
PB.1538.1|PIN_chr10:19722854-19725110(-)|transcript/26849	1	p1	(T)18	18	1127	1144	--
PB.1539.3|PIN_chr10:19750754-19802032(+)|transcript/135	1	p2	(AT)6	12	6102	6113	--
PB.1539.4|PIN_chr10:19750769-19802030(+)|transcript/131	1	p2	(AT)6	12	6079	6090	--
PB.1539.4|PIN_chr10:19750769-19802030(+)|transcript/131	2	p1	(T)10	10	6356	6365	--
PB.1540.1|PIN_chr10:19817612-19846834(+)|transcript/3391	1	p3	(ATG)5	15	1058	1072	--
PB.1540.1|PIN_chr10:19817612-19846834(+)|transcript/3391	2	p3	(CCT)5	15	2416	2430	--
PB.1540.2|PIN_chr10:19817612-19846838(+)|transcript/617	1	p3	(ATG)5	15	1466	1480	--
PB.1540.2|PIN_chr10:19817612-19846838(+)|transcript/617	2	p3	(CCT)5	15	2824	2838	--
PB.1541.1|PIN_chr10:19904514-19935434(-)|transcript/2453	1	p1	(T)10	10	1414	1423	--
PB.1541.1|PIN_chr10:19904514-19935434(-)|transcript/2453	2	p1	(G)12	12	2003	2014	--
PB.1541.1|PIN_chr10:19904514-19935434(-)|transcript/2453	3	p1	(C)10	10	4193	4202	--
PB.1541.1|PIN_chr10:19904514-19935434(-)|transcript/2453	4	p1	(A)12	12	4331	4342	--
PB.1544.2|PIN_chr10:20030023-20033468(+)|transcript/13213	1	p2	(AT)6	12	2563	2574	--
PB.1544.3|PIN_chr10:20030023-20033468(+)|transcript/8725	1	p2	(AT)6	12	3389	3400	--
PB.1545.1|PIN_chr10:20057473-20061852(+)|transcript/5062	1	p4	(TTTA)6	24	1171	1194	--
PB.1546.1|PIN_chr10:20120282-20134896(+)|transcript/6533	1	p1	(A)11	11	2455	2465	--
PB.1546.1|PIN_chr10:20120282-20134896(+)|transcript/6533	2	p1	(A)10	10	3698	3707	--
PB.1546.2|PIN_chr10:20122310-20134896(+)|transcript/8430	1	p1	(A)10	10	3447	3456	--
PB.1547.1|PIN_chr10:20135749-20157829(-)|transcript/4748	1	p1	(A)10	10	2550	2559	--
PB.1547.2|PIN_chr10:20135749-20157829(-)|transcript/5081	1	p1	(T)10	10	3027	3036	--
PB.1547.3|PIN_chr10:20135753-20157834(-)|transcript/6164	1	p1	(T)10	10	3036	3045	--
PB.1547.4|PIN_chr10:20135757-20157829(-)|transcript/4867	1	p1	(T)21	21	3030	3050	--
PB.1547.6|PIN_chr10:20136415-20157833(-)|transcript/10267	1	p1	(A)10	10	2555	2564	--
PB.1553.7|PIN_chr10:21522266-21535871(-)|transcript/5067	1	p1	(A)10	10	3614	3623	--
PB.1556.1|PIN_chr10:22051228-22060610(-)|transcript/26835	1	p3	(GAA)5	15	518	532	--
PB.1556.2|PIN_chr10:22053073-22060593(-)|transcript/31893	1	p3	(GAA)5	15	503	517	--
PB.1560.1|PIN_chr10:22119618-22164983(+)|transcript/42	1	p3	(AAC)5	15	3102	3116	--
PB.1561.1|PIN_chr10:22168332-22172465(+)|transcript/16408	1	p2	(TA)6	12	2504	2515	--
PB.1561.2|PIN_chr10:22168439-22172465(+)|transcript/16350	1	p1	(A)10	10	2234	2243	--
PB.1561.2|PIN_chr10:22168439-22172465(+)|transcript/16350	2	p1	(T)11	11	2485	2495	--
PB.1563.1|PIN_chr10:22213108-22225571(+)|transcript/29313	1	p3	(AGG)5	15	607	621	--
PB.1572.1|PIN_chr10:22993984-23012488(-)|transcript/29119	1	p1	(A)12	12	895	906	--
PB.1573.1|PIN_chr10:23029947-23058812(-)|transcript/344	1	p1	(T)13	13	4820	4832	--
PB.1573.2|PIN_chr10:23029947-23033475(-)|transcript/8524	1	p1	(T)15	15	2116	2130	--
PB.1573.3|PIN_chr10:23029965-23058771(-)|transcript/290	1	p1	(T)10	10	4664	4673	--
PB.1573.3|PIN_chr10:23029965-23058771(-)|transcript/290	2	p1	(T)10	10	4969	4978	--
PB.1576.1|PIN_chr10:23129132-23134713(-)|transcript/10852	1	p1	(A)18	18	1536	1553	--
PB.1576.1|PIN_chr10:23129132-23134713(-)|transcript/10852	2	p1	(T)10	10	2471	2480	--
PB.1576.2|PIN_chr10:23129250-23134712(-)|transcript/12174	1	p1	(A)12	12	1525	1536	--
PB.1576.2|PIN_chr10:23129250-23134712(-)|transcript/12174	2	p1	(T)10	10	2030	2039	--
PB.1579.1|PIN_chr10:23288225-23324626(-)|transcript/9248	1	p1	(T)10	10	3108	3117	--
PB.1580.1|PIN_chr10:23483514-23514348(+)|transcript/10160	1	p1	(T)10	10	2922	2931	--
PB.1581.1|PIN_chr10:23535759-23554323(-)|transcript/1074	1	p1	(T)20	20	3989	4008	--
PB.1581.1|PIN_chr10:23535759-23554323(-)|transcript/1074	2	c	(A)14gtcaaattcttctcttcaatttactagctagtacttaactaagcaatgaagatcagacaaatttcatacatgtaccttactatttacttgttggg(T)10	119	4634	4752	--
PB.1581.1|PIN_chr10:23535759-23554323(-)|transcript/1074	3	p1	(T)10	10	5145	5154	--
PB.1581.2|PIN_chr10:23535759-23554323(-)|transcript/968	1	p1	(T)17	17	4042	4058	--
PB.1581.2|PIN_chr10:23535759-23554323(-)|transcript/968	2	p1	(A)16	16	4685	4700	--
PB.1581.2|PIN_chr10:23535759-23554323(-)|transcript/968	3	p1	(T)10	10	5197	5206	--
PB.1586.1|PIN_chr10:23962988-23975127(-)|transcript/13820	1	p1	(A)10	10	1547	1556	--
PB.1587.1|PIN_chr10:23993235-23996404(+)|transcript/11141	1	p1	(T)10	10	3042	3051	--
PB.1591.1|PIN_chr10:24445575-24447087(+)|transcript/28165	1	p2	(GA)21	42	1137	1178	--
PB.1592.1|PIN_chr10:24733893-24739296(+)|transcript/17670	1	p1	(A)12	12	1172	1183	--
PB.1595.1|PIN_chr10:25208552-25220387(-)|transcript/1579	1	p1	(T)13	13	4680	4692	--
PB.1596.1|PIN_chr10:25257956-25296163(+)|transcript/1832	1	p1	(T)10	10	2865	2874	--
PB.1596.1|PIN_chr10:25257956-25296163(+)|transcript/1832	2	p1	(T)12	12	3025	3036	--
PB.1596.1|PIN_chr10:25257956-25296163(+)|transcript/1832	3	p2	(TA)7	14	4829	4842	--
PB.1596.2|PIN_chr10:25259759-25296166(+)|transcript/1197	1	p1	(T)10	10	3161	3170	--
PB.1596.2|PIN_chr10:25259759-25296166(+)|transcript/1197	2	p1	(T)12	12	3321	3332	--
PB.1596.2|PIN_chr10:25259759-25296166(+)|transcript/1197	3	p1	(T)10	10	3803	3812	--
PB.1596.2|PIN_chr10:25259759-25296166(+)|transcript/1197	4	p2	(TA)7	14	5126	5139	--
PB.1596.3|PIN_chr10:25259759-25294900(+)|transcript/5282	1	p1	(T)10	10	3155	3164	--
PB.1596.3|PIN_chr10:25259759-25294900(+)|transcript/5282	2	p1	(T)10	10	3318	3327	--
PB.1596.3|PIN_chr10:25259759-25294900(+)|transcript/5282	3	p1	(T)10	10	3798	3807	--
PB.1596.4|PIN_chr10:25259761-25296164(+)|transcript/1414	1	p1	(T)10	10	3143	3152	--
PB.1596.4|PIN_chr10:25259761-25296164(+)|transcript/1414	2	p1	(T)10	10	3785	3794	--
PB.1596.4|PIN_chr10:25259761-25296164(+)|transcript/1414	3	p2	(TA)8	16	5105	5120	--
PB.1597.1|PIN_chr10:25299735-25303434(-)|transcript/6529	1	p3	(CGT)6	18	556	573	--
PB.1600.1|PIN_chr10:25602434-25621642(-)|transcript/707	1	p1	(C)10	10	2417	2426	--
PB.1600.1|PIN_chr10:25602434-25621642(-)|transcript/707	2	p1	(T)11	11	4186	4196	--
PB.1601.2|PIN_chr10:25727939-25734385(-)|transcript/2214	1	p1	(T)10	10	1171	1180	--
PB.1603.1|PIN_chr10:26008912-26038728(-)|transcript/29108	1	p1	(T)10	10	1165	1174	--
PB.1611.1|PIN_chr10:26682372-26713389(+)|transcript/11742	1	p1	(T)10	10	1485	1494	--
PB.1618.1|PIN_chr10:27463083-27486007(-)|transcript/6296	1	p1	(T)11	11	1099	1109	--
PB.1618.1|PIN_chr10:27463083-27486007(-)|transcript/6296	2	p1	(T)10	10	2450	2459	--
PB.1624.2|PIN_chr10:28085479-28107295(-)|transcript/17028	1	p2	(TA)11	22	1462	1483	--
PB.1624.2|PIN_chr10:28085479-28107295(-)|transcript/17028	2	p1	(A)12	12	1904	1915	--
PB.1627.1|PIN_chr10:28305717-28343080(+)|transcript/502	1	p1	(T)11	11	4757	4767	--
PB.1628.1|PIN_chr10:28404863-28412083(-)|transcript/24380	1	c	(T)10ctttgtacagtagtaactgtgaccata(T)15	52	786	837	--
PB.1628.1|PIN_chr10:28404863-28412083(-)|transcript/24380	2	p1	(A)10	10	1195	1204	--
PB.1628.1|PIN_chr10:28404863-28412083(-)|transcript/24380	3	p1	(A)10	10	1535	1544	--
PB.1628.2|PIN_chr10:28405317-28408008(-)|transcript/29935	1	p1	(T)11	11	640	650	--
PB.1635.1|PIN_chr10:29073398-29076198(-)|transcript/14680	1	p1	(T)12	12	134	145	--
PB.1637.2|PIN_chr10:29116402-29141804(+)|transcript/1125	1	p1	(T)10	10	3935	3944	--
PB.1638.1|PIN_chr10:29225515-29256629(-)|transcript/4415	1	p1	(T)11	11	2958	2968	--
PB.1638.1|PIN_chr10:29225515-29256629(-)|transcript/4415	2	p1	(C)13	13	3340	3352	--
PB.1638.1|PIN_chr10:29225515-29256629(-)|transcript/4415	3	p2	(TC)32	64	3734	3797	--
PB.1638.2|PIN_chr10:29225515-29247969(-)|transcript/6306	1	p2	(TC)24	48	3446	3493	--
PB.1638.3|PIN_chr10:29225517-29256624(-)|transcript/2493	1	p1	(T)11	11	3473	3483	--
PB.1638.3|PIN_chr10:29225517-29256624(-)|transcript/2493	2	p1	(C)13	13	3856	3868	--
PB.1638.3|PIN_chr10:29225517-29256624(-)|transcript/2493	3	c	(TC)13atctct(TC)17	66	4250	4315	--
PB.1638.4|PIN_chr10:29225517-29256624(-)|transcript/2840	1	p1	(T)11	11	3352	3362	--
PB.1638.4|PIN_chr10:29225517-29256624(-)|transcript/2840	2	p1	(C)15	15	3735	3749	--
PB.1638.4|PIN_chr10:29225517-29256624(-)|transcript/2840	3	p2	(TC)32	64	4131	4194	--
PB.1638.5|PIN_chr10:29225522-29234636(-)|transcript/17146	1	p2	(CT)9	18	2309	2326	--
PB.1640.1|PIN_chr10:29449309-29465085(+)|transcript/10802	1	p3	(ATT)6	18	3133	3150	--
PB.1648.1|PIN_chr10:29964760-29977123(-)|transcript/4165	1	p1	(T)11	11	2653	2663	--
PB.1648.1|PIN_chr10:29964760-29977123(-)|transcript/4165	2	p1	(T)12	12	2813	2824	--
PB.1648.2|PIN_chr10:29964780-30000716(-)|transcript/2968	1	p1	(T)10	10	2923	2932	--
PB.1648.2|PIN_chr10:29964780-30000716(-)|transcript/2968	2	p1	(T)11	11	3083	3093	--
PB.1648.4|PIN_chr10:29966157-29976915(-)|transcript/14609	1	p1	(T)10	10	2697	2706	--
PB.1648.6|PIN_chr10:29966158-30000718(-)|transcript/11051	1	p1	(T)11	11	2942	2952	--
PB.1651.1|PIN_chr10:30151891-30160012(+)|transcript/11411	1	p1	(A)10	10	1289	1298	--
PB.1651.1|PIN_chr10:30151891-30160012(+)|transcript/11411	2	p1	(G)12	12	1567	1578	--
PB.1656.1|PIN_chr10:30756541-30759750(-)|transcript/25856	1	p1	(A)11	11	108	118	--
PB.1657.3|PIN_chr10:30842178-30892561(+)|transcript/16485	1	p2	(TA)7	14	1842	1855	--
PB.1657.4|PIN_chr10:30842182-30892561(+)|transcript/4913	1	p1	(T)13	13	1162	1174	--
PB.1657.4|PIN_chr10:30842182-30892561(+)|transcript/4913	2	p2	(TA)7	14	3204	3217	--
PB.1657.5|PIN_chr10:30842183-30892562(+)|transcript/14788	1	p2	(TA)9	18	1891	1908	--
PB.1657.6|PIN_chr10:30842184-30892561(+)|transcript/15701	1	p2	(TA)8	16	1937	1952	--
PB.1657.7|PIN_chr10:30842382-30892561(+)|transcript/17139	1	p2	(TA)8	16	1736	1751	--
PB.1657.8|PIN_chr10:30865889-30892562(+)|transcript/17649	1	p2	(TA)7	14	1722	1735	--
PB.1657.9|PIN_chr10:30865894-30892568(+)|transcript/15352	1	p1	(T)10	10	394	403	--
PB.1657.11|PIN_chr10:30867070-30892561(+)|transcript/16597	1	p2	(TA)7	14	1811	1824	--
PB.1657.12|PIN_chr10:30867070-30892561(+)|transcript/17744	1	p2	(TA)8	16	1726	1741	--
PB.1657.13|PIN_chr10:30867070-30868780(+)|transcript/23340	1	p3	(AAC)5	15	835	849	--
PB.1658.1|PIN_chr10:30908121-30913160(+)|transcript/3312	1	p1	(T)11	11	1440	1450	--
PB.1658.1|PIN_chr10:30908121-30913160(+)|transcript/3312	2	p3	(TTC)5	15	2315	2329	--
PB.1658.1|PIN_chr10:30908121-30913160(+)|transcript/3312	3	p1	(T)10	10	3586	3595	--
PB.1658.2|PIN_chr10:30912560-30915610(+)|transcript/12412	1	p1	(T)10	10	834	843	--
PB.1658.2|PIN_chr10:30912560-30915610(+)|transcript/12412	2	p2	(AT)6	12	2149	2160	--
PB.1658.3|PIN_chr10:30912856-30915870(+)|transcript/13029	1	p2	(AT)6	12	1827	1838	--
PB.1659.1|PIN_chr10:30954094-30993959(+)|transcript/8387	1	p5	(ATGAT)5	25	2415	2439	--
PB.1659.2|PIN_chr10:30965249-30993959(+)|transcript/7123	1	p5	(ATGAT)5	25	2584	2608	--
PB.1659.3|PIN_chr10:30965374-30993957(+)|transcript/8372	1	p5	(ATGAT)5	25	2452	2476	--
PB.1659.4|PIN_chr10:30965453-30993956(+)|transcript/8845	1	p5	(ATGAT)10	50	2377	2426	--
PB.1659.5|PIN_chr10:30967627-30993959(+)|transcript/7739	1	p5	(ATGAT)5	25	2518	2542	--
PB.1660.1|PIN_chr10:30994515-31012768(-)|transcript/1200	1	p2	(AT)9	18	75	92	--
PB.1660.1|PIN_chr10:30994515-31012768(-)|transcript/1200	2	p1	(T)12	12	4787	4798	--
PB.1660.2|PIN_chr10:30994516-31012769(-)|transcript/1260	1	p2	(AT)9	18	73	90	--
PB.1660.2|PIN_chr10:30994516-31012769(-)|transcript/1260	2	p1	(T)12	12	4811	4822	--
PB.1664.1|PIN_chr10:31759529-31762828(-)|transcript/27775	1	c	(T)15gttgtttcttttgttcagttttgctgtgga(T)10	55	550	604	--
PB.1664.1|PIN_chr10:31759529-31762828(-)|transcript/27775	2	p1	(T)11	11	723	733	--
PB.1666.1|PIN_chr10:31804427-31808646(+)|transcript/24707	1	p1	(T)11	11	1028	1038	--
PB.1667.2|PIN_chr10:31919660-31921806(+)|transcript/22020	1	p1	(T)10	10	534	543	--
PB.1668.1|PIN_chr10:31944330-31958035(+)|transcript/17531	1	c	(T)10caaaatg(T)10	27	2419	2445	--
PB.1670.1|PIN_chr10:32008655-32034287(-)|transcript/3698	1	p1	(A)10	10	1614	1623	--
PB.1670.1|PIN_chr10:32008655-32034287(-)|transcript/3698	2	c	(AAT)5(A)11tagggatg(A)11	45	3292	3336	--
PB.1670.2|PIN_chr10:32013721-32034278(-)|transcript/10211	1	p1	(A)11	11	1605	1615	--
PB.1670.2|PIN_chr10:32013721-32034278(-)|transcript/10211	2	p1	(T)10	10	3261	3270	--
PB.1673.1|PIN_chr10:32362673-32383767(+)|transcript/176	1	c	(G)15ttaattctgaccacgttccaccccaaattctgcataaagagtgagagt(A)10	73	4243	4315	--
PB.1675.1|PIN_chr10:32394577-32412295(+)|transcript/25245	1	p1	(T)11	11	1213	1223	--
PB.1676.1|PIN_chr10:32416892-32425482(-)|transcript/5776	1	p1	(T)11	11	2508	2518	--
PB.1676.2|PIN_chr10:32416893-32425369(-)|transcript/5650	1	p1	(T)12	12	2541	2552	--
PB.1678.1|PIN_chr10:32499786-32537449(+)|transcript/6221	1	p3	(GGA)6	18	1079	1096	--
PB.1678.1|PIN_chr10:32499786-32537449(+)|transcript/6221	2	p1	(T)10	10	1586	1595	--
PB.1678.2|PIN_chr10:32499786-32514704(+)|transcript/6965	1	p3	(GGA)9	27	986	1012	--
PB.1678.3|PIN_chr10:32499786-32514705(+)|transcript/7372	1	c	(GGA)6aaagaatgatatagatgagagagaaaatggagagaatgatgaaaac(GAT)7	85	909	993	--
PB.1684.1|PIN_chr10:32889318-32892755(-)|transcript/8938	1	p1	(T)12	12	2090	2101	--
PB.1684.2|PIN_chr10:32889322-32892946(-)|transcript/13039	1	p1	(T)12	12	1807	1818	--
PB.1685.1|PIN_chr10:33031839-33033885(-)|transcript/22024	1	c	(A)10ctaatttgttattttcg(T)10	37	1291	1327	--
PB.1685.1|PIN_chr10:33031839-33033885(-)|transcript/22024	2	p2	(AT)10	20	1438	1457	--
PB.1686.1|PIN_chr10:33071420-33099956(-)|transcript/6507	1	p1	(T)11	11	2984	2994	--
PB.1686.1|PIN_chr10:33071420-33099956(-)|transcript/6507	2	p2	(AT)9	18	3105	3122	--
PB.1686.2|PIN_chr10:33071420-33140026(-)|transcript/7051	1	p1	(A)10	10	2890	2899	--
PB.1686.2|PIN_chr10:33071420-33140026(-)|transcript/7051	2	p2	(AT)9	18	3036	3053	--
PB.1686.3|PIN_chr10:33071420-33100119(-)|transcript/5951	1	p1	(T)10	10	3074	3083	--
PB.1686.3|PIN_chr10:33071420-33100119(-)|transcript/5951	2	p2	(AT)11	22	3194	3215	--
PB.1686.4|PIN_chr10:33071421-33140026(-)|transcript/7459	1	p1	(T)10	10	2957	2966	--
PB.1686.4|PIN_chr10:33071421-33140026(-)|transcript/7459	2	p2	(AT)10	20	3077	3096	--
PB.1686.5|PIN_chr10:33071421-33111486(-)|transcript/4783	1	p2	(AT)10	20	3380	3399	--
PB.1686.6|PIN_chr10:33071421-33140026(-)|transcript/5471	1	c	(A)10ctaatttgttattttcg(T)10	37	2994	3030	--
PB.1686.6|PIN_chr10:33071421-33140026(-)|transcript/5471	2	p2	(AT)10	20	3141	3160	--
PB.1686.8|PIN_chr10:33071421-33144376(-)|transcript/6600	1	p1	(T)10	10	2950	2959	--
PB.1686.8|PIN_chr10:33071421-33144376(-)|transcript/6600	2	p2	(AT)9	18	3070	3087	--
PB.1686.11|PIN_chr10:33071423-33111571(-)|transcript/4098	1	p2	(AT)9	18	3537	3554	--
PB.1686.10|PIN_chr10:33071422-33110998(-)|transcript/7811	1	p2	(AT)9	18	2920	2937	--
PB.1686.12|PIN_chr10:33071423-33110976(-)|transcript/9526	1	p1	(T)10	10	2712	2721	--
PB.1686.12|PIN_chr10:33071423-33110976(-)|transcript/9526	2	p2	(AT)9	18	2832	2849	--
PB.1691.1|PIN_chr10:33427866-33438628(+)|transcript/3301	1	p1	(T)10	10	3974	3983	--
PB.1695.1|PIN_chr10:33630070-33652780(-)|transcript/5888	1	p1	(A)10	10	1572	1581	--
PB.1695.1|PIN_chr10:33630070-33652780(-)|transcript/5888	2	p1	(T)10	10	3062	3071	--
PB.1695.2|PIN_chr10:33630600-33652757(-)|transcript/9846	1	p1	(A)10	10	1551	1560	--
PB.1696.1|PIN_chr10:33669845-33692729(+)|transcript/19870	1	c	(T)11attttgtt(A)10	29	893	921	--
PB.1696.1|PIN_chr10:33669845-33692729(+)|transcript/19870	2	c	(G)11a(G)13	25	1266	1290	--
PB.1696.2|PIN_chr10:33669851-33692729(+)|transcript/20247	1	c	(T)17(G)14	31	1243	1273	--
PB.1697.1|PIN_chr10:33697497-33716302(+)|transcript/29524	1	p1	(A)15	15	802	816	--
PB.1697.2|PIN_chr10:33697514-33716027(+)|transcript/30929	1	p1	(A)11	11	37	47	--
PB.1700.1|PIN_chr10:33940561-33961092(+)|transcript/5374	1	p1	(T)13	13	1804	1816	--
PB.1703.1|PIN_chr10:34056078-34066774(-)|transcript/19683	1	p1	(T)10	10	975	984	--
PB.1709.2|PIN_chr10:34491212-34504800(+)|transcript/1270	1	p1	(A)10	10	2834	2843	--
PB.1709.2|PIN_chr10:34491212-34504800(+)|transcript/1270	2	p1	(A)11	11	3026	3036	--
PB.1711.4|PIN_chr10:34677758-34691365(+)|transcript/2802	1	p1	(T)11	11	2033	2043	--
PB.1711.5|PIN_chr10:34687666-34691365(+)|transcript/12927	1	p1	(T)12	12	422	433	--
PB.1711.6|PIN_chr10:34687666-34691108(+)|transcript/15996	1	p1	(G)10	10	1	10	--
PB.1711.6|PIN_chr10:34687666-34691108(+)|transcript/15996	2	c	(T)10cttagcagagcatgaagtctttatcattattcatatttgcagtggcatgtttcctttgagaa(T)13	85	349	433	--
PB.1711.7|PIN_chr10:34689624-34691365(+)|transcript/24573	1	p1	(T)11	11	49	59	--
PB.1715.1|PIN_chr10:34947924-34963456(+)|transcript/14880	1	p1	(T)10	10	1303	1312	--
PB.1715.1|PIN_chr10:34947924-34963456(+)|transcript/14880	2	p1	(C)12	12	1809	1820	--
PB.1718.1|PIN_chr10:35350022-35352002(-)|transcript/22643	1	p1	(T)11	11	1506	1516	--
PB.1720.1|PIN_chr10:35418413-35468327(+)|transcript/14575	1	p1	(A)10	10	1743	1752	--
PB.1722.1|PIN_chr10:35500440-35502617(+)|transcript/23565	1	p1	(A)10	10	1448	1457	--
PB.1723.1|PIN_chr10:35550189-35561406(+)|transcript/4665	1	p3	(GAA)6	18	293	310	--
PB.1730.1|PIN_chr10:36053500-36060116(-)|transcript/19975	1	c	(A)10taacaacaaacaaacaaaaaaaatacaacaaacaaat(A)11	58	2127	2184	--
PB.1733.1|PIN_chr10:36569896-36654955(-)|transcript/1432	1	p1	(T)10	10	4014	4023	--
PB.1733.1|PIN_chr10:36569896-36654955(-)|transcript/1432	2	p1	(T)10	10	4769	4778	--
PB.1734.1|PIN_chr10:36730580-36732122(-)|transcript/26672	1	p1	(T)19	19	1312	1330	--
PB.1746.2|PIN_chr10:38404435-38419575(+)|transcript/10517	1	p1	(T)14	14	2464	2477	--
PB.1746.3|PIN_chr10:38404606-38419575(+)|transcript/10674	1	p1	(T)12	12	2419	2430	--
PB.1747.6|PIN_chr10:38428664-38432355(-)|transcript/6967	1	p1	(G)18	18	1733	1750	--
PB.1747.6|PIN_chr10:38428664-38432355(-)|transcript/6967	2	p1	(T)14	14	2913	2926	--
PB.1747.7|PIN_chr10:38468603-38484860(-)|transcript/2076	1	p1	(T)11	11	2709	2719	--
PB.1747.7|PIN_chr10:38468603-38484860(-)|transcript/2076	2	p1	(A)10	10	2828	2837	--
PB.1747.8|PIN_chr10:38468612-38484852(-)|transcript/1410	1	p1	(T)12	12	3196	3207	--
PB.1747.8|PIN_chr10:38468612-38484852(-)|transcript/1410	2	p1	(A)10	10	3316	3325	--
PB.1747.9|PIN_chr10:38469110-38484866(-)|transcript/1719	1	p1	(T)10	10	3211	3220	--
PB.1747.9|PIN_chr10:38469110-38484866(-)|transcript/1719	2	p1	(A)10	10	3329	3338	--
PB.1747.11|PIN_chr10:38469548-38484848(-)|transcript/6710	1	p1	(T)10	10	2698	2707	--
PB.1747.11|PIN_chr10:38469548-38484848(-)|transcript/6710	2	p1	(A)10	10	2816	2825	--
PB.1749.2|PIN_chr10:38671712-38698074(+)|transcript/4307	1	p1	(A)10	10	3599	3608	--
PB.1750.1|PIN_chr10:38696230-38706552(-)|transcript/9179	1	p1	(A)10	10	2475	2484	--
PB.1751.1|PIN_chr10:38738321-38770583(-)|transcript/3029	1	p1	(A)10	10	2448	2457	--
PB.1754.1|PIN_chr10:39630974-39656672(+)|transcript/7240	1	p1	(T)11	11	2654	2664	--
PB.1759.1|PIN_chr10:40290587-40295979(-)|transcript/1039	1	p1	(A)10	10	4097	4106	--
PB.1760.1|PIN_chr10:40308594-40311297(-)|transcript/11960	1	p1	(T)10	10	811	820	--
PB.1760.1|PIN_chr10:40308594-40311297(-)|transcript/11960	2	p1	(T)10	10	2776	2785	--
PB.1764.1|PIN_chr10:40888159-40916311(-)|transcript/1156	1	p1	(T)10	10	4396	4405	--
PB.1764.1|PIN_chr10:40888159-40916311(-)|transcript/1156	2	p1	(T)12	12	4954	4965	--
PB.1764.2|PIN_chr10:40888161-40916320(-)|transcript/1103	1	p1	(T)12	12	4412	4423	--
PB.1764.2|PIN_chr10:40888161-40916320(-)|transcript/1103	2	p1	(T)10	10	4972	4981	--
PB.1764.3|PIN_chr10:40888166-40916310(-)|transcript/1157	1	p1	(T)11	11	4406	4416	--
PB.1764.3|PIN_chr10:40888166-40916310(-)|transcript/1157	2	p1	(T)10	10	4966	4975	--
PB.1765.1|PIN_chr10:40968845-41008149(-)|transcript/1090	1	p1	(T)10	10	2832	2841	--
PB.1765.1|PIN_chr10:40968845-41008149(-)|transcript/1090	2	p1	(T)12	12	4949	4960	--
PB.1767.1|PIN_chr10:41553847-41584177(+)|transcript/5518	1	p3	(AAC)6	18	3230	3247	--
PB.1767.1|PIN_chr10:41553847-41584177(+)|transcript/5518	2	c	(ACA)5cggaacgcatacaaaaaacgacaacagcaacgagcaatagctcctacgacaaaaaggaaaacaat(AAC)6aaaaaatagcagcacataaaacaacaaacaacacatacaaa(AAC)5	154	3508	3661	--
PB.1767.1|PIN_chr10:41553847-41584177(+)|transcript/5518	3	p3	(ACA)5	15	3925	3939	--
PB.1768.1|PIN_chr10:41587702-41596008(+)|transcript/19295	1	p1	(T)12	12	1844	1855	--
PB.1769.1|PIN_chr10:41645275-41655867(+)|transcript/4020	1	p2	(AT)8	16	1173	1188	--
PB.1769.1|PIN_chr10:41645275-41655867(+)|transcript/4020	2	c	(G)12attatg(T)10	28	1991	2018	--
PB.1769.1|PIN_chr10:41645275-41655867(+)|transcript/4020	3	p1	(A)11	11	2584	2594	--
PB.1769.2|PIN_chr10:41653499-41655879(+)|transcript/20314	1	c	(G)10attatg(T)10	26	43	68	--
PB.1769.2|PIN_chr10:41653499-41655879(+)|transcript/20314	2	p1	(A)11	11	628	638	--
PB.1774.1|PIN_chr10:41861449-41890637(-)|transcript/9652	1	p1	(T)10	10	1966	1975	--
PB.1774.2|PIN_chr10:41861451-41886415(-)|transcript/9919	1	p1	(T)10	10	68	77	--
PB.1776.1|PIN_chr10:42100823-42101775(-)|transcript/30132	1	p1	(A)10	10	478	487	--
PB.1776.1|PIN_chr10:42100823-42101775(-)|transcript/30132	2	p1	(G)13	13	776	788	--
PB.1778.1|PIN_chr10:42252794-42267205(+)|transcript/9832	1	p2	(TC)6	12	2797	2808	--
PB.1778.2|PIN_chr10:42256517-42267199(+)|transcript/11859	1	p1	(C)11	11	1933	1943	--
PB.1781.1|PIN_chr10:42649245-42663245(+)|transcript/7160	1	p1	(T)10	10	654	663	--
PB.1781.1|PIN_chr10:42649245-42663245(+)|transcript/7160	2	p1	(T)16	16	3200	3215	--
PB.1781.2|PIN_chr10:42649245-42663249(+)|transcript/9414	1	p1	(T)15	15	2866	2880	--
PB.1783.1|PIN_chr10:42676435-42684733(-)|transcript/26439	1	p2	(AT)6	12	1272	1283	--
PB.1784.1|PIN_chr10:42761817-42822310(+)|transcript/67	1	p1	(A)10	10	7270	7279	--
PB.1785.1|PIN_chr10:42696446-42795923(-)|transcript/66	1	p1	(A)10	10	5782	5791	--
PB.1785.1|PIN_chr10:42696446-42795923(-)|transcript/66	2	p1	(T)12	12	6966	6977	--
PB.1788.2|PIN_chr10:43374549-43379768(-)|transcript/17941	1	p1	(T)10	10	2275	2284	--
PB.1788.3|PIN_chr10:43374572-43380010(-)|transcript/18102	1	p1	(T)11	11	2242	2252	--
PB.1794.1|PIN_chr10:43964531-43992636(-)|transcript/1271	1	p1	(A)10	10	2271	2280	--
PB.1794.1|PIN_chr10:43964531-43992636(-)|transcript/1271	2	c	(A)10(G)12	22	3540	3561	--
PB.1795.1|PIN_chr10:44001463-44022536(-)|transcript/325	1	p3	(GAT)5	15	3883	3897	--
PB.1797.1|PIN_chr10:44033978-44038182(+)|transcript/18466	1	p1	(T)10	10	1373	1382	--
PB.1797.2|PIN_chr10:44033989-44038181(+)|transcript/17798	1	p1	(T)10	10	1435	1444	--
PB.1799.1|PIN_chr10:44160005-44190290(+)|transcript/5660	1	p1	(T)12	12	67	78	--
PB.1799.1|PIN_chr10:44160005-44190290(+)|transcript/5660	2	p2	(AT)6	12	3709	3720	--
PB.1799.2|PIN_chr10:44160114-44190290(+)|transcript/7234	1	p2	(AT)6	12	3485	3496	--
PB.1799.4|PIN_chr10:44160300-44190290(+)|transcript/8557	1	p2	(AT)6	12	3342	3353	--
PB.1799.5|PIN_chr10:44160352-44190290(+)|transcript/8710	1	p2	(AT)7	14	3303	3316	--
PB.1800.1|PIN_chr10:44260767-44279490(-)|transcript/1460	1	p1	(G)11	11	4042	4052	--
PB.1800.1|PIN_chr10:44260767-44279490(-)|transcript/1460	2	c	(CT)6(C)12	24	4154	4177	--
PB.1804.1|PIN_chr10:44457237-44478678(+)|transcript/4092	1	p1	(A)10	10	4048	4057	--
PB.1816.2|PIN_chr10:45954233-45980102(+)|transcript/28523	1	p1	(A)15	15	728	742	--
PB.1816.3|PIN_chr10:45978025-45980098(+)|transcript/31489	1	p1	(A)17	17	257	273	--
PB.1816.3|PIN_chr10:45978025-45980098(+)|transcript/31489	2	p1	(A)10	10	601	610	--
PB.1819.1|PIN_chr10:46030686-46034826(+)|transcript/15692	1	p1	(T)10	10	1625	1634	--
PB.1819.1|PIN_chr10:46030686-46034826(+)|transcript/15692	2	p1	(T)10	10	2634	2643	--
PB.1819.2|PIN_chr10:46030811-46034827(+)|transcript/16142	1	p1	(T)10	10	1793	1802	--
PB.1819.3|PIN_chr10:46032064-46034827(+)|transcript/16643	1	p1	(T)10	10	1756	1765	--
PB.1819.4|PIN_chr10:46032147-46034826(+)|transcript/18014	1	p1	(T)11	11	1381	1391	--
PB.1819.4|PIN_chr10:46032147-46034826(+)|transcript/18014	2	p1	(T)10	10	1679	1688	--
PB.1821.1|PIN_chr10:46137420-46150010(-)|transcript/14267	1	p3	(ATG)9	27	1955	1981	--
PB.1821.1|PIN_chr10:46137420-46150010(-)|transcript/14267	2	p1	(T)11	11	2356	2366	--
PB.1822.3|PIN_chr10:46461037-46484694(-)|transcript/5491	1	p1	(A)13	13	2604	2616	--
PB.1822.3|PIN_chr10:46461037-46484694(-)|transcript/5491	2	p1	(A)10	10	3294	3303	--
PB.1826.6|PIN_chr10:46744391-46809382(-)|transcript/5479	1	p1	(T)13	13	3844	3856	--
PB.1826.7|PIN_chr10:46744392-46756907(-)|transcript/24075	1	p1	(T)13	13	1856	1868	--
PB.1826.9|PIN_chr10:46744393-46809382(-)|transcript/4341	1	p1	(T)12	12	4035	4046	--
PB.1832.1|PIN_chr10:47223254-47228581(-)|transcript/6196	1	p1	(T)13	13	3436	3448	--
PB.1834.1|PIN_chr10:47336419-47347167(-)|transcript/1644	1	c	(TAG)6tatttagtagctactgaataaa(TAC)6	58	4144	4201	--
PB.1835.1|PIN_chr10:47448063-47457154(-)|transcript/24930	1	p1	(A)10	10	1515	1524	--
PB.1836.1|PIN_chr10:47459038-47503664(+)|transcript/554	1	p1	(T)11	11	5767	5777	--
PB.1840.1|PIN_chr10:48116796-48128778(-)|transcript/20835	1	p1	(A)16	16	1916	1931	--
PB.1840.2|PIN_chr10:48116940-48128787(-)|transcript/22399	1	p1	(A)17	17	1924	1940	--
PB.1841.1|PIN_chr10:48175443-48177898(-)|transcript/15571	1	p1	(A)12	12	826	837	--
PB.1842.1|PIN_chr10:48250976-48265980(+)|transcript/4578	1	p1	(T)12	12	3370	3381	--
PB.1842.1|PIN_chr10:48250976-48265980(+)|transcript/4578	2	p1	(A)10	10	3845	3854	--
PB.1842.2|PIN_chr10:48250980-48265980(+)|transcript/4244	1	p1	(T)11	11	3384	3394	--
PB.1842.3|PIN_chr10:48257547-48265926(+)|transcript/4668	1	p1	(T)10	10	3378	3387	--
PB.1846.1|PIN_chr10:48825665-48837764(-)|transcript/11877	1	p1	(T)10	10	1411	1420	--
PB.1846.1|PIN_chr10:48825665-48837764(-)|transcript/11877	2	p1	(A)14	14	1646	1659	--
PB.1847.2|PIN_chr10:48950269-48983096(-)|transcript/4812	1	p1	(T)10	10	3151	3160	--
PB.1847.3|PIN_chr10:48967469-48983362(-)|transcript/4043	1	p1	(T)10	10	3309	3318	--
PB.1848.1|PIN_chr10:48993431-49007945(-)|transcript/3467	1	p1	(A)11	11	3219	3229	--
PB.1848.1|PIN_chr10:48993431-49007945(-)|transcript/3467	2	p1	(A)10	10	4152	4161	--
PB.1848.2|PIN_chr10:48994333-49007933(-)|transcript/9304	1	p1	(A)11	11	3201	3211	--
PB.1851.1|PIN_chr10:49090977-49106867(+)|transcript/15544	1	p1	(T)10	10	2331	2340	--
PB.1851.2|PIN_chr10:49096229-49109617(+)|transcript/1850	1	p1	(T)10	10	2172	2181	--
PB.1851.2|PIN_chr10:49096229-49109617(+)|transcript/1850	2	p1	(A)14	14	2567	2580	--
PB.1852.1|PIN_chr10:49249811-49257562(+)|transcript/18600	1	c	(TA)7ctatcacaaactttagaactgaatttgcaataaatccaatcatgaattatttatacactg(TA)6	86	2311	2396	--
PB.1853.1|PIN_chr10:49331251-49347763(+)|transcript/10513	1	p2	(TA)6	12	2963	2974	--
PB.1853.2|PIN_chr10:49331290-49347760(+)|transcript/11009	1	p2	(TA)6	12	2925	2936	--
PB.1854.1|PIN_chr10:49026261-49045270(-)|transcript/16318	1	p1	(T)10	10	1633	1642	--
PB.1854.2|PIN_chr10:49029222-49045268(-)|transcript/16367	1	p1	(A)10	10	1593	1602	--
PB.1854.2|PIN_chr10:49029222-49045268(-)|transcript/16367	2	p1	(T)13	13	1849	1861	--
PB.1854.4|PIN_chr10:49041348-49384750(-)|transcript/15799	1	c	(T)12gttttacaaagtcacatttca(T)20	53	2086	2138	--
PB.1854.4|PIN_chr10:49041348-49384750(-)|transcript/15799	2	p1	(C)10	10	2336	2345	--
PB.1854.4|PIN_chr10:49041348-49384750(-)|transcript/15799	3	p1	(C)17	17	2538	2554	--
PB.1854.7|PIN_chr10:49310591-49314495(-)|transcript/8597	1	p1	(A)10	10	1966	1975	--
PB.1854.8|PIN_chr10:49349684-49368403(-)|transcript/11927	1	p1	(A)12	12	1964	1975	--
PB.1855.1|PIN_chr10:49391774-49408207(-)|transcript/4411	1	p1	(A)10	10	3378	3387	--
PB.1856.1|PIN_chr10:49412791-49438681(+)|transcript/10075	1	p1	(A)14	14	2521	2534	--
PB.1856.1|PIN_chr10:49412791-49438681(+)|transcript/10075	2	p2	(TA)7	14	3027	3040	--
PB.1856.2|PIN_chr10:49412791-49438866(+)|transcript/10467	1	p1	(A)13	13	2292	2304	--
PB.1856.3|PIN_chr10:49412791-49437913(+)|transcript/13987	1	p1	(A)15	15	2521	2535	--
PB.1856.6|PIN_chr10:49412791-49438860(+)|transcript/8112	1	p1	(A)13	13	2527	2539	--
PB.1856.6|PIN_chr10:49412791-49438860(+)|transcript/8112	2	p1	(A)10	10	3143	3152	--
PB.1859.1|PIN_chr10:49775276-49799639(-)|transcript/8168	1	c	(CAA)6cagacttatgcctcatctcagcagcaacaacagcagttctacagggaggaagaaacaacaagctttac(ACA)5caaacaacaagagcagtatgtggaacaaacaagggttccccagcaacaacagtactctcagccgccacag(CAA)5	186	381	566	--
PB.1859.1|PIN_chr10:49775276-49799639(-)|transcript/8168	2	p1	(T)23	23	2352	2374	--
PB.1862.2|PIN_chr10:50092533-50134530(+)|transcript/9523	1	p2	(TA)6	12	2529	2540	--
PB.1862.2|PIN_chr10:50092533-50134530(+)|transcript/9523	2	p1	(A)10	10	2901	2910	--
PB.1863.1|PIN_chr10:50548369-50560637(-)|transcript/26222	1	p1	(T)11	11	852	862	--
PB.1864.1|PIN_chr10:50622430-50641692(+)|transcript/10519	1	p1	(A)10	10	2818	2827	--
PB.1864.2|PIN_chr10:50622430-50641583(+)|transcript/10700	1	p1	(A)10	10	2599	2608	--
PB.1864.3|PIN_chr10:50622430-50641583(+)|transcript/10903	1	p1	(A)10	10	2542	2551	--
PB.1864.4|PIN_chr10:50622430-50641700(+)|transcript/9247	1	p1	(A)10	10	2643	2652	--
PB.1864.4|PIN_chr10:50622430-50641700(+)|transcript/9247	2	p1	(A)10	10	2943	2952	--
PB.1864.4|PIN_chr10:50622430-50641700(+)|transcript/9247	3	p1	(A)10	10	3264	3273	--
PB.1864.5|PIN_chr10:50622430-50641711(+)|transcript/9472	1	p1	(A)10	10	2542	2551	--
PB.1864.5|PIN_chr10:50622430-50641711(+)|transcript/9472	2	p1	(A)10	10	3182	3191	--
PB.1867.1|PIN_chr10:51094299-51129948(-)|transcript/13019	1	p1	(A)11	11	2106	2116	--
PB.1870.1|PIN_chr10:51239352-51244720(-)|transcript/17908	1	p1	(T)15	15	506	520	--
PB.1870.2|PIN_chr10:51239573-51244720(-)|transcript/21273	1	p1	(T)15	15	505	519	--
PB.1874.1|PIN_chr10:51455533-51460906(+)|transcript/18477	1	p1	(A)15	15	1126	1140	--
PB.1874.1|PIN_chr10:51455533-51460906(+)|transcript/18477	2	c	(T)12gctgataattgtgtaaagatttctagcatctttttaaaaaagaaacc(A)12	71	1643	1713	--
PB.1874.1|PIN_chr10:51455533-51460906(+)|transcript/18477	3	p1	(T)11	11	2050	2060	--
PB.1874.2|PIN_chr10:51455533-51475436(+)|transcript/2397	1	c	(T)14gaa(T)10	27	3543	3569	--
PB.1874.2|PIN_chr10:51455533-51475436(+)|transcript/2397	2	p1	(C)23	23	4486	4508	--
PB.1874.4|PIN_chr10:51455539-51460164(+)|transcript/25169	1	p1	(A)11	11	1135	1145	--
PB.1874.4|PIN_chr10:51455539-51460164(+)|transcript/25169	2	p1	(T)11	11	1633	1643	--
PB.1874.5|PIN_chr10:51455543-51475436(+)|transcript/2353	1	c	(T)12gaa(T)10	25	3622	3646	--
PB.1874.5|PIN_chr10:51455543-51475436(+)|transcript/2353	2	p1	(C)10	10	4561	4570	--
PB.1875.1|PIN_chr10:51572409-51602760(-)|transcript/1725	1	c	(T)10cttgacaatgtgtacaaagaatatatacgctcttcttctattgaaactttaattttgacttttgtg(A)11	87	4295	4381	--
PB.1885.2|PIN_chr10:52336219-52341225(-)|transcript/16818	1	p1	(A)10	10	770	779	--
PB.1886.4|PIN_chr10:52348215-52366566(-)|transcript/7770	1	p1	(T)10	10	2071	2080	--
PB.1886.4|PIN_chr10:52348215-52366566(-)|transcript/7770	2	p1	(A)10	10	3382	3391	--
PB.1886.2|PIN_chr10:52348214-52366571(-)|transcript/7282	1	p1	(T)10	10	848	857	--
PB.1886.2|PIN_chr10:52348214-52366571(-)|transcript/7282	2	p1	(T)10	10	2065	2074	--
PB.1886.3|PIN_chr10:52348214-52363349(-)|transcript/7868	1	p1	(T)10	10	819	828	--
PB.1886.3|PIN_chr10:52348214-52363349(-)|transcript/7868	2	p1	(A)11	11	3341	3351	--
PB.1896.1|PIN_chr10:53138051-53238441(+)|transcript/1018	1	p1	(A)11	11	1917	1927	--
PB.1896.1|PIN_chr10:53138051-53238441(+)|transcript/1018	2	p1	(A)10	10	2210	2219	--
PB.1896.1|PIN_chr10:53138051-53238441(+)|transcript/1018	3	p1	(T)15	15	5139	5153	--
PB.1896.2|PIN_chr10:53219174-53238441(+)|transcript/579	1	p1	(A)12	12	2192	2203	--
PB.1896.2|PIN_chr10:53219174-53238441(+)|transcript/579	2	p1	(A)10	10	2486	2495	--
PB.1896.2|PIN_chr10:53219174-53238441(+)|transcript/579	3	p1	(T)16	16	5415	5430	--
PB.1896.3|PIN_chr10:53219195-53224445(+)|transcript/1325	1	c	(A)11(G)11	22	2434	2455	--
PB.1896.3|PIN_chr10:53219195-53224445(+)|transcript/1325	2	c*	(AAC)5(C)14*	28	3326	3353	--
PB.1896.3|PIN_chr10:53219195-53224445(+)|transcript/1325	3	p1	(G)10	10	5013	5022	--
PB.1897.1|PIN_chr10:53251254-53265472(-)|transcript/17251	1	p1	(A)10	10	1771	1780	--
PB.1897.1|PIN_chr10:53251254-53265472(-)|transcript/17251	2	p1	(A)10	10	2277	2286	--
PB.1899.1|PIN_chr10:53293753-53320726(-)|transcript/5485	1	p1	(T)10	10	2686	2695	--
PB.1899.1|PIN_chr10:53293753-53320726(-)|transcript/5485	2	p1	(T)10	10	3495	3504	--
PB.1899.2|PIN_chr10:53293754-53312455(-)|transcript/12199	1	p1	(T)11	11	1881	1891	--
PB.1899.2|PIN_chr10:53293754-53312455(-)|transcript/12199	2	p1	(T)10	10	2690	2699	--
PB.1899.3|PIN_chr10:53293754-53320727(-)|transcript/4754	1	p1	(T)11	11	2781	2791	--
PB.1899.3|PIN_chr10:53293754-53320727(-)|transcript/4754	2	p1	(T)10	10	3583	3592	--
PB.1905.1|PIN_chr10:53631922-53641246(-)|transcript/18282	1	p5	(TGTTT)6	30	2345	2374	--
PB.1907.1|PIN_chr10:53803531-53811440(-)|transcript/15852	1	p1	(T)10	10	1746	1755	--
PB.1907.1|PIN_chr10:53803531-53811440(-)|transcript/15852	2	c	(A)11tttaactttctaggtatacttgtagttgtacatgtacatgtatgtacattgtataagatacatgttttgtgcatacatgtaca(T)10aatttaactaaaagtc(T)10	130	2044	2173	--
PB.1908.3|PIN_chr10:53903565-53908870(-)|transcript/28001	1	p1	(C)13	13	1320	1332	--
PB.1913.3|PIN_chr10:54529459-54536031(-)|transcript/14934	1	p3	(AAG)5	15	1121	1135	--
PB.1913.4|PIN_chr10:54529479-54535781(-)|transcript/16172	1	p3	(AAG)5	15	992	1006	--
PB.1913.5|PIN_chr10:54531699-54535781(-)|transcript/29306	1	p3	(AAG)5	15	870	884	--
PB.1920.1|PIN_chr10:55342428-55376731(-)|transcript/236	1	p1	(A)11	11	3733	3743	--
PB.1920.1|PIN_chr10:55342428-55376731(-)|transcript/236	2	p1	(T)14	14	4520	4533	--
PB.1920.1|PIN_chr10:55342428-55376731(-)|transcript/236	3	p1	(A)10	10	5471	5480	--
PB.1920.2|PIN_chr10:55345344-55376729(-)|transcript/6489	1	p1	(T)10	10	3497	3506	--
PB.1922.1|PIN_chr10:55524701-55537534(-)|transcript/22073	1	p3	(CAA)7	21	873	893	--
PB.1922.2|PIN_chr10:55524713-55538584(-)|transcript/17511	1	p3	(CAA)7	21	1230	1250	--
PB.1926.1|PIN_chr10:56034293-56043064(+)|transcript/12442	1	p1	(T)10	10	2477	2486	--
PB.1930.1|PIN_chr10:56156763-56174837(+)|transcript/5666	1	p1	(A)11	11	2371	2381	--
PB.1930.1|PIN_chr10:56156763-56174837(+)|transcript/5666	2	p1	(T)12	12	2917	2928	--
PB.1930.1|PIN_chr10:56156763-56174837(+)|transcript/5666	3	p1	(A)14	14	3540	3553	--
PB.1930.3|PIN_chr10:56156781-56174762(+)|transcript/8530	1	p1	(A)12	12	2315	2326	--
PB.1930.3|PIN_chr10:56156781-56174762(+)|transcript/8530	2	p1	(T)12	12	2862	2873	--
PB.1930.6|PIN_chr10:56156784-56174763(+)|transcript/7540	1	p1	(A)10	10	2094	2103	--
PB.1930.6|PIN_chr10:56156784-56174763(+)|transcript/7540	2	p1	(A)12	12	2394	2405	--
PB.1930.6|PIN_chr10:56156784-56174763(+)|transcript/7540	3	p1	(T)12	12	2941	2952	--
PB.1933.1|PIN_chr10:56379885-56385966(+)|transcript/24066	1	c	(T)12cgcctctaaaaatacttcagaatattcatgggattttacacgaatagcgtattcaatg(T)10	80	1381	1460	--
PB.1935.1|PIN_chr10:56563963-56573470(+)|transcript/14066	1	p1	(T)10	10	2549	2558	--
PB.1936.2|PIN_chr10:56704198-56745110(+)|transcript/2489	1	p3	(AGG)5	15	3048	3062	--
PB.1936.2|PIN_chr10:56704198-56745110(+)|transcript/2489	2	p1	(T)10	10	4128	4137	--
PB.1937.1|PIN_chr10:56941050-56947899(+)|transcript/12482	1	p3	(ACG)5	15	692	706	--
PB.1937.1|PIN_chr10:56941050-56947899(+)|transcript/12482	2	p1	(A)10	10	2850	2859	--
PB.1939.1|PIN_chr10:57108442-57153314(-)|transcript/79	1	p1	(T)11	11	6581	6591	--
PB.1939.1|PIN_chr10:57108442-57153314(-)|transcript/79	2	p1	(T)10	10	6711	6720	--
PB.1941.1|PIN_chr10:57348211-57353895(-)|transcript/13438	1	p1	(A)10	10	2573	2582	--
PB.1945.1|PIN_chr10:57883475-57948627(-)|transcript/6776	1	p1	(T)10	10	3425	3434	--
PB.1946.1|PIN_chr10:57958247-57979859(-)|transcript/1368	1	p1	(G)13	13	4852	4864	--
PB.1946.2|PIN_chr10:57958247-57979859(-)|transcript/1535	1	p1	(G)12	12	4683	4694	--
PB.1946.3|PIN_chr10:57958251-57979834(-)|transcript/1333	1	p1	(G)12	12	4844	4855	--
PB.1947.1|PIN_chr10:57994385-58073885(-)|transcript/1280	1	p2	(TA)11	22	3167	3188	--
PB.1947.1|PIN_chr10:57994385-58073885(-)|transcript/1280	2	p1	(T)11	11	3339	3349	--
PB.1947.2|PIN_chr10:57994391-58073885(-)|transcript/1162	1	p2	(TA)10	20	3245	3264	--
PB.1947.2|PIN_chr10:57994391-58073885(-)|transcript/1162	2	p1	(T)10	10	3413	3422	--
PB.1947.3|PIN_chr10:57994391-58073885(-)|transcript/1233	1	p2	(TA)9	18	3211	3228	--
PB.1947.3|PIN_chr10:57994391-58073885(-)|transcript/1233	2	p1	(T)13	13	3377	3389	--
PB.1947.4|PIN_chr10:57994391-58073885(-)|transcript/1409	1	p2	(AG)6	12	1724	1735	--
PB.1947.4|PIN_chr10:57994391-58073885(-)|transcript/1409	2	p2	(TA)9	18	3075	3092	--
PB.1947.4|PIN_chr10:57994391-58073885(-)|transcript/1409	3	p1	(T)12	12	3241	3252	--
PB.1948.1|PIN_chr10:58150582-58247494(-)|transcript/12117	1	c	(T)13gtttgttgttttgttttttgttgttttgttttgtgtgttttttttgtggg(T)10	73	7	79	--
PB.1948.1|PIN_chr10:58150582-58247494(-)|transcript/12117	2	p1	(T)10	10	2732	2741	--
PB.1948.2|PIN_chr10:58150582-58195309(-)|transcript/5283	1	p1	(T)10	10	3626	3635	--
PB.1948.3|PIN_chr10:58231499-58233385(-)|transcript/24335	1	p1	(T)10	10	1584	1593	--
PB.1949.1|PIN_chr10:58469285-58486718(+)|transcript/18158	1	p1	(A)11	11	744	754	--
PB.1949.1|PIN_chr10:58469285-58486718(+)|transcript/18158	2	p1	(T)10	10	2121	2130	--
PB.1955.1|PIN_chr10:59106724-59125388(-)|transcript/1531	1	p2	(TA)6	12	2499	2510	--
PB.1955.2|PIN_chr10:59106724-59125387(-)|transcript/962	1	p2	(TA)6	12	2777	2788	--
PB.1959.2|PIN_chr10:59421024-59427841(-)|transcript/24986	1	p1	(G)12	12	1288	1299	--
PB.1964.1|PIN_chr10:59649461-59680951(-)|transcript/14326	1	p1	(T)15	15	2186	2200	--
PB.1965.1|PIN_chr10:59717267-59719349(-)|transcript/21443	1	p1	(T)10	10	1745	1754	--
PB.1967.1|PIN_chr10:59994024-60015310(-)|transcript/11816	1	p1	(T)10	10	1435	1444	--
PB.1969.2|PIN_chr10:60130005-60142605(+)|transcript/11868	1	p1	(T)10	10	3007	3016	--
PB.1975.2|PIN_chr10:60599890-60626186(+)|transcript/11345	1	p3	(GAA)5	15	2289	2303	--
PB.1978.2|PIN_chr10:60656740-60674044(-)|transcript/17540	1	p1	(T)10	10	707	716	--
PB.1987.1|PIN_chr10:61364998-61378804(+)|transcript/2836	1	p1	(T)10	10	3391	3400	--
PB.1987.1|PIN_chr10:61364998-61378804(+)|transcript/2836	2	p1	(T)11	11	3904	3914	--
PB.1987.1|PIN_chr10:61364998-61378804(+)|transcript/2836	3	p1	(T)10	10	4028	4037	--
PB.1989.1|PIN_chr10:61574839-61583914(+)|transcript/16914	1	p1	(A)12	12	2471	2482	--
PB.1989.3|PIN_chr10:61574839-61583791(+)|transcript/18464	1	p1	(A)10	10	2456	2465	--
PB.1992.1|PIN_chr10:61844798-61860920(+)|transcript/13680	1	p1	(T)12	12	2628	2639	--
PB.1994.1|PIN_chr10:61883827-61893738(+)|transcript/19889	1	p1	(A)10	10	1519	1528	--
PB.1997.1|PIN_chr10:62333045-62366729(+)|transcript/355	1	p1	(T)10	10	5665	5674	--
PB.1998.4|PIN_chr10:62451187-62460881(-)|transcript/20348	1	c	(G)11tataggaatcatcctgtctgtccgtcc(GTCT)5	58	1587	1644	--
PB.2001.1|PIN_chr10:62661525-62687486(-)|transcript/1833	1	p1	(A)10	10	4422	4431	--
PB.2001.2|PIN_chr10:62661528-62687474(-)|transcript/2236	1	p1	(A)10	10	4321	4330	--
PB.2005.1|PIN_chr10:62816547-62836285(-)|transcript/8646	1	p1	(A)13	13	3132	3144	--
PB.2005.2|PIN_chr10:62816951-62836285(-)|transcript/11833	1	p1	(T)12	12	1469	1480	--
PB.2013.1|PIN_chr10:63684523-63721515(-)|transcript/1899	1	p1	(A)11	11	3558	3568	--
PB.2013.1|PIN_chr10:63684523-63721515(-)|transcript/1899	2	c	(T)10cactattttgcatttacatgttcttttctgatacacgtgaagttttattgttgaagtcaggttccacatttcccaaaaaaatttaaaatgtgtacaaa(T)11	119	4316	4434	--
PB.2013.2|PIN_chr10:63684524-63702365(-)|transcript/2884	1	p1	(A)10	10	2424	2433	--
PB.2013.2|PIN_chr10:63684524-63702365(-)|transcript/2884	2	p1	(A)11	11	3301	3311	--
PB.2013.2|PIN_chr10:63684524-63702365(-)|transcript/2884	3	c	(T)11cactattttgcttttacatgttcttttctgatacacgtgaagttttattgttgaagtcaggttccacattttcccaaaaaaatttataatgtgtacaaa(T)12	122	4066	4187	--
PB.2013.3|PIN_chr10:63684527-63702390(-)|transcript/2804	1	p1	(A)10	10	3301	3310	--
PB.2017.1|PIN_chr10:63890801-63895935(-)|transcript/28277	1	p1	(A)10	10	762	771	--
PB.2017.2|PIN_chr10:63891115-63895935(-)|transcript/30856	1	p1	(A)11	11	760	770	--
PB.2018.1|PIN_chr10:63970697-63988801(+)|transcript/5640	1	p1	(T)10	10	3582	3591	--
PB.2018.1|PIN_chr10:63970697-63988801(+)|transcript/5640	2	p1	(T)10	10	3783	3792	--
PB.2018.2|PIN_chr10:63970708-63988801(+)|transcript/5452	1	p1	(T)11	11	3777	3787	--
PB.2018.3|PIN_chr10:63970713-63988800(+)|transcript/5604	1	p1	(T)12	12	3737	3748	--
PB.2018.4|PIN_chr10:63970714-63988799(+)|transcript/5797	1	p1	(T)11	11	3743	3753	--
PB.2019.1|PIN_chr10:63988517-63992202(-)|transcript/27111	1	p1	(A)10	10	1243	1252	--
PB.2020.3|PIN_chr10:63998702-64003270(-)|transcript/24097	1	p1	(T)10	10	1032	1041	--
PB.2021.1|PIN_chr10:64022926-64024986(+)|transcript/20486	1	p1	(C)13	13	628	640	--
PB.2022.1|PIN_chr10:64186973-64214026(-)|transcript/2757	1	p1	(T)14	14	2859	2872	--
PB.2022.1|PIN_chr10:64186973-64214026(-)|transcript/2757	2	p1	(T)10	10	4188	4197	--
PB.2024.1|PIN_chr10:64360003-64375978(+)|transcript/5587	1	p1	(T)10	10	2675	2684	--
PB.2029.1|PIN_chr10:64680263-64684853(+)|transcript/11757	1	c	(CAT)5(CAA)9	42	2373	2414	--
PB.2031.1|PIN_chr10:64912459-64918898(+)|transcript/20288	1	p1	(T)11	11	1678	1688	--
PB.2031.1|PIN_chr10:64912459-64918898(+)|transcript/20288	2	p1	(T)10	10	1817	1826	--
PB.2031.2|PIN_chr10:64912468-64919037(+)|transcript/18743	1	p1	(T)11	11	1659	1669	--
PB.2031.2|PIN_chr10:64912468-64919037(+)|transcript/18743	2	p1	(T)10	10	1799	1808	--
PB.2032.1|PIN_chr10:64933444-64937762(-)|transcript/19478	1	p1	(A)11	11	173	183	--
PB.2037.1|PIN_chr10:65955436-66004210(+)|transcript/16612	1	p1	(A)11	11	1929	1939	--
PB.2038.2|PIN_chr10:66014381-66021643(+)|transcript/2154	1	p1	(T)11	11	1438	1448	--
PB.2040.2|PIN_chr10:66023866-66075970(-)|transcript/2056	1	p1	(T)12	12	2682	2693	--
PB.2040.3|PIN_chr10:66023866-66074090(-)|transcript/2532	1	p1	(T)12	12	2540	2551	--
PB.2040.3|PIN_chr10:66023866-66074090(-)|transcript/2532	2	p1	(T)17	17	3211	3227	--
PB.2041.1|PIN_chr10:66132103-66162425(-)|transcript/3342	1	p3	(AAG)5	15	1607	1621	--
PB.2041.1|PIN_chr10:66132103-66162425(-)|transcript/3342	2	p4	(AGAT)5	20	4154	4173	--
PB.2041.2|PIN_chr10:66132269-66162441(-)|transcript/4687	1	p3	(AAG)5	15	1624	1638	--
PB.2041.3|PIN_chr10:66132295-66162223(-)|transcript/6490	1	p3	(AAG)5	15	1395	1409	--
PB.2041.4|PIN_chr10:66132545-66162441(-)|transcript/6319	1	p3	(AAG)5	15	1623	1637	--
PB.2042.2|PIN_chr10:66276929-66280575(+)|transcript/4154	1	p1	(T)10	10	4045	4054	--
PB.2045.1|PIN_chr10:66360733-66371499(+)|transcript/23832	1	p1	(T)13	13	829	841	--
PB.2045.2|PIN_chr10:66366200-66371499(+)|transcript/23861	1	p1	(T)10	10	839	848	--
PB.2048.3|PIN_chr10:66563875-66579956(-)|transcript/2867	1	p1	(T)10	10	3171	3180	--
PB.2048.3|PIN_chr10:66563875-66579956(-)|transcript/2867	2	p1	(T)10	10	3550	3559	--
PB.2051.1|PIN_chr10:66656954-66671262(+)|transcript/11339	1	p2	(TA)6	12	2405	2416	--
PB.2051.2|PIN_chr10:66657044-66671267(+)|transcript/11595	1	p2	(TA)6	12	2315	2326	--
PB.2051.3|PIN_chr10:66659500-66671262(+)|transcript/10451	1	p2	(TA)6	12	2387	2398	--
PB.2055.1|PIN_chr10:67119137-67130494(+)|transcript/1931	1	p1	(A)15	15	1800	1814	--
PB.2055.1|PIN_chr10:67119137-67130494(+)|transcript/1931	2	p1	(T)12	12	4223	4234	--
PB.2056.1|PIN_chr10:67195228-67202900(-)|transcript/17562	1	p2	(TA)7	14	2021	2034	--
PB.2058.1|PIN_chr10:67665300-67700434(-)|transcript/5169	1	p2	(AG)21	42	3753	3794	--
PB.2060.1|PIN_chr10:67814153-67815647(+)|transcript/26855	1	p1	(C)11	11	1158	1168	--
PB.2061.1|PIN_chr10:67950677-67977938(+)|transcript/164	1	p1	(T)10	10	2368	2377	--
PB.2061.1|PIN_chr10:67950677-67977938(+)|transcript/164	2	p1	(T)16	16	4129	4144	--
PB.2061.1|PIN_chr10:67950677-67977938(+)|transcript/164	3	p1	(T)10	10	5889	5898	--
PB.2061.2|PIN_chr10:67972228-67977938(+)|transcript/7702	1	p1	(T)16	16	800	815	--
PB.2061.2|PIN_chr10:67972228-67977938(+)|transcript/7702	2	p1	(T)10	10	2558	2567	--
PB.2063.1|PIN_chr10:68027609-68031645(+)|transcript/28840	1	p1	(T)10	10	1188	1197	--
PB.2064.1|PIN_chr10:68053533-68076371(+)|transcript/845	1	p1	(A)10	10	2889	2898	--
PB.2065.1|PIN_chr10:68101361-68106995(+)|transcript/29647	1	p1	(A)10	10	726	735	--
PB.2069.1|PIN_chr10:68349819-68357185(+)|transcript/43	1	p1	(T)22	22	6620	6641	--
PB.2071.1|PIN_chr10:68415065-68418132(-)|transcript/11672	1	p2	(GA)30	60	1606	1665	--
PB.2071.1|PIN_chr10:68415065-68418132(-)|transcript/11672	2	p2	(AT)7	14	2151	2164	--
PB.2072.1|PIN_chr10:68451354-68462863(+)|transcript/9336	1	p2	(CT)10	20	2506	2525	--
PB.2073.1|PIN_chr10:68474737-68479860(-)|transcript/8015	1	p1	(A)10	10	1768	1777	--
PB.2074.1|PIN_chr10:68534595-68538662(-)|transcript/16834	1	p2	(AT)7	14	1180	1193	--
PB.2074.1|PIN_chr10:68534595-68538662(-)|transcript/16834	2	p1	(T)10	10	1676	1685	--
PB.2076.1|PIN_chr10:68623684-68624552(-)|transcript/30546	1	p1	(A)10	10	703	712	--
PB.2078.2|PIN_chr10:68759587-68779538(+)|transcript/24005	1	p1	(T)10	10	1634	1643	--
PB.2083.1|PIN_chr10:69601707-69635966(+)|transcript/15459	1	c	(T)11aga(T)12	26	1192	1217	--
PB.2083.1|PIN_chr10:69601707-69635966(+)|transcript/15459	2	c*	(A)13(AT)6*aaagggaaattgtcaaacatctaccagcgatcggttacctaaaactttcagaagggagctcgaccggggagtttggggaaaaagtgttttgatct(A)10	129	1552	1680	--
PB.2087.1|PIN_chr10:69724338-69727466(+)|transcript/11121	1	p1	(T)13	13	958	970	--
PB.2088.1|PIN_chr10:69744254-69753293(+)|transcript/26880	1	p1	(T)12	12	643	654	--
PB.2088.1|PIN_chr10:69744254-69753293(+)|transcript/26880	2	p1	(T)10	10	862	871	--
PB.2088.1|PIN_chr10:69744254-69753293(+)|transcript/26880	3	p1	(A)13	13	1155	1167	--
PB.2088.2|PIN_chr10:69745588-69753292(+)|transcript/26991	1	p1	(T)10	10	802	811	--
PB.2088.2|PIN_chr10:69745588-69753292(+)|transcript/26991	2	p1	(A)10	10	1095	1104	--
PB.2088.3|PIN_chr10:69745590-69753292(+)|transcript/20752	1	p1	(T)10	10	1589	1598	--
PB.2088.3|PIN_chr10:69745590-69753292(+)|transcript/20752	2	p1	(A)11	11	1882	1892	--
PB.2096.1|PIN_chr10:70667230-70672205(-)|transcript/9280	1	p1	(A)12	12	2932	2943	--
PB.2096.2|PIN_chr10:70667231-70672205(-)|transcript/9495	1	p1	(A)10	10	2670	2679	--
PB.2096.2|PIN_chr10:70667231-70672205(-)|transcript/9495	2	p1	(A)11	11	2933	2943	--
PB.2096.3|PIN_chr10:70667678-70672205(-)|transcript/13054	1	p1	(A)13	13	2687	2699	--
PB.2097.1|PIN_chr10:70728878-70735764(-)|transcript/24189	1	p1	(T)11	11	1295	1305	--
PB.2097.1|PIN_chr10:70728878-70735764(-)|transcript/24189	2	p1	(A)11	11	1712	1722	--
PB.2099.1|PIN_chr10:70759535-70788028(-)|transcript/6587	1	p1	(T)10	10	1640	1649	--
PB.2100.2|PIN_chr10:70803107-70826657(+)|transcript/12889	1	p1	(T)16	16	2078	2093	--
PB.2103.1|PIN_chr10:71099135-71112118(+)|transcript/10489	1	p2	(AT)9	18	1017	1034	--
PB.2103.2|PIN_chr10:71099135-71112120(+)|transcript/6440	1	p2	(AT)9	18	1541	1558	--
PB.2107.1|PIN_chr10:71320883-71336598(+)|transcript/9566	1	p1	(T)10	10	2743	2752	--
PB.2109.2|PIN_chr10:71374832-71379462(+)|transcript/21395	1	c	(A)17t(A)15	33	1799	1831	--
PB.2114.2|PIN_chr10:72053119-72062701(-)|transcript/9612	1	p1	(T)13	13	1524	1536	--
PB.2114.2|PIN_chr10:72053119-72062701(-)|transcript/9612	2	p1	(A)10	10	2825	2834	--
PB.2119.3|PIN_chr10:72607606-72610853(+)|transcript/10260	1	p1	(A)14	14	1808	1821	--
PB.2119.3|PIN_chr10:72607606-72610853(+)|transcript/10260	2	p1	(T)12	12	3130	3141	--
PB.2119.4|PIN_chr10:72653797-72700182(+)|transcript/11916	1	c	(TA)8ttaaaaatttga(T)10	38	793	830	--
PB.2119.4|PIN_chr10:72653797-72700182(+)|transcript/11916	2	p1	(A)11	11	1469	1479	--
PB.2119.4|PIN_chr10:72653797-72700182(+)|transcript/11916	3	p2	(AT)7	14	1737	1750	--
PB.2119.4|PIN_chr10:72653797-72700182(+)|transcript/11916	4	p1	(A)10	10	2831	2840	--
PB.2119.4|PIN_chr10:72653797-72700182(+)|transcript/11916	5	p2	(TA)7	14	3025	3038	--
PB.2119.5|PIN_chr10:72653797-72700197(+)|transcript/13278	1	c	(TA)9ttaaaaatttga(T)10	40	792	831	--
PB.2119.5|PIN_chr10:72653797-72700197(+)|transcript/13278	2	p1	(A)13	13	1470	1482	--
PB.2119.5|PIN_chr10:72653797-72700197(+)|transcript/13278	3	p2	(AT)8	16	1739	1754	--
PB.2119.5|PIN_chr10:72653797-72700197(+)|transcript/13278	4	p2	(TA)9	18	2883	2900	--
PB.2119.6|PIN_chr10:72653797-72655508(+)|transcript/24952	1	c	(TA)9ttaaaaatttga(T)10	40	947	986	--
PB.2119.6|PIN_chr10:72653797-72655508(+)|transcript/24952	2	p1	(A)11	11	1625	1635	--
PB.2119.7|PIN_chr10:72653797-72700182(+)|transcript/25654	1	p2	(TA)9	18	1436	1453	--
PB.2119.8|PIN_chr10:72653797-72700198(+)|transcript/25975	1	p2	(TA)7	14	1452	1465	--
PB.2119.11|PIN_chr10:72653901-72700181(+)|transcript/27654	1	p2	(TA)9	18	1331	1348	--
PB.2120.6|PIN_chr10:73053361-73069342(-)|transcript/10559	1	p1	(A)10	10	2436	2445	--
PB.2123.1|PIN_chr10:73415347-73427054(+)|transcript/16686	1	p1	(T)10	10	2350	2359	--
PB.2127.1|PIN_chr10:73987654-73998641(+)|transcript/28890	1	p1	(C)16	16	1052	1067	--
PB.2127.2|PIN_chr10:73987736-73999337(+)|transcript/22810	1	p1	(C)15	15	985	999	--
PB.2130.1|PIN_chr10:74223684-74225900(+)|transcript/27514	1	p1	(T)10	10	1318	1327	--
PB.2131.1|PIN_chr10:74240559-74244021(+)|transcript/22685	1	p1	(T)14	14	1846	1859	--
PB.2131.2|PIN_chr10:74240607-74244021(+)|transcript/20201	1	p1	(T)18	18	2116	2133	--
PB.2131.3|PIN_chr10:74240635-74244021(+)|transcript/21941	1	p1	(T)18	18	1845	1862	--
PB.2131.4|PIN_chr10:74240674-74244021(+)|transcript/23995	1	p1	(T)20	20	1684	1703	--
PB.2136.1|PIN_chr10:75307205-75321959(+)|transcript/2990	1	p3	(ATG)8	24	1038	1061	--
PB.2141.1|PIN_chr10:76003931-76017629(-)|transcript/24439	1	p1	(A)12	12	162	173	--
PB.2143.1|PIN_chr10:76244462-76263617(+)|transcript/6352	1	c	(TA)8(T)11	27	2077	2103	--
PB.2144.1|PIN_chr10:76334456-76351193(+)|transcript/5140	1	p1	(T)11	11	2902	2912	--
PB.2144.1|PIN_chr10:76334456-76351193(+)|transcript/5140	2	p1	(C)22	22	3281	3302	--
PB.2144.2|PIN_chr10:76340523-76351147(+)|transcript/8545	1	p1	(T)12	12	2326	2337	--
PB.2144.2|PIN_chr10:76340523-76351147(+)|transcript/8545	2	p1	(C)20	20	2705	2724	--
PB.2148.1|PIN_chr10:76742551-76744255(+)|transcript/24916	1	p1	(G)14	14	1	14	--
PB.2150.3|PIN_chr10:76553869-76825189(-)|transcript/9000	1	p1	(T)12	12	2387	2398	--
PB.2150.4|PIN_chr10:76641780-76664992(-)|transcript/1907	1	p1	(A)11	11	215	225	--
PB.2150.4|PIN_chr10:76641780-76664992(-)|transcript/1907	2	p1	(T)10	10	3756	3765	--
PB.2150.5|PIN_chr10:76780553-76781724(-)|transcript/29066	1	p2	(TA)7	14	537	550	--
PB.2150.6|PIN_chr10:76812693-76815798(-)|transcript/10998	1	p1	(C)11	11	1159	1169	--
PB.2155.1|PIN_chr10:77352065-77385735(+)|transcript/7424	1	p1	(G)10	10	2955	2964	--
PB.2160.1|PIN_chr10:77876880-77891638(-)|transcript/11750	1	c	(T)11gtaaa(T)11	27	2550	2576	--
PB.2165.3|PIN_chr10:78275734-78296636(+)|transcript/1441	1	p1	(A)11	11	4409	4419	--
PB.2165.4|PIN_chr10:78283077-78296240(+)|transcript/10312	1	p1	(A)12	12	3171	3182	--
PB.2167.1|PIN_chr10:78509697-78529708(-)|transcript/16787	1	p3	(AAG)5	15	173	187	--
PB.2168.1|PIN_chr10:78729631-78737078(-)|transcript/9195	1	p2	(AG)6	12	3112	3123	--
PB.2170.1|PIN_chr10:78753932-78762799(-)|transcript/1183	1	p3	(TTG)5	15	2973	2987	--
PB.2170.1|PIN_chr10:78753932-78762799(-)|transcript/1183	2	p1	(T)11	11	4667	4677	--
PB.2172.1|PIN_chr10:78963952-78975579(-)|transcript/27181	1	p1	(A)11	11	988	998	--
PB.2173.2|PIN_chr10:78993092-79001586(+)|transcript/7726	1	p1	(T)10	10	2543	2552	--
PB.2181.1|PIN_chr10:79769152-79772029(+)|transcript/13827	1	c	(AG)15gagaggagagag(GA)9	60	1263	1322	--
PB.2186.1|PIN_chr10:79916349-79954516(-)|transcript/6388	1	p1	(T)10	10	3579	3588	--
PB.2187.1|PIN_chr10:79963827-79975028(+)|transcript/1209	1	p3	(GAT)6	18	931	948	--
PB.2187.1|PIN_chr10:79963827-79975028(+)|transcript/1209	2	c	(A)12cagcttcgatgatctatgcacactgcctgtattcaaagatatgttttcttactgaatgaggacgttgaagaccaatg(A)10	99	4986	5084	--
PB.2188.1|PIN_chr10:79977930-79992180(+)|transcript/16802	1	p1	(T)10	10	2060	2069	--
PB.2195.1|PIN_chr10:80115452-80126566(+)|transcript/6324	1	p1	(T)10	10	2174	2183	--
PB.2195.1|PIN_chr10:80115452-80126566(+)|transcript/6324	2	p1	(C)19	19	3387	3405	--
PB.2198.1|PIN_chr10:80422227-80475075(-)|transcript/6	1	p1	(T)10	10	5974	5983	--
PB.2198.1|PIN_chr10:80422227-80475075(-)|transcript/6	2	p1	(T)12	12	8727	8738	--
PB.2206.1|PIN_chr10:81097475-81100247(-)|transcript/15705	1	p1	(A)10	10	1769	1778	--
PB.2210.5|PIN_chr10:81199134-81241872(+)|transcript/619	1	p1	(A)10	10	2903	2912	--
PB.2210.13|PIN_chr10:81212000-81241869(+)|transcript/702	1	p1	(A)11	11	2673	2683	--
PB.2210.17|PIN_chr10:81223048-81241868(+)|transcript/4919	1	p1	(A)10	10	1121	1130	--
PB.2212.1|PIN_chr10:81310898-81360615(+)|transcript/7237	1	p1	(A)11	11	2609	2619	--
PB.2212.2|PIN_chr10:81310903-81360610(+)|transcript/7492	1	p1	(A)16	16	2618	2633	--
PB.2212.4|PIN_chr10:81310908-81360624(+)|transcript/7594	1	p1	(A)11	11	2577	2587	--
PB.2212.5|PIN_chr10:81310922-81360615(+)|transcript/3810	1	p1	(A)11	11	3212	3222	--
PB.2212.9|PIN_chr10:81311148-81360615(+)|transcript/7968	1	p1	(A)11	11	2518	2528	--
PB.2212.10|PIN_chr10:81311155-81360615(+)|transcript/7370	1	p1	(A)11	11	2587	2597	--
PB.2216.1|PIN_chr10:81525567-81531395(+)|transcript/19612	1	p2	(GA)12	24	465	488	--
PB.2216.1|PIN_chr10:81525567-81531395(+)|transcript/19612	2	p1	(T)13	13	2089	2101	--
PB.2217.1|PIN_chr10:81536686-81540757(-)|transcript/26302	1	p1	(A)12	12	560	571	--
PB.2224.1|PIN_chr10:81934485-82000429(+)|transcript/28691	1	p2	(GA)26	52	1095	1146	--
PB.2224.2|PIN_chr10:81934491-82000429(+)|transcript/29050	1	p2	(GA)23	46	1085	1130	--
PB.2226.1|PIN_chr10:82097051-82104390(+)|transcript/12852	1	p1	(T)11	11	1678	1688	--
PB.2228.1|PIN_chr10:82304450-82306744(-)|transcript/19697	1	p1	(T)11	11	1952	1962	--
PB.2234.1|PIN_chr10:83510614-83528237(+)|transcript/534	1	p1	(G)14	14	4976	4989	--
PB.2234.1|PIN_chr10:83510614-83528237(+)|transcript/534	2	p1	(T)10	10	5453	5462	--
PB.2243.1|PIN_chr10:83938855-83983896(+)|transcript/1179	1	p1	(T)10	10	395	404	--
PB.2252.2|PIN_chr10:84836300-84843978(+)|transcript/6115	1	p1	(T)11	11	1555	1565	--
PB.2253.10|PIN_chr10:84814967-84885357(-)|transcript/23946	1	p1	(T)10	10	1646	1655	--
PB.2253.11|PIN_chr10:84814970-84880248(-)|transcript/23155	1	p1	(T)11	11	1749	1759	--
PB.2257.1|PIN_chr10:85053766-85065147(-)|transcript/11497	1	p4	(TGTC)7	28	2692	2719	--
PB.2257.2|PIN_chr10:85053971-85065135(-)|transcript/13875	1	p2	(TA)6	12	1819	1830	--
PB.2263.2|PIN_chr10:85423874-85457772(+)|transcript/2221	1	p2	(CT)10	20	1943	1962	--
PB.2264.1|PIN_chr10:85465920-85498251(-)|transcript/2155	1	p1	(T)11	11	4232	4242	--
PB.2264.2|PIN_chr10:85465922-85498265(-)|transcript/1708	1	p1	(T)10	10	4249	4258	--
PB.2267.1|PIN_chr10:86016082-86023896(-)|transcript/15865	1	p1	(T)22	22	2681	2702	--
PB.2268.1|PIN_chr10:86341024-86367996(-)|transcript/4131	1	c	(A)13gaaaagaaaatctcttaaatccactttgacagtttggttttaaggcattgaatattcaagtag(T)10cagttgtgtgaaaaacaagtatatgacatgtgaatttaaaaaaaaggt(A)11	145	3266	3410	--
PB.2268.1|PIN_chr10:86341024-86367996(-)|transcript/4131	2	p1	(T)10	10	3519	3528	--
PB.2268.3|PIN_chr10:86357515-86367992(-)|transcript/24908	1	p4	(CTGT)5	20	506	525	--
PB.2268.3|PIN_chr10:86357515-86367992(-)|transcript/24908	2	p1	(G)11	11	1631	1641	--
PB.2271.1|PIN_chr10:86429216-86442887(+)|transcript/24806	1	p3	(GAG)5	15	1479	1493	--
PB.2271.2|PIN_chr10:86429232-86443974(+)|transcript/19454	1	p3	(GAG)5	15	1463	1477	--
PB.2272.1|PIN_chr10:86452878-86463661(-)|transcript/13689	1	p1	(A)11	11	2549	2559	--
PB.2276.1|PIN_chr10:86858871-86861603(-)|transcript/23285	1	p2	(AG)9	18	1808	1825	--
PB.2277.1|PIN_chr10:86920464-86953967(+)|transcript/2437	1	p1	(T)10	10	3817	3826	--
PB.2282.1|PIN_chr11:726323-731995(+)|transcript/14742	1	p1	(T)10	10	1474	1483	--
PB.2287.1|PIN_chr11:1178247-1202121(-)|transcript/22345	1	p3	(GAG)5	15	663	677	--
PB.2291.1|PIN_chr11:1856347-1873775(+)|transcript/1994	1	p1	(A)10	10	4298	4307	--
PB.2295.2|PIN_chr11:2704228-2709370(+)|transcript/1249	1	c	(A)11caaaacaaaacaa(AAAC)6	48	4626	4673	--
PB.2298.1|PIN_chr11:3209472-3232009(-)|transcript/2253	1	p1	(T)12	12	2956	2967	--
PB.2298.2|PIN_chr11:3210926-3232002(-)|transcript/10603	1	p1	(T)12	12	2942	2953	--
PB.2299.1|PIN_chr11:3743128-3771541(-)|transcript/12780	1	p1	(T)11	11	2351	2361	--
PB.2299.3|PIN_chr11:3743449-3771541(-)|transcript/15940	1	p1	(T)11	11	2357	2367	--
PB.2299.4|PIN_chr11:3743580-3771541(-)|transcript/17555	1	p1	(T)10	10	2333	2342	--
PB.2301.1|PIN_chr11:4116929-4132659(+)|transcript/15543	1	p1	(A)12	12	1177	1188	--
PB.2301.2|PIN_chr11:4116935-4132657(+)|transcript/15628	1	p1	(A)11	11	1206	1216	--
PB.2301.3|PIN_chr11:4116974-4132657(+)|transcript/16992	1	p1	(T)18	18	2328	2345	--
PB.2301.4|PIN_chr11:4116974-4132138(+)|transcript/21285	1	p1	(A)12	12	1133	1144	--
PB.2301.4|PIN_chr11:4116974-4132138(+)|transcript/21285	2	p1	(A)17	17	2105	2121	--
PB.2301.5|PIN_chr11:4129867-4132647(+)|transcript/19133	1	p1	(A)12	12	634	645	--
PB.2301.5|PIN_chr11:4129867-4132647(+)|transcript/19133	2	p1	(A)10	10	1186	1195	--
PB.2303.1|PIN_chr11:4487659-4497882(+)|transcript/27425	1	p3	(GGT)5	15	338	352	--
PB.2303.1|PIN_chr11:4487659-4497882(+)|transcript/27425	2	p1	(T)10	10	922	931	--
PB.2308.2|PIN_chr11:4797321-4802401(+)|transcript/6736	1	p1	(T)12	12	3441	3452	--
PB.2308.6|PIN_chr11:4797337-4802401(+)|transcript/5347	1	p1	(T)13	13	3691	3703	--
[truncated: 5,388 more rows]
