# Supplementary material for: PacBio single molecule long-read sequencing provides insight into the complexity and diversity of the Pinctada fucata martensii transcriptome
Source: BMC Genomics. 2020 Jul 13;21:481. doi: 10.1186/s12864-020-06894-3 (PMC7359550; doi:10.1186/s12864-020-06894-3)
Supplement: Supplementary file 4 — Additional file 4: Table S4. Alternative polyadenylation analysis result. [file 12864_2020_6894_MOESM4_ESM.xls]

## Sheet: APA_result
Gene	strand	aligned reads	num sites	locations
PMA_10016557.G	-	26	1	37522743
PMA_10022888.G	+	5	1	77530
PMA_10006261.G	-	2	1	59889060
PMA_10014982.G	+	21	2	1.52091e+15
PMA_10015225.G	+	71	1	79099577
PMA_10018716.G	+	11	1	14082362
PMA_10021905.G	-	6	1	75602372
PMA_10024060.G	+	9	2	5309967035
PMA_10007898.G	-	3	1	43478244
PMA_10006311.G	-	31	2	9431594355
PMA_10006864.G	-	2	1	30739577
PMA_10015836.G	+	41	2	4.60348e+15
PMA_10002149.G	-	2	1	23543147
PMA_10032685.G	+	15	1	7362848
PMA_246.304.G	-	2	1	71110233
PMA_10013176.G	-	112	6	1.5035e+47
PMA_10022097.G	+	77	5	2.01754e+34
PMA_10017437.G	-	5	1	168600
PMA_10031513.G	+	2	1	53107905
PMA_10025683.G	+	17	2	3.27274e+15
PMA_10020023.G	+	5	1	45720341
PMA_10027274.G	+	7	2	2.86776e+15
PMA_180.541.G	-	58	3	1.03179e+23
PMA_310.536.G	+	8	1	53486263
PMA_10026433.G	-	183	1	580127
PMA_10028695.G	+	3	1	63151669
PMA_145.71.G	+	2	1	7210947
PMA_10022957.G	+	2	1	3663931
PMA_10023713.G	+	4	1	49849629
PMA_10000843.G	+	2	1	36925
PMA_10017756.G	-	5	1	2697069
PMA_10019871.G	-	4	1	85188690
PMA_10008769.G	+	11	1	54108620
PMA_10018995.G	-	124	3	1.90662e+23
PMA_10023114.G	+	12	2	4.22515e+15
PMA_10004712.G	+	27	2	7.53405e+15
PMA_10009359.G	+	3	1	8404429
PMA_10008217.G	+	2	1	53263826
PMA_10020544.G	-	5	1	91005407
PMA_10014571.G	+	7	2	3.52667e+15
PMA_10026457.G	-	22	1	48104317
PMA_10030654.G	+	7	1	73068536
PMA_323.103.G	+	5	2	1.25716e+15
PMA_10008277.G	+	6	1	18859168
PMA_10027382.G	-	5	1	380219
PMA_10013643.G	+	4	1	8130646
PMA_271.106.G	+	10	1	37682725
PMA_10011331.G	+	24	2	3.54713e+15
PMA_10020902.G	-	5	1	62735085
PMA_10017415.G	-	11	1	30076942
PMA_22.162.G	+	5	1	27038146
PMA_10028795.G	+	15	3	8.29505e+20
PMA_10003110.G	-	4	1	19189
PMA_10028323.G	+	9	1	48733960
PMA_10011541.G	-	6	1	57560264
PMA_10011387.G	-	3	1	22734638
PMA_10008409.G	-	27	2	2.95617e+15
PMA_10010929.G	-	11	1	42143059
PMA_10026393.G	+	5	1	37230902
PMA_10009309.G	-	99	1	10043811
PMA_10018416.G	+	109	10	3.32372e+79
PMA_10006724.G	-	3	1	113865
PMA_10031040.G	-	3	1	658498
PMA_10009462.G	-	2	1	48629885
PMA_10012238.G	+	5	1	9571959
PMA_10006166.G	+	10	2	3.51249e+15
PMA_10013587.G	-	5	1	54931215
PMA_10024252.G	+	2	1	77384384
PMA_10016338.G	+	20	3	5.16318e+23
PMA_10030214.G	+	27	2	5.08521e+15
PMA_10001751.G	+	18	3	2.69139e+23
PMA_10025543.G	+	2	1	316415
PMA_10004235.G	-	27	1	16311876
PMA_10028025.G	+	28	2	6.86264e+15
PMA_10014913.G	+	3	1	23181057
PMA_10026311.G	+	6	1	41200036
PMA_10017038.G	-	26	2	3.35183e+15
PMA_10013254.G	-	55	2	3.53029e+15
PMA_10022827.G	+	2	1	7517366
PMA_10013025.G	+	11	2	99060429904112
PMA_10019911.G	+	2	1	55472203
PMA_10030589.G	+	21	2	1.41695e+15
PMA_10015407.G	+	4	1	31921285
PMA_10030382.G	-	6	1	804816
PMA_10027451.G	-	33	2	5.45014e+15
PMA_10007788.G	-	3	1	74395719
PMA_10029175.G	-	9	1	3551527
PMA_10026359.G	+	49	2	7.35425e+15
PMA_10029728.G	-	18	1	5561093
PMA_10030590.G	-	6	1	14179444
PMA_10022396.G	-	15	1	1368049
PMA_10029919.G	-	9	1	219660
PMA_10018935.G	+	2	1	40940005
PMA_10013740.G	-	56	3	2.9879e+23
PMA_10003357.G	+	2	1	42741277
PMA_10028327.G	-	14	1	48802056
PMA_10013381.G	+	9	1	56250964
PMA_10013559.G	-	8	1	4349518
PMA_10002072.G	-	5	1	40088087
PMA_10002589.G	+	3	1	6090937
PMA_10029064.G	+	10	1	698857
PMA_10014531.G	-	24	1	77876888
PMA_10027204.G	-	9	1	28653583
PMA_10015935.G	+	14	1	30658610
PMA_10013749.G	-	24	1	53753311
PMA_10006424.G	-	341	3	7.55997e+23
PMA_10031077.G	+	29	3	6.40151e+23
PMA_10002516.G	+	4	1	7955
PMA_10012919.G	+	2	1	65983639
PMA_10009652.G	-	54	2	3.30567e+15
PMA_10031377.G	-	9	1	19694118
PMA_10015389.G	+	35	1	26879738
PMA_10009492.G	-	7	1	50782335
PMA_10023334.G	+	2	1	1788485
PMA_10012306.G	-	70	3	2.14041e+23
PMA_10003861.G	+	8	1	25840061
PMA_10028455.G	+	24	5	4.57947e+39
PMA_10032098.G	-	12	1	44991856
PMA_10011750.G	-	6	2	3.13264e+15
PMA_10002411.G	+	10	1	23874822
PMA_10026757.G	-	22	2	6.18648e+15
PMA_10011602.G	+	2	1	41575213
PMA_10015671.G	-	17	2	2.31291e+15
PMA_10016246.G	+	38	2	5.86451e+15
PMA_10032282.G	+	13	2	884552881815
PMA_10030416.G	-	3	1	16153343
PMA_10024084.G	+	4	1	34344542
PMA_10011001.G	+	2	1	16590957
PMA_10003300.G	+	24	1	18510
PMA_10021650.G	-	20	1	21535643
PMA_10029925.G	-	7	1	465230
PMA_10016765.G	+	59	4	1.25571e+31
PMA_10002786.G	-	19	2	7.20446e+15
PMA_10009266.G	-	3	1	54235196
PMA_10010461.G	-	3	1	36564557
PMA_10007683.G	+	17	2	75008237505761
PMA_10010742.G	+	37	4	1.96382e+31
PMA_10023278.G	-	4	1	8458320
PMA_10020586.G	-	7	2	2.42931e+15
PMA_10019966.G	+	2	1	48406752
PMA_10016439.G	+	2	1	25722790
PMA_10029482.G	+	77	4	5.5508e+31
PMA_10006193.G	-	2	1	23509824
PMA_10030746.G	-	5	1	14187613
PMA_10025378.G	-	3	1	40758335
PMA_10010205.G	-	9	2	90183579018382
PMA_10003441.G	-	4	1	1465909
PMA_10005959.G	-	41	1	87020025
PMA_10017317.G	+	16	3	5.2337e+20
PMA_10021810.G	-	2	1	59707634
PMA_10010960.G	+	8	2	5.04205e+15
PMA_10012987.G	+	2	1	26632856
PMA_10027822.G	+	11	3	8.38527e+23
PMA_10016934.G	+	19	4	1.17804e+27
PMA_10016130.G	-	22	3	2.48753e+23
PMA_10003209.G	+	20	2	2.01646e+15
PMA_10029734.G	-	9	2	54531025452896
PMA_10026665.G	+	3	1	16498894
PMA_10002086.G	+	42	1	36727355
PMA_10008645.G	-	3	1	49391773
PMA_302.636.G	+	11	2	5.23613e+15
PMA_10031327.G	-	33	1	24316830
PMA_10002036.G	-	3	1	3924087
PMA_10022464.G	-	3	1	16070510
PMA_10030364.G	+	27	3	3.90022e+17
PMA_10026851.G	+	9	2	4.98381e+15
PMA_10020235.G	-	2	1	2874046
PMA_512.235.G	+	9	1	3668923
PMA_10010523.G	-	15	2	6.75595e+15
PMA_10021384.G	+	14	2	3.60089e+15
PMA_10023918.G	+	5	1	12650676
PMA_10010361.G	-	7	2	9.30136e+15
PMA_10021865.G	+	10	2	84844388484458
PMA_10021730.G	+	7	1	14063212
PMA_10002031.G	-	34	1	38591
PMA_10011379.G	+	12	1	13382459
PMA_10020358.G	+	21	1	80436246
PMA_10004858.G	+	19	1	86705027
PMA_10005169.G	-	32	4	8.64158e+31
PMA_10029572.G	-	13	2	3.16011e+15
PMA_10013500.G	-	13	1	48771765
PMA_10021565.G	+	4	1	44729052
PMA_397.617.G	-	23	1	114136
PMA_10029099.G	+	7	1	32510949
PMA_10019865.G	-	6	1	85071037
PMA_10011890.G	-	15	1	12185887
PMA_10023059.G	+	26	2	5.6457e+15
PMA_10004747.G	-	717	4	2.95928e+27
PMA_10022555.G	-	6	1	49173268
PMA_10002108.G	-	2	1	31878120
PMA_10021373.G	-	3	1	16898950
PMA_10011464.G	-	3	1	73501566
PMA_10016624.G	+	3	1	12116240
PMA_21.885.G	+	2	1	47028531
PMA_10010649.G	-	4	1	102996529
PMA_10030427.G	-	8	2	1.59217e+15
PMA_456.183.G	+	22	1	87525745
PMA_10031811.G	-	18	2	1.73326e+15
PMA_10002754.G	+	11	1	40872212
PMA_10023094.G	-	4	1	15019273
PMA_10001650.G	-	18	1	10920258
PMA_10030324.G	-	33	1	40588140
PMA_10016817.G	-	3	1	79030246
PMA_10001609.G	-	5	1	42501400
PMA_10016164.G	-	5	1	10835108
PMA_124.341.G	-	5	1	80427440
PMA_10027657.G	+	7	1	42758909
PMA_10028879.G	+	216	2	1.99741e+15
PMA_10001992.G	+	13	3	8.44396e+23
PMA_10023742.G	+	7	1	25212185
PMA_10017646.G	-	199	1	295423
PMA_10004955.G	-	7	1	17864327
PMA_10010733.G	+	14	1	4375208
PMA_10014519.G	-	21	1	18090362
PMA_10028639.G	+	11	3	1.48605e+23
PMA_10007918.G	-	6	1	38856265
PMA_10020381.G	+	5	1	101336431
PMA_10007373.G	-	6	1	49826613
PMA_10006785.G	-	11	1	70783956
PMA_10025797.G	+	3	1	14501541
PMA_10002146.G	+	15	2	88112118809525
PMA_10029822.G	-	18	1	81408597
PMA_10014627.G	+	11	2	2.31819e+15
PMA_10022388.G	+	14	1	1567676
PMA_10011591.G	+	9	1	43618040
PMA_10023151.G	+	13	2	1.78717e+15
PMA_10003410.G	+	5	1	38677060
PMA_10026486.G	-	23	1	278813
PMA_10016735.G	+	4	1	646517
PMA_10002519.G	-	50	3	3.17809e+23
PMA_10002769.G	+	8	1	82742099
PMA_10012602.G	-	3	1	56333004
PMA_10009325.G	+	10	1	56139336
PMA_10020883.G	-	20	2	5.21242e+15
PMA_10011956.G	-	2	1	40369663
PMA_10030325.G	-	4	1	40610679
PMA_10013747.G	+	28	1	53699596
PMA_10020945.G	+	12	1	25285509
PMA_10027518.G	-	15	1	76451052
PMA_10022775.G	+	6	1	82410218
PMA_10020641.G	-	6	1	78672302
PMA_10030752.G	+	3	1	13890868
PMA_10025786.G	-	3	1	14131996
PMA_10020134.G	-	3	1	874027
PMA_10006871.G	+	47	3	2.66674e+23
PMA_10027484.G	-	3	1	72633515
PMA_10029705.G	+	48	4	7.31033e+31
PMA_10015570.G	+	27	3	6.09951e+23
PMA_10006594.G	-	13	3	7.70785e+23
PMA_10027462.G	+	28	1	54268473
PMA_10010532.G	+	7	1	81138701
PMA_10013588.G	+	16	2	5.49969e+15
PMA_10011614.G	-	13	2	5.92637e+15
PMA_10022501.G	+	5	1	89439751
PMA_10002623.G	-	7	1	20241418
PMA_10030628.G	+	5	1	25254360
PMA_10022621.G	-	3	1	403512
PMA_10015689.G	-	124	5	6.24473e+39
PMA_10029205.G	+	2	1	18609214
PMA_325.277.G	+	2	1	12216766
PMA_10010473.G	-	28	1	80358817
PMA_10028603.G	+	9	1	92037775
PMA_10024089.G	-	4	2	3.42527e+15
PMA_10002345.G	-	4	1	80812492
PMA_10032029.G	+	10	3	3.89479e+17
PMA_10016116.G	-	27	2	188684189708
PMA_10019545.G	+	26	1	65011293
PMA_10007392.G	-	33	6	7.53152e+41
PMA_10024736.G	+	4	1	48618708
PMA_10025295.G	-	11	3	4.17087e+23
PMA_10015124.G	+	5	1	80041
PMA_10005396.G	+	20	1	17134109
PMA_10021291.G	+	6439	2	5.03685e+15
PMA_10003298.G	+	13	2	2.90788e+15
PMA_10023699.G	-	13	1	43439254
PMA_10015627.G	+	6	2	59961385996478
PMA_10012807.G	+	3	1	9498528
PMA_10016627.G	+	6	2	1.21419e+15
PMA_10029755.G	+	3	1	42441714
PMA_309.431.G	-	4	1	29818315
PMA_10022751.G	-	9	1	72112019
PMA_518.640.G	+	2	1	23315
PMA_10027018.G	+	17	2	1.03266e+17
PMA_10028548.G	-	3	1	5190497
PMA_10003720.G	-	9	1	83792589
PMA_10009042.G	-	4	1	23723243
PMA_10032191.G	-	18	2	1.15871e+15
PMA_10000801.G	-	10	1	30249983
PMA_10032434.G	+	3	1	53640255
PMA_10024117.G	-	2	1	2675040
PMA_10009225.G	-	26	2	1.22288e+15
PMA_10017384.G	-	30	1	16806655
PMA_10007138.G	-	20	2	6.61323e+15
PMA_379.171.G	+	2	1	6773486
PMA_10004636.G	+	15	1	53754587
PMA_10026328.G	-	4	1	30390618
PMA_10005601.G	+	4	1	41887052
PMA_10009404.G	-	3	1	34935276
PMA_10028902.G	+	14	3	4.32966e+23
PMA_10031400.G	+	17	3	5.83708e+23
PMA_10007087.G	-	9	1	54341740
PMA_10011250.G	+	6	1	30733523
PMA_10016688.G	-	4	1	27553937
PMA_528.270.G	+	267	2	4.99132e+15
PMA_10023674.G	+	3	1	44308761
PMA_10008432.G	+	28	2	8.17494e+15
PMA_10014567.G	-	5	1	20051320
PMA_10003162.G	-	2	1	61098581
PMA_10005128.G	-	5	1	36956521
PMA_10008728.G	-	12	1	4733847
PMA_10023613.G	+	6	2	4.80648e+15
PMA_10002544.G	+	2	1	4559967
PMA_10030047.G	-	4	1	85313111
PMA_10029871.G	+	18	1	584935
PMA_423.766.G	+	5	1	30540835
PMA_10006834.G	+	20	2	5.64588e+15
PMA_10027541.G	-	6	1	11858990
PMA_10032216.G	-	3	1	4166725
PMA_10030168.G	-	15	2	6.63925e+15
PMA_10019103.G	-	14	3	2.07653e+23
PMA_10008321.G	-	8	1	10044972
PMA_10010832.G	-	6	1	75229976
PMA_10022395.G	+	2	1	1407955
PMA_10028536.G	-	43	1	4705456
PMA_10001906.G	+	11	1	48022305
PMA_10008018.G	-	20	2	6.78974e+15
PMA_10025394.G	+	45	3	4.03242e+23
PMA_10013390.G	-	13	2	5.60591e+15
PMA_13.159.G	-	54	3	8.74961e+23
PMA_10000809.G	-	8	1	21245
PMA_10010601.G	-	12	1	21223619
PMA_10008037.G	-	15	1	65442434
PMA_10016796.G	+	10	1	32092822
PMA_10011216.G	-	3	1	3509054
PMA_10015870.G	+	67	2	3.57062e+15
PMA_10026400.G	+	7	1	31201969
PMA_10009852.G	+	10	2	6799768017
PMA_10007234.G	+	154	2	5.28376e+15
PMA_10001381.G	+	16	1	18671160
PMA_10001139.G	-	55	4	3.20717e+31
PMA_10029304.G	+	3	1	42693062
PMA_10019859.G	+	3	1	62456456
PMA_10022657.G	+	9	2	2.02432e+15
PMA_10031625.G	-	8	1	19389927
PMA_10011463.G	+	9	1	1447760
PMA_10026799.G	-	32	2	2.40703e+15
PMA_10030927.G	-	18	2	414451421715
PMA_10002774.G	+	11	2	7.81483e+15
PMA_10000770.G	+	9	1	18811
PMA_10005685.G	-	4	1	37307674
PMA_10022556.G	+	27	2	4.91732e+15
PMA_10019012.G	-	3	1	51377658
PMA_10013166.G	+	220	3	6.37244e+17
PMA_10029098.G	-	4	1	32457203
PMA_10000839.G	-	10	2	2529426147
PMA_10003609.G	+	4	1	85093174
PMA_10029471.G	+	2	1	55288729
PMA_10002268.G	-	4	1	26364418
PMA_10005176.G	+	8	1	70242
PMA_10021843.G	-	47	1	8086213
PMA_32.740.G	-	3	1	4987951
PMA_10010429.G	-	9	1	22615971
PMA_10009929.G	-	2	1	30750320
PMA_10024827.G	-	5	1	6996146
PMA_10022091.G	-	7	2	21504012150430
PMA_10028916.G	+	8	1	49013915
PMA_10027737.G	-	14	1	79455681
PMA_10020099.G	+	6	1	28118352
PMA_10014234.G	-	7	1	82537750
PMA_10006382.G	+	9	1	63583236
PMA_10017885.G	-	19	1	91310769
PMA_10014827.G	-	3	1	40135693
PMA_10008013.G	+	10	2	4.97916e+15
PMA_10024883.G	+	7	1	42706654
PMA_10024200.G	-	6	1	8918412
PMA_10009782.G	+	21	1	41930730
PMA_10021768.G	-	213	3	7.31734e+20
PMA_10024169.G	+	14	1	55161830
PMA_10004910.G	-	230	3	8.35791e+23
PMA_10001729.G	+	2	1	46613009
PMA_10025353.G	-	3	1	14536478
PMA_10027852.G	+	8	1	15781930
PMA_10025485.G	+	35	2	191063215380
PMA_10023071.G	-	34	2	2.08927e+15
PMA_10009408.G	-	5	1	23851
PMA_10017485.G	-	2	1	5673829
PMA_10001948.G	+	36	2	4.93737e+15
PMA_10004506.G	+	294	1	82104384
PMA_10024925.G	-	50	4	4.73911e+31
PMA_10032258.G	+	171	2	4137340684
PMA_10029571.G	+	14	1	31631559
PMA_10016017.G	+	33	1	166596
PMA_10031568.G	+	4	1	41373216
PMA_10008770.G	-	9	1	54114636
PMA_10002132.G	-	36	2	67307846735125
PMA_10018759.G	+	393	3	6.72214e+23
PMA_10004513.G	+	50	2	49919424984729
PMA_10027441.G	-	3	1	57883475
PMA_10013758.G	-	10	1	57191009
PMA_10003461.G	+	5	1	56449959
PMA_10012782.G	-	5	1	49679781
PMA_10000775.G	-	10	1	51000915
PMA_10030581.G	-	4	1	13940829
PMA_10028066.G	-	2	1	18879286
PMA_10029768.G	-	14	1	42112242
PMA_10025443.G	+	3	1	10592978
PMA_10019148.G	-	3	1	45301975
PMA_10027827.G	-	2	1	83971769
PMA_10032211.G	+	5	1	11371089
PMA_10018091.G	-	9	2	42037214203879
PMA_10008093.G	-	2	1	48898449
PMA_10028889.G	+	33	4	2.02402e+31
PMA_10017244.G	-	2	1	4416576
PMA_10031640.G	+	152	1	19936511
PMA_10027005.G	-	5	1	103727049
PMA_88.326.G	+	5	1	20483073
PMA_10003973.G	-	24	2	105771106031
PMA_10012200.G	-	8	2	8.39356e+15
PMA_10017484.G	+	10	2	56683315670665
PMA_10001281.G	+	9	1	48329598
PMA_10014956.G	+	43	2	1.57626e+15
PMA_10020485.G	-	6	1	32329633
PMA_10022990.G	+	4	1	37947313
PMA_10001916.G	-	6	1	65778259
PMA_10005555.G	-	35	1	28867238
PMA_10007149.G	+	7	1	51668685
PMA_10018693.G	+	6	1	8131127
PMA_10017539.G	+	2	1	66675059
PMA_10017959.G	-	51	2	5.19362e+15
PMA_10025126.G	+	2	1	58523759
PMA_10011560.G	-	8	1	29941211
PMA_10026075.G	-	4	1	41875084
PMA_10016734.G	+	14	2	632076632343
PMA_10019220.G	+	22	1	84938467
PMA_10009719.G	+	30	1	26572180
PMA_10020230.G	+	8	3	1.05761e+23
PMA_10005702.G	+	2	1	36330236
PMA_10019143.G	-	34	2	39094443907429
PMA_10011066.G	+	15	1	31514909
PMA_10000541.G	-	44	2	64256728
PMA_10005219.G	-	5	1	31764147
PMA_10021363.G	-	21	3	6.21186e+23
PMA_10029390.G	+	3	1	59618087
PMA_10012756.G	+	2	1	44478678
PMA_10021464.G	+	19	2	6.51326e+15
PMA_10011556.G	+	7	2	3.32995e+15
PMA_10004091.G	-	15	1	47757247
PMA_10017950.G	+	2	1	51739534
PMA_10019719.G	-	11	2	2.23445e+15
PMA_10016604.G	+	2	1	20114597
PMA_491.163.G	-	3	1	33286035
PMA_10001451.G	+	618	5	2.9149e+39
PMA_10028433.G	+	61	1	42267204
PMA_10011127.G	+	44	2	89365678936812
PMA_10011339.G	-	12	1	66276061
PMA_10030626.G	-	11	1	25219832
PMA_10004099.G	-	23	3	1.02435e+17
PMA_10026050.G	-	3	1	35432327
PMA_10024327.G	+	21	2	3.59277e+15
PMA_10025640.G	+	9	1	1244607
PMA_10011533.G	-	450	2	5113855165
PMA_10021685.G	-	293	2	8.48449e+15
PMA_10029607.G	-	5	1	7893800
PMA_10028899.G	+	5	1	43198357
PMA_10020423.G	-	147	2	2.99662e+15
PMA_10020031.G	+	4	1	45906928
PMA_10029306.G	+	65	2	4.2721e+15
PMA_10004501.G	+	5	1	82066214
PMA_10028379.G	-	4	1	17584872
PMA_10008208.G	-	5	1	26563520
PMA_10001303.G	-	7	1	33335617
PMA_10007888.G	-	8	1	12214381
PMA_10017281.G	-	3	1	9018994
PMA_10016873.G	-	7	1	58698941
PMA_10023133.G	+	26	1	60414034
PMA_10006254.G	-	25	1	82364192
PMA_10004655.G	-	3	1	85419
PMA_10009889.G	-	8	1	64933445
PMA_10025617.G	-	35	2	3.93044e+15
PMA_10018439.G	-	6	1	5961087
PMA_10012036.G	+	66	1	33612709
PMA_10023957.G	+	66	2	443925443018
PMA_10001000.G	+	36	2	6.97623e+15
PMA_10023553.G	+	21	1	26015635
PMA_10023977.G	-	5	1	57953062
PMA_10015102.G	-	5	1	2570918
PMA_10012056.G	-	4	1	33362582
PMA_10027771.G	-	7	1	86729305
PMA_10015135.G	-	8	2	59326685933211
PMA_10005114.G	+	3	1	70778
PMA_10010628.G	-	14	1	39033115
PMA_10016092.G	+	15	2	5.9027e+15
PMA_10007363.G	+	2	1	35366402
PMA_10018331.G	+	16	1	16421644
PMA_10029773.G	-	41	1	7698285
PMA_10022613.G	-	18	1	241344
PMA_10012276.G	-	23	3	8.18092e+23
PMA_10031920.G	-	3	1	700376
PMA_10005011.G	+	447	1	5492871
PMA_10011649.G	-	10	1	21614274
PMA_10022500.G	-	4	1	89386054
PMA_10023796.G	+	4	2	6.22481e+15
PMA_10017363.G	-	2	1	3635342
PMA_10024828.G	+	2	1	6977717
PMA_10008814.G	+	67	2	5.20369e+15
PMA_10001735.G	+	2	1	11407828
PMA_10005093.G	+	3	1	20971363
PMA_10032389.G	-	11	1	1888516
PMA_10025209.G	+	8	2	13871151405264
PMA_10011627.G	-	63	3	1.03516e+23
PMA_10027312.G	+	23	3	5.77891e+17
PMA_10005487.G	-	2	1	46182400
PMA_10007810.G	-	47	1	55705594
PMA_10022568.G	-	5	2	75899167592830
PMA_10017580.G	-	2	1	42376956
PMA_10015436.G	-	65	3	3.77795e+20
PMA_10023975.G	+	21	1	57928953
PMA_10008672.G	+	4	1	20341261
PMA_10027558.G	+	4	1	68031635
PMA_10026008.G	-	13	1	68832650
PMA_218.309.G	+	15	1	74990563
PMA_10024681.G	+	47	3	5.67851e+23
PMA_10003545.G	+	18	1	38834495
PMA_10013800.G	-	8	1	9940811
PMA_10031808.G	-	8	1	17370441
PMA_10023511.G	-	13	3	4.83924e+23
PMA_10031171.G	-	10	2	5.26176e+15
PMA_10025687.G	+	8	1	32659245
PMA_262.147.G	-	3	1	47336790
PMA_10002194.G	+	9	1	56947896
PMA_10016314.G	+	3	1	23750304
PMA_10001606.G	+	8	1	51827974
PMA_10015537.G	+	108	2	1.03558e+15
PMA_10009267.G	-	58	3	5.42027e+23
PMA_10007018.G	+	5	1	51452469
PMA_10023661.G	+	9	1	78416046
PMA_10018188.G	-	12	1	53293761
PMA_10013151.G	-	23	1	23047128
PMA_10012285.G	-	7	1	7112077
PMA_15.473.G	+	9	1	31998
PMA_10006392.G	+	109	3	6.8797e+23
PMA_196.628.G	+	4	1	25254605
PMA_10026587.G	+	13	1	82999048
PMA_10015218.G	-	10	1	44847507
PMA_10021911.G	-	3	1	75789797
PMA_10015084.G	+	84	3	7.81021e+23
PMA_10010299.G	-	2	1	31846540
PMA_10026255.G	+	10	1	6897113
PMA_10007889.G	-	4	1	12243542
PMA_10005327.G	-	8	2	1.36441e+15
PMA_117.159.G	-	5	1	51432268
PMA_10007368.G	-	5	1	49923631
PMA_10009810.G	+	13	1	52263935
PMA_10015959.G	+	4	1	25092149
PMA_10020050.G	+	3	1	7901449
PMA_10024683.G	-	4	1	56818422
PMA_10012006.G	-	362	3	4.56984e+23
PMA_10030719.G	-	5	1	29647770
PMA_10030963.G	+	22	1	46456308
PMA_10016827.G	-	10	1	5737610
PMA_10026358.G	-	5	1	73544777
PMA_10031048.G	+	50	2	3.19341e+15
PMA_10029586.G	-	11	1	31196711
PMA_10009100.G	-	2	1	83241488
PMA_10028452.G	-	5	1	45613917
PMA_10000904.G	-	6	2	2631526385
PMA_10016362.G	+	4	1	32049199
PMA_10029826.G	+	6	1	26518387
PMA_10018568.G	+	2	1	46192496
PMA_10013485.G	-	8	1	31629181
PMA_10015908.G	+	7	1	28175733
PMA_10026483.G	-	12	1	257675
PMA_10019181.G	+	8	1	49694254
PMA_10032392.G	-	2	1	1982443
PMA_10017416.G	+	71	1	80192803
PMA_10029944.G	+	19	1	60995613
PMA_10001130.G	-	18	1	28641
PMA_10014051.G	-	2	1	61778584
PMA_10010892.G	+	29	5	3.92626e+34
PMA_10007386.G	-	16	1	26482943
PMA_10025556.G	-	6	1	13838825
PMA_10025076.G	-	4	1	15644484
PMA_10005793.G	+	5	1	47461
PMA_10015708.G	-	4	2	41518354152095
PMA_10021293.G	-	2	1	50320359
PMA_10013672.G	+	72	1	21216842
PMA_10030520.G	-	5	1	762976
PMA_10001699.G	-	9	1	34954843
PMA_10001372.G	+	181	1	46594515
PMA_10009533.G	-	7	1	30182776
PMA_10030195.G	+	3	1	102552049
PMA_10017361.G	+	47	3	5.09275e+20
PMA_10004997.G	+	4	1	81539072
PMA_10021019.G	+	4	1	16382221
PMA_10001120.G	-	26	2	79868476
PMA_10016427.G	-	76	3	4.12421e+23
PMA_10015987.G	-	6	1	16470497
PMA_10019478.G	+	6	1	54993766
PMA_10018336.G	-	11	1	16471893
PMA_10018345.G	-	8	1	96653861
PMA_10013788.G	-	4	1	64047028
PMA_268.22.G	+	24	1	19178605
PMA_10000433.G	-	2	1	10003
PMA_10003549.G	-	12	1	38867271
PMA_10002095.G	+	2	1	78718325
PMA_10030806.G	-	29	1	3547452
PMA_10009214.G	-	30	1	125847
PMA_10010795.G	+	33	4	2.91341e+31
PMA_10025761.G	+	12	1	90569364
PMA_10025998.G	-	10	1	68582624
PMA_10004404.G	-	2	1	69877090
PMA_10030080.G	-	6	1	15399687
PMA_10011735.G	-	37	3	1.23669e+17
PMA_10011220.G	-	12	1	3612429
PMA_10004448.G	-	9	1	53797112
PMA_10026991.G	+	24	2	3.748e+15
PMA_10006081.G	-	11	1	38972899
PMA_10031335.G	-	2	1	24563828
PMA_10017680.G	+	2	1	36915806
PMA_10031306.G	-	5	1	44420953
PMA_10029671.G	-	5	1	68107225
PMA_10005292.G	-	14	2	109010108984
PMA_10017004.G	-	12	1	77631397
PMA_10004359.G	+	8	2	3304233158
PMA_419.157.G	+	5	1	82971978
PMA_10009801.G	-	10	2	5.44914e+15
PMA_10001335.G	+	15	2	3857438548
PMA_10014393.G	+	4	1	23701555
PMA_10030365.G	-	17	1	396017
PMA_10022386.G	+	84	2	16606421658258
PMA_251.26.G	-	12	1	74030895
PMA_10029407.G	-	2	1	37721692
PMA_10009235.G	-	4	1	88930924
PMA_10024225.G	-	5	1	33761250
PMA_10026168.G	+	25	2	2.21304e+15
PMA_10022118.G	+	3	1	60666939
PMA_10030300.G	-	3	1	17425106
PMA_10006946.G	+	12	1	18340364
PMA_10027640.G	-	5	1	43101946
PMA_70.796.G	-	35	3	6.63189e+23
PMA_10013743.G	-	11	1	53563761
PMA_10016297.G	+	6	1	81489184
PMA_10003783.G	+	15	2	8926189050
PMA_10005154.G	+	49	3	7.25378e+20
PMA_162.127.G	-	4	1	46137419
PMA_10023599.G	-	13	1	93055221
PMA_10005425.G	+	39	1	6887141
PMA_10029088.G	+	5	1	33115925
PMA_10011940.G	+	14	2	2.11842e+15
PMA_10026667.G	-	36	1	16601018
PMA_10001270.G	-	41	1	89735524
PMA_10028752.G	-	6	1	11301450
PMA_10002751.G	-	9	1	9974112
PMA_10028049.G	-	6	1	18311618
PMA_10031223.G	-	34	2	90382819038017
PMA_10022155.G	+	2	1	97948110
PMA_10029030.G	+	11	2	5.24817e+15
PMA_10025806.G	+	3	1	26095420
PMA_10026958.G	+	88	5	1.00468e+39
PMA_10012768.G	+	4	1	45162522
PMA_10025529.G	+	3	1	32170610
PMA_10030924.G	-	38	1	297681
PMA_10019008.G	-	11	2	5.13169e+15
PMA_10005751.G	+	2	1	64684853
PMA_10011152.G	-	3	1	65460353
PMA_10021062.G	+	9	1	15878178
PMA_10029076.G	+	8	1	32854368
PMA_10021416.G	-	8	1	44387138
PMA_10004193.G	+	43	2	7.01249e+15
PMA_10017818.G	-	67	3	3.80309e+23
PMA_10015551.G	-	4	1	62289836
PMA_231.508.G	+	3	1	10107908
PMA_10014088.G	+	6	1	676843
PMA_10019762.G	+	15	1	30591473
PMA_10016983.G	-	15	3	2.17106e+23
PMA_10017392.G	+	18	1	32318337
PMA_10015705.G	-	22	1	4221840
PMA_10008697.G	-	2	1	20448495
PMA_10012509.G	-	11	1	31258901
PMA_10009826.G	-	132	2	5.61008e+15
PMA_223.238.G	+	80	6	2.58483e+47
PMA_10020560.G	-	7	1	70006645
PMA_10015600.G	+	6	1	34708035
PMA_10005412.G	-	8	1	49989849
PMA_10003358.G	-	4	1	42745385
PMA_10025720.G	+	10	2	1.59445e+15
PMA_10029404.G	-	2	1	37571212
PMA_10020297.G	+	6	1	10702430
PMA_10005687.G	+	42	1	20222770
PMA_10018850.G	-	30	1	27307563
PMA_10002547.G	+	15	2	46027514603149
PMA_10029797.G	-	3	1	7033772
PMA_10008115.G	+	29	1	23209166
PMA_10014640.G	+	62	4	4.98538e+31
PMA_10018595.G	-	5	1	79002614
PMA_10031371.G	-	2	1	19455884
PMA_10022930.G	-	18	2	2.00239e+15
PMA_10027909.G	-	26	3	6.5359e+20
PMA_10008326.G	+	3	1	79889
PMA_10015707.G	+	6	1	4198641
PMA_10013062.G	-	14	2	2.37676e+15
PMA_10006251.G	-	7	1	82405367
PMA_10018271.G	+	28	1	55010977
PMA_10007393.G	+	6	1	7571160
PMA_10022236.G	+	7	1	51302513
PMA_10020325.G	-	9	1	33468151
PMA_10014019.G	+	11	1	16337188
PMA_10008704.G	-	5	1	4749511
PMA_10016170.G	+	11	2	3.18813e+15
PMA_10023480.G	+	2	1	53258614
PMA_10010159.G	-	3	1	90606899
PMA_10022619.G	-	5	2	369253369274
PMA_10008384.G	-	9	3	2.93986e+23
PMA_10020087.G	-	5	1	20075783
PMA_10019238.G	-	34	4	2.32367e+31
PMA_10032540.G	+	73	3	1.36039e+20
PMA_10014115.G	-	28	1	85594047
PMA_10005736.G	-	25	5	9.80224e+34
PMA_10003636.G	-	6	2	8805988037
PMA_10029970.G	-	11	1	10922599
PMA_10024810.G	-	38	2	6.99172e+15
PMA_10026563.G	+	292	8	2.22084e+63
PMA_10002099.G	-	2	1	32843182
PMA_10031550.G	+	13	1	55681375
PMA_10031733.G	+	36	1	175160
PMA_10001813.G	+	33	1	24255656
PMA_10022338.G	-	2	1	30853008
PMA_10011346.G	+	3	1	43664959
PMA_10001109.G	-	23	1	80881184
PMA_356.34.G	+	2	1	25229
PMA_21.247.G	+	18	1	2658654
PMA_10026568.G	-	5	1	22283589
PMA_10004853.G	+	4	1	13133400
PMA_10016010.G	-	33	3	8.11952e+23
PMA_10001379.G	+	14	4	1.86487e+31
PMA_10001317.G	-	3	1	39355
PMA_10013938.G	+	4	1	27652897
PMA_10024339.G	+	2	1	38887639
PMA_10006436.G	+	5	1	42364941
PMA_10027940.G	+	3	1	6851891
PMA_10012459.G	-	2	1	8913979
PMA_10001701.G	+	3	1	55045590
PMA_10004925.G	-	123	5	3.27928e+39
PMA_10025146.G	-	53	2	7.69015e+15
PMA_10016174.G	+	11	1	31971814
PMA_10008298.G	-	2	1	55387394
PMA_10025478.G	-	60	4	3.61074e+19
PMA_10006452.G	-	6	1	815821
PMA_10025842.G	+	11	3	2.77861e+23
PMA_10031264.G	-	5	1	19245927
PMA_10013019.G	+	17	2	7.74554e+15
PMA_10005854.G	+	13	1	80919443
PMA_10009908.G	+	2	1	1118755
PMA_10020384.G	+	3	1	101371983
PMA_10020110.G	+	10	1	58338805
PMA_10008387.G	+	17	2	2.93546e+15
PMA_10013875.G	+	4	1	36001773
PMA_10031029.G	+	2	1	211374
PMA_10016848.G	+	2	1	137216
PMA_10007657.G	+	2	1	48831078
PMA_10029865.G	-	7	1	446988
PMA_10005774.G	-	67	1	78062153
PMA_10031456.G	+	28	3	1.3625e+23
PMA_10011744.G	+	9	2	55340045534054
PMA_10028688.G	-	2	1	63308892
PMA_10006135.G	+	6	1	74210032
PMA_10020253.G	+	8	1	1037928
PMA_10013220.G	-	20	1	35804812
PMA_10027707.G	-	8	1	19248005
PMA_356.30.G	+	4	1	10500963
PMA_10023520.G	+	14	1	48609712
PMA_10021947.G	-	5	1	51840498
PMA_10004646.G	-	46	1	22752247
PMA_10031612.G	-	2	1	19000223
PMA_10010637.G	-	46	2	6.33913e+15
PMA_10019409.G	+	10	2	8.90758e+15
PMA_10001231.G	-	8	2	75019147501691
PMA_10003850.G	+	88	6	8.38529e+29
PMA_10005251.G	-	3	1	15641
PMA_10020310.G	+	38	3	2.60742e+23
PMA_10028068.G	-	37	1	18937288
PMA_10031210.G	-	26	2	1.00178e+15
PMA_10004645.G	+	193	1	22780757
PMA_10014676.G	+	7	1	813591
PMA_10017758.G	+	20	1	33272046
PMA_10014093.G	-	4	1	9035790
PMA_10032644.G	+	122	1	6094840
PMA_10010794.G	-	2	1	29077146
PMA_10023055.G	-	8	1	56301688
PMA_10022650.G	-	6	1	47933755
PMA_10026519.G	+	3	1	46667820
PMA_10016577.G	+	21	1	28894387
PMA_10007981.G	-	4	1	23220152
PMA_10025354.G	-	31	2	1.45551e+15
PMA_10004048.G	-	7	1	3334487
PMA_505.132.G	-	2	1	5557976
PMA_10026577.G	-	4	1	83156051
PMA_10013839.G	+	9	1	67842591
PMA_10014308.G	-	27	2	1.15407e+15
PMA_10032030.G	+	79	1	423731
PMA_10008657.G	+	2	1	16678350
PMA_10012848.G	-	4	1	58657935
PMA_10018567.G	-	51	2	4.61411e+15
PMA_10006228.G	+	5	1	50097569
PMA_10029957.G	+	3	1	61308673
PMA_10020162.G	+	21	2	3.82825e+15
PMA_10020623.G	-	7	1	94916908
PMA_10012704.G	+	3	1	26632424
PMA_10011873.G	+	13	3	2.42358e+23
PMA_10012786.G	-	3	1	49593483
PMA_10007037.G	-	17	1	3467637
PMA_10001478.G	+	66	1	39199208
PMA_10013640.G	+	17	1	52821218
PMA_10018552.G	+	70	2	61914336191456
PMA_10030296.G	-	2	1	17232713
PMA_10020582.G	-	2	1	24166658
PMA_10021366.G	-	23	1	62085747
PMA_10018513.G	+	12	1	14268841
PMA_212.95.G	+	29	2	6.4376e+15
PMA_10008318.G	-	2	1	9923629
PMA_330.62.G	-	4	1	42528436
PMA_10027669.G	+	6	1	10466491
PMA_10018802.G	-	2	1	52142065
PMA_10014344.G	-	4	1	17422395
PMA_10025629.G	-	12	1	1527023
PMA_10024029.G	-	50	4	6.77534e+27
PMA_10027228.G	-	11	2	1.43664e+15
PMA_10012168.G	+	7	1	5992091
PMA_10012007.G	-	12	1	45684120
PMA_10001370.G	+	4	1	13790002
PMA_10031050.G	-	13	1	32001284
PMA_10025776.G	+	28	2	84488768448780
PMA_10023141.G	+	3	1	28126419
PMA_10013947.G	-	8	2	7203554400
PMA_10022308.G	+	4	1	37514662
PMA_378.129.G	-	5	1	25781172
PMA_10030105.G	+	57	4	4.16106e+31
PMA_10027876.G	+	2	1	2108187
PMA_10005016.G	-	7	1	62706395
PMA_10025066.G	+	6	1	15398191
PMA_10006490.G	-	3	1	31534247
PMA_10012765.G	-	14	1	45035398
PMA_10016575.G	-	9	2	2.89438e+15
PMA_10027731.G	+	10	1	79386213
PMA_10026167.G	+	4	1	22105700
PMA_10027665.G	-	61	1	42517788
PMA_10030475.G	+	46	1	21527887
PMA_10004283.G	+	4	1	21000688
PMA_10015199.G	-	5	1	4301770
PMA_10011321.G	+	7	1	80328711
PMA_10002797.G	-	74	2	6.36607e+15
PMA_10017578.G	-	10	1	42366264
PMA_10032696.G	-	19	1	7582976
PMA_10016393.G	+	3	1	1823286
PMA_10017257.G	+	2	1	46369687
PMA_10010124.G	+	88	1	25897622
PMA_10007859.G	+	4	1	2314038
PMA_10011727.G	-	2	1	66315
PMA_10011584.G	-	9	1	26087607
PMA_10007591.G	-	7	1	31573867
PMA_10028864.G	-	11	1	377286
PMA_10003698.G	-	7	1	42493
PMA_10022824.G	-	22	1	7536767
PMA_10004889.G	+	5	1	76627834
PMA_10026305.G	-	5	1	41308878
PMA_10004632.G	+	41	2	5.36572e+15
PMA_10027366.G	-	22	2	2.96869e+15
PMA_10021433.G	+	119	1	60514964
PMA_10013644.G	-	2	1	8184550
PMA_10008842.G	-	50	1	63498491
PMA_10027129.G	-	5	1	7493615
PMA_10012967.G	-	3	1	196369
PMA_10031932.G	-	4	1	988093
PMA_10030162.G	+	18	1	66291291
PMA_10025264.G	+	4	1	47287203
PMA_10013218.G	-	6	2	3.57125e+15
PMA_10000998.G	+	2	1	42228
PMA_10027991.G	+	7	1	7373149
PMA_10003244.G	-	17	2	2.44014e+15
PMA_10021063.G	-	3	1	15879251
PMA_10010402.G	-	58	3	3.99581e+23
PMA_197.18.G	-	2	1	57861072
PMA_10030101.G	-	3	1	16011743
PMA_10000507.G	-	13	1	7553
PMA_10018382.G	-	15	1	51704795
PMA_10023539.G	-	3	1	49206779
PMA_10010708.G	+	3	1	48795642
PMA_10011385.G	+	2	1	22852591
PMA_10009575.G	-	13	1	30485641
PMA_10023494.G	-	12	1	52921144
PMA_10001221.G	+	14	3	2.17923e+23
PMA_10015667.G	-	9	2	3.37976e+15
PMA_10006783.G	+	18	1	17580254
PMA_10024854.G	+	18	1	356026
PMA_10025247.G	+	4	1	46939677
PMA_10031804.G	-	9	1	17537906
PMA_10013926.G	-	8	2	7.04388e+15
PMA_10011761.G	-	2	1	20709521
PMA_10007110.G	-	13	1	75113
PMA_10010428.G	+	51	1	22611953
PMA_10000850.G	-	14	3	6.91789e+20
PMA_10019204.G	+	20	1	84643661
PMA_10006323.G	+	34	4	1.10828e+23
PMA_10023204.G	-	328	3	2.33813e+23
PMA_10023988.G	-	8	1	25286888
PMA_10001131.G	+	28	3	5.05977e+23
PMA_10026562.G	-	17	1	22131620
PMA_10027334.G	+	11	2	4.48116e+15
PMA_10001616.G	+	8	1	29729636
PMA_10021794.G	-	8	2	69511986953179
PMA_10022040.G	+	7	1	43454457
PMA_10008323.G	+	3	1	33229
PMA_10010397.G	-	21	3	2.9985e+23
PMA_10005507.G	+	2	1	59477272
PMA_10005596.G	+	5	1	626076
PMA_10006697.G	+	28	1	97061986
PMA_10032269.G	+	49	2	417077390644
PMA_10020424.G	+	7	1	30037325
PMA_10005112.G	+	15	1	35455
PMA_10019291.G	-	30	2	5.64959e+15
PMA_10021632.G	-	15	3	446994533457507
PMA_10007741.G	-	9	1	50541525
PMA_10002599.G	-	115	9	2.13585e+62
PMA_10005231.G	+	2	1	34588138
PMA_10030184.G	+	3	1	66738863
PMA_10021465.G	+	11	3	6.52406e+23
PMA_10027100.G	-	10	2	2.43856e+15
PMA_334.341.G	-	4	1	52724140
PMA_10007005.G	-	4	1	26978685
PMA_10028751.G	-	8	1	11277060
PMA_10005013.G	-	2	1	62636923
PMA_4.492.G	+	3	1	11092
PMA_10030955.G	+	12	2	4.62184e+15
PMA_10000301.G	-	80	4	5.38854e+15
PMA_10024974.G	+	3	1	57255165
PMA_10013951.G	-	10	1	38402775
PMA_10027939.G	+	14	2	69179756917113
PMA_10005268.G	-	178	3	4.60923e+23
PMA_10001679.G	+	7	1	17871319
PMA_10028157.G	+	21	1	10843768
PMA_10032402.G	+	7	1	2216387
PMA_10028064.G	+	47	2	1.88432e+15
PMA_10020157.G	+	10	1	36882756
PMA_10002984.G	+	3	1	43445399
PMA_10002346.G	-	26	1	80822320
PMA_10029792.G	-	3	1	7164398
PMA_10000893.G	+	2	1	33089
PMA_10004344.G	+	42	1	18469711
PMA_10007787.G	-	8	2	7.43577e+15
PMA_10002963.G	-	3	1	21030680
PMA_10028155.G	-	49	2	1.07858e+15
PMA_537.226.G	-	7	1	38696229
PMA_10021948.G	+	6	1	51861446
PMA_373.739.G	+	105	2	2187320880
PMA_10018729.G	-	13	1	2460538
PMA_10020418.G	+	8	1	29915362
PMA_10017375.G	-	14	1	3443573
PMA_10018061.G	-	363	4	7.70873e+27
PMA_10003193.G	-	40	1	2136954
PMA_10003598.G	+	12	1	28514127
PMA_10023917.G	-	7	1	12616234
PMA_10002877.G	+	25	3	2.05273e+23
PMA_10023109.G	+	4	1	42400199
PMA_10022693.G	+	6	1	82720366
PMA_10015261.G	-	4	1	51398504
PMA_10007783.G	-	67	2	7.4302e+15
PMA_10026724.G	-	5	1	32308791
PMA_10022383.G	-	2	1	1669520
PMA_10029183.G	+	12	3	3.98727e+23
PMA_10017436.G	+	3	1	112086
PMA_10001961.G	-	7	1	37578776
PMA_10010976.G	+	6	2	2.40747e+15
PMA_10027635.G	+	13	2	2.199e+15
PMA_10007568.G	+	3	1	2440773
PMA_10022164.G	-	49	1	34507291
PMA_10014851.G	+	2	1	1245209
PMA_10021205.G	-	3	1	53113081
PMA_10013031.G	-	4	1	10085937
PMA_10004622.G	+	8	1	12656200
PMA_10009641.G	-	11	1	80835179
PMA_106.170.G	-	13	1	24010151
PMA_10001439.G	-	185	2	7.82085e+15
PMA_10013165.G	-	44	1	588540
PMA_10007420.G	+	13	3	2.5148e+23
PMA_10026030.G	-	12	1	20566784
PMA_10017819.G	+	38	2	3.80258e+15
PMA_10009669.G	+	10	1	15765773
PMA_10014859.G	+	14	3	2.63577e+17
PMA_10029828.G	+	62	2	2.64396e+15
PMA_10026977.G	-	4	1	47322382
PMA_10030743.G	+	2	1	14307350
PMA_10024846.G	-	10	1	165259
PMA_10021055.G	-	30	5	1.84304e+39
PMA_10007012.G	+	6	1	55970
PMA_10004042.G	-	107	3	452322750845882
PMA_10030845.G	+	8	1	9237795
PMA_10022317.G	-	2	1	21344658
PMA_10001995.G	+	929	6	2.44798e+47
PMA_10028196.G	-	4	1	13880667
PMA_10008615.G	+	11	2	7.45838e+15
PMA_10029058.G	+	6	1	611716
PMA_10020495.G	-	83	6	1.01134e+53
PMA_10024992.G	+	4	1	57523377
PMA_10012432.G	+	7	1	78651509
PMA_10018547.G	-	14	3	1.81725e+23
PMA_10030362.G	-	22	1	197477
PMA_10012073.G	+	16	1	44268027
PMA_10031542.G	+	4	1	55936275
PMA_10024872.G	-	15	1	738874
PMA_10019538.G	-	5	1	64861647
PMA_10023741.G	-	4	1	25163576
PMA_10019527.G	+	3	1	10866459
PMA_10019589.G	+	12	1	6979911
PMA_10017246.G	-	24	1	4452861
PMA_10014849.G	-	18	2	11782461201930
PMA_10009008.G	+	3	1	8750607
PMA_10012902.G	-	45	5	5.93109e+39
PMA_10000792.G	+	17	2	1172211342
PMA_10005534.G	-	2	1	96359114
PMA_10029150.G	+	36	2	3.09151e+15
PMA_10002609.G	+	18	2	2.16658e+15
PMA_10012040.G	-	7	1	21146962
PMA_10003504.G	-	13	2	1.98152e+15
PMA_341.237.G	+	17	1	16601
PMA_10011604.G	+	2	1	41653720
PMA_10009231.G	+	6	2	2.94549e+15
PMA_10015539.G	+	2	1	37349683
PMA_10019681.G	+	4	1	1651963
PMA_10009137.G	-	4	1	18718793
PMA_10027036.G	+	4	1	29020563
PMA_10032126.G	-	2	1	22334919
PMA_10007167.G	-	2	1	80548922
PMA_10004854.G	-	9	1	86614226
PMA_10010050.G	+	3	1	57349170
PMA_10002812.G	+	3	1	69096435
PMA_10025867.G	-	61	5	5.41293e+39
PMA_10019230.G	-	7	1	725462
PMA_10012247.G	+	23	1	85710908
PMA_10014217.G	-	3	1	71488830
PMA_10017858.G	-	2	1	27139639
PMA_10024272.G	-	43	3	8.91778e+23
PMA_10019603.G	-	50	1	7314768
PMA_10017239.G	+	3	1	88102021
PMA_10010025.G	+	3	1	22312712
PMA_10031645.G	+	4	1	40113137
PMA_10025580.G	-	6	2	2.3716e+15
PMA_10032217.G	+	15	2	42239624262525
PMA_10025027.G	+	29	3	4.91069e+23
PMA_10004351.G	+	9	1	89068
PMA_10008049.G	+	3	1	3498091
PMA_10025616.G	+	115	1	39368609
PMA_10032243.G	+	9	2	50514175055666
PMA_489.33.G	-	11	1	41389793
PMA_10008082.G	+	2	1	63946
PMA_10001546.G	-	48	5	3.62824e+23
PMA_431.205.G	+	3	1	47285596
PMA_10027550.G	-	68	3	6.81414e+23
PMA_10007272.G	-	4	1	45468094
PMA_158.554.G	+	11	1	6026512
PMA_10021653.G	-	8	2	2.14733e+15
PMA_10006894.G	+	50	1	12859704
PMA_10015277.G	-	17	3	8.0629e+23
PMA_10002747.G	-	109	2	3.22035e+15
PMA_542.581.G	-	9	1	61488014
PMA_10020015.G	+	3	1	306948
PMA_10032133.G	+	3	1	22225571
PMA_10028341.G	-	2	1	49187462
PMA_10012408.G	-	7	1	22376045
PMA_10016704.G	+	3	1	5090625
PMA_10025598.G	-	126	2	42213984221374
PMA_10012039.G	-	3	1	21213031
PMA_10017192.G	-	2	1	37764417
PMA_10003818.G	+	10	1	49068081
PMA_10010996.G	+	11	3	1.64642e+23
PMA_10025825.G	-	6	1	23828681
PMA_10023024.G	-	3	1	92337283
PMA_23.25.G	+	2	1	15641535
PMA_10028067.G	-	106	1	18890131
PMA_10022394.G	-	3	1	1411280
PMA_10032223.G	-	4	1	4422647
PMA_10019638.G	-	2	1	47276697
PMA_10001649.G	+	34	1	35549
PMA_10030968.G	-	3	1	46644250
PMA_10032145.G	+	3	1	21968569
PMA_10028397.G	+	22	1	4264172
PMA_10030383.G	-	7	1	825506
PMA_10013669.G	+	38	3	2.11648e+23
PMA_10003976.G	+	7	1	61415760
PMA_10014147.G	-	89	3	4.03743e+23
PMA_10009129.G	+	7	1	101280
PMA_10018852.G	+	14	2	2.73608e+15
PMA_10014745.G	-	8	1	14950653
PMA_10028405.G	+	90	5	1.8189e+39
PMA_10008148.G	-	5	1	48609349
PMA_10005053.G	-	50	3	9.61919e+23
PMA_10011895.G	-	4	1	12290685
PMA_10027776.G	-	2	1	12423371
PMA_10008566.G	-	10	1	16945780
PMA_10021895.G	-	9	2	1.52984e+15
PMA_10016971.G	+	9	3	3.34417e+23
PMA_10017082.G	+	3	1	71291588
PMA_10015996.G	+	25	4	2.97427e+31
PMA_10009243.G	+	7	2	4.21722e+15
PMA_10003341.G	-	8	1	50171837
PMA_10029570.G	-	9	1	31631971
PMA_10024823.G	+	10	2	6.95568e+15
PMA_10004352.G	+	8	1	111338
PMA_10023775.G	-	7	1	77320604
PMA_10017922.G	+	29	2	5.00605e+15
PMA_10008200.G	+	4	1	9227720
PMA_10022122.G	+	7	1	60731978
PMA_10031590.G	+	3	1	71415360
PMA_10032418.G	-	4	1	2750838
PMA_10001568.G	+	15	1	22504404
PMA_10024950.G	+	4	1	13789919
PMA_10024820.G	+	3	1	69636460
PMA_10013584.G	+	3	1	49669956
PMA_10010555.G	-	13	3	6.37862e+23
PMA_10018545.G	-	13	1	18235606
PMA_10031311.G	-	4	1	44333808
PMA_10029709.G	+	55	3	7.29616e+23
PMA_10007342.G	-	11	2	3.58989e+15
PMA_10009437.G	+	2	1	54736399
PMA_10009228.G	-	17	1	29381127
PMA_10011081.G	+	17	1	3794210
PMA_10031557.G	+	3	1	40919890
PMA_10001009.G	-	23	2	4.93497e+15
PMA_10016458.G	-	11	1	86235109
PMA_10019177.G	-	2	1	49501614
PMA_10020616.G	-	2	1	29311503
PMA_10028515.G	+	3	1	16611257
PMA_10032603.G	-	19	4	1.17986e+31
PMA_10026084.G	+	7	1	42184816
PMA_10016631.G	+	4	1	76516615
PMA_10027253.G	-	14	1	28337060
PMA_10022470.G	+	4	1	16285917
PMA_10000536.G	+	8	2	7.58919e+15
PMA_10010808.G	-	7	1	51376045
PMA_10031458.G	+	34	1	13702819
PMA_10025300.G	+	5	1	41772316
PMA_10000663.G	-	23	2	3.04688e+15
PMA_10020141.G	-	2	1	785217
PMA_10031156.G	-	7	2	7.07595e+15
PMA_10021696.G	+	4	1	18735826
PMA_10011762.G	-	3	1	20563804
PMA_10032513.G	+	4	1	685788
PMA_10032027.G	-	98	2	312519311587
PMA_10004518.G	+	7	1	88249468
PMA_10025628.G	-	4	1	39046782
PMA_10011363.G	-	9	1	52515632
PMA_10006591.G	-	22	1	41855895
PMA_10014854.G	+	22	1	143917
PMA_10010790.G	-	4	1	28989482
PMA_10028168.G	-	3	1	13232508
PMA_10012386.G	-	21	2	7.40411e+15
PMA_10004975.G	+	7	1	12435423
PMA_10022554.G	+	2	1	49203983
PMA_10010520.G	-	74	2	6.74992e+15
PMA_10004255.G	+	5	1	50115627
PMA_10019686.G	+	6	1	1544598
PMA_10007952.G	-	3	1	7771531
PMA_10029946.G	-	27	1	61097474
PMA_10014004.G	-	11	2	1.43359e+15
PMA_10009268.G	+	53	2	5.41251e+15
PMA_300.156.G	+	28	1	10363909
PMA_10008293.G	-	3	1	56803260
PMA_10031258.G	+	6	1	19171326
PMA_10016060.G	+	49	5	1.47339e+39
PMA_10016867.G	+	6	1	71020183
PMA_10032111.G	+	10	2	2.27212e+15
PMA_10017349.G	+	32	2	6.09224e+15
PMA_10015827.G	+	17	2	4.58665e+15
PMA_10029341.G	+	9	1	9390923
PMA_10031816.G	-	7	1	17109200
PMA_10011583.G	+	32	1	26425637
PMA_10001453.G	-	4	1	19751
PMA_10002886.G	+	2	1	76572078
PMA_197.437.G	+	3	1	5792082
PMA_10028295.G	-	3	1	46976438
PMA_10001235.G	-	3	1	11312677
PMA_10008966.G	+	3	1	2093830
PMA_10015061.G	+	11	2	6.15319e+15
PMA_10007661.G	+	43	1	14582984
PMA_10001564.G	-	34	2	4.06476e+15
PMA_10003947.G	+	46	1	92612949
PMA_10008045.G	-	5	1	30509063
PMA_10028846.G	+	2	1	26721469
PMA_10032067.G	-	12	1	45706868
PMA_10021207.G	-	5	1	53082097
PMA_10001870.G	-	108	1	53788
PMA_10011773.G	-	6	1	26461882
PMA_10020198.G	-	3	1	10470748
PMA_10022953.G	+	2	1	61914978
PMA_10000341.G	+	3	1	13120
PMA_10029121.G	+	27	1	517873
PMA_10019756.G	-	17	1	30422447
PMA_10016224.G	-	3	1	4689694
PMA_10013836.G	+	4	1	67733921
PMA_10023435.G	+	6	1	22414173
PMA_10023394.G	+	14	2	2.84209e+15
PMA_10005862.G	+	466	3	4.13266e+20
PMA_10019268.G	+	8	1	32525923
PMA_10003382.G	+	51	3	3.53432e+23
PMA_10016614.G	+	3	1	11974685
PMA_10019404.G	-	20	1	89015124
PMA_10029576.G	-	207	5	3.15036e+39
PMA_10002554.G	+	11	1	33200610
PMA_10026347.G	+	7	1	15683425
PMA_10012420.G	+	3	1	26778531
PMA_10000819.G	-	9	2	3316033870
PMA_10029914.G	-	12	3	558155614156345
PMA_10017739.G	+	15	2	1.84853e+15
PMA_10021499.G	-	7	2	105251
PMA_10003059.G	+	82	1	48387762
PMA_10020075.G	+	6	1	20377923
PMA_10014371.G	+	21	1	25880287
PMA_10002444.G	-	4	1	36199
PMA_10006768.G	+	117	2	7.93278e+15
PMA_10014311.G	-	9	1	11621861
PMA_10030092.G	+	4	1	15756783
PMA_10006816.G	+	2	1	138009
PMA_10000685.G	+	11	3	8.29256e+20
PMA_10015664.G	+	45	1	33722681
PMA_10014639.G	-	10	1	49856584
PMA_10017770.G	-	13	2	3.34487e+15
PMA_10025784.G	-	7	1	14071705
PMA_10019614.G	-	15	4	3.4151e+31
PMA_10028336.G	-	56	2	4.90629e+15
PMA_10001914.G	-	2	1	70337
PMA_10018334.G	-	16	1	16455366
PMA_10029450.G	+	6	1	12906234
PMA_10016377.G	-	3	1	33741172
PMA_10025241.G	-	4	1	35248775
PMA_271.38.G	-	11	1	37597927
PMA_10004937.G	-	4	1	13986793
PMA_10012234.G	-	5	1	642329
PMA_10023019.G	-	8	2	425610425589
PMA_10022823.G	-	14	1	7581750
PMA_10026027.G	+	3	1	20549118
PMA_10020111.G	-	28	1	58297740
PMA_10003056.G	-	5	1	7032262
PMA_10018500.G	-	338	4	5.35592e+31
PMA_10011445.G	+	26	1	17516408
PMA_10004617.G	+	3	1	24871715
PMA_10007168.G	+	22	2	8.05359e+15
PMA_10030076.G	+	21	1	15333469
PMA_10025930.G	-	3	1	81823481
PMA_414.41.G	-	15	1	51863506
PMA_10010834.G	+	8	1	75267252
PMA_10016733.G	+	8	1	618958
PMA_10005414.G	+	4	1	50028255
PMA_10013152.G	+	43	4	2.31041e+31
PMA_10028838.G	+	64	3	2.69106e+23
PMA_10018022.G	+	16	1	31957996
PMA_10032364.G	-	2	1	39077235
PMA_10026534.G	-	16	2	1.56639e+15
PMA_10000716.G	-	35	2	906610027
PMA_10032411.G	-	44	2	23599902360041
PMA_10016900.G	-	4	1	39016344
PMA_10023397.G	-	56	3	2.8475e+23
PMA_10003956.G	-	17	1	5578629
PMA_10012585.G	-	31	2	9.27992e+15
PMA_10004124.G	-	3	1	19842331
PMA_571.30.G	-	3	1	74628587
PMA_10002445.G	+	3	1	50197
PMA_10019547.G	+	110	6	6.50637e+47
PMA_10023173.G	-	5	2	37252443721674
PMA_10008281.G	+	4	1	18794177
PMA_10016643.G	+	13	2	1.7228e+15
PMA_10031855.G	-	13	1	45745615
PMA_10019333.G	+	7	1	56573470
PMA_70.847.G	-	14	1	12353582
PMA_10018473.G	-	11	3	1.62323e+23
PMA_10015955.G	-	26	3	7.90845e+23
PMA_10008232.G	+	17	1	46033280
PMA_10010317.G	-	9	1	24503742
PMA_10018746.G	+	14	2	2.61837e+15
PMA_10013367.G	-	4	2	2.39784e+15
PMA_10021780.G	+	3	1	7229114
PMA_10009381.G	-	18	3	3.36129e+23
PMA_10007842.G	+	2	1	2519587
PMA_10021388.G	-	72	5	3.59024e+39
PMA_10003437.G	-	2	1	1551142
PMA_10021646.G	+	2	1	433256
PMA_10019604.G	+	16	2	3.39611e+15
PMA_10031514.G	-	95	4	5.3154e+31
PMA_10006400.G	+	3	1	45470680
PMA_10031899.G	-	290	4	2.31971e+31
PMA_10023887.G	+	6	1	46303344
PMA_10017505.G	+	6	1	16646066
PMA_10023271.G	+	4	1	8310743
PMA_10021349.G	+	14	2	6.24729e+15
PMA_10028804.G	+	2	1	39467
PMA_10004360.G	+	18	2	8444284572
PMA_10011608.G	-	8	1	59388927
PMA_10030926.G	-	98	9	3.83181e+53
PMA_10016135.G	-	8	2	2.49999e+15
PMA_10011380.G	-	3	1	13395869
PMA_10023010.G	+	6	2	162002162071
PMA_10028399.G	+	70	1	4290720
PMA_10017717.G	-	18	1	24657152
PMA_10015523.G	-	5	1	10046327
PMA_10006564.G	-	13	1	48100598
PMA_10022204.G	+	4	1	100513548
PMA_10003693.G	+	55	3	2.75605e+23
PMA_10018584.G	-	13	1	18934714
PMA_10009409.G	+	3	1	56038
PMA_10005488.G	+	24	2	4.6209e+15
PMA_454.515.G	-	3	1	31664540
PMA_10000527.G	-	61	2	1560814552
PMA_10024842.G	+	3	1	76902
PMA_10030204.G	-	13	1	102914976
PMA_10014687.G	+	130	1	39207950
PMA_10000899.G	+	4	1	39288
PMA_10028264.G	-	2	1	71476660
PMA_10002272.G	-	2	1	53493219
PMA_10032188.G	-	6	1	11650050
PMA_10032704.G	+	6	1	7817573
PMA_10004167.G	+	18	3	1.07582e+23
PMA_10028788.G	+	3	1	8495017
PMA_15.475.G	+	7	1	58681
PMA_10030808.G	+	5	2	34890243489047
PMA_10008614.G	-	29	1	74586537
PMA_10013072.G	-	7	2	28709222884100
PMA_10004958.G	+	3	1	23361988
PMA_10026798.G	+	36	1	24098560
PMA_10000570.G	+	8	2	153056486
PMA_10006292.G	-	2	1	28040502
PMA_10011829.G	-	6	1	36183249
PMA_10023150.G	-	7	1	17800105
PMA_10022372.G	+	9	1	98743196
PMA_10016064.G	+	3	1	14644125
PMA_10020367.G	+	61	2	3.22391e+15
PMA_10008369.G	+	64	5	4.65859e+39
PMA_10002760.G	+	88	5	3.266e+39
PMA_10032034.G	-	3	1	479502
PMA_10021225.G	+	5	1	43785745
PMA_10008598.G	+	45	3	1.0849e+23
PMA_10007827.G	-	21	3	8.71919e+20
PMA_10004648.G	+	406	3	2.27133e+23
PMA_10004859.G	+	166	1	86715422
PMA_10029738.G	-	5	1	5316551
PMA_10019257.G	+	59	3	2.73211e+17
PMA_10028508.G	+	15	2	3.73377e+15
PMA_10027508.G	+	6	1	76183868
PMA_10021597.G	+	6	2	3.37577e+15
PMA_10018866.G	+	4	2	4.39503e+15
PMA_10003736.G	+	15	1	31264176
PMA_10005346.G	-	3	1	49660950
PMA_10028121.G	+	4	1	25432018
PMA_10004977.G	-	9	2	1164811686
PMA_10004123.G	+	12	2	1.97751e+15
PMA_10015720.G	-	8	1	73687153
PMA_10025252.G	+	2	1	47074696
PMA_10014439.G	+	2	1	18586139
PMA_137.322.G	+	2	1	27593114
PMA_10031951.G	-	28	2	1.12307e+15
PMA_546.250.G	+	17	1	34843714
PMA_10023214.G	+	44	3	8.80087e+23
PMA_10010212.G	+	12	1	155994
PMA_10017169.G	+	2	1	34958380
PMA_10006569.G	+	22	1	99785619
PMA_105.365.G	+	2	1	75235906
PMA_10019260.G	-	10	1	350259
PMA_10000751.G	+	11	1	29633
PMA_10027117.G	-	8	1	91413866
PMA_10018688.G	+	2	1	8190805
PMA_10020190.G	+	5	1	10306849
PMA_10020723.G	-	15	1	38817868
PMA_10007886.G	-	6	1	12184969
PMA_10027723.G	-	13	1	79208869
PMA_10029447.G	+	18	1	12971648
PMA_10001306.G	-	34	2	4.42138e+15
PMA_10010584.G	+	80	1	218415
PMA_10030245.G	+	64	2	59748455974814
PMA_10030882.G	-	5	1	6859931
PMA_10000896.G	-	13	1	6395
PMA_94.148.G	+	5	1	34647534
PMA_169.406.G	+	74	2	3.562e+15
PMA_10029353.G	+	9	2	88347538846897
PMA_10017677.G	+	11	1	36827975
PMA_10009933.G	+	30	3	3.08635e+23
PMA_10027639.G	+	75	2	2.21131e+15
PMA_10024871.G	-	4	1	733852
PMA_10022287.G	+	4	1	17595188
PMA_10022068.G	-	8	2	9.15464e+15
PMA_10021184.G	-	12	2	389438390550
PMA_297.9.G	-	26	1	63623593
PMA_10010087.G	+	3	1	97150970
PMA_10026795.G	+	16	1	24154772
PMA_10004078.G	-	2	1	10155570
PMA_10002716.G	-	6	1	10029334
PMA_10017667.G	+	2	1	14832472
PMA_10006250.G	+	2	1	16940602
PMA_10010566.G	-	63	1	103989127
PMA_10013181.G	+	30	3	3.50902e+23
PMA_10005320.G	+	4	1	35598017
PMA_10010665.G	+	2	1	70310012
PMA_10009827.G	-	6	2	5.61127e+15
PMA_10005593.G	+	4	1	121026
PMA_10023346.G	+	5	1	55586972
PMA_10029042.G	-	7	1	34193049
PMA_10014980.G	-	2	1	15238172
PMA_10006511.G	+	4	1	24097062
PMA_10028635.G	-	37	1	34756013
PMA_10020741.G	-	5	1	6563040
PMA_10027506.G	+	4	1	21401441
PMA_10013384.G	+	217	4	5.61748e+31
PMA_10028188.G	-	11	1	13648080
PMA_10008963.G	-	25	1	2138298
PMA_10029868.G	-	7	2	510397513023
PMA_10031933.G	-	10	1	1025210
PMA_10030180.G	-	36	3	6.66385e+23
PMA_10020975.G	-	37	2	8.78288e+15
PMA_10023240.G	-	6	1	48086021
PMA_10010027.G	+	7	1	22409983
PMA_10032699.G	+	58	3	7.74397e+20
PMA_10030769.G	-	2	1	2459782
PMA_10027813.G	-	4	1	23987269
PMA_10026081.G	-	5	1	42113058
PMA_10032215.G	+	15	2	41592934157618
PMA_10024233.G	+	24	2	4.91088e+15
PMA_10018910.G	+	8	1	14976444
PMA_10011694.G	+	5	1	76804023
PMA_10009210.G	-	3	1	33344
PMA_10016815.G	-	16	1	79058652
PMA_10020638.G	+	4	1	78633974
PMA_10021638.G	-	14	2	178268191497
PMA_10019519.G	-	3	1	33391291
PMA_10004195.G	-	4	1	19884487
PMA_10022687.G	+	4	1	82512524
PMA_10002090.G	-	12	1	60558
PMA_10027602.G	+	9	1	35407763
PMA_10005203.G	+	15	2	2.27448e+15
PMA_10023251.G	+	42	4	1.97094e+23
PMA_10013408.G	-	25	1	25616778
PMA_10023492.G	-	8	1	52991011
PMA_10027180.G	+	6	1	6299492
PMA_10017714.G	-	15	2	2.47487e+15
PMA_10026273.G	-	41	3	1.45778e+20
PMA_399.648.G	-	2	1	55510776
PMA_10015704.G	-	13	2	42344124234434
PMA_10030506.G	-	40	1	195022
PMA_10021699.G	+	4	1	18905520
PMA_10027688.G	+	4	1	47856466
PMA_10016685.G	-	5	1	255717
PMA_10013478.G	-	96	1	209786
PMA_288.188.G	+	4	1	18259
PMA_10019802.G	+	30	1	26517919
PMA_10014489.G	+	30	2	5.59642e+15
PMA_10010916.G	-	3	1	26689936
PMA_10009330.G	-	4	1	85206585
PMA_10005669.G	-	3	1	257655
PMA_10012380.G	-	13	1	41765923
PMA_10001657.G	+	120	3	6.76735e+23
PMA_10030257.G	-	60	2	65136816513758
PMA_10021687.G	+	15	2	8.49488e+15
PMA_10015871.G	-	6	2	3.57063e+15
PMA_10025861.G	-	7	1	54292982
PMA_10029084.G	-	4	1	33018467
PMA_10002715.G	+	2	1	10067171
PMA_10007105.G	-	11	2	1.22821e+15
PMA_10022480.G	+	17	2	95965589596534
PMA_10016326.G	-	8	1	24005157
PMA_10000940.G	+	5	1	49436360
PMA_10026097.G	-	54	3	4.4088e+23
PMA_305.132.G	+	7	2	3.17734e+15
PMA_10031589.G	-	12	2	7.14574e+15
PMA_10000641.G	+	5	1	32591614
PMA_10012425.G	-	46	1	26611734
PMA_10030575.G	+	7	1	13882597
PMA_10019000.G	-	6	1	208074
PMA_10013260.G	+	27	1	80867801
PMA_10001833.G	-	3	1	48061899
PMA_10020086.G	+	122	2	2.01419e+15
PMA_10013945.G	-	20	1	31052
PMA_10011268.G	+	9	1	37447038
PMA_10009937.G	-	2	1	53915182
PMA_10017573.G	-	2	1	46534308
PMA_10003329.G	-	22	1	35666839
PMA_10009585.G	+	27	1	44186399
PMA_10016792.G	-	45	3	1.80701e+23
PMA_10008516.G	-	2	1	22280175
PMA_10014478.G	-	2	1	9511204
PMA_10020220.G	+	6	1	10790141
PMA_10022344.G	-	15	1	31000625
PMA_10031305.G	-	5	1	44431790
PMA_10026594.G	+	2	1	82777300
PMA_10025363.G	-	3	1	39161954
PMA_56.6.G	-	16	1	56309081
PMA_10001452.G	-	5	1	3243
PMA_177.702.G	-	6	1	18920130
PMA_10013962.G	-	67	4	7.89712e+27
PMA_10002649.G	-	3	1	7976619
PMA_10019493.G	+	13	1	21859193
PMA_10004032.G	-	52	1	80092108
PMA_10031895.G	-	4	1	23108182
PMA_10023358.G	-	12	1	55239063
PMA_10005272.G	-	106	2	3.22749e+15
PMA_10012570.G	-	6	2	3.64598e+15
PMA_10029852.G	-	6	1	25416
PMA_10023579.G	-	5	1	30126004
PMA_10031233.G	-	4	1	9306671
PMA_10002562.G	-	2	1	69625
PMA_10005275.G	-	3	1	32193948
PMA_10013362.G	-	6	2	19772351977203
PMA_10027331.G	+	21	1	44955913
PMA_10000662.G	+	8	1	7405279
PMA_10028641.G	+	18	1	14922134
PMA_10011338.G	+	4	1	66275504
PMA_10031294.G	+	6	1	44601616
PMA_10026758.G	+	19	2	6.18536e+15
PMA_10009678.G	+	27	3	1.85585e+23
PMA_10013429.G	+	3	1	83890972
PMA_10014039.G	+	3	1	15600357
PMA_10001533.G	-	6	1	86858874
PMA_10013437.G	+	13	1	54459660
PMA_10012608.G	-	4	1	56101265
PMA_10021808.G	-	14	1	59680261
PMA_10012000.G	+	9	2	90424629032469
PMA_10021734.G	+	30	2	4.88145e+15
PMA_10017544.G	-	35	1	66563881
PMA_10029010.G	+	7	2	5.2099e+15
PMA_10015695.G	+	6	1	4298859
PMA_10022624.G	+	19	2	4.66024e+15
PMA_10004455.G	+	2	1	11689494
PMA_10004000.G	-	10	1	64344
PMA_10024293.G	-	2	1	27340132
PMA_10030784.G	+	5	1	1985149
PMA_10027032.G	+	4	1	29141804
PMA_10029480.G	-	7	2	5.54173e+15
PMA_10012622.G	+	13	1	66466497
PMA_10017161.G	-	6	1	6528153
PMA_10017298.G	-	15	2	4.39674e+15
PMA_10008367.G	-	21	2	4.64925e+15
PMA_10025108.G	+	29	1	44489106
PMA_10019712.G	-	6	1	34938279
PMA_10007734.G	+	125	1	87454146
PMA_10011976.G	+	9	2	6.04644e+15
PMA_10011721.G	-	39	3	1.7394e+23
PMA_10010970.G	-	9	1	9754953
PMA_10008840.G	-	3	1	63564450
PMA_10029386.G	+	8	1	59555890
PMA_10014532.G	-	19	1	78042014
PMA_10010715.G	+	7	1	20711755
PMA_10011325.G	+	4	1	35345224
PMA_10026185.G	-	6	1	36569895
PMA_10001027.G	+	57	3	1.43157e+23
PMA_10023571.G	-	2	1	30283746
PMA_10019207.G	+	7	1	84679241
PMA_10002277.G	+	9	1	25591
PMA_10016044.G	+	6	1	26100720
PMA_10013583.G	+	2	1	49583324
PMA_10011661.G	-	107	8	4.32727e+63
PMA_10007751.G	-	15	2	59250565928810
PMA_10032454.G	+	26	4	5.31672e+31
PMA_10021975.G	-	50	1	19549505
PMA_10026301.G	-	2	1	37070236
PMA_10024309.G	+	50	4	3.63857e+31
PMA_10017989.G	+	10	2	3.33997e+15
PMA_10027059.G	+	54	2	4.52086e+15
PMA_10016708.G	+	21	5	4.98375e+34
PMA_438.116.G	-	2	1	32584624
PMA_10017743.G	-	18	2	1.85573e+15
PMA_10005166.G	-	44	2	8.6342e+15
PMA_10016678.G	-	6	1	10799
PMA_10024338.G	-	2	1	38816242
PMA_10009049.G	+	4	1	12669448
PMA_10005257.G	-	4	2	5.9994e+15
PMA_10026089.G	+	3	1	42363164
PMA_19.127.G	-	18	2	4.86173e+15
PMA_10019798.G	-	4	1	26573547
PMA_10001601.G	+	3	1	29447
PMA_10010756.G	+	3	1	13264569
PMA_10030046.G	-	83	1	85384201
PMA_10029635.G	-	3	1	34570204
PMA_10023460.G	+	91	2	5.22664e+15
PMA_10012663.G	+	3	1	66463868
PMA_10001397.G	+	9	1	48332
PMA_317.144.G	-	18	2	3.41491e+15
PMA_10009331.G	+	4	1	85295676
PMA_10021441.G	-	2	1	60398356
PMA_10017301.G	+	13	1	44038175
PMA_10005056.G	+	6	1	96092525
PMA_10000464.G	+	8	1	3440
PMA_42.227.G	-	22	1	16296731
PMA_10028489.G	-	29	1	37645140
PMA_10023337.G	+	25	3	1.88458e+20
PMA_10003213.G	+	12	1	83649081
PMA_10017299.G	-	4	1	44001469
PMA_10023669.G	-	2	1	44127297
PMA_10007590.G	+	33	2	3.15732e+15
PMA_10028334.G	+	252	2	4.90215e+15
PMA_10019463.G	+	4	1	34695745
PMA_10030771.G	+	108	1	2357881
PMA_10019150.G	-	8	1	45229425
PMA_10000763.G	+	18	2	2.05493e+15
PMA_10012349.G	+	4	1	43881115
PMA_10020399.G	-	39	1	101619827
PMA_10015502.G	-	5	1	39941178
PMA_10025293.G	+	27	1	41632026
PMA_10031049.G	-	13	1	31936188
PMA_10001708.G	+	20	2	3.96491e+15
PMA_10032175.G	-	2	1	11981582
PMA_10013010.G	+	8	2	6.25961e+15
PMA_10029624.G	+	5	1	34295730
PMA_10014067.G	-	6	1	28639698
PMA_10023013.G	-	23	2	284781289112
PMA_10032225.G	+	22	1	4514033
PMA_10000586.G	+	7	1	9457
PMA_10025888.G	+	9	2	9.56391e+15
PMA_273.69.G	-	3	1	38214697
PMA_10025240.G	-	5	1	35274302
PMA_485.442.G	-	30	1	1021845
PMA_10006227.G	+	59	7	5.0091e+55
PMA_10004568.G	-	22	1	4636669
PMA_10005348.G	+	31	1	38212377
PMA_10008986.G	+	7	2	3.51194e+15
PMA_10019413.G	+	12	1	89155665
PMA_10002819.G	-	2	1	39849
PMA_10030518.G	+	5	1	644604
PMA_10006225.G	-	31	1	1549988
PMA_10011931.G	+	12	1	21037438
PMA_348.399.G	+	87	2	1978219571
PMA_10031310.G	-	4	1	44352284
PMA_10019578.G	-	4	1	94020706
PMA_10001902.G	-	54	1	9270363
PMA_10011039.G	+	3	1	40241142
PMA_10001302.G	+	41	2	3.33239e+15
PMA_10014133.G	+	4	1	77752571
PMA_10002089.G	+	10	1	58202
PMA_10032354.G	-	2	1	38759820
PMA_456.172.G	+	6	1	87559098
PMA_10007977.G	+	21	1	23135043
PMA_10023986.G	+	3	1	58401367
PMA_10001851.G	+	5	1	24475
PMA_10029938.G	+	7	1	60815709
PMA_10023414.G	+	2	1	28843163
PMA_10010186.G	-	4	1	26000053
PMA_10031363.G	-	13	1	19201845
PMA_10025151.G	-	18	3	7.70011e+23
PMA_10020590.G	-	187	2	2.44302e+15
PMA_10001846.G	+	11	1	70655554
PMA_10018051.G	-	17	1	7926852
PMA_10028546.G	-	39	1	5141523
PMA_10022092.G	+	3	1	2126036
PMA_10026975.G	+	4	1	47397483
PMA_10017131.G	-	2	1	11152661
PMA_10011534.G	+	8	1	78296
PMA_10030555.G	-	10	1	13422240
PMA_10010499.G	+	15	1	18284688
PMA_10001191.G	+	2	1	83696000
PMA_10021114.G	+	15	1	49441020
PMA_10025251.G	+	143	1	47042058
PMA_10020216.G	-	16	2	1.08377e+15
PMA_10014821.G	-	31	1	40279968
PMA_10030491.G	-	2	1	21819703
PMA_10003433.G	-	2	1	10950001
PMA_10027198.G	-	5	1	28810509
PMA_10026532.G	+	5	1	15646750
PMA_10032678.G	+	7	1	7190294
PMA_10011372.G	-	63	2	91565169161030
PMA_10006680.G	+	5	1	20362844
PMA_10024821.G	-	25	3	6.95945e+23
PMA_10031484.G	-	3	1	14306326
PMA_10004499.G	-	10	1	95104334
PMA_10000644.G	+	153	2	110789821
PMA_10009558.G	+	6	1	46177377
PMA_10011690.G	+	4	1	91786
PMA_10030086.G	+	9	1	15559393
PMA_10020290.G	-	6	1	10498935
PMA_10016788.G	-	30	3	1.8126e+23
PMA_10001288.G	+	7	1	44713247
PMA_10010219.G	+	7	1	35430191
PMA_10022880.G	+	4	1	19349752
PMA_10002084.G	+	8	1	601608
PMA_10026917.G	+	3	1	89939307
PMA_10003079.G	+	26	2	3.78479e+15
PMA_10025032.G	+	4	1	49257562
PMA_10028048.G	+	13	1	18309920
PMA_10021266.G	+	36	1	21990746
PMA_10015666.G	+	21	2	3.37815e+15
PMA_10025615.G	-	25	3	3.93708e+23
PMA_10011840.G	-	7	1	19904511
PMA_10003257.G	+	26	3	312543127731354
PMA_10000718.G	+	40	7	2.01993e+55
PMA_10007588.G	-	4	1	60656737
PMA_10008771.G	-	3	1	54153027
PMA_10020653.G	+	15	1	18323415
PMA_10007098.G	-	6	1	130980
PMA_10020480.G	-	13	1	32416897
PMA_10011108.G	-	6	1	1523574
PMA_10024859.G	+	4	1	528313
PMA_10022595.G	+	18	2	4.64001e+15
PMA_10023976.G	+	10	1	57950496
PMA_10032542.G	+	7	1	1413432
PMA_10025517.G	-	20	2	3.24561e+15
PMA_10027360.G	-	5	1	29932709
PMA_10005045.G	-	5	1	8268
PMA_10020328.G	+	15	4	7.929e+31
PMA_10009471.G	-	16	1	15951334
PMA_10016175.G	+	2	1	31980097
PMA_10002238.G	+	67	2	2.47016e+15
PMA_10031229.G	+	46	2	92125239212501
PMA_10020734.G	+	19	2	62885516287407
PMA_10027634.G	+	4	1	21940628
PMA_10008067.G	-	2	1	81260
PMA_10032169.G	+	11	1	12113394
PMA_431.740.G	-	56	1	47569241
PMA_10031680.G	+	12	2	30149573014738
PMA_10009868.G	-	42	3	7.59169e+23
PMA_10003784.G	+	3	1	96651
PMA_10029496.G	+	98	9	4.14535e+71
PMA_10025408.G	-	2	1	27096716
PMA_10009750.G	-	85	4	1.19522e+31
PMA_10027082.G	+	2	1	12275965
PMA_10003055.G	-	2	1	7013702
PMA_10002044.G	+	2	1	37737640
PMA_10027631.G	-	39	2	2.18944e+15
PMA_10010816.G	-	3	1	53832152
PMA_10025432.G	+	5	1	259393
PMA_10019950.G	+	21	1	2371500
PMA_10017528.G	+	6	2	1.45024e+15
PMA_10001687.G	-	48	1	1331412
PMA_281.55.G	+	5	2	2.33202e+15
PMA_10019221.G	+	4	1	84979118
PMA_10013801.G	+	3	1	9953792
PMA_10015035.G	+	11	1	19774488
PMA_10014128.G	-	35	2	7.76541e+15
PMA_10016654.G	-	4	1	46139443
PMA_310.388.G	+	54	2	3.16462e+15
PMA_10025860.G	+	11	2	5.43351e+15
PMA_10015621.G	+	2	1	39854902
PMA_10000607.G	-	29	3	215052110920904
PMA_10027317.G	-	3	1	45257295
PMA_10010875.G	-	2	1	90810496
PMA_10003657.G	+	26	2	2.08966e+15
PMA_10007978.G	+	36	1	23143676
PMA_10010648.G	+	3	1	103035533
PMA_10005039.G	-	18	1	14368655
PMA_10029789.G	+	13	2	71923267211161
PMA_10013521.G	-	19	1	1652134
PMA_10008885.G	-	7	1	75290057
PMA_10015779.G	-	7	1	12330897
PMA_10002620.G	+	6	1	54689
PMA_402.220.G	-	3	1	47878633
PMA_10016586.G	+	21	1	96161538
PMA_10014101.G	-	5	1	8830727
PMA_10030552.G	-	2	1	50026150
PMA_10029917.G	+	8	1	198184
PMA_10008984.G	-	4	1	35075506
PMA_10003553.G	-	4	1	38890998
PMA_10001859.G	+	8	1	40056344
PMA_10012187.G	-	4	1	23998800
PMA_10000897.G	-	26	1	198
PMA_10007995.G	+	5	1	11538203
PMA_10001745.G	-	4	2	4962848250
PMA_10006566.G	-	81	3	4.8038e+23
PMA_10011065.G	-	10	1	31445170
PMA_10002460.G	+	10	1	77206
PMA_10030098.G	+	11	1	15917836
PMA_10003458.G	+	5	1	5184386
PMA_10029444.G	-	38	2	1.29939e+15
PMA_10013164.G	+	5	1	586183
PMA_10018766.G	-	4	1	67439897
PMA_10005629.G	+	34	1	5418432
PMA_10004131.G	-	3	1	19187112
PMA_10021756.G	-	3	1	32803021
PMA_10021845.G	+	2	1	7998027
PMA_10016353.G	-	8	1	64186972
PMA_10004967.G	-	3	1	23439747
PMA_10009299.G	-	20	1	111890
PMA_10001308.G	-	8	1	44237863
PMA_10032684.G	-	4	2	73323207307238
PMA_10000420.G	+	2	1	15698
PMA_10008455.G	-	2	1	71406398
PMA_10021925.G	+	3	1	28112490
PMA_10018770.G	+	9	3	2.40161e+23
PMA_10004946.G	+	21	1	6838600
PMA_10005662.G	+	4	1	8716487
PMA_10000637.G	-	2	1	10922
PMA_10027747.G	+	7	2	7.97861e+15
PMA_10023591.G	-	6	1	93299160
PMA_10027401.G	+	53	4	8.82032e+31
PMA_10028415.G	-	2	1	17866518
PMA_10014809.G	+	5	1	88704669
PMA_10031918.G	-	14	2	670962659427
PMA_10027730.G	-	11	1	79342055
PMA_10008199.G	-	30	2	91962279204948
PMA_10007017.G	-	2	1	51405533
PMA_10012908.G	+	2	1	59427266
PMA_10028693.G	-	8	1	63176439
PMA_10020321.G	-	3	1	33517392
PMA_10004326.G	+	27	2	3.07055e+15
PMA_10016986.G	-	9	2	2.16033e+15
PMA_10020064.G	-	3	1	31786806
PMA_10019868.G	-	5	2	8.51356e+15
PMA_10020579.G	-	4	1	91814127
PMA_10024139.G	-	15	1	15657126
PMA_10009259.G	-	16	1	14345150
PMA_10023159.G	-	6	2	1.81349e+15
PMA_10030052.G	-	2	1	85240985
PMA_10013556.G	-	35	1	232766
PMA_10025135.G	-	7	1	58356489
PMA_460.173.G	-	11	1	6382877
PMA_10027891.G	+	2	1	6121317
PMA_10030179.G	+	13	2	6.66332e+15
PMA_10007487.G	+	7	1	11485451
PMA_10001680.G	-	5	1	17840773
PMA_10005552.G	+	6	2	4.52293e+15
PMA_10010933.G	+	17	2	4.21078e+15
PMA_10000502.G	-	3	1	42542591
PMA_10011613.G	+	18	1	59306922
PMA_10025607.G	-	3	1	39596102
PMA_10007488.G	-	2	1	11466592
PMA_10004479.G	+	3	1	47308719
PMA_10020954.G	+	54	2	2.5111e+15
PMA_10006391.G	-	36	1	68736815
PMA_10012649.G	-	25	1	80098596
PMA_10000292.G	-	48	1	3195
PMA_10019870.G	-	18	1	85172698
PMA_10030595.G	-	19	2	3973746408
PMA_10030805.G	+	11	2	35877213583491
PMA_10024010.G	+	5	1	39370891
PMA_10005729.G	+	6	1	12067682
PMA_10010723.G	+	23	1	27022951
PMA_10006331.G	-	29	1	6722602
PMA_10010943.G	-	62	2	4.18894e+15
PMA_10032675.G	-	8	1	7088337
PMA_10007585.G	+	38	3	6.06262e+23
PMA_10008862.G	-	50	4	3.84641e+27
PMA_10024999.G	-	2	1	11545779
PMA_10014606.G	-	4	1	29848650
PMA_10007116.G	-	23	1	128753
PMA_10017448.G	-	2	1	102269
PMA_10025418.G	-	19	1	27299443
PMA_10015617.G	-	32	2	3.97296e+15
PMA_10024039.G	+	7	1	6961772
PMA_10002377.G	+	2	1	61447
PMA_10017759.G	-	4	1	33274466
PMA_10020189.G	-	3	1	10270804
PMA_10031657.G	+	9	1	40666079
PMA_10021316.G	-	5	1	40491960
PMA_10014162.G	+	15	1	187407
PMA_10003786.G	+	2	1	40904223
PMA_10002536.G	+	4	2	3.41852e+15
PMA_10006754.G	+	16	3	3.88778e+23
PMA_10005258.G	+	20	1	60047551
PMA_10015924.G	-	18	2	84475048447603
PMA_10021950.G	+	3	1	51920727
PMA_10027402.G	-	41	3	8.82038e+23
PMA_10029280.G	-	3	1	25309210
PMA_10002497.G	-	49	1	35178
PMA_10003658.G	-	43	2	2.08755e+15
PMA_10027977.G	-	22	1	7084264
PMA_10010442.G	-	10	1	45781132
PMA_10032677.G	+	15	3	7.15833e+20
PMA_10031566.G	+	7	1	41341476
PMA_10024402.G	-	71	2	3.88047e+15
PMA_10029324.G	-	23	1	43105935
PMA_10018917.G	-	4	1	15110272
PMA_10030199.G	+	25	1	102649124
PMA_10011573.G	+	5	1	29654024
PMA_10003054.G	-	2	1	6996063
PMA_10014608.G	+	5	1	33434057
PMA_10007908.G	-	5	1	105120
PMA_10012383.G	+	6	1	74098654
PMA_10030082.G	-	3	1	15488588
PMA_10002642.G	+	2	1	40471621
PMA_10017757.G	+	79	2	27111812711219
PMA_10009002.G	+	5	1	9715503
PMA_10012428.G	-	9	1	26565332
PMA_10006553.G	-	21	1	52212518
PMA_10015512.G	+	40	1	15154678
PMA_10015615.G	-	49	1	39699321
PMA_10019205.G	+	29	2	8.46631e+15
PMA_64.159.G	-	3	1	37528022
PMA_10027479.G	+	7	1	72746166
PMA_10019067.G	-	8	2	78820397883591
PMA_10020092.G	-	6	2	2.82892e+15
PMA_10003007.G	+	9	2	7.99008e+15
PMA_10029820.G	-	66	2	8.13617e+15
PMA_10004165.G	+	4	1	10742979
PMA_10004827.G	-	8	1	74009696
PMA_10027902.G	+	24	1	6419885
PMA_190.119.G	+	2	1	32167640
PMA_10005611.G	-	8	1	3327081
PMA_10019231.G	+	2	1	721992
PMA_10027063.G	+	4	1	45241434
PMA_10021904.G	-	4	2	7.55029e+15
PMA_10010118.G	-	3	1	119808
PMA_1.497.G	-	74	1	20683
PMA_10025140.G	-	4	1	58249865
PMA_10024145.G	+	29	2	2.52962e+15
PMA_10021159.G	-	10	1	77485512
PMA_10008532.G	-	43	3	4.55682e+23
PMA_10007763.G	+	4	1	28036735
PMA_10032658.G	-	2	1	6447875
PMA_10032532.G	-	16	1	1051669
PMA_10015653.G	+	50	1	50730819
PMA_441.418.G	-	49	2	1.8826e+15
PMA_10001734.G	-	65	2	1.14107e+15
PMA_34.82.G	+	10	1	2901221
PMA_10008782.G	+	2	1	32268812
PMA_10004088.G	-	7	1	47683145
PMA_10031740.G	+	15	1	433422
PMA_10016334.G	+	21	1	51569936
PMA_10021054.G	+	4	1	18461650
PMA_10018863.G	-	7	1	44022638
PMA_10022101.G	+	2	1	1871381
PMA_10032008.G	+	5	1	28594149
PMA_10024253.G	+	24	3	7.73407e+23
PMA_334.472.G	+	16	1	53229005
PMA_10017666.G	+	32	1	1873771
PMA_10017891.G	-	8	1	91473297
PMA_10006198.G	-	2	1	142571
PMA_10012058.G	-	11	2	3.34119e+15
PMA_10022614.G	+	2	1	267681
PMA_10030643.G	-	4	1	25793714
PMA_10007610.G	+	22	1	21999146
PMA_10013944.G	+	7	1	78489644
PMA_10010686.G	-	9	1	93590337
PMA_10021462.G	-	3	1	65083211
PMA_10019322.G	+	23	4	2.42433e+31
PMA_10031942.G	+	30	2	1.16001e+15
PMA_10026723.G	-	7	1	32332498
PMA_10006702.G	+	4	1	16283805
PMA_10008294.G	+	4	2	5.67873e+15
PMA_10013824.G	+	8	2	8234482486
PMA_10005245.G	-	15	1	45015056
PMA_10001569.G	-	12	1	6377
PMA_10032166.G	-	16	1	12160663
PMA_10007870.G	-	4	2	93411149341139
PMA_10015829.G	-	10	1	45894064
PMA_10009405.G	+	17	1	34920936
PMA_10025148.G	+	7	1	76975820
PMA_10008487.G	-	15	1	55865830
PMA_10020983.G	-	10	1	87710403
PMA_10009063.G	-	50	3	7.03161e+23
PMA_10025641.G	+	5	1	1208992
PMA_10024108.G	-	12	1	65748623
PMA_10026510.G	+	5	1	46347791
PMA_10029699.G	+	12	2	7.32531e+15
PMA_10030800.G	-	62	1	3729321
PMA_10012225.G	+	5	1	765207
PMA_10001312.G	-	54	2	2055520476
PMA_10006893.G	-	12	1	12866094
PMA_10013673.G	+	14	2	2.12354e+15
PMA_10013352.G	-	3	1	51074942
PMA_10010911.G	+	2	1	32833712
PMA_10028199.G	-	30	1	45141052
PMA_10027612.G	-	4	1	35776051
PMA_10014534.G	-	15	2	7.80953e+15
PMA_10010667.G	+	86	4	7.02501e+31
PMA_10025336.G	+	11	2	7.18309e+15
PMA_10021249.G	-	3	1	40591496
PMA_10019835.G	+	20	3	2.29918e+23
PMA_10006190.G	+	54	4	2.34342e+31
PMA_10024818.G	+	6	1	69655106
PMA_10026331.G	-	3	1	15311447
PMA_10013233.G	-	7	1	11349455
PMA_10008110.G	-	27	2	63433346341068
PMA_10020585.G	+	5	1	24290219
PMA_10019518.G	-	11	1	33374661
PMA_10027994.G	+	8	2	74450217435859
PMA_10012166.G	+	26	1	15868763
PMA_10028801.G	+	20	1	7903220
PMA_10002860.G	-	2	1	2347373
PMA_10025772.G	+	4	1	8383270
PMA_10030668.G	+	7	1	73375208
PMA_10001298.G	+	77	2	4442341372
PMA_10027452.G	+	4	1	54499620
PMA_10012501.G	-	36	1	79920725
PMA_10019803.G	+	16	2	2.64954e+15
PMA_10003815.G	+	7	2	1.76963e+15
PMA_10014695.G	-	10	1	14453420
PMA_10010399.G	-	6	1	29997946
PMA_10004817.G	+	14	1	29200903
PMA_10005759.G	+	8	2	2.76216e+15
PMA_10006157.G	+	29	1	46285004
PMA_10018288.G	-	45	5	6.6842e+39
PMA_10029068.G	-	10	1	32647644
PMA_10011570.G	+	10	1	29681248
PMA_10029966.G	-	12	1	61531332
PMA_10008433.G	-	162	2	8.17503e+15
PMA_10013182.G	-	2	1	35154453
PMA_10000678.G	+	7	1	21425
PMA_10027729.G	+	55	4	7.93399e+31
PMA_10022230.G	-	358	4	5.11494e+31
PMA_10016523.G	+	10	1	36826054
PMA_10013770.G	-	3	1	11878165
PMA_10012477.G	-	55	1	7498192
PMA_10004465.G	+	6	1	88864998
PMA_10029853.G	-	20	1	69264
PMA_10025245.G	-	7	1	46851647
PMA_10001994.G	-	3	1	4724288
PMA_10015148.G	-	13	1	58188979
PMA_10010041.G	-	302	4	4.10069e+31
PMA_10001946.G	+	9	1	34002
[truncated: 5,217 more rows]
