# Supplementary material for: PacBio single molecule long-read sequencing provides insight into the complexity and diversity of the Pinctada fucata martensii transcriptome
Source: BMC Genomics. 2020 Jul 13;21:481. doi: 10.1186/s12864-020-06894-3 (PMC7359550; doi:10.1186/s12864-020-06894-3)
Supplement: Supplementary file 5 — Additional file 5: Table S5a, b. Five kinds of alternative splicing events were identified. [file 12864_2020_6894_MOESM5_ESM.zip]

Archive with 4 entries (4 files):
- Additional file5 Table S5a.xls
- Additional file5 Table S5b.gtf
- Additional file7 Table S7a.xls
- Additional file7 Table S7b.gtf
