# Supplementary material for: PacBio single molecule long-read sequencing provides insight into the complexity and diversity of the Pinctada fucata martensii transcriptome
Source: BMC Genomics. 2020 Jul 13;21:481. doi: 10.1186/s12864-020-06894-3 (PMC7359550; doi:10.1186/s12864-020-06894-3)
Supplement: Supplementary file 5 — Additional file 5: Table S5a, b. Five kinds of alternative splicing events were identified. [file 12864_2020_6894_MOESM5_ESM.zip › Additional file5 Table S5a.xls]

## Sheet: AS event
Chrom	AS_event	Event_start	Event_end	Strand	Gene_location	Transcript_id
PIN_chr1	Exon skipping	1368650	1368682	+	PIN_chr1:1355500-1373241W	PB.14.1/PB.14.2,PB.14.3
PIN_chr1	Exon skipping	2684565	2684582	+	PIN_chr1:2678360-2696305W	PB.21.3/PB.21.4,PB.21.1
PIN_chr1	Mutually exclusive exon	2687684	2687849	+	PIN_chr1:2678360-2696305W	PB.21.3/PB.21.4,PB.21.2
PIN_chr1	Alternative 3' splice site	2693968	2695412	+	PIN_chr1:2678360-2696305W	PB.21.3,PB.21.1
PIN_chr1	Exon skipping	3261349	3261381	+	PIN_chr1:3243019-3267619W	PB.32.2,PB.32.1
PIN_chr1	Exon skipping	4982671	4982682	+	PIN_chr1:4968329-4991946W	PB.59.1,PB.59.2
PIN_chr1	Alternative 5' splice site	4982330	4982334	+	PIN_chr1:4968329-4991946W	PB.59.1,PB.59.4
PIN_chr1	Alternative 3' splice site	5116622	5116626	+	PIN_chr1:5098411-5125444W	PB.61.4/PB.61.5,PB.61.1
PIN_chr1	Alternative 3' splice site	5122978	5122993	+	PIN_chr1:5098411-5125444W	PB.61.6,PB.61.2
PIN_chr1	Alternative 3' splice site	5122978	5122993	+	PIN_chr1:5098411-5125444W	PB.61.5,PB.61.3
PIN_chr1	Intron retention	6066249	6066320	+	PIN_chr1:6042087-6094848W	PB.76.1/PB.76.2,PB.76.3
PIN_chr1	Exon skipping	7449421	7449498	+	PIN_chr1:7436045-7457297W	PB.96.1/PB.96.3/PB.96.4/PB.96.5,PB.96.2
PIN_chr1	Alternative 5' splice site	7453658	7453811	+	PIN_chr1:7436045-7457297W	PB.96.1/PB.96.2/PB.96.3,PB.96.4/PB.96.5
PIN_chr1	Exon skipping	7455243	7455440	+	PIN_chr1:7436045-7457297W	PB.96.5,PB.96.1/PB.96.2/PB.96.3/PB.96.4
PIN_chr1	Intron retention	7456500	7456510	+	PIN_chr1:7436045-7457297W	PB.96.3/PB.96.5,PB.96.1
PIN_chr1	Alternative 5' splice site	7646396	7646420	+	PIN_chr1:7638123-7657358W	PB.100.1,PB.100.2
PIN_chr1	Alternative 3' splice site	7724398	7726442	+	PIN_chr1:7703916-7743973W	PB.101.5,PB.101.1/PB.101.2/PB.101.3/PB.101.4
PIN_chr1	Alternative 3' splice site	7729591	7730107	+	PIN_chr1:7703916-7743973W	PB.101.1/PB.101.3/PB.101.5,PB.101.2/PB.101.4
PIN_chr1	Exon skipping	7736606	7736653	+	PIN_chr1:7703916-7743973W	PB.101.2/PB.101.3,PB.101.1/PB.101.4/PB.101.5
PIN_chr1	Exon skipping	8325480	8325546	+	PIN_chr1:8304455-8328061W	PB.109.4,PB.109.1
PIN_chr1	Mutually exclusive exon	8325480	8327218	+	PIN_chr1:8304455-8328061W	PB.109.1,PB.109.5
PIN_chr1	Exon skipping	8327152	8327218	+	PIN_chr1:8304455-8328061W	PB.109.4,PB.109.5
PIN_chr1	Exon skipping	9028137	9028400	+	PIN_chr1:9006078-9031471W	PB.119.3,PB.119.2
PIN_chr1	Intron retention	9328210	9328773	+	PIN_chr1:9319534-9330582W	PB.125.3,PB.125.1
PIN_chr1	Mutually exclusive exon	10032889	10034236	+	PIN_chr1:10030815-10046846W	PB.131.2/PB.131.3,PB.131.1/PB.131.4
PIN_chr1	Mutually exclusive exon	10036998	10037825	+	PIN_chr1:10030815-10046846W	PB.131.1/PB.131.3,PB.131.2/PB.131.4
PIN_chr1	Intron retention	11036380	11036396	+	PIN_chr1:11029627-11037266W	PB.142.1,PB.142.2
PIN_chr1	Intron retention	12123829	12124298	+	PIN_chr1:12120423-12127935W	PB.156.1,PB.156.2
PIN_chr1	Exon skipping	12214794	12214827	+	PIN_chr1:12212836-12216753W	PB.158.1,PB.158.2
PIN_chr1	Exon skipping	13830762	13830779	+	PIN_chr1:13825190-13840096W	PB.169.10/PB.169.2/PB.169.3/PB.169.8/PB.169.9,PB.169.1/PB.169.4/PB.169.5/PB.169.6/PB.169.7
PIN_chr1	Exon skipping	13833157	13833249	+	PIN_chr1:13825190-13840096W	PB.169.1/PB.169.10/PB.169.3/PB.169.4/PB.169.5/PB.169.6/PB.169.7/PB.169.8,PB.169.2/PB.169.9
PIN_chr1	Alternative 5' splice site	13834841	13834979	+	PIN_chr1:13825190-13840096W	PB.169.1/PB.169.10/PB.169.5/PB.169.7/PB.169.8/PB.169.9,PB.169.2/PB.169.3/PB.169.4/PB.169.6
PIN_chr1	Exon skipping	13836607	13838174	+	PIN_chr1:13825190-13840096W	PB.169.1/PB.169.10/PB.169.2/PB.169.3/PB.169.4/PB.169.5/PB.169.8/PB.169.9,PB.169.6/PB.169.7
PIN_chr1	Exon skipping	15319771	15319815	+	PIN_chr1:15306216-15325247W	PB.193.2,PB.193.1
PIN_chr1	Mutually exclusive exon	15319771	15320034	+	PIN_chr1:15306216-15325247W	PB.193.1,PB.193.3
PIN_chr1	Exon skipping	15319999	15320034	+	PIN_chr1:15306216-15325247W	PB.193.2,PB.193.3
PIN_chr1	Alternative 3' splice site	15361466	15361488	+	PIN_chr1:15358549-15365508W	PB.195.1,PB.195.2
PIN_chr1	Intron retention	15799665	15799856	+	PIN_chr1:15789566-15807008W	PB.203.1,PB.203.2/PB.203.4
PIN_chr1	Alternative 5' splice site	17127878	17128049	+	PIN_chr1:17095261-17134115W	PB.217.1/PB.217.2,PB.217.3
PIN_chr1	Exon skipping	18579499	18580484	+	PIN_chr1:18533283-18588206W	PB.240.2,PB.240.3
PIN_chr1	Exon skipping	19445582	19445608	+	PIN_chr1:19425871-19452755W	PB.249.1,PB.249.2
PIN_chr1	Intron retention	21290897	21291082	+	PIN_chr1:21286850-21291681W	PB.275.1,PB.275.2
PIN_chr1	Exon skipping	21523561	21523650	+	PIN_chr1:21512212-21527888W	PB.278.2,PB.278.1
PIN_chr1	Alternative 5' splice site	21629747	21629751	+	PIN_chr1:21609946-21638695W	PB.279.1/PB.279.2,PB.279.4
PIN_chr1	Exon skipping	21629597	21629747	+	PIN_chr1:21609946-21638695W	PB.279.5/PB.279.6,PB.279.1/PB.279.2
PIN_chr1	Exon skipping	21629597	21629751	+	PIN_chr1:21609946-21638695W	PB.279.5/PB.279.6,PB.279.4
PIN_chr1	Exon skipping	21635034	21635094	+	PIN_chr1:21609946-21638695W	PB.279.1,PB.279.2/PB.279.6
PIN_chr1	Alternative 3' splice site	21636831	21637333	+	PIN_chr1:21609946-21638695W	PB.279.5,PB.279.1
PIN_chr1	Intron retention	21755561	21755593	+	PIN_chr1:21746154-21757287W	PB.282.2,PB.282.3
PIN_chr1	Intron retention	21755992	21756550	+	PIN_chr1:21746154-21757287W	PB.282.1,PB.282.2
PIN_chr1	Alternative 3' splice site	22949350	22949359	+	PIN_chr1:22934941-22952522W	PB.296.2,PB.296.1
PIN_chr1	Alternative 5' splice site	24088479	24088494	+	PIN_chr1:24088371-24098564W	PB.317.2,PB.317.3
PIN_chr1	Mutually exclusive exon	24148946	24149362	+	PIN_chr1:24139979-24154781W	PB.318.3,PB.318.1/PB.318.2
PIN_chr1	Intron retention	24390806	24391078	+	PIN_chr1:24386585-24400069W	PB.320.1,PB.320.2/PB.320.4/PB.320.5
PIN_chr1	Exon skipping	24394336	24394362	+	PIN_chr1:24386585-24400069W	PB.320.1/PB.320.2/PB.320.5,PB.320.4
PIN_chr1	Exon skipping	24497415	24497510	+	PIN_chr1:24489528-24516273W	PB.323.2,PB.323.1
PIN_chr1	Mutually exclusive exon	24632357	24634396	+	PIN_chr1:24620501-24646747W	PB.324.1,PB.324.2
PIN_chr1	Intron retention	24679694	24680015	+	PIN_chr1:24659726-24680793W	PB.326.1,PB.326.2
PIN_chr1	Alternative 3' splice site	25492539	25492587	+	PIN_chr1:25481768-25494749W	PB.343.2/PB.343.3/PB.343.5,PB.343.1/PB.343.4/PB.343.6/PB.343.7
PIN_chr1	Alternative 3' splice site	25746020	25746248	+	PIN_chr1:25735064-25758817W	PB.346.1,PB.346.2
PIN_chr1	Exon skipping	26958607	26958669	+	PIN_chr1:26948609-26975573W	PB.364.2/PB.364.3,PB.364.1
PIN_chr1	Exon skipping	27120940	27120958	+	PIN_chr1:27105908-27123456W	PB.365.1/PB.365.3,PB.365.2
PIN_chr1	Intron retention	27450709	27450747	+	PIN_chr1:27445931-27450953W	PB.367.1,PB.367.5
PIN_chr1	Intron retention	29752167	29752193	+	PIN_chr1:29747670-29756398W	PB.399.3,PB.399.1/PB.399.2
PIN_chr1	Exon skipping	30773400	30773414	+	PIN_chr1:30756285-30795864W	PB.410.4/PB.410.5,PB.410.3
PIN_chr1	Exon skipping	30776841	30776861	+	PIN_chr1:30756285-30795864W	PB.410.1,PB.410.3
PIN_chr1	Alternative 5' splice site	30773124	30773128	+	PIN_chr1:30756285-30795864W	PB.410.2,PB.410.6
PIN_chr1	Mutually exclusive exon	30773400	30776861	+	PIN_chr1:30756285-30795864W	PB.410.1,PB.410.4/PB.410.5
PIN_chr1	Mutually exclusive exon	30786989	30788260	+	PIN_chr1:30756285-30795864W	PB.410.1/PB.410.3/PB.410.4/PB.410.5/PB.410.6/PB.410.8/PB.410.9,PB.410.2
PIN_chr1	Exon skipping	33210834	33218146	+	PIN_chr1:33194353-33237263W	PB.456.1,PB.456.2
PIN_chr1	Mutually exclusive exon	33225254	33227007	+	PIN_chr1:33194353-33237263W	PB.456.1/PB.456.10/PB.456.12/PB.456.13/PB.456.2/PB.456.3/PB.456.8/PB.456.9,PB.456.15
PIN_chr1	Exon skipping	33225254	33228881	+	PIN_chr1:33194353-33237263W	PB.456.11/PB.456.4/PB.456.7,PB.456.1/PB.456.10/PB.456.12/PB.456.13/PB.456.2/PB.456.3/PB.456.8/PB.456.9
PIN_chr1	Exon skipping	33226931	33228881	+	PIN_chr1:33194353-33237263W	PB.456.11/PB.456.4/PB.456.7,PB.456.15
PIN_chr1	Alternative 5' splice site	33233741	33233745	+	PIN_chr1:33194353-33237263W	PB.456.1/PB.456.10/PB.456.11/PB.456.15/PB.456.2/PB.456.3/PB.456.7/PB.456.8/PB.456.9,PB.456.12
PIN_chr1	Alternative 5' splice site	33233741	33233762	+	PIN_chr1:33194353-33237263W	PB.456.1/PB.456.10/PB.456.11/PB.456.15/PB.456.2/PB.456.3/PB.456.7/PB.456.8/PB.456.9,PB.456.13/PB.456.4
PIN_chr1	Alternative 5' splice site	33233745	33233762	+	PIN_chr1:33194353-33237263W	PB.456.12,PB.456.13/PB.456.4
PIN_chr1	Intron retention	33235968	33236012	+	PIN_chr1:33194353-33237263W	PB.456.2/PB.456.3/PB.456.4/PB.456.8/PB.456.9,PB.456.7
PIN_chr1	Alternative 5' splice site	33595263	33595267	+	PIN_chr1:33574600-33600596W	PB.464.1,PB.464.2
PIN_chr1	Exon skipping	33874365	33874415	+	PIN_chr1:33864198-33882232W	PB.470.1,PB.470.2
PIN_chr1	Alternative 5' splice site	34696715	34696721	+	PIN_chr1:34676762-34724830W	PB.476.1/PB.476.3/PB.476.4,PB.476.2
PIN_chr1	Exon skipping	34707693	34707749	+	PIN_chr1:34676762-34724830W	PB.476.1/PB.476.4/PB.476.5,PB.476.2/PB.476.3
PIN_chr1	Exon skipping	34710376	34710408	+	PIN_chr1:34676762-34724830W	PB.476.1/PB.476.2/PB.476.3/PB.476.4,PB.476.5
PIN_chr1	Alternative 3' splice site	36785408	36785436	+	PIN_chr1:36777682-36813688W	PB.503.1,PB.503.2
PIN_chr1	Alternative 5' splice site	36870381	36870421	+	PIN_chr1:36870300-36882765W	PB.504.2,PB.504.1
PIN_chr1	Exon skipping	37498904	37498999	+	PIN_chr1:37487786-37500985W	PB.513.1,PB.513.2
PIN_chr1	Exon skipping	39194688	39194709	+	PIN_chr1:39185644-39199208W	PB.533.2/PB.533.3,PB.533.1/PB.533.4
PIN_chr1	Mutually exclusive exon	39652557	39653003	+	PIN_chr1:39643491-39677467W	PB.537.1/PB.537.3,PB.537.2
PIN_chr1	Mutually exclusive exon	39667590	39667859	+	PIN_chr1:39643491-39677467W	PB.537.3,PB.537.2
PIN_chr1	Alternative 5' splice site	41843630	41843648	+	PIN_chr1:41841917-41869194W	PB.566.2,PB.566.1
PIN_chr1	Alternative 5' splice site	43668914	43668918	+	PIN_chr1:43650065-43678637W	PB.588.3,PB.588.2
PIN_chr1	Intron retention	43678268	43678297	+	PIN_chr1:43650065-43678637W	PB.588.2,PB.588.3
PIN_chr1	Alternative 5' splice site	44331754	44331766	+	PIN_chr1:44305216-44346441W	PB.599.1/PB.599.3,PB.599.2/PB.599.5
PIN_chr1	Alternative 5' splice site	44331754	44331758	+	PIN_chr1:44305216-44346441W	PB.599.1/PB.599.3,PB.599.4
PIN_chr1	Alternative 5' splice site	44331758	44331766	+	PIN_chr1:44305216-44346441W	PB.599.4,PB.599.2/PB.599.5
PIN_chr1	Mutually exclusive exon	44341570	44341941	+	PIN_chr1:44305216-44346441W	PB.599.1/PB.599.2/PB.599.4,PB.599.3/PB.599.5
PIN_chr1	Alternative 3' splice site	45068056	45068074	+	PIN_chr1:45065799-45072113W	PB.601.1/PB.601.3,PB.601.2
PIN_chr1	Exon skipping	45294978	45295596	+	PIN_chr1:45269023-45307528W	PB.605.2/PB.605.3,PB.605.1/PB.605.4/PB.605.6/PB.605.8
PIN_chr1	Exon skipping	45294978	45296232	+	PIN_chr1:45269023-45307528W	PB.605.5,PB.605.4/PB.605.6/PB.605.8
PIN_chr1	Exon skipping	45296162	45296232	+	PIN_chr1:45269023-45307528W	PB.605.5,PB.605.2
PIN_chr1	Exon skipping	45305026	45305091	+	PIN_chr1:45269023-45307528W	PB.605.2/PB.605.4,PB.605.8
PIN_chr1	Alternative 5' splice site	45306486	45306495	+	PIN_chr1:45269023-45307528W	PB.605.4/PB.605.8,PB.605.2
PIN_chr1	Exon skipping	45306337	45306486	+	PIN_chr1:45269023-45307528W	PB.605.6,PB.605.8
PIN_chr1	Exon skipping	45306337	45306495	+	PIN_chr1:45269023-45307528W	PB.605.5,PB.605.2
PIN_chr1	Exon skipping	45306337	45306486	+	PIN_chr1:45269023-45307528W	PB.605.5,PB.605.4
PIN_chr1	Exon skipping	45305026	45305091	+	PIN_chr1:45269023-45307528W	PB.605.5,PB.605.6
PIN_chr1	Exon skipping	45305026	45306486	+	PIN_chr1:45269023-45307528W	PB.605.5,PB.605.8
PIN_chr1	Mutually exclusive exon	45305026	45306495	+	PIN_chr1:45269023-45307528W	PB.605.6,PB.605.2
PIN_chr1	Mutually exclusive exon	45305026	45306486	+	PIN_chr1:45269023-45307528W	PB.605.6,PB.605.4
PIN_chr1	Mutually exclusive exon	46584415	46584620	+	PIN_chr1:46576989-46594516W	PB.616.2,PB.616.1
PIN_chr1	Alternative 3' splice site	48703510	48703548	+	PIN_chr1:48701836-48704386W	PB.638.1/PB.638.2,PB.638.3
PIN_chr1	Exon skipping	49193319	49193345	+	PIN_chr1:49170777-49195729W	PB.650.2,PB.650.1
PIN_chr1	Exon skipping	49363431	49363646	+	PIN_chr1:49360094-49373664W	PB.655.2,PB.655.1/PB.655.3
PIN_chr1	Alternative 3' splice site	49455167	49455245	+	PIN_chr1:49446558-49462837W	PB.658.2,PB.658.1
PIN_chr1	Alternative 5' splice site	49459418	49459464	+	PIN_chr1:49446558-49462837W	PB.658.2,PB.658.1
PIN_chr1	Mutually exclusive exon	49830216	49830395	+	PIN_chr1:49817170-49854420W	PB.667.2/PB.667.3/PB.667.4,PB.667.1
PIN_chr1	Exon skipping	50147372	50147401	+	PIN_chr1:50134939-50167497W	PB.673.3/PB.673.5,PB.673.1/PB.673.2/PB.673.4/PB.673.7/PB.673.8
PIN_chr1	Mutually exclusive exon	50961636	50961880	+	PIN_chr1:50953378-50982948W	PB.683.2,PB.683.1
PIN_chr1	Mutually exclusive exon	50998884	50999801	+	PIN_chr1:50990577-51002584W	PB.684.1,PB.684.2
PIN_chr1	Intron retention	51790173	51790339	+	PIN_chr1:51789265-51793560W	PB.693.7,PB.693.1/PB.693.10/PB.693.2/PB.693.3/PB.693.4/PB.693.5/PB.693.6/PB.693.8/PB.693.9
PIN_chr1	Exon skipping	51791955	51791995	+	PIN_chr1:51789265-51793560W	PB.693.10,PB.693.6
PIN_chr1	Intron retention	51791995	51792291	+	PIN_chr1:51789265-51793560W	PB.693.9,PB.693.6
PIN_chr1	Alternative 3' splice site	51791955	51792291	+	PIN_chr1:51789265-51793560W	PB.693.9,PB.693.10
PIN_chr1	Intron retention	51792033	51792153	+	PIN_chr1:51789265-51793560W	PB.693.5/PB.693.7,PB.693.3
PIN_chr1	Intron retention	51791544	51792291	+	PIN_chr1:51789265-51793560W	PB.693.5/PB.693.7,PB.693.10
PIN_chr1	Intron retention	51791544	51792291	+	PIN_chr1:51789265-51793560W	PB.693.5/PB.693.7,PB.693.6
PIN_chr1	Intron retention	51791544	51791955	+	PIN_chr1:51789265-51793560W	PB.693.5/PB.693.7,PB.693.9
PIN_chr1	Intron retention	51791313	51792153	+	PIN_chr1:51789265-51793560W	PB.693.8,PB.693.3
PIN_chr1	Intron retention	51791313	51791446	+	PIN_chr1:51789265-51793560W	PB.693.8,PB.693.5/PB.693.7
PIN_chr1	Intron retention	51791313	51792291	+	PIN_chr1:51789265-51793560W	PB.693.8,PB.693.10
PIN_chr1	Intron retention	51791313	51792291	+	PIN_chr1:51789265-51793560W	PB.693.8,PB.693.6
PIN_chr1	Intron retention	51791313	51791955	+	PIN_chr1:51789265-51793560W	PB.693.8,PB.693.9
PIN_chr1	Intron retention	51791066	51791244	+	PIN_chr1:51789265-51793560W	PB.693.1/PB.693.2,PB.693.8
PIN_chr1	Intron retention	51791066	51792153	+	PIN_chr1:51789265-51793560W	PB.693.1/PB.693.2,PB.693.3
PIN_chr1	Intron retention	51791066	51791446	+	PIN_chr1:51789265-51793560W	PB.693.1/PB.693.2,PB.693.5/PB.693.7
PIN_chr1	Intron retention	51791066	51792291	+	PIN_chr1:51789265-51793560W	PB.693.1/PB.693.2,PB.693.10
PIN_chr1	Intron retention	51791066	51792291	+	PIN_chr1:51789265-51793560W	PB.693.1/PB.693.2,PB.693.6
PIN_chr1	Intron retention	51791066	51791955	+	PIN_chr1:51789265-51793560W	PB.693.1/PB.693.2,PB.693.9
PIN_chr1	Intron retention	51790409	51790961	+	PIN_chr1:51789265-51793560W	PB.693.11,PB.693.1/PB.693.2
PIN_chr1	Intron retention	51790409	51791244	+	PIN_chr1:51789265-51793560W	PB.693.11,PB.693.8
PIN_chr1	Intron retention	51790409	51792153	+	PIN_chr1:51789265-51793560W	PB.693.11,PB.693.3
PIN_chr1	Intron retention	51790409	51791446	+	PIN_chr1:51789265-51793560W	PB.693.11,PB.693.5
PIN_chr1	Intron retention	51790409	51792291	+	PIN_chr1:51789265-51793560W	PB.693.11,PB.693.10
PIN_chr1	Intron retention	51790409	51792291	+	PIN_chr1:51789265-51793560W	PB.693.11,PB.693.6
PIN_chr1	Intron retention	51790409	51791955	+	PIN_chr1:51789265-51793560W	PB.693.11,PB.693.9
PIN_chr1	Intron retention	51792457	51792625	+	PIN_chr1:51789265-51793560W	PB.693.4,PB.693.1/PB.693.2
PIN_chr1	Intron retention	51791066	51792625	+	PIN_chr1:51789265-51793560W	PB.693.4,PB.693.8
PIN_chr1	Intron retention	51791066	51792625	+	PIN_chr1:51789265-51793560W	PB.693.4,PB.693.3
PIN_chr1	Intron retention	51791066	51792625	+	PIN_chr1:51789265-51793560W	PB.693.4,PB.693.5/PB.693.7
PIN_chr1	Intron retention	51791066	51792625	+	PIN_chr1:51789265-51793560W	PB.693.4,PB.693.10
PIN_chr1	Intron retention	51791066	51792625	+	PIN_chr1:51789265-51793560W	PB.693.4,PB.693.6
PIN_chr1	Intron retention	51791066	51792625	+	PIN_chr1:51789265-51793560W	PB.693.4,PB.693.9
PIN_chr1	Intron retention	51792717	51792873	+	PIN_chr1:51789265-51793560W	PB.693.11,PB.693.10/PB.693.2/PB.693.3
PIN_chr1	Alternative 5' splice site	52027581	52027713	+	PIN_chr1:52022407-52072733W	PB.697.3,PB.697.1
PIN_chr1	Alternative 5' splice site	52064065	52064197	+	PIN_chr1:52022407-52072733W	PB.697.2,PB.697.5
PIN_chr1	Exon skipping	52082999	52083031	+	PIN_chr1:52077580-52098849W	PB.698.1/PB.698.2/PB.698.3/PB.698.4/PB.698.8,PB.698.5/PB.698.6/PB.698.7
PIN_chr1	Exon skipping	52090261	52090434	+	PIN_chr1:52077580-52098849W	PB.698.7/PB.698.8,PB.698.2/PB.698.4
PIN_chr1	Mutually exclusive exon	52089093	52089587	+	PIN_chr1:52077580-52098849W	PB.698.7/PB.698.8,PB.698.1/PB.698.3/PB.698.5/PB.698.6
PIN_chr1	Intron retention	52097493	52098305	+	PIN_chr1:52077580-52098849W	PB.698.4,PB.698.7/PB.698.8
PIN_chr1	Intron retention	52097493	52098305	+	PIN_chr1:52077580-52098849W	PB.698.5,PB.698.2/PB.698.3/PB.698.6
PIN_chr1	Intron retention	52912728	52912739	+	PIN_chr1:52897646-52916137W	PB.707.2,PB.707.1/PB.707.3/PB.707.4
PIN_chr1	Mutually exclusive exon	54057203	54094188	+	PIN_chr1:54048514-54105912W	PB.720.1,PB.720.2
PIN_chr1	Intron retention	58398227	58398251	+	PIN_chr1:58388599-58400969W	PB.777.3,PB.777.2
PIN_chr1	Alternative 3' splice site	59521728	59521743	+	PIN_chr1:59508796-59529759W	PB.790.1,PB.790.2
PIN_chr1	Exon skipping	59525644	59525745	+	PIN_chr1:59508796-59529759W	PB.790.2,PB.790.1
PIN_chr1	Intron retention	59649245	59649267	+	PIN_chr1:59623147-59652081W	PB.797.3/PB.797.6/PB.797.9,PB.797.1/PB.797.2/PB.797.4/PB.797.7/PB.797.8
PIN_chr1	Intron retention	59649485	59649685	+	PIN_chr1:59623147-59652081W	PB.797.3/PB.797.6/PB.797.9,PB.797.5
PIN_chr1	Intron retention	59650957	59651054	+	PIN_chr1:59623147-59652081W	PB.797.2/PB.797.8,PB.797.1
PIN_chr1	Mutually exclusive exon	60075203	60094404	+	PIN_chr1:60074980-60105138W	PB.800.1,PB.800.2
PIN_chr1	Alternative 5' splice site	65057166	65057178	+	PIN_chr1:65032014-65071099W	PB.842.1,PB.842.2
PIN_chr1	Alternative 3' splice site	66978265	66978268	+	PIN_chr1:66964000-67016184W	PB.860.2,PB.860.4
PIN_chr1	Exon skipping	66979933	66980076	+	PIN_chr1:66964000-67016184W	PB.860.4,PB.860.2
PIN_chr1	Mutually exclusive exon	67659833	67660181	+	PIN_chr1:67642241-67673495W	PB.869.6,PB.869.1/PB.869.2/PB.869.3/PB.869.4/PB.869.5/PB.869.7
PIN_chr1	Intron retention	67670326	67670356	+	PIN_chr1:67642241-67673495W	PB.869.7,PB.869.1
PIN_chr1	Alternative 3' splice site	67669232	67670534	+	PIN_chr1:67642241-67673495W	PB.869.7,PB.869.2/PB.869.5
PIN_chr1	Alternative 5' splice site	67672625	67672633	+	PIN_chr1:67642241-67673495W	PB.869.3/PB.869.4,PB.869.2/PB.869.5
PIN_chr1	Mutually exclusive exon	67669232	67672625	+	PIN_chr1:67642241-67673495W	PB.869.7,PB.869.3/PB.869.4
PIN_chr1	Exon skipping	68305109	68305183	+	PIN_chr1:68291621-68308568W	PB.874.2,PB.874.1
PIN_chr1	Alternative 5' splice site	70764423	70764528	+	PIN_chr1:70755797-70770363W	PB.901.2/PB.901.3,PB.901.1
PIN_chr1	Intron retention	72071617	72071663	+	PIN_chr1:72063252-72072758W	PB.906.1/PB.906.4,PB.906.2
PIN_chr1	Alternative 3' splice site	72328127	72328130	+	PIN_chr1:72313110-72340506W	PB.911.1,PB.911.2
PIN_chr1	Intron retention	72340210	72340235	+	PIN_chr1:72313110-72340506W	PB.911.2,PB.911.1
PIN_chr1	Exon skipping	76402400	76402478	+	PIN_chr1:76397730-76429367W	PB.954.1,PB.954.2
PIN_chr1	Alternative 5' splice site	77436565	77436589	+	PIN_chr1:77436030-77442341W	PB.962.3,PB.962.1/PB.962.2
PIN_chr1	Intron retention	77871856	77872024	+	PIN_chr1:77865820-77873226W	PB.972.1,PB.972.4
PIN_chr1	Alternative 5' splice site	78481120	78481121	+	PIN_chr1:78463724-78494303W	PB.978.1,PB.978.2
PIN_chr1	Intron retention	80429906	80430080	+	PIN_chr1:80418989-80436248W	PB.1004.1/PB.1004.3,PB.1004.2/PB.1004.4
PIN_chr1	Alternative 3' splice site	80761627	80761630	+	PIN_chr1:80759437-80767031W	PB.1012.2,PB.1012.3
PIN_chr1	Intron retention	81262026	81263749	+	PIN_chr1:81247880-81268016W	PB.1023.3,PB.1023.1/PB.1023.2
PIN_chr1	Alternative 5' splice site	81846698	81846707	+	PIN_chr1:81844317-81856502W	PB.1026.2,PB.1026.1/PB.1026.3
PIN_chr1	Mutually exclusive exon	82546462	82546989	+	PIN_chr1:82510226-82558339W	PB.1039.1/PB.1039.4/PB.1039.7,PB.1039.2/PB.1039.3/PB.1039.5/PB.1039.6
PIN_chr1	Alternative 5' splice site	82554941	82554943	+	PIN_chr1:82510226-82558339W	PB.1039.6,PB.1039.3
PIN_chr1	Alternative 5' splice site	82554932	82554943	+	PIN_chr1:82510226-82558339W	PB.1039.7,PB.1039.3
PIN_chr1	Alternative 5' splice site	82554932	82554941	+	PIN_chr1:82510226-82558339W	PB.1039.7,PB.1039.6
PIN_chr1	Exon skipping	84783764	84783775	+	PIN_chr1:84760294-84800423W	PB.1059.2/PB.1059.3/PB.1059.4/PB.1059.5,PB.1059.1
PIN_chr1	Exon skipping	84790908	84790931	+	PIN_chr1:84760294-84800423W	PB.1059.3,PB.1059.1/PB.1059.2/PB.1059.4/PB.1059.5
PIN_chr1	Exon skipping	84794252	84794266	+	PIN_chr1:84760294-84800423W	PB.1059.1/PB.1059.3/PB.1059.4/PB.1059.5,PB.1059.2
PIN_chr1	Intron retention	84799322	84799409	+	PIN_chr1:84760294-84800423W	PB.1059.4,PB.1059.1/PB.1059.2/PB.1059.3/PB.1059.5
PIN_chr1	Exon skipping	87041933	87041950	+	PIN_chr1:87032088-87053830W	PB.1091.2,PB.1091.1
PIN_chr1	Intron retention	87952575	87952618	+	PIN_chr1:87941955-87968825W	PB.1106.3,PB.1106.2
PIN_chr1	Alternative 3' splice site	91341499	91341514	+	PIN_chr1:91314421-91345651W	PB.1138.1,PB.1138.2
PIN_chr1	Exon skipping	91463862	91463927	+	PIN_chr1:91442805-91480891W	PB.1141.2/PB.1141.4,PB.1141.1/PB.1141.3
PIN_chr1	Alternative 5' splice site	91897873	91897880	+	PIN_chr1:91888550-91902741W	PB.1148.1,PB.1148.2
PIN_chr1	Mutually exclusive exon	92668772	92669830	+	PIN_chr1:92656873-92677528W	PB.1154.1,PB.1154.2
PIN_chr1	Exon skipping	93791589	93791641	+	PIN_chr1:93789953-93812439W	PB.1163.2,PB.1163.1
PIN_chr1	Alternative 3' splice site	93810954	93810966	+	PIN_chr1:93789953-93812439W	PB.1163.2,PB.1163.1
PIN_chr1	Exon skipping	94010926	94010964	+	PIN_chr1:93996949-94026126W	PB.1165.1/PB.1165.3/PB.1165.4,PB.1165.2
PIN_chr1	Exon skipping	94019785	94019790	+	PIN_chr1:93996949-94026126W	PB.1165.1/PB.1165.4,PB.1165.3
PIN_chr1	Intron retention	95582887	95582909	+	PIN_chr1:95580983-95595066W	PB.1180.1/PB.1180.3/PB.1180.4/PB.1180.5,PB.1180.2
PIN_chr1	Intron retention	96931980	96931999	+	PIN_chr1:96920784-96934719W	PB.1197.4,PB.1197.1
PIN_chr1	Intron retention	96931600	96931606	+	PIN_chr1:96920784-96934719W	PB.1197.4,PB.1197.3
PIN_chr1	Exon skipping	97181834	97181874	+	PIN_chr1:97181112-97199852W	PB.1201.1/PB.1201.10/PB.1201.11/PB.1201.13/PB.1201.2/PB.1201.4/PB.1201.5/PB.1201.6/PB.1201.7/PB.1201.9,PB.1201.3
PIN_chr1	Intron retention	97181491	97182065	+	PIN_chr1:97181112-97199852W	PB.1201.8,PB.1201.12
PIN_chr1	Alternative 5' splice site	97184757	97184761	+	PIN_chr1:97181112-97199852W	PB.1201.1/PB.1201.10/PB.1201.11/PB.1201.12/PB.1201.13/PB.1201.3/PB.1201.4/PB.1201.5/PB.1201.6/PB.1201.7/PB.1201.9,PB.1201.2
PIN_chr1	Exon skipping	97195199	97195327	+	PIN_chr1:97181112-97199852W	PB.1201.7,PB.1201.1/PB.1201.10/PB.1201.12/PB.1201.13/PB.1201.2/PB.1201.3/PB.1201.4/PB.1201.5
PIN_chr1	Intron retention	97195327	97195431	+	PIN_chr1:97181112-97199852W	PB.1201.11/PB.1201.6,PB.1201.1/PB.1201.12/PB.1201.13/PB.1201.2/PB.1201.5
PIN_chr1	Alternative 3' splice site	97195199	97195431	+	PIN_chr1:97181112-97199852W	PB.1201.11/PB.1201.6,PB.1201.7
PIN_chr1	Intron retention	97195327	97195431	+	PIN_chr1:97181112-97199852W	PB.1201.9,PB.1201.10
PIN_chr1	Alternative 5' splice site	98099958	98099973	+	PIN_chr1:98057164-98123604W	PB.1206.8,PB.1206.7
PIN_chr1	Alternative 3' splice site	99728974	99728978	+	PIN_chr1:99719085-99743033W	PB.1228.1/PB.1228.2,PB.1228.3
PIN_chr1	Intron retention	99729089	99729149	+	PIN_chr1:99719085-99743033W	PB.1228.1/PB.1228.2/PB.1228.3,PB.1228.4
PIN_chr1	Exon skipping	99734057	99734107	+	PIN_chr1:99719085-99743033W	PB.1228.1/PB.1228.2/PB.1228.4,PB.1228.3
PIN_chr1	Alternative 5' splice site	99738303	99739215	+	PIN_chr1:99719085-99743033W	PB.1228.2/PB.1228.4,PB.1228.1/PB.1228.3
PIN_chr1	Intron retention	99782224	99782355	+	PIN_chr1:99765358-99785619W	PB.1230.1,PB.1230.2
PIN_chr1	Alternative 5' splice site	100975980	100975990	+	PIN_chr1:100964272-100977933W	PB.1244.2,PB.1244.1
PIN_chr1	Exon skipping	101046951	101047632	+	PIN_chr1:101040551-101050005W	PB.1245.1/PB.1245.2,PB.1245.3
PIN_chr1	Alternative 5' splice site	101073072	101073074	+	PIN_chr1:101069226-101077305W	PB.1247.2,PB.1247.4
PIN_chr1	Intron retention	102190115	102190309	+	PIN_chr1:102189228-102190554W	PB.1260.1,PB.1260.2
PIN_chr1	Intron retention	102190162	102190398	+	PIN_chr1:102189228-102190554W	PB.1260.1,PB.1260.3
PIN_chr1	Alternative 5' splice site	103876641	103878101	+	PIN_chr1:103873480-103879834W	PB.1275.2,PB.1275.1
PIN_chr1	Exon skipping	2489283	2489111	-	PIN_chr1:2461664-2492760C	PB.19.1/PB.19.10/PB.19.2/PB.19.3/PB.19.4/PB.19.5/PB.19.7,PB.19.8
PIN_chr1	Exon skipping	2483492	2483448	-	PIN_chr1:2461664-2492760C	PB.19.9,PB.19.5
PIN_chr1	Exon skipping	2481631	2481614	-	PIN_chr1:2461664-2492760C	PB.19.1/PB.19.2/PB.19.6/PB.19.8,PB.19.5
PIN_chr1	Exon skipping	2481631	2481614	-	PIN_chr1:2461664-2492760C	PB.19.10/PB.19.3/PB.19.4/PB.19.7,PB.19.9
PIN_chr1	Exon skipping	2483492	2483448	-	PIN_chr1:2461664-2492760C	PB.19.10/PB.19.3/PB.19.4/PB.19.7,PB.19.1/PB.19.2/PB.19.6/PB.19.8
PIN_chr1	Exon skipping	2483492	2481614	-	PIN_chr1:2461664-2492760C	PB.19.10/PB.19.3/PB.19.4/PB.19.7,PB.19.5
PIN_chr1	Mutually exclusive exon	2483492	2481614	-	PIN_chr1:2461664-2492760C	PB.19.1/PB.19.2/PB.19.6/PB.19.8,PB.19.9
PIN_chr1	Intron retention	2463711	2463648	-	PIN_chr1:2461664-2492760C	PB.19.4,PB.19.10/PB.19.9
PIN_chr1	Intron retention	2463327	2463285	-	PIN_chr1:2461664-2492760C	PB.19.1,PB.19.9
PIN_chr1	Exon skipping	2698969	2698832	-	PIN_chr1:2697070-2702903C	PB.22.2,PB.22.1
PIN_chr1	Intron retention	2876107	2876064	-	PIN_chr1:2846441-2896408C	PB.25.2/PB.25.3,PB.25.1
PIN_chr1	Alternative 3' splice site	3913334	3912917	-	PIN_chr1:3907430-3916872C	PB.39.3,PB.39.2
PIN_chr1	Intron retention	5451662	5451655	-	PIN_chr1:5447588-5465131C	PB.66.1,PB.66.2
PIN_chr1	Intron retention	5449114	5449099	-	PIN_chr1:5447588-5465131C	PB.66.1,PB.66.2
PIN_chr1	Exon skipping	7080898	7080569	-	PIN_chr1:7079462-7081248C	PB.86.2,PB.86.1
PIN_chr1	Intron retention	7584371	7584348	-	PIN_chr1:7582960-7590604C	PB.98.3/PB.98.5,PB.98.2
PIN_chr1	Alternative 3' splice site	7583212	7583178	-	PIN_chr1:7582960-7590604C	PB.98.2,PB.98.3
PIN_chr1	Intron retention	8789575	8789179	-	PIN_chr1:8786465-8798399C	PB.115.1,PB.115.2
PIN_chr1	Alternative 5' splice site	9067807	9067752	-	PIN_chr1:9044363-9081354C	PB.121.1,PB.121.2
PIN_chr1	Intron retention	9309417	9307563	-	PIN_chr1:9307062-9315170C	PB.124.3,PB.124.4
PIN_chr1	Alternative 3' splice site	9883882	9883875	-	PIN_chr1:9875942-9905707C	PB.128.1,PB.128.2
PIN_chr1	Alternative 5' splice site	9916800	9916793	-	PIN_chr1:9914435-9970690C	PB.129.2,PB.129.1
PIN_chr1	Alternative 3' splice site	11376863	11376849	-	PIN_chr1:11375786-11383376C	PB.144.1,PB.144.2
PIN_chr1	Exon skipping	11999652	11999583	-	PIN_chr1:11997162-12005580C	PB.155.2,PB.155.1
PIN_chr1	Intron retention	13455723	13455508	-	PIN_chr1:13163684-13629536C	PB.166.5,PB.166.6
PIN_chr1	Intron retention	13645746	13645696	-	PIN_chr1:13644146-13658168C	PB.167.8,PB.167.9
PIN_chr1	Exon skipping	13897212	13897099	-	PIN_chr1:13883910-13901670C	PB.171.1,PB.171.2
PIN_chr1	Exon skipping	14552295	14552284	-	PIN_chr1:14543287-14569902C	PB.178.2,PB.178.3
PIN_chr1	Exon skipping	14550759	14550739	-	PIN_chr1:14543287-14569902C	PB.178.1,PB.178.2
PIN_chr1	Exon skipping	14552295	14550739	-	PIN_chr1:14543287-14569902C	PB.178.1,PB.178.3
PIN_chr1	Intron retention	17344928	17344445	-	PIN_chr1:17335774-17348098C	PB.221.2,PB.221.1
PIN_chr1	Alternative 5' splice site	17403079	17403074	-	PIN_chr1:17390568-17435915C	PB.222.1,PB.222.2
PIN_chr1	Intron retention	17402482	17402473	-	PIN_chr1:17390568-17435915C	PB.222.1,PB.222.2
PIN_chr1	Alternative 3' splice site	17400171	17400167	-	PIN_chr1:17390568-17435915C	PB.222.2,PB.222.1
PIN_chr1	Exon skipping	19633422	19633360	-	PIN_chr1:19624622-19648022C	PB.252.2,PB.252.1
PIN_chr1	Alternative 5' splice site	19842271	19842235	-	PIN_chr1:19814264-19848076C	PB.260.1/PB.260.6,PB.260.5
PIN_chr1	Exon skipping	19823820	19823794	-	PIN_chr1:19814264-19848076C	PB.260.1/PB.260.3/PB.260.4/PB.260.5/PB.260.6/PB.260.8/PB.260.9,PB.260.10
PIN_chr1	Alternative 5' splice site	19820745	19820742	-	PIN_chr1:19814264-19848076C	PB.260.10/PB.260.8,PB.260.1/PB.260.3/PB.260.4/PB.260.5/PB.260.6/PB.260.9
PIN_chr1	Exon skipping	19817555	19817541	-	PIN_chr1:19814264-19848076C	PB.260.1/PB.260.10/PB.260.5/PB.260.8/PB.260.9,PB.260.3/PB.260.4/PB.260.6
PIN_chr1	Intron retention	19818367	19815748	-	PIN_chr1:19814264-19848076C	PB.260.7,PB.260.1/PB.260.10/PB.260.5/PB.260.8/PB.260.9
PIN_chr1	Intron retention	19818367	19815748	-	PIN_chr1:19814264-19848076C	PB.260.7,PB.260.3/PB.260.4/PB.260.6
PIN_chr1	Exon skipping	21768678	21768525	-	PIN_chr1:21763868-21772489C	PB.283.6,PB.283.1/PB.283.10/PB.283.11/PB.283.12/PB.283.2/PB.283.3/PB.283.4/PB.283.5/PB.283.7/PB.283.9
PIN_chr1	Exon skipping	21767012	21766713	-	PIN_chr1:21763868-21772489C	PB.283.9,PB.283.1/PB.283.10/PB.283.11/PB.283.12/PB.283.2/PB.283.3/PB.283.4/PB.283.6/PB.283.7
PIN_chr1	Intron retention	21766713	21766598	-	PIN_chr1:21763868-21772489C	PB.283.5,PB.283.6
PIN_chr1	Exon skipping	22723203	22723028	-	PIN_chr1:22718876-22723701C	PB.293.4,PB.293.1/PB.293.2/PB.293.3
PIN_chr1	Exon skipping	23305108	23304992	-	PIN_chr1:23295803-23338369C	PB.307.2,PB.307.1
PIN_chr1	Exon skipping	24882606	24882577	-	PIN_chr1:24875347-24887960C	PB.333.2,PB.333.1/PB.333.3
PIN_chr1	Intron retention	24878174	24878075	-	PIN_chr1:24875347-24887960C	PB.333.1/PB.333.2,PB.333.3
PIN_chr1	Intron retention	25220576	25220541	-	PIN_chr1:25219041-25235414C	PB.337.2,PB.337.3
PIN_chr1	Alternative 5' splice site	25303520	25303515	-	PIN_chr1:25302689-25315756C	PB.338.2,PB.338.1
PIN_chr1	Intron retention	25303147	25303134	-	PIN_chr1:25302689-25315756C	PB.338.1,PB.338.2
PIN_chr1	Exon skipping	25473500	25473369	-	PIN_chr1:25457339-25481666C	PB.342.3,PB.342.1/PB.342.2
PIN_chr1	Alternative 3' splice site	26208369	26208357	-	PIN_chr1:26201816-26217627C	PB.358.1/PB.358.2/PB.358.4,PB.358.3
PIN_chr1	Alternative 5' splice site	26204568	26204526	-	PIN_chr1:26201816-26217627C	PB.358.1/PB.358.2,PB.358.3/PB.358.4
PIN_chr1	Exon skipping	26592699	26592591	-	PIN_chr1:26582403-26602159C	PB.362.1,PB.362.2
PIN_chr1	Exon skipping	28489192	28488804	-	PIN_chr1:28475029-28494558C	PB.381.2,PB.381.1
PIN_chr1	Intron retention	28851628	28850759	-	PIN_chr1:28845445-28855074C	PB.383.1,PB.383.2/PB.383.3
PIN_chr1	Mutually exclusive exon	30318903	30318020	-	PIN_chr1:30307057-30341296C	PB.404.3/PB.404.6,PB.404.1/PB.404.2/PB.404.4/PB.404.5/PB.404.7/PB.404.8
PIN_chr1	Alternative 3' splice site	30947282	30947270	-	PIN_chr1:30944179-30961763C	PB.413.1,PB.413.2
PIN_chr1	Intron retention	31002543	31002451	-	PIN_chr1:31000625-31032206C	PB.414.2,PB.414.1
PIN_chr1	Exon skipping	32956428	32956327	-	PIN_chr1:32947022-33003298C	PB.446.1/PB.446.7,PB.446.2/PB.446.4
PIN_chr1	Exon skipping	33452025	33450757	-	PIN_chr1:33426416-33461102C	PB.463.2/PB.463.3/PB.463.5,PB.463.4
PIN_chr1	Exon skipping	33435227	33435195	-	PIN_chr1:33426416-33461102C	PB.463.1/PB.463.2,PB.463.3/PB.463.4/PB.463.5
PIN_chr1	Intron retention	33427788	33427778	-	PIN_chr1:33426416-33461102C	PB.463.1/PB.463.3,PB.463.2/PB.463.5
PIN_chr1	Exon skipping	37970594	37970262	-	PIN_chr1:37967826-38001696C	PB.517.2/PB.517.4,PB.517.1/PB.517.3
PIN_chr1	Exon skipping	40616827	40616757	-	PIN_chr1:40607835-40646806C	PB.548.1/PB.548.3/PB.548.4/PB.548.5,PB.548.6
PIN_chr1	Exon skipping	41440861	41440796	-	PIN_chr1:41436491-41449538C	PB.557.2,PB.557.1
PIN_chr1	Intron retention	41606341	41606249	-	PIN_chr1:41597994-41607342C	PB.560.1,PB.560.3
PIN_chr1	Alternative 3' splice site	41606362	41606279	-	PIN_chr1:41597994-41607342C	PB.560.1,PB.560.2
PIN_chr1	Exon skipping	44106408	44106352	-	PIN_chr1:44103080-44125731C	PB.596.2/PB.596.4,PB.596.1/PB.596.3
PIN_chr1	Alternative 3' splice site	46123727	46123726	-	PIN_chr1:46112316-46133314C	PB.610.4,PB.610.3
PIN_chr1	Exon skipping	47004970	47004777	-	PIN_chr1:47003790-47013848C	PB.621.1/PB.621.2,PB.621.3
PIN_chr1	Exon skipping	47662286	47662059	-	PIN_chr1:47647335-47669627C	PB.626.2,PB.626.1
PIN_chr1	Exon skipping	48366279	48366246	-	PIN_chr1:48361171-48434267C	PB.634.2/PB.634.3,PB.634.1
PIN_chr1	Intron retention	48933565	48933550	-	PIN_chr1:48932830-48942617C	PB.643.1,PB.643.2
PIN_chr1	Exon skipping	51154039	51153904	-	PIN_chr1:51149344-51156049C	PB.686.2/PB.686.4,PB.686.1/PB.686.6
PIN_chr1	Intron retention	51150954	51150459	-	PIN_chr1:51149344-51156049C	PB.686.2,PB.686.4
PIN_chr1	Exon skipping	52112271	52112221	-	PIN_chr1:52100970-52117639C	PB.699.1/PB.699.4,PB.699.3
PIN_chr1	Intron retention	52113550	52111899	-	PIN_chr1:52100970-52117639C	PB.699.2/PB.699.5,PB.699.1/PB.699.4
PIN_chr1	Intron retention	52113550	52111899	-	PIN_chr1:52100970-52117639C	PB.699.2/PB.699.5,PB.699.3
PIN_chr1	Intron retention	52347881	52347859	-	PIN_chr1:52347624-52367513C	PB.704.1,PB.704.2
PIN_chr1	Intron retention	52923697	52923334	-	PIN_chr1:52907366-53154108C	PB.708.2,PB.708.3/PB.708.4
PIN_chr1	Intron retention	54020169	54019607	-	PIN_chr1:54017122-54023684C	PB.719.2,PB.719.1/PB.719.6
PIN_chr1	Intron retention	54019980	54019783	-	PIN_chr1:54017122-54023684C	PB.719.2,PB.719.4
PIN_chr1	Intron retention	54019980	54019095	-	PIN_chr1:54017122-54023684C	PB.719.3,PB.719.4
PIN_chr1	Exon skipping	54202512	54202369	-	PIN_chr1:54188566-54234532C	PB.721.1/PB.721.3/PB.721.6/PB.721.8,PB.721.2/PB.721.5
PIN_chr1	Alternative 3' splice site	54190819	54190814	-	PIN_chr1:54188566-54234532C	PB.721.1/PB.721.2,PB.721.7
PIN_chr1	Alternative 5' splice site	54190763	54190733	-	PIN_chr1:54188566-54234532C	PB.721.1/PB.721.2,PB.721.6
PIN_chr1	Mutually exclusive exon	54190819	54190763	-	PIN_chr1:54188566-54234532C	PB.721.6,PB.721.7
PIN_chr1	Intron retention	55614110	55614055	-	PIN_chr1:55612581-55624751C	PB.736.1,PB.736.2
PIN_chr1	Alternative 5' splice site	55654203	55654197	-	PIN_chr1:55633189-55654606C	PB.737.4,PB.737.1/PB.737.2
PIN_chr1	Exon skipping	55648924	55648910	-	PIN_chr1:55633189-55654606C	PB.737.2,PB.737.1/PB.737.5
PIN_chr1	Exon skipping	55648924	55645142	-	PIN_chr1:55633189-55654606C	PB.737.3/PB.737.4,PB.737.1/PB.737.5
PIN_chr1	Exon skipping	55645234	55645142	-	PIN_chr1:55633189-55654606C	PB.737.3/PB.737.4,PB.737.2
PIN_chr1	Mutually exclusive exon	55638446	55637987	-	PIN_chr1:55633189-55654606C	PB.737.2/PB.737.3,PB.737.4/PB.737.5
PIN_chr1	Exon skipping	56729086	56728895	-	PIN_chr1:56705691-56733226C	PB.755.3/PB.755.5,PB.755.1
PIN_chr1	Intron retention	56706397	56706384	-	PIN_chr1:56705691-56733226C	PB.755.7/PB.755.9,PB.755.2/PB.755.3
PIN_chr1	Intron retention	56706268	56706222	-	PIN_chr1:56705691-56733226C	PB.755.1/PB.755.5/PB.755.8,PB.755.2/PB.755.3
PIN_chr1	Exon skipping	58370874	58370139	-	PIN_chr1:58359096-58386022C	PB.776.2/PB.776.3/PB.776.4,PB.776.1/PB.776.5/PB.776.7
PIN_chr1	Exon skipping	58365484	58365443	-	PIN_chr1:58359096-58386022C	PB.776.2/PB.776.7,PB.776.1/PB.776.3
PIN_chr1	Exon skipping	58367163	58365443	-	PIN_chr1:58359096-58386022C	PB.776.2/PB.776.7,PB.776.6
PIN_chr1	Exon skipping	58365484	58362705	-	PIN_chr1:58359096-58386022C	PB.776.4/PB.776.5,PB.776.1/PB.776.3
PIN_chr1	Exon skipping	58362749	58362705	-	PIN_chr1:58359096-58386022C	PB.776.4/PB.776.5,PB.776.2/PB.776.7
PIN_chr1	Exon skipping	58367163	58362705	-	PIN_chr1:58359096-58386022C	PB.776.4/PB.776.5,PB.776.6
PIN_chr1	Exon skipping	58408264	58408220	-	PIN_chr1:58402292-58422634C	PB.778.2,PB.778.1
PIN_chr1	Exon skipping	58830079	58830041	-	PIN_chr1:58816954-58860313C	PB.780.1,PB.780.2
PIN_chr1	Alternative 5' splice site	59335003	59335002	-	PIN_chr1:59308310-59335178C	PB.786.1,PB.786.2
PIN_chr1	Exon skipping	59435925	59435861	-	PIN_chr1:59389639-59439119C	PB.788.3,PB.788.2
PIN_chr1	Exon skipping	60259710	60259581	-	PIN_chr1:60252506-60269313C	PB.802.1/PB.802.4,PB.802.2/PB.802.3
PIN_chr1	Alternative 5' splice site	62777019	62777015	-	PIN_chr1:62761920-62777511C	PB.822.3,PB.822.2
PIN_chr1	Intron retention	64932110	64930825	-	PIN_chr1:64930183-64959709C	PB.840.1,PB.840.2
PIN_chr1	Exon skipping	65263375	65262611	-	PIN_chr1:65252425-65272484C	PB.843.1,PB.843.2/PB.843.4
PIN_chr1	Intron retention	65316846	65316839	-	PIN_chr1:65314914-65339490C	PB.845.1,PB.845.2
PIN_chr1	Intron retention	69596933	69596870	-	PIN_chr1:69594539-69603703C	PB.881.2,PB.881.1
PIN_chr1	Alternative 5' splice site	70944190	70944166	-	PIN_chr1:70925927-70957974C	PB.903.1,PB.903.2/PB.903.3
PIN_chr1	Alternative 5' splice site	70944190	70944148	-	PIN_chr1:70925927-70957974C	PB.903.1,PB.903.4
PIN_chr1	Alternative 5' splice site	70944166	70944148	-	PIN_chr1:70925927-70957974C	PB.903.2/PB.903.3,PB.903.4
PIN_chr1	Mutually exclusive exon	70934260	70934142	-	PIN_chr1:70925927-70957974C	PB.903.1/PB.903.2,PB.903.3/PB.903.4
PIN_chr1	Alternative 5' splice site	73514580	73514562	-	PIN_chr1:73469525-73514673C	PB.917.1,PB.917.3
PIN_chr1	Mutually exclusive exon	73507404	73504782	-	PIN_chr1:73469525-73514673C	PB.917.1/PB.917.4,PB.917.2/PB.917.3
PIN_chr1	Intron retention	74527632	74526143	-	PIN_chr1:74525164-74536630C	PB.927.2,PB.927.1
PIN_chr1	Intron retention	74764480	74763906	-	PIN_chr1:74763337-74781119C	PB.934.1,PB.934.2
PIN_chr1	Exon skipping	75428716	75428693	-	PIN_chr1:75425225-75471460C	PB.947.3,PB.947.1/PB.947.2
PIN_chr1	Mutually exclusive exon	75642692	75639326	-	PIN_chr1:75635541-75693869C	PB.950.1,PB.950.2/PB.950.3
PIN_chr1	Alternative 5' splice site	78082128	78082086	-	PIN_chr1:78062152-78082288C	PB.975.2,PB.975.1
PIN_chr1	Exon skipping	79102213	79102160	-	PIN_chr1:79083561-79109652C	PB.988.3,PB.988.1/PB.988.2
PIN_chr1	Exon skipping	79210953	79210951	-	PIN_chr1:79205866-79252814C	PB.990.1,PB.990.3
PIN_chr1	Alternative 3' splice site	79210850	79210829	-	PIN_chr1:79205866-79252814C	PB.990.2,PB.990.1
PIN_chr1	Exon skipping	79210516	79210459	-	PIN_chr1:79205866-79252814C	PB.990.1,PB.990.2/PB.990.3
PIN_chr1	Exon skipping	79658580	79658423	-	PIN_chr1:79630467-79671415C	PB.992.4,PB.992.2
PIN_chr1	Exon skipping	80215736	80215707	-	PIN_chr1:80185279-80249472C	PB.998.3,PB.998.2
PIN_chr1	Exon skipping	80199775	80199755	-	PIN_chr1:80185279-80249472C	PB.998.3,PB.998.2
PIN_chr1	Exon skipping	81112798	81112714	-	PIN_chr1:81091893-81113538C	PB.1020.1,PB.1020.2
PIN_chr1	Exon skipping	84109503	84109414	-	PIN_chr1:84082730-84127270C	PB.1057.1/PB.1057.10/PB.1057.11/PB.1057.12/PB.1057.13/PB.1057.16/PB.1057.2/PB.1057.4/PB.1057.8/PB.1057.9,PB.1057.15/PB.1057.7
PIN_chr1	Exon skipping	84106900	84106847	-	PIN_chr1:84082730-84127270C	PB.1057.1/PB.1057.11/PB.1057.12/PB.1057.13/PB.1057.16/PB.1057.17/PB.1057.2/PB.1057.3/PB.1057.4/PB.1057.5/PB.1057.6,PB.1057.10/PB.1057.14/PB.1057.15/PB.1057.7/PB.1057.8/PB.1057.9
PIN_chr1	Exon skipping	84097940	84097896	-	PIN_chr1:84082730-84127270C	PB.1057.1/PB.1057.10/PB.1057.11/PB.1057.12/PB.1057.16/PB.1057.17/PB.1057.2/PB.1057.3/PB.1057.5/PB.1057.6,PB.1057.7/PB.1057.9
PIN_chr1	Mutually exclusive exon	84097584	84096300	-	PIN_chr1:84082730-84127270C	PB.1057.13/PB.1057.8,PB.1057.7/PB.1057.9
PIN_chr1	Exon skipping	84096389	84096300	-	PIN_chr1:84082730-84127270C	PB.1057.14,PB.1057.1/PB.1057.10/PB.1057.11/PB.1057.3/PB.1057.6
PIN_chr1	Exon skipping	84097940	84096300	-	PIN_chr1:84082730-84127270C	PB.1057.14,PB.1057.15
PIN_chr1	Exon skipping	84097940	84097540	-	PIN_chr1:84082730-84127270C	PB.1057.14,PB.1057.13/PB.1057.8
PIN_chr1	Exon skipping	84097940	84096300	-	PIN_chr1:84082730-84127270C	PB.1057.14,PB.1057.7/PB.1057.9
PIN_chr1	Mutually exclusive exon	84092049	84091598	-	PIN_chr1:84082730-84127270C	PB.1057.12/PB.1057.16/PB.1057.2/PB.1057.5,PB.1057.1/PB.1057.10/PB.1057.11/PB.1057.15/PB.1057.3/PB.1057.6/PB.1057.7/PB.1057.9
PIN_chr1	Mutually exclusive exon	84088998	84088779	-	PIN_chr1:84082730-84127270C	PB.1057.1/PB.1057.12/PB.1057.13/PB.1057.16/PB.1057.2/PB.1057.5/PB.1057.6,PB.1057.11/PB.1057.14/PB.1057.15/PB.1057.3/PB.1057.7/PB.1057.8/PB.1057.9
PIN_chr1	Alternative 3' splice site	84086460	84086457	-	PIN_chr1:84082730-84127270C	PB.1057.11/PB.1057.14/PB.1057.15/PB.1057.3/PB.1057.7/PB.1057.8/PB.1057.9,PB.1057.4
PIN_chr1	Exon skipping	84086460	84086415	-	PIN_chr1:84082730-84127270C	PB.1057.10,PB.1057.11/PB.1057.14/PB.1057.15/PB.1057.3/PB.1057.7/PB.1057.8/PB.1057.9
PIN_chr1	Exon skipping	84086457	84086415	-	PIN_chr1:84082730-84127270C	PB.1057.10,PB.1057.4
PIN_chr1	Intron retention	86412807	86412762	-	PIN_chr1:86399702-86412873C	PB.1078.1/PB.1078.2,PB.1078.3
PIN_chr1	Mutually exclusive exon	86411352	86410763	-	PIN_chr1:86399702-86412873C	PB.1078.2/PB.1078.4,PB.1078.1
PIN_chr1	Intron retention	86403289	86401811	-	PIN_chr1:86399702-86412873C	PB.1078.2,PB.1078.1/PB.1078.3/PB.1078.4
PIN_chr1	Exon skipping	89184167	89184147	-	PIN_chr1:89175389-89193448C	PB.1118.1/PB.1118.3/PB.1118.5,PB.1118.4
PIN_chr1	Alternative 3' splice site	89175893	89175887	-	PIN_chr1:89175389-89193448C	PB.1118.2,PB.1118.1
PIN_chr1	Intron retention	91819276	91819167	-	PIN_chr1:91818594-91829379C	PB.1147.1,PB.1147.2
PIN_chr1	Intron retention	94803015	94802981	-	PIN_chr1:94800749-94814376C	PB.1172.3/PB.1172.4/PB.1172.7,PB.1172.1
PIN_chr1	Intron retention	94801495	94801422	-	PIN_chr1:94800749-94814376C	PB.1172.1,PB.1172.3
PIN_chr1	Intron retention	94803015	94802188	-	PIN_chr1:94800749-94814376C	PB.1172.2,PB.1172.1
PIN_chr1	Intron retention	94802231	94801422	-	PIN_chr1:94800749-94814376C	PB.1172.2,PB.1172.3
PIN_chr1	Exon skipping	96283115	96283042	-	PIN_chr1:96274902-96286734C	PB.1187.2,PB.1187.1/PB.1187.3/PB.1187.4
PIN_chr1	Exon skipping	96281427	96281367	-	PIN_chr1:96274902-96286734C	PB.1187.2/PB.1187.4,PB.1187.1/PB.1187.3/PB.1187.5
PIN_chr1	Mutually exclusive exon	97539820	97539336	-	PIN_chr1:97471656-97549314C	PB.1203.10/PB.1203.3,PB.1203.4
PIN_chr1	Alternative 5' splice site	97522462	97522318	-	PIN_chr1:97471656-97549314C	PB.1203.1/PB.1203.11/PB.1203.13/PB.1203.14/PB.1203.5,PB.1203.6
PIN_chr1	Alternative 3' splice site	97521416	97521385	-	PIN_chr1:97471656-97549314C	PB.1203.10/PB.1203.18/PB.1203.20/PB.1203.3/PB.1203.4,PB.1203.8
PIN_chr1	Mutually exclusive exon	97479191	97478813	-	PIN_chr1:97471656-97549314C	PB.1203.12/PB.1203.14/PB.1203.6,PB.1203.1/PB.1203.10/PB.1203.11/PB.1203.15/PB.1203.16/PB.1203.18/PB.1203.19/PB.1203.20/PB.1203.21/PB.1203.5/PB.1203.7/PB.1203.8/PB.1203.9
PIN_chr1	Mutually exclusive exon	97518926	97518549	-	PIN_chr1:97471656-97549314C	PB.1203.3,PB.1203.13/PB.1203.4
PIN_chr1	Exon skipping	97474684	97474591	-	PIN_chr1:97471656-97549314C	PB.1203.11/PB.1203.18/PB.1203.3/PB.1203.8/PB.1203.9,PB.1203.1/PB.1203.10/PB.1203.13/PB.1203.15/PB.1203.19
PIN_chr1	Mutually exclusive exon	97474684	97473609	-	PIN_chr1:97471656-97549314C	PB.1203.1/PB.1203.10/PB.1203.13/PB.1203.15/PB.1203.19,PB.1203.12/PB.1203.14/PB.1203.6
PIN_chr1	Mutually exclusive exon	97474684	97473206	-	PIN_chr1:97471656-97549314C	PB.1203.1/PB.1203.10/PB.1203.13/PB.1203.15/PB.1203.19,PB.1203.16/PB.1203.2/PB.1203.20/PB.1203.21/PB.1203.4/PB.1203.5/PB.1203.7
PIN_chr1	Exon skipping	97473642	97473609	-	PIN_chr1:97471656-97549314C	PB.1203.11/PB.1203.18/PB.1203.3/PB.1203.8/PB.1203.9,PB.1203.12/PB.1203.14/PB.1203.6
PIN_chr1	Exon skipping	97473223	97473206	-	PIN_chr1:97471656-97549314C	PB.1203.11/PB.1203.18/PB.1203.3/PB.1203.8/PB.1203.9,PB.1203.16/PB.1203.2/PB.1203.20/PB.1203.21/PB.1203.4/PB.1203.5/PB.1203.7
PIN_chr1	Mutually exclusive exon	97473642	97473206	-	PIN_chr1:97471656-97549314C	PB.1203.12/PB.1203.14/PB.1203.6,PB.1203.16/PB.1203.2/PB.1203.20/PB.1203.21/PB.1203.4/PB.1203.5/PB.1203.7
PIN_chr1	Alternative 3' splice site	98270534	98270504	-	PIN_chr1:98261000-98290486C	PB.1210.1/PB.1210.2/PB.1210.4,PB.1210.5
PIN_chr1	Exon skipping	99229760	99229627	-	PIN_chr1:99226150-99244163C	PB.1221.1/PB.1221.3,PB.1221.2
PIN_chr1	Intron retention	100073337	100073306	-	PIN_chr1:100061471-100089076C	PB.1235.2/PB.1235.6,PB.1235.1/PB.1235.3
PIN_chr1	Exon skipping	102332924	102332777	-	PIN_chr1:102332289-102340813C	PB.1262.1,PB.1262.2
PIN_chr1	Exon skipping	103656048	103655926	-	PIN_chr1:103651062-103702065C	PB.1273.4,PB.1273.1/PB.1273.2/PB.1273.3/PB.1273.5
PIN_chr1	Intron retention	103652011	103651990	-	PIN_chr1:103651062-103702065C	PB.1273.4,PB.1273.2
PIN_chr1	Intron retention	103652013	103651991	-	PIN_chr1:103651062-103702065C	PB.1273.4,PB.1273.3
PIN_chr1	Intron retention	103652859	103652482	-	PIN_chr1:103651062-103702065C	PB.1273.4,PB.1273.5
PIN_chr1	Exon skipping	103906654	103906583	-	PIN_chr1:103891428-103912260C	PB.1276.1,PB.1276.2/PB.1276.3
PIN_chr1	Mutually exclusive exon	103994000	103992759	-	PIN_chr1:103989128-104015633C	PB.1280.1/PB.1280.2,PB.1280.3
PIN_chr1	Exon skipping	103994000	103993882	-	PIN_chr1:103989128-104015633C	PB.1280.5,PB.1280.1/PB.1280.2
PIN_chr1	Exon skipping	103992831	103992759	-	PIN_chr1:103989128-104015633C	PB.1280.5,PB.1280.3
PIN_chr10	Alternative 3' splice site	228399	228408	+	PIN_chr10:219986-243500W	PB.1290.2/PB.1290.3,PB.1290.5
PIN_chr10	Exon skipping	228581	228658	+	PIN_chr10:219986-243500W	PB.1290.1/PB.1290.2/PB.1290.3/PB.1290.5,PB.1290.4
PIN_chr10	Intron retention	634225	634391	+	PIN_chr10:615022-637254W	PB.1296.6,PB.1296.1/PB.1296.2/PB.1296.3/PB.1296.5
PIN_chr10	Intron retention	634225	634848	+	PIN_chr10:615022-637254W	PB.1296.4,PB.1296.1/PB.1296.2/PB.1296.3/PB.1296.5
PIN_chr10	Intron retention	634561	634848	+	PIN_chr10:615022-637254W	PB.1296.4,PB.1296.6
PIN_chr10	Exon skipping	2159372	2159436	+	PIN_chr10:2135707-2164038W	PB.1324.2/PB.1324.4,PB.1324.1
PIN_chr10	Mutually exclusive exon	2158693	2159436	+	PIN_chr10:2135707-2164038W	PB.1324.3,PB.1324.1
PIN_chr10	Exon skipping	2158693	2158719	+	PIN_chr10:2135707-2164038W	PB.1324.2/PB.1324.4,PB.1324.3
PIN_chr10	Exon skipping	2555153	2555168	+	PIN_chr10:2537714-2556230W	PB.1333.2,PB.1333.4
PIN_chr10	Exon skipping	2922915	2922980	+	PIN_chr10:2888871-2925637W	PB.1335.2,PB.1335.1
PIN_chr10	Alternative 5' splice site	3604876	3604880	+	PIN_chr10:3582824-3614652W	PB.1346.2,PB.1346.1
PIN_chr10	Alternative 5' splice site	4324999	4325003	+	PIN_chr10:4313493-4371577W	PB.1355.2/PB.1355.3/PB.1355.4/PB.1355.5,PB.1355.1
PIN_chr10	Exon skipping	4331730	4331744	+	PIN_chr10:4313493-4371577W	PB.1355.1/PB.1355.2/PB.1355.4,PB.1355.3
PIN_chr10	Mutually exclusive exon	4341554	4342442	+	PIN_chr10:4313493-4371577W	PB.1355.3,PB.1355.1
PIN_chr10	Exon skipping	4350672	4350746	+	PIN_chr10:4313493-4371577W	PB.1355.2/PB.1355.3/PB.1355.4,PB.1355.1
PIN_chr10	Exon skipping	4986755	4986757	+	PIN_chr10:4973109-5085425W	PB.1364.1/PB.1364.3/PB.1364.5/PB.1364.6,PB.1364.2
PIN_chr10	Exon skipping	4985903	4985920	+	PIN_chr10:4973109-5085425W	PB.1364.1/PB.1364.3/PB.1364.5/PB.1364.6,PB.1364.4/PB.1364.7/PB.1364.8
PIN_chr10	Mutually exclusive exon	4985903	4986757	+	PIN_chr10:4973109-5085425W	PB.1364.4/PB.1364.7/PB.1364.8,PB.1364.2
PIN_chr10	Exon skipping	4991762	4991824	+	PIN_chr10:4973109-5085425W	PB.1364.1/PB.1364.4/PB.1364.5/PB.1364.6/PB.1364.7,PB.1364.2/PB.1364.3
PIN_chr10	Exon skipping	4990277	4990294	+	PIN_chr10:4973109-5085425W	PB.1364.1/PB.1364.4/PB.1364.5/PB.1364.6/PB.1364.7,PB.1364.8
PIN_chr10	Mutually exclusive exon	4990277	4991824	+	PIN_chr10:4973109-5085425W	PB.1364.8,PB.1364.2/PB.1364.3
PIN_chr10	Exon skipping	5956180	5956188	+	PIN_chr10:5927716-5971606W	PB.1372.1,PB.1372.2
PIN_chr10	Intron retention	8467144	8468291	+	PIN_chr10:8465414-8469647W	PB.1409.1,PB.1409.2/PB.1409.3
PIN_chr10	Intron retention	10459956	10460154	+	PIN_chr10:10451876-10466491W	PB.1425.1,PB.1425.2
PIN_chr10	Exon skipping	10891274	10891369	+	PIN_chr10:10882083-10906986W	PB.1432.3,PB.1432.1/PB.1432.2
PIN_chr10	Intron retention	11141941	11141958	+	PIN_chr10:11134302-11143314W	PB.1439.1,PB.1439.2
PIN_chr10	Intron retention	14615940	14616273	+	PIN_chr10:14589201-14622124W	PB.1483.4,PB.1483.1/PB.1483.2/PB.1483.3/PB.1483.5
PIN_chr10	Intron retention	14621027	14621639	+	PIN_chr10:14589201-14622124W	PB.1483.3,PB.1483.4
PIN_chr10	Mutually exclusive exon	15486591	15487607	+	PIN_chr10:15476867-15493636W	PB.1497.2,PB.1497.1
PIN_chr10	Exon skipping	16886098	16886106	+	PIN_chr10:16839818-16914520W	PB.1508.4/PB.1508.7,PB.1508.1/PB.1508.5
PIN_chr10	Exon skipping	16888550	16888570	+	PIN_chr10:16839818-16914520W	PB.1508.4/PB.1508.7,PB.1508.1/PB.1508.5
PIN_chr10	Alternative 5' splice site	17559572	17559662	+	PIN_chr10:17559536-17580462W	PB.1512.2,PB.1512.1
PIN_chr10	Intron retention	17591286	17591736	+	PIN_chr10:17586970-17598765W	PB.1513.1/PB.1513.3,PB.1513.2/PB.1513.4/PB.1513.5
PIN_chr10	Intron retention	18328664	18328681	+	PIN_chr10:18306925-18340366W	PB.1520.1,PB.1520.2
PIN_chr10	Intron retention	18340096	18340108	+	PIN_chr10:18306925-18340366W	PB.1520.2,PB.1520.1
PIN_chr10	Intron retention	19586221	19586249	+	PIN_chr10:19584495-19588280W	PB.1535.1,PB.1535.2
PIN_chr10	Exon skipping	19782896	19782916	+	PIN_chr10:19750734-19802032W	PB.1539.2/PB.1539.3/PB.1539.4/PB.1539.5,PB.1539.1
PIN_chr10	Intron retention	19820457	19820851	+	PIN_chr10:19817612-19846838W	PB.1540.2,PB.1540.1
PIN_chr10	Alternative 5' splice site	19828026	19828027	+	PIN_chr10:19817612-19846838W	PB.1540.1,PB.1540.2
PIN_chr10	Intron retention	20030213	20031041	+	PIN_chr10:20030018-20033468W	PB.1544.3,PB.1544.2
PIN_chr10	Alternative 3' splice site	20564790	20564796	+	PIN_chr10:20554671-20565458W	PB.1550.2,PB.1550.1
PIN_chr10	Alternative 5' splice site	26438722	26439012	+	PIN_chr10:26431244-26439642W	PB.1607.5,PB.1607.3
PIN_chr10	Intron retention	26438960	26439223	+	PIN_chr10:26431244-26439642W	PB.1607.2/PB.1607.6,PB.1607.1
PIN_chr10	Mutually exclusive exon	28900021	28938303	+	PIN_chr10:28892688-28943634W	PB.1631.1,PB.1631.2
PIN_chr10	Intron retention	28943166	28943179	+	PIN_chr10:28892688-28943634W	PB.1631.1,PB.1631.2
PIN_chr10	Intron retention	30885373	30886633	+	PIN_chr10:30827521-30892573W	PB.1657.14/PB.1657.4,PB.1657.10/PB.1657.6
PIN_chr10	Exon skipping	30888313	30888740	+	PIN_chr10:30827521-30892573W	PB.1657.1/PB.1657.11/PB.1657.5,PB.1657.7
PIN_chr10	Exon skipping	30888332	30888353	+	PIN_chr10:30827521-30892573W	PB.1657.12/PB.1657.3,PB.1657.9
PIN_chr10	Mutually exclusive exon	30888332	30890833	+	PIN_chr10:30827521-30892573W	PB.1657.9,PB.1657.2/PB.1657.8
PIN_chr10	Mutually exclusive exon	30886633	30888353	+	PIN_chr10:30827521-30892573W	PB.1657.1/PB.1657.11/PB.1657.5,PB.1657.9
PIN_chr10	Exon skipping	30890797	30890833	+	PIN_chr10:30827521-30892573W	PB.1657.12/PB.1657.3,PB.1657.2/PB.1657.8
PIN_chr10	Exon skipping	30886633	30888740	+	PIN_chr10:30827521-30892573W	PB.1657.12/PB.1657.3,PB.1657.6
PIN_chr10	Exon skipping	30886633	30888353	+	PIN_chr10:30827521-30892573W	PB.1657.12/PB.1657.3,PB.1657.10
PIN_chr10	Exon skipping	30886633	30886704	+	PIN_chr10:30827521-30892573W	PB.1657.12/PB.1657.3,PB.1657.1/PB.1657.11/PB.1657.5
PIN_chr10	Exon skipping	30886633	30888740	+	PIN_chr10:30827521-30892573W	PB.1657.12/PB.1657.3,PB.1657.7
PIN_chr10	Mutually exclusive exon	30886633	30890833	+	PIN_chr10:30827521-30892573W	PB.1657.1/PB.1657.11/PB.1657.5,PB.1657.2/PB.1657.8
PIN_chr10	Mutually exclusive exon	30971092	30971275	+	PIN_chr10:30954094-30993959W	PB.1659.3/PB.1659.5,PB.1659.1/PB.1659.2
PIN_chr10	Mutually exclusive exon	30970982	30971275	+	PIN_chr10:30954094-30993959W	PB.1659.4,PB.1659.1/PB.1659.2
PIN_chr10	Mutually exclusive exon	30970982	30971169	+	PIN_chr10:30954094-30993959W	PB.1659.4,PB.1659.3/PB.1659.5
PIN_chr10	Exon skipping	32503269	32503388	+	PIN_chr10:32499786-32537449W	PB.1678.2,PB.1678.1
PIN_chr10	Exon skipping	32502225	32503388	+	PIN_chr10:32499786-32537449W	PB.1678.3,PB.1678.1
PIN_chr10	Exon skipping	32502225	32502293	+	PIN_chr10:32499786-32537449W	PB.1678.3,PB.1678.2
PIN_chr10	Exon skipping	34014075	34014101	+	PIN_chr10:33986140-34019424W	PB.1701.2,PB.1701.1/PB.1701.3
PIN_chr10	Alternative 5' splice site	34671586	34671598	+	PIN_chr10:34653398-34691365W	PB.1711.2,PB.1711.1
PIN_chr10	Alternative 5' splice site	34689186	34689187	+	PIN_chr10:34653398-34691365W	PB.1711.5,PB.1711.6
PIN_chr10	Intron retention	37476701	37476982	+	PIN_chr10:37465325-37480044W	PB.1741.2,PB.1741.1/PB.1741.3/PB.1741.4
PIN_chr10	Exon skipping	38407666	38408911	+	PIN_chr10:38404263-38419578W	PB.1746.3,PB.1746.2
PIN_chr10	Exon skipping	44034923	44034992	+	PIN_chr10:44033978-44038182W	PB.1797.1,PB.1797.2
PIN_chr10	Exon skipping	44176914	44176958	+	PIN_chr10:44160005-44190290W	PB.1799.4/PB.1799.5,PB.1799.1
PIN_chr10	Exon skipping	44176174	44176958	+	PIN_chr10:44160005-44190290W	PB.1799.2,PB.1799.1
PIN_chr10	Exon skipping	44176174	44176212	+	PIN_chr10:44160005-44190290W	PB.1799.2,PB.1799.4/PB.1799.5
PIN_chr10	Exon skipping	44187282	44187314	+	PIN_chr10:44160005-44190290W	PB.1799.2/PB.1799.4,PB.1799.1/PB.1799.5
PIN_chr10	Alternative 5' splice site	44430107	44430194	+	PIN_chr10:44430023-44438955W	PB.1803.2,PB.1803.1
PIN_chr10	Intron retention	45954572	45954620	+	PIN_chr10:45954223-45980102W	PB.1816.2,PB.1816.1
PIN_chr10	Alternative 5' splice site	48262320	48262327	+	PIN_chr10:48250976-48265980W	PB.1842.3,PB.1842.2
PIN_chr10	Alternative 5' splice site	50125158	50125170	+	PIN_chr10:50092490-50140792W	PB.1862.1,PB.1862.2/PB.1862.3
PIN_chr10	Exon skipping	50636262	50636318	+	PIN_chr10:50622430-50641711W	PB.1864.3/PB.1864.5,PB.1864.2/PB.1864.4
PIN_chr10	Alternative 5' splice site	51179321	51179500	+	PIN_chr10:51133435-51183157W	PB.1868.2,PB.1868.1/PB.1868.3
PIN_chr10	Exon skipping	51460737	51460823	+	PIN_chr10:51455533-51475436W	PB.1874.2,PB.1874.5
PIN_chr10	Mutually exclusive exon	53494610	53497748	+	PIN_chr10:53482334-53521345W	PB.1904.1,PB.1904.2/PB.1904.3/PB.1904.4
PIN_chr10	Exon skipping	56165240	56165326	+	PIN_chr10:56156763-56174837W	PB.1930.3,PB.1930.1/PB.1930.2/PB.1930.4/PB.1930.5/PB.1930.6/PB.1930.7
PIN_chr10	Exon skipping	56168206	56168232	+	PIN_chr10:56156763-56174837W	PB.1930.1/PB.1930.2/PB.1930.5,PB.1930.3/PB.1930.4/PB.1930.6/PB.1930.7
PIN_chr10	Mutually exclusive exon	56533016	56535293	+	PIN_chr10:56520542-56537617W	PB.1934.1/PB.1934.2/PB.1934.4,PB.1934.3
PIN_chr10	Mutually exclusive exon	60021166	60028299	+	PIN_chr10:60006894-60047560W	PB.1966.3,PB.1966.4
PIN_chr10	Exon skipping	60062209	60062662	+	PIN_chr10:60054249-60074210W	PB.1968.2,PB.1968.1
PIN_chr10	Exon skipping	60752954	60753018	+	PIN_chr10:60752407-60771142W	PB.1979.1/PB.1979.3,PB.1979.2
PIN_chr10	Mutually exclusive exon	61906029	61906353	+	PIN_chr10:61903885-61911577W	PB.1995.1,PB.1995.2
PIN_chr10	Alternative 5' splice site	63972424	63972425	+	PIN_chr10:63970697-63988801W	PB.2018.4,PB.2018.1/PB.2018.3
PIN_chr10	Intron retention	63974274	63974312	+	PIN_chr10:63970697-63988801W	PB.2018.1/PB.2018.3,PB.2018.4
PIN_chr10	Intron retention	63974411	63974442	+	PIN_chr10:63970697-63988801W	PB.2018.1/PB.2018.3,PB.2018.4
PIN_chr10	Exon skipping	63977086	63977121	+	PIN_chr10:63970697-63988801W	PB.2018.2/PB.2018.3/PB.2018.4,PB.2018.1
PIN_chr10	Exon skipping	66018467	66018475	+	PIN_chr10:66014380-66021643W	PB.2038.3,PB.2038.1
PIN_chr10	Intron retention	66016955	66019730	+	PIN_chr10:66014380-66021643W	PB.2038.2,PB.2038.1
PIN_chr10	Intron retention	66016955	66019730	+	PIN_chr10:66014380-66021643W	PB.2038.2,PB.2038.3
PIN_chr10	Intron retention	66317137	66317478	+	PIN_chr10:66306567-66317885W	PB.2043.1,PB.2043.2
PIN_chr10	Intron retention	66371188	66371207	+	PIN_chr10:66360733-66371499W	PB.2045.1,PB.2045.2
PIN_chr10	Exon skipping	66663800	66663829	+	PIN_chr10:66656954-66671267W	PB.2051.1/PB.2051.2,PB.2051.3
PIN_chr10	Exon skipping	66668361	66668394	+	PIN_chr10:66656954-66671267W	PB.2051.1,PB.2051.2/PB.2051.3
PIN_chr10	Exon skipping	68769126	68769161	+	PIN_chr10:68759587-68796999W	PB.2078.2/PB.2078.3,PB.2078.4
PIN_chr10	Alternative 3' splice site	68786700	68786702	+	PIN_chr10:68759587-68796999W	PB.2078.3,PB.2078.4
PIN_chr10	Intron retention	69751358	69752147	+	PIN_chr10:69744254-69753293W	PB.2088.3,PB.2088.1/PB.2088.2
PIN_chr10	Alternative 5' splice site	71072983	71072995	+	PIN_chr10:71059819-71075687W	PB.2102.3,PB.2102.1
PIN_chr10	Intron retention	72654380	72655814	+	PIN_chr10:72523413-72700198W	PB.2119.5,PB.2119.1/PB.2119.10/PB.2119.7/PB.2119.8/PB.2119.9
PIN_chr10	Intron retention	72654380	72656041	+	PIN_chr10:72523413-72700198W	PB.2119.4,PB.2119.10/PB.2119.7
PIN_chr10	Exon skipping	73403046	73403426	+	PIN_chr10:73402605-73405358W	PB.2122.2,PB.2122.1
PIN_chr10	Alternative 5' splice site	73989598	73989608	+	PIN_chr10:73987654-73999337W	PB.2127.1,PB.2127.2
PIN_chr10	Intron retention	74242304	74242576	+	PIN_chr10:74240559-74244021W	PB.2131.2,PB.2131.3/PB.2131.4
PIN_chr10	Intron retention	74243307	74243469	+	PIN_chr10:74240559-74244021W	PB.2131.2/PB.2131.3,PB.2131.4
PIN_chr10	Exon skipping	76972243	76972305	+	PIN_chr10:76954701-76975822W	PB.2152.1,PB.2152.2
PIN_chr10	Alternative 5' splice site	78292098	78292109	+	PIN_chr10:78256026-78296636W	PB.2165.2,PB.2165.1/PB.2165.3/PB.2165.4
PIN_chr10	Alternative 3' splice site	80379002	80379011	+	PIN_chr10:80378267-80384740W	PB.2197.2,PB.2197.1
PIN_chr10	Mutually exclusive exon	80380694	80382655	+	PIN_chr10:80378267-80384740W	PB.2197.1,PB.2197.2
PIN_chr10	Alternative 3' splice site	81224170	81224173	+	PIN_chr10:81199134-81241872W	PB.2210.1/PB.2210.10/PB.2210.11/PB.2210.12/PB.2210.13/PB.2210.14/PB.2210.15/PB.2210.16/PB.2210.2/PB.2210.3/PB.2210.4/PB.2210.5/PB.2210.6/PB.2210.7/PB.2210.8/PB.2210.9,PB.2210.17
PIN_chr10	Exon skipping	81225885	81225899	+	PIN_chr10:81199134-81241872W	PB.2210.13/PB.2210.15/PB.2210.16/PB.2210.4/PB.2210.8,PB.2210.1/PB.2210.10/PB.2210.11/PB.2210.12/PB.2210.14/PB.2210.17/PB.2210.18/PB.2210.2/PB.2210.3/PB.2210.5/PB.2210.6/PB.2210.7/PB.2210.9
PIN_chr10	Exon skipping	81231958	81232098	+	PIN_chr10:81199134-81241872W	PB.2210.14/PB.2210.2/PB.2210.6,PB.2210.1/PB.2210.10/PB.2210.12/PB.2210.16/PB.2210.5/PB.2210.8/PB.2210.9
PIN_chr10	Exon skipping	81234368	81234427	+	PIN_chr10:81199134-81241872W	PB.2210.8,PB.2210.1/PB.2210.10/PB.2210.12/PB.2210.14/PB.2210.16/PB.2210.2/PB.2210.5/PB.2210.6/PB.2210.9
PIN_chr10	Exon skipping	81234030	81234427	+	PIN_chr10:81199134-81241872W	PB.2210.17/PB.2210.18,PB.2210.1/PB.2210.10/PB.2210.12/PB.2210.16/PB.2210.5/PB.2210.9
PIN_chr10	Exon skipping	81234030	81234104	+	PIN_chr10:81199134-81241872W	PB.2210.17/PB.2210.18,PB.2210.8
PIN_chr10	Exon skipping	81234030	81234427	+	PIN_chr10:81199134-81241872W	PB.2210.11/PB.2210.13/PB.2210.15/PB.2210.3/PB.2210.4/PB.2210.7,PB.2210.14/PB.2210.2/PB.2210.6
PIN_chr10	Exon skipping	81231958	81232098	+	PIN_chr10:81199134-81241872W	PB.2210.11/PB.2210.13/PB.2210.15/PB.2210.3/PB.2210.4/PB.2210.7,PB.2210.17/PB.2210.18
PIN_chr10	Exon skipping	81231958	81234427	+	PIN_chr10:81199134-81241872W	PB.2210.11/PB.2210.13/PB.2210.15/PB.2210.3/PB.2210.4/PB.2210.7,PB.2210.1/PB.2210.10/PB.2210.12/PB.2210.16/PB.2210.5/PB.2210.9
PIN_chr10	Exon skipping	81231958	81234104	+	PIN_chr10:81199134-81241872W	PB.2210.11/PB.2210.13/PB.2210.15/PB.2210.3/PB.2210.4/PB.2210.7,PB.2210.8
PIN_chr10	Mutually exclusive exon	81231958	81234427	+	PIN_chr10:81199134-81241872W	PB.2210.17/PB.2210.18,PB.2210.14/PB.2210.2/PB.2210.6
PIN_chr10	Exon skipping	81323046	81323122	+	PIN_chr10:81310898-81360624W	PB.2212.1/PB.2212.2/PB.2212.3/PB.2212.4/PB.2212.6/PB.2212.8/PB.2212.9,PB.2212.10
PIN_chr10	Intron retention	81322884	81323536	+	PIN_chr10:81310898-81360624W	PB.2212.5,PB.2212.1/PB.2212.2/PB.2212.3/PB.2212.4/PB.2212.6/PB.2212.8/PB.2212.9
PIN_chr10	Intron retention	81322884	81323536	+	PIN_chr10:81310898-81360624W	PB.2212.5,PB.2212.10
PIN_chr10	Intron retention	81359241	81359275	+	PIN_chr10:81310898-81360624W	PB.2212.3/PB.2212.8,PB.2212.6
PIN_chr10	Exon skipping	82296408	82296514	+	PIN_chr10:82292575-82301266W	PB.2227.2,PB.2227.1
PIN_chr10	Intron retention	82295026	82297345	+	PIN_chr10:82292575-82301266W	PB.2227.4,PB.2227.1
PIN_chr10	Intron retention	82295026	82297345	+	PIN_chr10:82292575-82301266W	PB.2227.4,PB.2227.2
PIN_chr10	Exon skipping	83022483	83022590	+	PIN_chr10:83018131-83030128W	PB.2231.2,PB.2231.1
PIN_chr10	Exon skipping	83181748	83181831	+	PIN_chr10:83167877-83188233W	PB.2232.2/PB.2232.3,PB.2232.1
PIN_chr10	Exon skipping	83610964	83610975	+	PIN_chr10:83602116-83629141W	PB.2236.2/PB.2236.3,PB.2236.1/PB.2236.4
PIN_chr10	Exon skipping	83621559	83621711	+	PIN_chr10:83602116-83629141W	PB.2236.1/PB.2236.2/PB.2236.4,PB.2236.3
PIN_chr10	Exon skipping	83623883	83624071	+	PIN_chr10:83602116-83629141W	PB.2236.1/PB.2236.3,PB.2236.2/PB.2236.4
PIN_chr10	Alternative 5' splice site	83958899	83958961	+	PIN_chr10:83938855-83983901W	PB.2243.3,PB.2243.1/PB.2243.2
PIN_chr10	Alternative 5' splice site	83961511	83962608	+	PIN_chr10:83938855-83983901W	PB.2243.2/PB.2243.3,PB.2243.1
PIN_chr10	Intron retention	84840106	84842238	+	PIN_chr10:84836286-84843978W	PB.2252.2,PB.2252.1
PIN_chr10	Exon skipping	84944404	84944503	+	PIN_chr10:84887786-84948762W	PB.2254.2/PB.2254.3,PB.2254.1
PIN_chr10	Exon skipping	602117	601950	-	PIN_chr10:588533-630397C	PB.1297.2,PB.1297.5/PB.1297.7
PIN_chr10	Alternative 3' splice site	600962	600734	-	PIN_chr10:588533-630397C	PB.1297.1/PB.1297.3/PB.1297.4,PB.1297.5/PB.1297.7
PIN_chr10	Exon skipping	907477	907466	-	PIN_chr10:899975-922861C	PB.1299.2,PB.1299.1
PIN_chr10	Exon skipping	2053127	2053093	-	PIN_chr10:2037817-2105124C	PB.1322.1/PB.1322.2,PB.1322.3
PIN_chr10	Alternative 5' splice site	2451935	2451929	-	PIN_chr10:2440845-2464317C	PB.1332.10,PB.1332.4
PIN_chr10	Exon skipping	2451635	2451615	-	PIN_chr10:2440845-2464317C	PB.1332.1/PB.1332.3/PB.1332.8,PB.1332.2/PB.1332.5/PB.1332.6/PB.1332.7
PIN_chr10	Alternative 3' splice site	2445056	2445054	-	PIN_chr10:2440845-2464317C	PB.1332.10,PB.1332.1/PB.1332.3/PB.1332.8
PIN_chr10	Alternative 5' splice site	2444772	2444768	-	PIN_chr10:2440845-2464317C	PB.1332.1/PB.1332.3/PB.1332.4/PB.1332.8,PB.1332.5
PIN_chr10	Mutually exclusive exon	2443389	2442897	-	PIN_chr10:2440845-2464317C	PB.1332.6,PB.1332.1/PB.1332.3
PIN_chr10	Exon skipping	2442622	2442594	-	PIN_chr10:2440845-2464317C	PB.1332.4/PB.1332.8,PB.1332.1/PB.1332.3/PB.1332.5
PIN_chr10	Mutually exclusive exon	2442921	2442594	-	PIN_chr10:2440845-2464317C	PB.1332.4/PB.1332.8,PB.1332.2
PIN_chr10	Exon skipping	2442622	2442389	-	PIN_chr10:2440845-2464317C	PB.1332.7,PB.1332.6
PIN_chr10	Exon skipping	2442626	2442389	-	PIN_chr10:2440845-2464317C	PB.1332.10,PB.1332.2
PIN_chr10	Mutually exclusive exon	2443389	2442389	-	PIN_chr10:2440845-2464317C	PB.1332.7,PB.1332.2
PIN_chr10	Exon skipping	2442921	2442389	-	PIN_chr10:2440845-2464317C	PB.1332.10,PB.1332.1/PB.1332.3
PIN_chr10	Exon skipping	2442921	2442389	-	PIN_chr10:2440845-2464317C	PB.1332.10,PB.1332.4/PB.1332.8
PIN_chr10	Exon skipping	2443389	2442389	-	PIN_chr10:2440845-2464317C	PB.1332.10,PB.1332.6
PIN_chr10	Exon skipping	2443389	2443374	-	PIN_chr10:2440845-2464317C	PB.1332.10,PB.1332.7
PIN_chr10	Mutually exclusive exon	2443389	2442389	-	PIN_chr10:2440845-2464317C	PB.1332.7,PB.1332.1/PB.1332.3
PIN_chr10	Mutually exclusive exon	2443389	2442389	-	PIN_chr10:2440845-2464317C	PB.1332.7,PB.1332.4/PB.1332.8
PIN_chr10	Alternative 5' splice site	3131997	3131969	-	PIN_chr10:2976703-3133216C	PB.1336.1/PB.1336.3,PB.1336.5
PIN_chr10	Intron retention	3129672	3129373	-	PIN_chr10:2976703-3133216C	PB.1336.6,PB.1336.1/PB.1336.3/PB.1336.4/PB.1336.5/PB.1336.7
PIN_chr10	Intron retention	3126420	3126198	-	PIN_chr10:2976703-3133216C	PB.1336.7,PB.1336.3/PB.1336.4/PB.1336.5/PB.1336.6
PIN_chr10	Exon skipping	4529418	4529389	-	PIN_chr10:4491869-4538315C	PB.1358.1,PB.1358.2
PIN_chr10	Exon skipping	4513048	4513001	-	PIN_chr10:4491869-4538315C	PB.1358.1,PB.1358.2
PIN_chr10	Exon skipping	4504415	4504326	-	PIN_chr10:4491869-4538315C	PB.1358.2,PB.1358.1
PIN_chr10	Exon skipping	8411606	8411525	-	PIN_chr10:8402460-8423920C	PB.1406.2,PB.1406.1/PB.1406.3
PIN_chr10	Exon skipping	9251364	9251320	-	PIN_chr10:9235547-9273023C	PB.1414.2/PB.1414.5,PB.1414.3/PB.1414.4/PB.1414.6
PIN_chr10	Exon skipping	9245600	9245544	-	PIN_chr10:9235547-9273023C	PB.1414.4/PB.1414.5/PB.1414.6,PB.1414.2/PB.1414.3
PIN_chr10	Exon skipping	9239039	9238971	-	PIN_chr10:9235547-9273023C	PB.1414.2/PB.1414.3/PB.1414.4/PB.1414.5,PB.1414.6
PIN_chr10	Intron retention	9323811	9323365	-	PIN_chr10:9322400-9335833C	PB.1416.2/PB.1416.3,PB.1416.4
PIN_chr10	Exon skipping	10860002	10859949	-	PIN_chr10:10852517-10880011C	PB.1431.2/PB.1431.4,PB.1431.1/PB.1431.3
PIN_chr10	Exon skipping	11237005	11236988	-	PIN_chr10:11225492-11243873C	PB.1441.3/PB.1441.4,PB.1441.2/PB.1441.5
PIN_chr10	Intron retention	11225880	11225828	-	PIN_chr10:11225492-11243873C	PB.1441.2,PB.1441.1
PIN_chr10	Intron retention	12089278	12089016	-	PIN_chr10:12082742-12099777C	PB.1458.1/PB.1458.2,PB.1458.3
PIN_chr10	Exon skipping	12806511	12806461	-	PIN_chr10:12795929-12815873C	PB.1464.2/PB.1464.3/PB.1464.5,PB.1464.4
PIN_chr10	Alternative 5' splice site	12803064	12802980	-	PIN_chr10:12795929-12815873C	PB.1464.5,PB.1464.3
PIN_chr10	Intron retention	12802980	12802874	-	PIN_chr10:12795929-12815873C	PB.1464.2/PB.1464.4,PB.1464.3
PIN_chr10	Intron retention	12803064	12802874	-	PIN_chr10:12795929-12815873C	PB.1464.2/PB.1464.4,PB.1464.5
PIN_chr10	Exon skipping	18135063	18135021	-	PIN_chr10:18125984-18135430C	PB.1518.5,PB.1518.1/PB.1518.2/PB.1518.3/PB.1518.4
PIN_chr10	Alternative 5' splice site	19641826	19641773	-	PIN_chr10:19618533-19641874C	PB.1537.2,PB.1537.3
PIN_chr10	Exon skipping	19623656	19623615	-	PIN_chr10:19618533-19641874C	PB.1537.1/PB.1537.2,PB.1537.3
PIN_chr10	Exon skipping	20157015	20157007	-	PIN_chr10:20135749-20157834C	PB.1547.2/PB.1547.3,PB.1547.1/PB.1547.4/PB.1547.6/PB.1547.7
PIN_chr10	Mutually exclusive exon	20141414	20140522	-	PIN_chr10:20135749-20157834C	PB.1547.2,PB.1547.1/PB.1547.3/PB.1547.4/PB.1547.6/PB.1547.7
PIN_chr10	Alternative 5' splice site	21530192	21530183	-	PIN_chr10:21522256-21542099C	PB.1553.3,PB.1553.7
PIN_chr10	Alternative 5' splice site	23753483	23753456	-	PIN_chr10:23742246-23755899C	PB.1583.1,PB.1583.2
PIN_chr10	Intron retention	25732796	25731855	-	PIN_chr10:25727929-25734385C	PB.1601.2,PB.1601.1
PIN_chr10	Exon skipping	26717177	26717155	-	PIN_chr10:26714295-26756062C	PB.1612.2,PB.1612.1/PB.1612.3
PIN_chr10	Mutually exclusive exon	26717662	26717155	-	PIN_chr10:26714295-26756062C	PB.1612.4,PB.1612.1/PB.1612.3
PIN_chr10	Exon skipping	26717662	26717448	-	PIN_chr10:26714295-26756062C	PB.1612.2,PB.1612.4
PIN_chr10	Alternative 5' splice site	28107178	28107174	-	PIN_chr10:28085461-28107295C	PB.1624.1,PB.1624.2
PIN_chr10	Exon skipping	28090631	28090537	-	PIN_chr10:28085461-28107295C	PB.1624.2,PB.1624.1
PIN_chr10	Mutually exclusive exon	28089887	28089616	-	PIN_chr10:28085461-28107295C	PB.1624.1,PB.1624.2
PIN_chr10	Intron retention	28087944	28087363	-	PIN_chr10:28085461-28107295C	PB.1624.2,PB.1624.1
PIN_chr10	Alternative 5' splice site	29250970	29250848	-	PIN_chr10:29225515-29256629C	PB.1638.4,PB.1638.3
PIN_chr10	Exon skipping	29251374	29250848	-	PIN_chr10:29225515-29256629C	PB.1638.1,PB.1638.3
PIN_chr10	Exon skipping	29251374	29250970	-	PIN_chr10:29225515-29256629C	PB.1638.1,PB.1638.4
PIN_chr10	Alternative 3' splice site	30000133	30000130	-	PIN_chr10:29964760-30000718C	PB.1648.6,PB.1648.2
PIN_chr10	Exon skipping	31010624	31010601	-	PIN_chr10:30994515-31012769C	PB.1660.1,PB.1660.2
PIN_chr10	Alternative 5' splice site	33075514	33075509	-	PIN_chr10:33071420-33144376C	PB.1686.6,PB.1686.1/PB.1686.11
PIN_chr10	Exon skipping	33078145	33078140	-	PIN_chr10:33071420-33144376C	PB.1686.3/PB.1686.5,PB.1686.4
PIN_chr10	Exon skipping	33075581	33075509	-	PIN_chr10:33071420-33144376C	PB.1686.3/PB.1686.5,PB.1686.1/PB.1686.11
PIN_chr10	Exon skipping	33075581	33075514	-	PIN_chr10:33071420-33144376C	PB.1686.3/PB.1686.5,PB.1686.6
PIN_chr10	Mutually exclusive exon	33078145	33075509	-	PIN_chr10:33071420-33144376C	PB.1686.4,PB.1686.1/PB.1686.11
PIN_chr10	Mutually exclusive exon	33078145	33075514	-	PIN_chr10:33071420-33144376C	PB.1686.4,PB.1686.6
PIN_chr10	Alternative 5' splice site	33078635	33078630	-	PIN_chr10:33071420-33144376C	PB.1686.3/PB.1686.5,PB.1686.8
PIN_chr10	Exon skipping	33074075	33074038	-	PIN_chr10:33071420-33144376C	PB.1686.10,PB.1686.6
PIN_chr10	Exon skipping	33074075	33074038	-	PIN_chr10:33071420-33144376C	PB.1686.12/PB.1686.2,PB.1686.3/PB.1686.5
PIN_chr10	Mutually exclusive exon	33075581	33074038	-	PIN_chr10:33071420-33144376C	PB.1686.10,PB.1686.3/PB.1686.5
PIN_chr10	Exon skipping	33078145	33074038	-	PIN_chr10:33071420-33144376C	PB.1686.12/PB.1686.2,PB.1686.4
PIN_chr10	Exon skipping	33075581	33074038	-	PIN_chr10:33071420-33144376C	PB.1686.12/PB.1686.2,PB.1686.1/PB.1686.11
PIN_chr10	Exon skipping	33075581	33074038	-	PIN_chr10:33071420-33144376C	PB.1686.12/PB.1686.2,PB.1686.6
PIN_chr10	Exon skipping	33075581	33075514	-	PIN_chr10:33071420-33144376C	PB.1686.12/PB.1686.2,PB.1686.10
PIN_chr10	Exon skipping	38478856	38478218	-	PIN_chr10:37801880-38484866C	PB.1747.10/PB.1747.11/PB.1747.7,PB.1747.8/PB.1747.9
PIN_chr10	Alternative 5' splice site	40896902	40896890	-	PIN_chr10:40888159-40916320C	PB.1764.1/PB.1764.2,PB.1764.3
PIN_chr10	Exon skipping	41724556	41724467	-	PIN_chr10:41720214-41735784C	PB.1772.1,PB.1772.2/PB.1772.3
PIN_chr10	Exon skipping	42000338	42000315	-	PIN_chr10:41989046-42017633C	PB.1775.1,PB.1775.2
PIN_chr10	Alternative 5' splice site	44634497	44634440	-	PIN_chr10:44584982-44644166C	PB.1806.2,PB.1806.1
PIN_chr10	Intron retention	46790560	46790552	-	PIN_chr10:46741357-46809405C	PB.1826.5,PB.1826.1/PB.1826.11/PB.1826.12/PB.1826.13/PB.1826.15/PB.1826.2/PB.1826.4/PB.1826.6/PB.1826.8/PB.1826.9
PIN_chr10	Intron retention	46787974	46787117	-	PIN_chr10:46741357-46809405C	PB.1826.15,PB.1826.14
PIN_chr10	Exon skipping	46770858	46770832	-	PIN_chr10:46741357-46809405C	PB.1826.11/PB.1826.3/PB.1826.8,PB.1826.1/PB.1826.10/PB.1826.12/PB.1826.13/PB.1826.2/PB.1826.4/PB.1826.5/PB.1826.6/PB.1826.9
PIN_chr10	Alternative 3' splice site	46746349	46746337	-	PIN_chr10:46741357-46809405C	PB.1826.1/PB.1826.2/PB.1826.3,PB.1826.4
PIN_chr10	Alternative 5' splice site	46745390	46745324	-	PIN_chr10:46741357-46809405C	PB.1826.6,PB.1826.5/PB.1826.8
PIN_chr10	Alternative 5' splice site	46742624	46742368	-	PIN_chr10:46741357-46809405C	PB.1826.1,PB.1826.2/PB.1826.3/PB.1826.4
PIN_chr10	Exon skipping	53306817	53306728	-	PIN_chr10:53293753-53320727C	PB.1899.1,PB.1899.2/PB.1899.3
PIN_chr10	Exon skipping	54534802	54534681	-	PIN_chr10:54491406-54536031C	PB.1913.3/PB.1913.5/PB.1913.6,PB.1913.4
PIN_chr10	Exon skipping	55531239	55531156	-	PIN_chr10:55524701-55538584C	PB.1922.1,PB.1922.2
PIN_chr10	Mutually exclusive exon	57809255	57809237	-	PIN_chr10:57802206-57816109C	PB.1944.2,PB.1944.1
PIN_chr10	Exon skipping	57974280	57974110	-	PIN_chr10:57958247-57979859C	PB.1946.2,PB.1946.1/PB.1946.3
PIN_chr10	Mutually exclusive exon	58068315	58068002	-	PIN_chr10:57994385-58073885C	PB.1947.1/PB.1947.2,PB.1947.3/PB.1947.4
PIN_chr10	Alternative 5' splice site	58053762	58053714	-	PIN_chr10:57994385-58073885C	PB.1947.1/PB.1947.2/PB.1947.4,PB.1947.3
PIN_chr10	Alternative 5' splice site	58042897	58042807	-	PIN_chr10:57994385-58073885C	PB.1947.1/PB.1947.4,PB.1947.2/PB.1947.3
PIN_chr10	Alternative 3' splice site	57996581	57996580	-	PIN_chr10:57994385-58073885C	PB.1947.3,PB.1947.4
PIN_chr10	Alternative 5' splice site	58028557	58028551	-	PIN_chr10:57994385-58073885C	PB.1947.2,PB.1947.1
PIN_chr10	Intron retention	61198162	61198150	-	PIN_chr10:61197927-61207860C	PB.1984.1,PB.1984.2
PIN_chr10	Intron retention	61871888	61871872	-	PIN_chr10:61864768-61883659C	PB.1993.1,PB.1993.2
PIN_chr10	Intron retention	62454832	62454156	-	PIN_chr10:62447259-62460895C	PB.1998.4,PB.1998.1/PB.1998.3
PIN_chr10	Exon skipping	62667939	62667853	-	PIN_chr10:62661525-62687486C	PB.2001.2,PB.2001.1/PB.2001.3
PIN_chr10	Alternative 5' splice site	63783380	63783376	-	PIN_chr10:63773645-63800547C	PB.2016.2,PB.2016.1
PIN_chr10	Alternative 5' splice site	63774356	63774092	-	PIN_chr10:63773645-63800547C	PB.2016.1,PB.2016.2
PIN_chr10	Alternative 3' splice site	64001860	64001765	-	PIN_chr10:63998698-64003270C	PB.2020.3,PB.2020.1
PIN_chr10	Exon skipping	65749407	65749373	-	PIN_chr10:65748624-65770859C	PB.2036.2,PB.2036.1
PIN_chr10	Exon skipping	66569294	66569261	-	PIN_chr10:66563871-66580000C	PB.2048.1,PB.2048.3
PIN_chr10	Alternative 5' splice site	66572160	66572060	-	PIN_chr10:66563871-66580000C	PB.2048.1,PB.2048.2
PIN_chr10	Mutually exclusive exon	66612931	66612841	-	PIN_chr10:66607881-66622181C	PB.2049.2,PB.2049.3
PIN_chr10	Exon skipping	68144038	68143777	-	PIN_chr10:68141432-68167711C	PB.2067.1/PB.2067.4,PB.2067.2/PB.2067.3
PIN_chr10	Exon skipping	68747820	68747806	-	PIN_chr10:68736816-68757409C	PB.2077.2,PB.2077.1
PIN_chr10	Alternative 5' splice site	73962761	73962760	-	PIN_chr10:73952491-73985410C	PB.2126.3/PB.2126.4,PB.2126.1/PB.2126.2
PIN_chr10	Exon skipping	76913677	76913657	-	PIN_chr10:76901489-76919932C	PB.2151.3/PB.2151.4,PB.2151.2
PIN_chr10	Exon skipping	76914706	76913657	-	PIN_chr10:76901489-76919932C	PB.2151.1/PB.2151.5,PB.2151.2
PIN_chr10	Exon skipping	76914706	76914677	-	PIN_chr10:76901489-76919932C	PB.2151.1/PB.2151.5,PB.2151.3/PB.2151.4
PIN_chr10	Mutually exclusive exon	78223009	78214983	-	PIN_chr10:78201615-78231307C	PB.2164.2,PB.2164.1
PIN_chr10	Intron retention	80111875	80110499	-	PIN_chr10:80098571-80115277C	PB.2194.3,PB.2194.1/PB.2194.2/PB.2194.4
PIN_chr10	Exon skipping	84848925	84848851	-	PIN_chr10:84804416-84885357C	PB.2253.3,PB.2253.1/PB.2253.2/PB.2253.8/PB.2253.9
PIN_chr10	Exon skipping	85606515	85606450	-	PIN_chr10:85594044-85620262C	PB.2266.2,PB.2266.1
PIN_chr11	Exon skipping	98188	100060	+	PIN_chr11:72259-141781W	PB.2280.6,PB.2280.1/PB.2280.2/PB.2280.3/PB.2280.4/PB.2280.5/PB.2280.7
PIN_chr11	Exon skipping	117000	117113	+	PIN_chr11:72259-141781W	PB.2280.4/PB.2280.5/PB.2280.7/PB.2280.8/PB.2280.9,PB.2280.1/PB.2280.2/PB.2280.3/PB.2280.6
PIN_chr11	Exon skipping	118758	120380	+	PIN_chr11:72259-141781W	PB.2280.10/PB.2280.3/PB.2280.6,PB.2280.4/PB.2280.5
PIN_chr11	Exon skipping	128714	128827	+	PIN_chr11:72259-141781W	PB.2280.5,PB.2280.10/PB.2280.3/PB.2280.4/PB.2280.6/PB.2280.7/PB.2280.8/PB.2280.9
PIN_chr11	Intron retention	4132315	4132430	+	PIN_chr11:4116929-4132659W	PB.2301.2,PB.2301.3
PIN_chr11	Intron retention	4799795	4800055	+	PIN_chr11:4797317-4802401W	PB.2308.1/PB.2308.3/PB.2308.6,PB.2308.2/PB.2308.4/PB.2308.5
PIN_chr11	Intron retention	4801646	4802042	+	PIN_chr11:4797317-4802401W	PB.2308.7,PB.2308.4
PIN_chr11	Intron retention	4801644	4802052	+	PIN_chr11:4797317-4802401W	PB.2308.1,PB.2308.2/PB.2308.6
PIN_chr11	Intron retention	4801645	4802034	+	PIN_chr11:4797317-4802401W	PB.2308.1,PB.2308.5
PIN_chr11	Intron retention	4801646	4802042	+	PIN_chr11:4797317-4802401W	PB.2308.1,PB.2308.3
PIN_chr11	Alternative 5' splice site	7580408	7580420	+	PIN_chr11:7565854-7590968W	PB.2341.2,PB.2341.1
PIN_chr11	Intron retention	12555771	12555924	+	PIN_chr11:12539540-12557652W	PB.2382.4,PB.2382.3
PIN_chr11	Intron retention	12555771	12555924	+	PIN_chr11:12539540-12557652W	PB.2382.1,PB.2382.2
PIN_chr11	Intron retention	12555771	12555924	+	PIN_chr11:12539540-12557652W	PB.2382.6,PB.2382.5
PIN_chr11	Intron retention	15692427	15692455	+	PIN_chr11:15689806-15720160W	PB.2407.1/PB.2407.2,PB.2407.3
PIN_chr11	Alternative 3' splice site	15697125	15697128	+	PIN_chr11:15689806-15720160W	PB.2407.4,PB.2407.1/PB.2407.3
PIN_chr11	Mutually exclusive exon	15700347	15706226	+	PIN_chr11:15689806-15720160W	PB.2407.1/PB.2407.2/PB.2407.3,PB.2407.4
PIN_chr11	Alternative 3' splice site	15707244	15707258	+	PIN_chr11:15689806-15720160W	PB.2407.1/PB.2407.3/PB.2407.4,PB.2407.2
PIN_chr11	Alternative 5' splice site	17593153	17593628	+	PIN_chr11:17593114-17610832W	PB.2423.2,PB.2423.1
PIN_chr11	Alternative 5' splice site	19063489	19063506	+	PIN_chr11:19048559-19075038W	PB.2431.4,PB.2431.2/PB.2431.5
PIN_chr11	Alternative 3' splice site	19063616	19063652	+	PIN_chr11:19048559-19075038W	PB.2431.1/PB.2431.3,PB.2431.4
PIN_chr11	Exon skipping	19064681	19064743	+	PIN_chr11:19048559-19075038W	PB.2431.2/PB.2431.3/PB.2431.4,PB.2431.1/PB.2431.5
PIN_chr11	Mutually exclusive exon	21114150	21114264	+	PIN_chr11:21104185-21120955W	PB.2445.2,PB.2445.1
PIN_chr11	Alternative 3' splice site	21852962	21852963	+	PIN_chr11:21840442-21859195W	PB.2450.3,PB.2450.1/PB.2450.2/PB.2450.4/PB.2450.5
PIN_chr11	Exon skipping	24238582	24238641	+	PIN_chr11:24224771-24243648W	PB.2469.2/PB.2469.3/PB.2469.6,PB.2469.1/PB.2469.4/PB.2469.5
PIN_chr11	Mutually exclusive exon	26864980	26865613	+	PIN_chr11:26796278-26867989W	PB.2502.2,PB.2502.3
PIN_chr11	Exon skipping	26894154	26894174	+	PIN_chr11:26889618-26910585W	PB.2503.2,PB.2503.1
PIN_chr11	Alternative 5' splice site	26899912	26899916	+	PIN_chr11:26889618-26910585W	PB.2503.1/PB.2503.2,PB.2503.3
PIN_chr11	Intron retention	30688747	30689329	+	PIN_chr11:30682665-30761924W	PB.2526.2/PB.2526.3/PB.2526.4/PB.2526.6,PB.2526.1/PB.2526.5
PIN_chr11	Alternative 5' splice site	30702725	30702823	+	PIN_chr11:30682665-30761924W	PB.2526.3,PB.2526.1/PB.2526.2/PB.2526.4/PB.2526.5/PB.2526.6
PIN_chr11	Exon skipping	32815551	32815569	+	PIN_chr11:32801792-32819077W	PB.2551.2,PB.2551.1
PIN_chr11	Exon skipping	35311837	35311863	+	PIN_chr11:35261332-35317048W	PB.2569.2,PB.2569.1
PIN_chr11	Mutually exclusive exon	35392899	35394228	+	PIN_chr11:35368708-35407763W	PB.2571.1,PB.2571.2
PIN_chr11	Alternative 3' splice site	36468516	36468528	+	PIN_chr11:36439812-36474003W	PB.2578.2,PB.2578.1/PB.2578.3/PB.2578.4
PIN_chr11	Intron retention	38097628	38097810	+	PIN_chr11:38097563-38140930W	PB.2593.2,PB.2593.3
PIN_chr11	Intron retention	39717468	39717701	+	PIN_chr11:39706325-39720829W	PB.2604.2,PB.2604.1/PB.2604.3
PIN_chr11	Intron retention	41307556	41308303	+	PIN_chr11:41302842-41314780W	PB.2616.2,PB.2616.1
PIN_chr11	Alternative 3' splice site	42202623	42202662	+	PIN_chr11:42197433-42214851W	PB.2628.2,PB.2628.3
PIN_chr11	Exon skipping	43135080	43135696	+	PIN_chr11:43105887-43157341W	PB.2638.7,PB.2638.6
PIN_chr11	Exon skipping	43152602	43152643	+	PIN_chr11:43105887-43157341W	PB.2638.1/PB.2638.3/PB.2638.7,PB.2638.2/PB.2638.4
PIN_chr11	Exon skipping	43152602	43152643	+	PIN_chr11:43105887-43157341W	PB.2638.10/PB.2638.8,PB.2638.5/PB.2638.6/PB.2638.9
PIN_chr11	Alternative 3' splice site	43155507	43155516	+	PIN_chr11:43105887-43157341W	PB.2638.2/PB.2638.4,PB.2638.5/PB.2638.6/PB.2638.9
PIN_chr11	Alternative 3' splice site	43155507	43155516	+	PIN_chr11:43105887-43157341W	PB.2638.1/PB.2638.3/PB.2638.7,PB.2638.10/PB.2638.8
PIN_chr11	Exon skipping	44179227	44179274	+	PIN_chr11:44170789-44186399W	PB.2648.1/PB.2648.2/PB.2648.3,PB.2648.4
PIN_chr11	Intron retention	44183794	44184155	+	PIN_chr11:44170789-44186399W	PB.2648.2,PB.2648.1/PB.2648.3/PB.2648.4
PIN_chr11	Alternative 3' splice site	45547549	45547556	+	PIN_chr11:45518270-45638190W	PB.2659.2/PB.2659.4/PB.2659.5,PB.2659.1/PB.2659.3
PIN_chr11	Mutually exclusive exon	46310030	46310923	+	PIN_chr11:46292874-46334871W	PB.2665.3,PB.2665.1
PIN_chr11	Alternative 3' splice site	47790179	47791534	+	PIN_chr11:47787864-47794560W	PB.2676.1/PB.2676.2,PB.2676.4/PB.2676.5
PIN_chr11	Intron retention	47787887	47790179	+	PIN_chr11:47787864-47794560W	PB.2676.3,PB.2676.1/PB.2676.2
PIN_chr11	Intron retention	47787887	47791534	+	PIN_chr11:47787864-47794560W	PB.2676.3,PB.2676.4/PB.2676.5
PIN_chr11	Exon skipping	48447196	48447290	+	PIN_chr11:48427760-48459039W	PB.2683.1/PB.2683.5,PB.2683.4
PIN_chr11	Exon skipping	48448186	48448280	+	PIN_chr11:48427760-48459039W	PB.2683.2,PB.2683.4
PIN_chr11	Mutually exclusive exon	48447196	48448280	+	PIN_chr11:48427760-48459039W	PB.2683.2,PB.2683.1/PB.2683.5
PIN_chr11	Intron retention	49017511	49018228	+	PIN_chr11:49010081-49021517W	PB.2696.2/PB.2696.3,PB.2696.1/PB.2696.4/PB.2696.5
PIN_chr11	Intron retention	49233104	49233426	+	PIN_chr11:49224804-49234887W	PB.2698.2,PB.2698.1
PIN_chr11	Exon skipping	52349349	52349414	+	PIN_chr11:52297514-52371523W	PB.2727.1/PB.2727.2/PB.2727.3/PB.2727.4/PB.2727.5/PB.2727.7/PB.2727.8,PB.2727.6
PIN_chr11	Exon skipping	52354106	52354171	+	PIN_chr11:52297514-52371523W	PB.2727.6,PB.2727.1/PB.2727.2/PB.2727.3/PB.2727.4/PB.2727.5/PB.2727.7/PB.2727.8
PIN_chr11	Exon skipping	52360056	52360187	+	PIN_chr11:52297514-52371523W	PB.2727.1/PB.2727.2/PB.2727.3/PB.2727.4,PB.2727.5/PB.2727.6
PIN_chr11	Intron retention	52953911	52954025	+	PIN_chr11:52923801-52954872W	PB.2733.2,PB.2733.1
PIN_chr11	Mutually exclusive exon	54579239	54610670	+	PIN_chr11:54573480-54641595W	PB.2750.2,PB.2750.1
PIN_chr11	Alternative 5' splice site	56869030	56869031	+	PIN_chr11:56862331-56872998W	PB.2765.3,PB.2765.2
PIN_chr11	Alternative 3' splice site	3756845	3756842	-	PIN_chr11:3743128-3771541C	PB.2299.3,PB.2299.1/PB.2299.4/PB.2299.5
PIN_chr11	Mutually exclusive exon	6548073	6547810	-	PIN_chr11:6535899-6566216C	PB.2322.2/PB.2322.3,PB.2322.1
PIN_chr11	Mutually exclusive exon	7713631	7710054	-	PIN_chr11:7698286-7741304C	PB.2342.1,PB.2342.2
PIN_chr11	Alternative 3' splice site	7702692	7702676	-	PIN_chr11:7698286-7741304C	PB.2342.6,PB.2342.3
PIN_chr11	Exon skipping	7702692	7702657	-	PIN_chr11:7698286-7741304C	PB.2342.1,PB.2342.6
PIN_chr11	Exon skipping	7702676	7702657	-	PIN_chr11:7698286-7741304C	PB.2342.4,PB.2342.3
PIN_chr11	Alternative 3' splice site	7701255	7701230	-	PIN_chr11:7698286-7741304C	PB.2342.6,PB.2342.3
PIN_chr11	Alternative 3' splice site	7701255	7701230	-	PIN_chr11:7698286-7741304C	PB.2342.1,PB.2342.4
PIN_chr11	Exon skipping	7701255	7701205	-	PIN_chr11:7698286-7741304C	PB.2342.2/PB.2342.5,PB.2342.1
PIN_chr11	Exon skipping	7701230	7701205	-	PIN_chr11:7698286-7741304C	PB.2342.2/PB.2342.5,PB.2342.4
PIN_chr11	Exon skipping	7702676	7701205	-	PIN_chr11:7698286-7741304C	PB.2342.2/PB.2342.5,PB.2342.3
PIN_chr11	Exon skipping	7702692	7701205	-	PIN_chr11:7698286-7741304C	PB.2342.2/PB.2342.5,PB.2342.6
PIN_chr11	Alternative 5' splice site	7699330	7699323	-	PIN_chr11:7698286-7741304C	PB.2342.4/PB.2342.5/PB.2342.6,PB.2342.3
PIN_chr11	Intron retention	7699323	7698854	-	PIN_chr11:7698286-7741304C	PB.2342.1/PB.2342.2,PB.2342.3
PIN_chr11	Intron retention	7699330	7698854	-	PIN_chr11:7698286-7741304C	PB.2342.1/PB.2342.2,PB.2342.4/PB.2342.5
PIN_chr11	Alternative 3' splice site	8121017	8121008	-	PIN_chr11:8098538-8122833C	PB.2346.1/PB.2346.3/PB.2346.5,PB.2346.2/PB.2346.4
PIN_chr11	Exon skipping	8111106	8111077	-	PIN_chr11:8098538-8122833C	PB.2346.1/PB.2346.5,PB.2346.2/PB.2346.3/PB.2346.4
PIN_chr11	Alternative 5' splice site	8106654	8106650	-	PIN_chr11:8098538-8122833C	PB.2346.1/PB.2346.2/PB.2346.3/PB.2346.4,PB.2346.5
PIN_chr11	Intron retention	13810914	13807372	-	PIN_chr11:13802302-13814484C	PB.2397.2,PB.2397.1
PIN_chr11	Alternative 3' splice site	14924038	14924036	-	PIN_chr11:14918372-14931064C	PB.2401.3,PB.2401.1
PIN_chr11	Intron retention	15888003	15887935	-	PIN_chr11:15885261-15897536C	PB.2412.1/PB.2412.5/PB.2412.6,PB.2412.2/PB.2412.7/PB.2412.8
PIN_chr11	Intron retention	15886797	15886245	-	PIN_chr11:15885261-15897536C	PB.2412.5,PB.2412.7
PIN_chr11	Intron retention	15886789	15886240	-	PIN_chr11:15885261-15897536C	PB.2412.5,PB.2412.6
PIN_chr11	Exon skipping	17640884	17640649	-	PIN_chr11:17636944-17641187C	PB.2424.2/PB.2424.3,PB.2424.1
PIN_chr11	Alternative 3' splice site	18220856	18220843	-	PIN_chr11:18212414-18222955C	PB.2427.3,PB.2427.1/PB.2427.2/PB.2427.4
PIN_chr11	Alternative 5' splice site	18213367	18213349	-	PIN_chr11:18212414-18222955C	PB.2427.4,PB.2427.3
PIN_chr11	Mutually exclusive exon	27547639	27547342	-	PIN_chr11:27538019-27551676C	PB.2508.1,PB.2508.2
PIN_chr11	Mutually exclusive exon	27547639	27546938	-	PIN_chr11:27538019-27551676C	PB.2508.1,PB.2508.3
PIN_chr11	Mutually exclusive exon	27547438	27546938	-	PIN_chr11:27538019-27551676C	PB.2508.2,PB.2508.3
PIN_chr11	Alternative 3' splice site	28429580	28429573	-	PIN_chr11:28412369-28453573C	PB.2511.1,PB.2511.2
PIN_chr11	Exon skipping	28414456	28414297	-	PIN_chr11:28412369-28453573C	PB.2511.2/PB.2511.3,PB.2511.1
PIN_chr11	Exon skipping	28663201	28663172	-	PIN_chr11:28653584-28668632C	PB.2513.2,PB.2513.1
PIN_chr11	Alternative 5' splice site	29096685	29096514	-	PIN_chr11:29080446-29096877C	PB.2519.5,PB.2519.6
PIN_chr11	Alternative 5' splice site	29096677	29096651	-	PIN_chr11:29080446-29096877C	PB.2519.3,PB.2519.2
PIN_chr11	Alternative 5' splice site	30447657	30447653	-	PIN_chr11:30435633-30449081C	PB.2525.3,PB.2525.2
PIN_chr11	Alternative 5' splice site	32103769	32103767	-	PIN_chr11:32099823-32127798C	PB.2542.17,PB.2542.8
PIN_chr11	Exon skipping	32104413	32104268	-	PIN_chr11:32099823-32127798C	PB.2542.1/PB.2542.12/PB.2542.13/PB.2542.14/PB.2542.15/PB.2542.4/PB.2542.9,PB.2542.16
PIN_chr11	Mutually exclusive exon	33051163	33051117	-	PIN_chr11:33046344-33065427C	PB.2555.2,PB.2555.5
PIN_chr11	Alternative 3' splice site	33354928	33354925	-	PIN_chr11:33339396-33361325C	PB.2556.2,PB.2556.1
PIN_chr11	Intron retention	36632614	36632317	-	PIN_chr11:36631939-36643159C	PB.2580.1,PB.2580.2
PIN_chr11	Exon skipping	40588949	40588883	-	PIN_chr11:40579675-40602703C	PB.2611.2/PB.2611.3,PB.2611.1
PIN_chr11	Intron retention	41665571	41665510	-	PIN_chr11:41660914-41678136C	PB.2621.2,PB.2621.1
PIN_chr11	Intron retention	41851584	41851261	-	PIN_chr11:41846969-41854611C	PB.2623.4,PB.2623.2
PIN_chr11	Alternative 5' splice site	41879188	41879176	-	PIN_chr11:41872414-41889341C	PB.2625.1/PB.2625.2/PB.2625.3,PB.2625.4
PIN_chr11	Alternative 5' splice site	41879188	41879181	-	PIN_chr11:41872414-41889341C	PB.2625.1/PB.2625.2/PB.2625.3,PB.2625.5
PIN_chr11	Alternative 5' splice site	41879181	41879176	-	PIN_chr11:41872414-41889341C	PB.2625.5,PB.2625.4
PIN_chr11	Exon skipping	41873139	41873051	-	PIN_chr11:41872414-41889341C	PB.2625.1/PB.2625.2,PB.2625.3/PB.2625.4/PB.2625.5
PIN_chr11	Alternative 3' splice site	49379540	49379174	-	PIN_chr11:49132982-50673569C	PB.2708.3,PB.2708.2
PIN_chr11	Exon skipping	51393400	51393343	-	PIN_chr11:51376044-51393778C	PB.2715.3,PB.2715.1
PIN_chr11	Alternative 5' splice site	51376812	51376808	-	PIN_chr11:51376044-51393778C	PB.2715.1,PB.2715.3
PIN_chr11	Intron retention	54932508	54931313	-	PIN_chr11:54931216-54951744C	PB.2755.2,PB.2755.1
PIN_chr12	Exon skipping	3573246	3573260	+	PIN_chr12:3556773-3579409W	PB.2807.2,PB.2807.1
PIN_chr12	Exon skipping	6112920	6113009	+	PIN_chr12:6082568-6120998W	PB.2847.1,PB.2847.2
PIN_chr12	Alternative 3' splice site	15368919	15369291	+	PIN_chr12:15356248-15369585W	PB.2944.2,PB.2944.3
PIN_chr12	Alternative 5' splice site	18882366	18882381	+	PIN_chr12:18876884-20527316W	PB.2968.3,PB.2968.1/PB.2968.2
PIN_chr12	Exon skipping	22731347	22731386	+	PIN_chr12:22724887-22751678W	PB.2989.4,PB.2989.2/PB.2989.3
PIN_chr12	Exon skipping	22952742	22952837	+	PIN_chr12:22934698-22966121W	PB.2993.6,PB.2993.7
PIN_chr12	Exon skipping	22952742	22952837	+	PIN_chr12:22934698-22966121W	PB.2993.5,PB.2993.4
PIN_chr12	Exon skipping	22952742	22952837	+	PIN_chr12:22934698-22966121W	PB.2993.1,PB.2993.2/PB.2993.3
PIN_chr12	Mutually exclusive exon	23092557	23093242	+	PIN_chr12:23060420-23104129W	PB.2995.3,PB.2995.1/PB.2995.2
PIN_chr12	Exon skipping	23093189	23093242	+	PIN_chr12:23060420-23104129W	PB.2995.4/PB.2995.5,PB.2995.1/PB.2995.2
PIN_chr12	Exon skipping	23092557	23092577	+	PIN_chr12:23060420-23104129W	PB.2995.4/PB.2995.5,PB.2995.3
PIN_chr12	Alternative 3' splice site	23099909	23099924	+	PIN_chr12:23060420-23104129W	PB.2995.6,PB.2995.4/PB.2995.5
PIN_chr12	Alternative 5' splice site	24764934	24764941	+	PIN_chr12:24764838-24799914W	PB.3004.1,PB.3004.2
PIN_chr12	Exon skipping	24786374	24786385	+	PIN_chr12:24764838-24799914W	PB.3004.1/PB.3004.2,PB.3004.3
PIN_chr12	Alternative 5' splice site	25687045	25687063	+	PIN_chr12:25675209-25688627W	PB.3020.1/PB.3020.11/PB.3020.12/PB.3020.2/PB.3020.3/PB.3020.5/PB.3020.7/PB.3020.8/PB.3020.9,PB.3020.10/PB.3020.6
PIN_chr12	Alternative 3' splice site	26372718	26372719	+	PIN_chr12:26369071-26384454W	PB.3024.1/PB.3024.2,PB.3024.7
PIN_chr12	Exon skipping	26372718	26372813	+	PIN_chr12:26369071-26384454W	PB.3024.3/PB.3024.4/PB.3024.5,PB.3024.2
PIN_chr12	Exon skipping	26373270	26373368	+	PIN_chr12:26369071-26384454W	PB.3024.1/PB.3024.7,PB.3024.2
PIN_chr12	Mutually exclusive exon	26372718	26373368	+	PIN_chr12:26369071-26384454W	PB.3024.1,PB.3024.4
PIN_chr12	Mutually exclusive exon	26372719	26373368	+	PIN_chr12:26369071-26384454W	PB.3024.7,PB.3024.4
PIN_chr12	Alternative 3' splice site	30179042	30179043	+	PIN_chr12:30160272-30191199W	PB.3073.2/PB.3073.3/PB.3073.4/PB.3073.5,PB.3073.1/PB.3073.6
PIN_chr12	Exon skipping	30183004	30183069	+	PIN_chr12:30160272-30191199W	PB.3073.1/PB.3073.2/PB.3073.5/PB.3073.6,PB.3073.3/PB.3073.4
PIN_chr12	Alternative 5' splice site	31870987	31870999	+	PIN_chr12:31864254-31881269W	PB.3098.2,PB.3098.1
PIN_chr12	Exon skipping	33390058	33390168	+	PIN_chr12:33381319-33402597W	PB.3115.3,PB.3115.1
PIN_chr12	Exon skipping	33385546	33385569	+	PIN_chr12:33381319-33402597W	PB.3115.2/PB.3115.5,PB.3115.4
PIN_chr12	Exon skipping	33389079	33390168	+	PIN_chr12:33381319-33402597W	PB.3115.2/PB.3115.5,PB.3115.1
PIN_chr12	Exon skipping	33389079	33389153	+	PIN_chr12:33381319-33402597W	PB.3115.2/PB.3115.5,PB.3115.3
PIN_chr12	Mutually exclusive exon	33385546	33390168	+	PIN_chr12:33381319-33402597W	PB.3115.4,PB.3115.1
PIN_chr12	Mutually exclusive exon	33385546	33389153	+	PIN_chr12:33381319-33402597W	PB.3115.4,PB.3115.3
PIN_chr12	Exon skipping	34066115	34066144	+	PIN_chr12:34049921-34164111W	PB.3120.1/PB.3120.3/PB.3120.4/PB.3120.5,PB.3120.2
PIN_chr12	Alternative 5' splice site	34065931	34065942	+	PIN_chr12:34049921-34164111W	PB.3120.1/PB.3120.3/PB.3120.4/PB.3120.5,PB.3120.6
PIN_chr12	Alternative 5' splice site	34068107	34068119	+	PIN_chr12:34049921-34164111W	PB.3120.5,PB.3120.1/PB.3120.2/PB.3120.3/PB.3120.4/PB.3120.6
PIN_chr12	Intron retention	34074858	34075356	+	PIN_chr12:34049921-34164111W	PB.3120.3,PB.3120.5
PIN_chr12	Exon skipping	34796627	34797283	+	PIN_chr12:34785033-34802139W	PB.3128.1/PB.3128.2/PB.3128.3,PB.3128.4/PB.3128.5
PIN_chr12	Intron retention	34801017	34801081	+	PIN_chr12:34785033-34802139W	PB.3128.1,PB.3128.2
PIN_chr12	Intron retention	34800936	34801063	+	PIN_chr12:34785033-34802139W	PB.3128.1,PB.3128.7
PIN_chr12	Intron retention	34800936	34801063	+	PIN_chr12:34785033-34802139W	PB.3128.6,PB.3128.5
PIN_chr12	Alternative 5' splice site	35445906	35445907	+	PIN_chr12:35422791-35448311W	PB.3135.1,PB.3135.2
PIN_chr12	Exon skipping	35539150	35539155	+	PIN_chr12:35491069-35553785W	PB.3137.1,PB.3137.2
PIN_chr12	Exon skipping	35549804	35549982	+	PIN_chr12:35491069-35553785W	PB.3137.2,PB.3137.1
PIN_chr12	Alternative 5' splice site	35845318	35845322	+	PIN_chr12:35836265-35847547W	PB.3141.1,PB.3141.2
PIN_chr12	Exon skipping	35976376	35976417	+	PIN_chr12:35968681-35980961W	PB.3143.1,PB.3143.2
PIN_chr12	Alternative 5' splice site	37758071	37758075	+	PIN_chr12:37746116-37764306W	PB.3154.2,PB.3154.1
PIN_chr12	Exon skipping	40938710	40938809	+	PIN_chr12:40911975-40944329W	PB.3182.2/PB.3182.5,PB.3182.4/PB.3182.6
PIN_chr12	Alternative 5' splice site	43921706	43921708	+	PIN_chr12:43910959-43948322W	PB.3204.3,PB.3204.1
PIN_chr12	Alternative 3' splice site	43943955	43943957	+	PIN_chr12:43910959-43948322W	PB.3204.1,PB.3204.3/PB.3204.4
PIN_chr12	Alternative 3' splice site	44570492	44570504	+	PIN_chr12:44566179-44597765W	PB.3206.2/PB.3206.5,PB.3206.1
PIN_chr12	Alternative 3' splice site	44570504	44570553	+	PIN_chr12:44566179-44597765W	PB.3206.1,PB.3206.4
PIN_chr12	Alternative 3' splice site	44570492	44570553	+	PIN_chr12:44566179-44597765W	PB.3206.2/PB.3206.5,PB.3206.4
PIN_chr12	Exon skipping	44931394	44931432	+	PIN_chr12:44920121-44955913W	PB.3211.2/PB.3211.3,PB.3211.1
PIN_chr12	Mutually exclusive exon	44934866	44936485	+	PIN_chr12:44920121-44955913W	PB.3211.1,PB.3211.2/PB.3211.3
PIN_chr12	Exon skipping	44938499	44938540	+	PIN_chr12:44920121-44955913W	PB.3211.1,PB.3211.2/PB.3211.3
PIN_chr12	Alternative 5' splice site	44943967	44943979	+	PIN_chr12:44920121-44955913W	PB.3211.3,PB.3211.2
PIN_chr12	Intron retention	48350249	48350256	+	PIN_chr12:48347147-48387779W	PB.3241.2/PB.3241.4/PB.3241.5/PB.3241.6,PB.3241.1/PB.3241.3
PIN_chr12	Mutually exclusive exon	48363317	48370019	+	PIN_chr12:48347147-48387779W	PB.3241.1/PB.3241.10/PB.3241.12/PB.3241.4/PB.3241.6/PB.3241.7,PB.3241.11/PB.3241.2/PB.3241.8
PIN_chr12	Mutually exclusive exon	48363317	48368276	+	PIN_chr12:48347147-48387779W	PB.3241.1/PB.3241.10/PB.3241.12/PB.3241.4/PB.3241.6/PB.3241.7,PB.3241.3
PIN_chr12	Mutually exclusive exon	48363317	48365711	+	PIN_chr12:48347147-48387779W	PB.3241.1/PB.3241.10/PB.3241.12/PB.3241.4/PB.3241.6/PB.3241.7,PB.3241.5
PIN_chr12	Mutually exclusive exon	48362719	48363533	+	PIN_chr12:48347147-48387779W	PB.3241.9,PB.3241.1/PB.3241.10/PB.3241.12/PB.3241.4/PB.3241.6/PB.3241.7
PIN_chr12	Mutually exclusive exon	48368078	48370019	+	PIN_chr12:48347147-48387779W	PB.3241.3,PB.3241.11/PB.3241.2/PB.3241.8
PIN_chr12	Mutually exclusive exon	48365522	48370019	+	PIN_chr12:48347147-48387779W	PB.3241.5,PB.3241.11/PB.3241.2/PB.3241.8
PIN_chr12	Mutually exclusive exon	48362719	48370019	+	PIN_chr12:48347147-48387779W	PB.3241.9,PB.3241.11/PB.3241.2/PB.3241.8
PIN_chr12	Mutually exclusive exon	48365522	48368276	+	PIN_chr12:48347147-48387779W	PB.3241.5,PB.3241.3
PIN_chr12	Mutually exclusive exon	48362719	48368276	+	PIN_chr12:48347147-48387779W	PB.3241.9,PB.3241.3
PIN_chr12	Mutually exclusive exon	48362719	48365711	+	PIN_chr12:48347147-48387779W	PB.3241.9,PB.3241.5
PIN_chr12	Intron retention	48374496	48374505	+	PIN_chr12:48347147-48387779W	PB.3241.10/PB.3241.11,PB.3241.1/PB.3241.3/PB.3241.7/PB.3241.8
PIN_chr12	Alternative 3' splice site	48374539	48374544	+	PIN_chr12:48347147-48387779W	PB.3241.1/PB.3241.3/PB.3241.7/PB.3241.8,PB.3241.10/PB.3241.11
PIN_chr12	Intron retention	48374505	48374562	+	PIN_chr12:48347147-48387779W	PB.3241.2/PB.3241.4/PB.3241.5,PB.3241.1/PB.3241.3/PB.3241.7/PB.3241.8
PIN_chr12	Intron retention	48812343	48812375	+	PIN_chr12:48790244-48814454W	PB.3244.4,PB.3244.1
PIN_chr12	Mutually exclusive exon	48812375	48812745	+	PIN_chr12:48790244-48814454W	PB.3244.1,PB.3244.2
PIN_chr12	Exon skipping	1575631	1575533	-	PIN_chr12:1561757-1576816C	PB.2790.2,PB.2790.1
PIN_chr12	Intron retention	2494676	2494665	-	PIN_chr12:2493030-2510861C	PB.2796.1,PB.2796.3
PIN_chr12	Intron retention	2494516	2494451	-	PIN_chr12:2493030-2510861C	PB.2796.2,PB.2796.1
PIN_chr12	Alternative 3' splice site	3612641	3612606	-	PIN_chr12:3612424-3640543C	PB.2809.2,PB.2809.3
PIN_chr12	Alternative 5' splice site	8638909	8638903	-	PIN_chr12:8633993-8640840C	PB.2881.10/PB.2881.13/PB.2881.2/PB.2881.4/PB.2881.7/PB.2881.8,PB.2881.11/PB.2881.3/PB.2881.6
PIN_chr12	Alternative 5' splice site	8637716	8637675	-	PIN_chr12:8633993-8640840C	PB.2881.7,PB.2881.11/PB.2881.12/PB.2881.13/PB.2881.2/PB.2881.3/PB.2881.4/PB.2881.5/PB.2881.6/PB.2881.8/PB.2881.9
PIN_chr12	Intron retention	8635597	8635513	-	PIN_chr12:8633993-8640840C	PB.2881.10/PB.2881.11/PB.2881.7,PB.2881.6
PIN_chr12	Intron retention	8635238	8635050	-	PIN_chr12:8633993-8640840C	PB.2881.10/PB.2881.11/PB.2881.7,PB.2881.8
PIN_chr12	Intron retention	8635263	8635033	-	PIN_chr12:8633993-8640840C	PB.2881.10/PB.2881.11/PB.2881.7,PB.2881.9
PIN_chr12	Exon skipping	10376052	10376000	-	PIN_chr12:10371011-10378794C	PB.2897.4,PB.2897.1/PB.2897.2/PB.2897.3/PB.2897.5/PB.2897.6
PIN_chr12	Intron retention	10373945	10373016	-	PIN_chr12:10371011-10378794C	PB.2897.3,PB.2897.1/PB.2897.2/PB.2897.4/PB.2897.5
PIN_chr12	Exon skipping	11549528	11549481	-	PIN_chr12:11540736-11563995C	PB.2910.2,PB.2910.1
PIN_chr12	Intron retention	20507049	20507018	-	PIN_chr12:20505246-20513932C	PB.2974.2,PB.2974.1
PIN_chr12	Intron retention	20681868	20681567	-	PIN_chr12:20681064-20704217C	PB.2978.1,PB.2978.2
PIN_chr12	Exon skipping	21686927	21686832	-	PIN_chr12:21683577-21694682C	PB.2983.1,PB.2983.2
PIN_chr12	Alternative 5' splice site	23756988	23756977	-	PIN_chr12:23751116-23763742C	PB.2997.3,PB.2997.1/PB.2997.2
PIN_chr12	Alternative 3' splice site	23987565	23987553	-	PIN_chr12:23987270-23989980C	PB.3002.2,PB.3002.1
PIN_chr12	Intron retention	24835790	24835460	-	PIN_chr12:24830100-24847663C	PB.3005.1,PB.3005.2
PIN_chr12	Intron retention	25236173	25236164	-	PIN_chr12:25214345-25246900C	PB.3012.3,PB.3012.4
PIN_chr12	Mutually exclusive exon	25225060	25224024	-	PIN_chr12:25214345-25246900C	PB.3012.2/PB.3012.3/PB.3012.4,PB.3012.1
PIN_chr12	Mutually exclusive exon	26514490	26513939	-	PIN_chr12:26511713-26520384C	PB.3028.2,PB.3028.1
PIN_chr12	Intron retention	26557127	26557108	-	PIN_chr12:26556003-26571882C	PB.3029.1,PB.3029.4
PIN_chr12	Mutually exclusive exon	27319663	27319431	-	PIN_chr12:27307558-27340903C	PB.3037.1,PB.3037.2
PIN_chr12	Mutually exclusive exon	27319663	27319431	-	PIN_chr12:27307558-27340903C	PB.3037.1,PB.3037.3
PIN_chr12	Intron retention	27307801	27307787	-	PIN_chr12:27307558-27340903C	PB.3037.1,PB.3037.2
PIN_chr12	Alternative 3' splice site	27781443	27781315	-	PIN_chr12:27779588-27792362C	PB.3048.1,PB.3048.2
PIN_chr12	Alternative 3' splice site	31380824	31380813	-	PIN_chr12:31337948-31417176C	PB.3089.2,PB.3089.1
PIN_chr12	Exon skipping	31354620	31354402	-	PIN_chr12:31337948-31417176C	PB.3089.1,PB.3089.2
PIN_chr12	Alternative 5' splice site	31352539	31352532	-	PIN_chr12:31337948-31417176C	PB.3089.1,PB.3089.2
PIN_chr12	Alternative 3' splice site	34486934	34486926	-	PIN_chr12:34478131-34494751C	PB.3123.1,PB.3123.2/PB.3123.3
PIN_chr12	Alternative 3' splice site	34822585	34822562	-	PIN_chr12:34810319-34853981C	PB.3130.2,PB.3130.1/PB.3130.3
PIN_chr12	Intron retention	34814568	34811461	-	PIN_chr12:34810319-34853981C	PB.3130.3,PB.3130.2
PIN_chr12	Intron retention	35900530	35900515	-	PIN_chr12:35899940-35958701C	PB.3142.1/PB.3142.3/PB.3142.4,PB.3142.2
PIN_chr12	Exon skipping	37714720	37714679	-	PIN_chr12:37702735-37745823C	PB.3153.1/PB.3153.3,PB.3153.2
PIN_chr12	Exon skipping	38688338	38688267	-	PIN_chr12:38682930-38723153C	PB.3161.1/PB.3161.3,PB.3161.2/PB.3161.4
PIN_chr12	Exon skipping	39968972	39968840	-	PIN_chr12:39958125-39990505C	PB.3172.3,PB.3172.1/PB.3172.4/PB.3172.5
PIN_chr12	Exon skipping	39963849	39963750	-	PIN_chr12:39958125-39990505C	PB.3172.2/PB.3172.3,PB.3172.5
PIN_chr12	Intron retention	39964185	39962418	-	PIN_chr12:39958125-39990505C	PB.3172.1/PB.3172.4,PB.3172.2/PB.3172.3
PIN_chr12	Intron retention	39964185	39962418	-	PIN_chr12:39958125-39990505C	PB.3172.1/PB.3172.4,PB.3172.5
PIN_chr12	Exon skipping	40401860	40401747	-	PIN_chr12:40374282-40423674C	PB.3177.1/PB.3177.2/PB.3177.3/PB.3177.4/PB.3177.5/PB.3177.9,PB.3177.6/PB.3177.8
PIN_chr12	Exon skipping	40388287	40375315	-	PIN_chr12:40374282-40423674C	PB.3177.5/PB.3177.7,PB.3177.3
PIN_chr12	Alternative 3' splice site	45563993	45563954	-	PIN_chr12:45539018-45576254C	PB.3221.2,PB.3221.4
PIN_chr12	Alternative 3' splice site	45563993	45563954	-	PIN_chr12:45539018-45576254C	PB.3221.3,PB.3221.1
PIN_chr12	Alternative 3' splice site	45832915	45832907	-	PIN_chr12:45826602-45864091C	PB.3223.3,PB.3223.2
PIN_chr12	Intron retention	45832929	45832907	-	PIN_chr12:45826602-45864091C	PB.3223.1,PB.3223.2
PIN_chr12	Intron retention	45832929	45832915	-	PIN_chr12:45826602-45864091C	PB.3223.1,PB.3223.3
PIN_chr12	Exon skipping	46646180	46646130	-	PIN_chr12:46614907-46667747C	PB.3230.2/PB.3230.5,PB.3230.1/PB.3230.4
PIN_chr13	Mutually exclusive exon	157063	157768	+	PIN_chr13:154474-164343W	PB.3246.2,PB.3246.1
PIN_chr13	Alternative 5' splice site	1115780	1115781	+	PIN_chr13:1092030-1119581W	PB.3254.4,PB.3254.1/PB.3254.10/PB.3254.2/PB.3254.5/PB.3254.7/PB.3254.8/PB.3254.9
PIN_chr13	Exon skipping	2269714	2269779	+	PIN_chr13:2246067-2329719W	PB.3261.1/PB.3261.3,PB.3261.2
PIN_chr13	Intron retention	2518627	2518817	+	PIN_chr13:2513081-2519597W	PB.3264.1,PB.3264.3
PIN_chr13	Exon skipping	3373461	3373487	+	PIN_chr13:3349721-3386662W	PB.3267.1,PB.3267.2/PB.3267.3
PIN_chr13	Alternative 3' splice site	3382789	3382793	+	PIN_chr13:3349721-3386662W	PB.3267.2,PB.3267.1/PB.3267.3
PIN_chr13	Exon skipping	3475370	3475381	+	PIN_chr13:3462256-3492968W	PB.3269.1/PB.3269.3/PB.3269.4,PB.3269.2
PIN_chr13	Exon skipping	4112846	4112881	+	PIN_chr13:4102577-4118049W	PB.3274.1/PB.3274.3/PB.3274.4/PB.3274.5/PB.3274.6/PB.3274.7/PB.3274.8,PB.3274.2
PIN_chr13	Exon skipping	6018882	6018905	+	PIN_chr13:6012277-6026520W	PB.3285.2,PB.3285.1
PIN_chr13	Intron retention	7700689	7700740	+	PIN_chr13:7687313-7713586W	PB.3289.5,PB.3289.6
PIN_chr13	Exon skipping	7702553	7702693	+	PIN_chr13:7687313-7713586W	PB.3289.4,PB.3289.3
PIN_chr13	Intron retention	16897588	16897639	+	PIN_chr13:16894097-16910524W	PB.3349.1/PB.3349.2/PB.3349.3/PB.3349.4/PB.3349.5/PB.3349.6,PB.3349.7
PIN_chr13	Intron retention	19811762	19811786	+	PIN_chr13:19790803-19812808W	PB.3371.5,PB.3371.3
PIN_chr13	Intron retention	20022018	20022049	+	PIN_chr13:20021501-20064132W	PB.3374.5/PB.3374.8,PB.3374.6/PB.3374.7
PIN_chr13	Intron retention	20022018	20022049	+	PIN_chr13:20021501-20064132W	PB.3374.1/PB.3374.2/PB.3374.4,PB.3374.3
PIN_chr13	Mutually exclusive exon	20233983	20235526	+	PIN_chr13:20201232-20241314W	PB.3376.1/PB.3376.4,PB.3376.2/PB.3376.3
PIN_chr13	Alternative 3' splice site	25201395	25201532	+	PIN_chr13:25181930-25251910W	PB.3416.5/PB.3416.7,PB.3416.3/PB.3416.4
PIN_chr13	Intron retention	25205706	25205717	+	PIN_chr13:25181930-25251910W	PB.3416.1/PB.3416.4/PB.3416.6,PB.3416.3
PIN_chr13	Intron retention	1379205	1379185	-	PIN_chr13:1376951-1385174C	PB.3257.2,PB.3257.1
PIN_chr13	Alternative 3' splice site	4247251	4247243	-	PIN_chr13:4230765-4251516C	PB.3279.2,PB.3279.1
PIN_chr13	Alternative 3' splice site	4246692	4246689	-	PIN_chr13:4230765-4251516C	PB.3279.2,PB.3279.1
PIN_chr13	Exon skipping	8188932	8188900	-	PIN_chr13:6916928-8236070C	PB.3291.4,PB.3291.3
PIN_chr13	Exon skipping	8567126	8567013	-	PIN_chr13:8516186-8592721C	PB.3295.3/PB.3295.4/PB.3295.5/PB.3295.6/PB.3295.7/PB.3295.8,PB.3295.2
PIN_chr13	Exon skipping	8556319	8556281	-	PIN_chr13:8516186-8592721C	PB.3295.5,PB.3295.2/PB.3295.3/PB.3295.4/PB.3295.6/PB.3295.7/PB.3295.8
PIN_chr13	Exon skipping	8535459	8535424	-	PIN_chr13:8516186-8592721C	PB.3295.1/PB.3295.2/PB.3295.4/PB.3295.5/PB.3295.6,PB.3295.3/PB.3295.7
PIN_chr13	Intron retention	10905150	10905051	-	PIN_chr13:10903790-10925477C	PB.3311.2,PB.3311.3
PIN_chr13	Exon skipping	16340234	16340205	-	PIN_chr13:16311872-16353897C	PB.3344.2,PB.3344.4/PB.3344.5
PIN_chr13	Mutually exclusive exon	16337040	16335898	-	PIN_chr13:16311872-16353897C	PB.3344.2,PB.3344.1
PIN_chr13	Exon skipping	16335918	16335898	-	PIN_chr13:16311872-16353897C	PB.3344.3,PB.3344.1
PIN_chr13	Exon skipping	16337040	16337014	-	PIN_chr13:16311872-16353897C	PB.3344.3,PB.3344.2
PIN_chr13	Exon skipping	16340234	16337014	-	PIN_chr13:16311872-16353897C	PB.3344.3,PB.3344.4/PB.3344.5
PIN_chr13	Exon skipping	16323437	16323390	-	PIN_chr13:16311872-16353897C	PB.3344.3,PB.3344.1
PIN_chr13	Exon skipping	16323437	16314390	-	PIN_chr13:16311872-16353897C	PB.3344.2/PB.3344.4,PB.3344.1
PIN_chr13	Exon skipping	16314464	16314390	-	PIN_chr13:16311872-16353897C	PB.3344.2/PB.3344.4,PB.3344.3
PIN_chr13	Mutually exclusive exon	16316253	16314390	-	PIN_chr13:16311872-16353897C	PB.3344.5,PB.3344.3
PIN_chr13	Exon skipping	16316253	16316089	-	PIN_chr13:16311872-16353897C	PB.3344.2/PB.3344.4,PB.3344.5
PIN_chr13	Alternative 3' splice site	20458551	20458546	-	PIN_chr13:20434870-20461556C	PB.3378.1/PB.3378.3,PB.3378.2
PIN_chr13	Alternative 5' splice site	20441989	20441971	-	PIN_chr13:20434870-20461556C	PB.3378.1,PB.3378.2
PIN_chr13	Alternative 3' splice site	20437424	20437423	-	PIN_chr13:20434870-20461556C	PB.3378.2,PB.3378.1
PIN_chr13	Alternative 5' splice site	20771933	20771920	-	PIN_chr13:20757457-20771987C	PB.3380.1,PB.3380.2
PIN_chr13	Intron retention	24143771	24142469	-	PIN_chr13:24141897-24155308C	PB.3405.2,PB.3405.1
PIN_chr13	Alternative 5' splice site	24456332	24456323	-	PIN_chr13:24435206-24473668C	PB.3407.2,PB.3407.1/PB.3407.3
PIN_chr14	Alternative 3' splice site	2175581	2175586	+	PIN_chr14:2164587-2181373W	PB.3438.1,PB.3438.2
PIN_chr14	Exon skipping	9005779	9005817	+	PIN_chr14:8971170-9010357W	PB.3479.1,PB.3479.2
PIN_chr14	Alternative 5' splice site	9315689	9315710	+	PIN_chr14:9304415-9321386W	PB.3483.1,PB.3483.2
PIN_chr14	Exon skipping	12306164	12306190	+	PIN_chr14:11700904-12409586W	PB.3498.4,PB.3498.3
PIN_chr14	Exon skipping	12869444	12869452	+	PIN_chr14:12864659-12880005W	PB.3507.3/PB.3507.4/PB.3507.5,PB.3507.1
PIN_chr14	Mutually exclusive exon	12867510	12869452	+	PIN_chr14:12864659-12880005W	PB.3507.2,PB.3507.1
PIN_chr14	Mutually exclusive exon	12867510	12868031	+	PIN_chr14:12864659-12880005W	PB.3507.2,PB.3507.3/PB.3507.4/PB.3507.5
PIN_chr14	Alternative 5' splice site	12874076	12874091	+	PIN_chr14:12864659-12880005W	PB.3507.1/PB.3507.2/PB.3507.3/PB.3507.5,PB.3507.4
PIN_chr14	Exon skipping	12877983	12878009	+	PIN_chr14:12864659-12880005W	PB.3507.1/PB.3507.3,PB.3507.2
PIN_chr14	Exon skipping	17511791	17511953	+	PIN_chr14:17511155-17516408W	PB.3533.2,PB.3533.1
PIN_chr14	Intron retention	17511280	17512401	+	PIN_chr14:17511155-17516408W	PB.3533.3,PB.3533.1
PIN_chr14	Intron retention	17511280	17512401	+	PIN_chr14:17511155-17516408W	PB.3533.3,PB.3533.2
PIN_chr14	Alternative 3' splice site	18461764	18461785	+	PIN_chr14:18450414-18485303W	PB.3538.2,PB.3538.1
PIN_chr14	Intron retention	18950195	18950337	+	PIN_chr14:18950146-18969575W	PB.3543.3/PB.3543.4/PB.3543.5,PB.3543.6
PIN_chr14	Exon skipping	18967346	18967346	+	PIN_chr14:18950146-18969575W	PB.3543.1,PB.3543.3
PIN_chr14	Exon skipping	24138660	24138698	+	PIN_chr14:24124971-24153285W	PB.3577.2,PB.3577.1
PIN_chr14	Exon skipping	24884001	24884018	+	PIN_chr14:24855060-24892820W	PB.3581.1/PB.3581.3/PB.3581.5,PB.3581.4
PIN_chr14	Exon skipping	24886801	24888422	+	PIN_chr14:24855060-24892820W	PB.3581.3/PB.3581.4,PB.3581.1/PB.3581.5
PIN_chr14	Exon skipping	24920960	24920980	+	PIN_chr14:24900213-24929223W	PB.3582.2,PB.3582.1
PIN_chr14	Intron retention	26771042	26771083	+	PIN_chr14:26756854-26771382W	PB.3594.1,PB.3594.5
PIN_chr14	Exon skipping	29681234	29681248	+	PIN_chr14:29667324-29685690W	PB.3611.2,PB.3611.1
PIN_chr14	Intron retention	33533924	33534273	+	PIN_chr14:33526323-33534893W	PB.3638.1,PB.3638.2
PIN_chr14	Alternative 3' splice site	34783713	34783714	+	PIN_chr14:34774631-34799482W	PB.3644.1/PB.3644.3/PB.3644.4,PB.3644.2
PIN_chr14	Exon skipping	36706142	36706900	+	PIN_chr14:36689652-36727361W	PB.3653.4/PB.3653.5,PB.3653.3
PIN_chr14	Exon skipping	36701453	36706900	+	PIN_chr14:36689652-36727361W	PB.3653.1/PB.3653.2,PB.3653.3
PIN_chr14	Exon skipping	36701453	36701557	+	PIN_chr14:36689652-36727361W	PB.3653.1/PB.3653.2,PB.3653.4/PB.3653.5
PIN_chr14	Exon skipping	36711598	36711600	+	PIN_chr14:36689652-36727361W	PB.3653.3,PB.3653.1
PIN_chr14	Mutually exclusive exon	36711051	36719306	+	PIN_chr14:36689652-36727361W	PB.3653.3,PB.3653.2/PB.3653.4
PIN_chr14	Intron retention	38671082	38671359	+	PIN_chr14:38669719-38674010W	PB.3668.3,PB.3668.4/PB.3668.5
PIN_chr14	Intron retention	38671471	38671813	+	PIN_chr14:38669719-38674010W	PB.3668.2,PB.3668.1/PB.3668.4/PB.3668.5
PIN_chr14	Exon skipping	40774579	40774632	+	PIN_chr14:40766167-40776793W	PB.3681.2,PB.3681.1
PIN_chr14	Mutually exclusive exon	830917	825492	-	PIN_chr14:798198-834603C	PB.3424.2/PB.3424.3/PB.3424.4/PB.3424.7,PB.3424.5
PIN_chr14	Alternative 5' splice site	822087	822084	-	PIN_chr14:798198-834603C	PB.3424.1,PB.3424.5
PIN_chr14	Intron retention	844729	844686	-	PIN_chr14:844563-866916C	PB.3425.3,PB.3425.2
PIN_chr14	Exon skipping	3314116	3314009	-	PIN_chr14:3308753-3330933C	PB.3443.2,PB.3443.1/PB.3443.3
PIN_chr14	Alternative 5' splice site	3848888	3848873	-	PIN_chr14:3846406-3860410C	PB.3450.1/PB.3450.2/PB.3450.3,PB.3450.4/PB.3450.5/PB.3450.6
PIN_chr14	Intron retention	3847007	3846976	-	PIN_chr14:3846406-3860410C	PB.3450.4,PB.3450.5
PIN_chr14	Intron retention	3847007	3846976	-	PIN_chr14:3846406-3860410C	PB.3450.2,PB.3450.3
PIN_chr14	Alternative 5' splice site	3967165	3967141	-	PIN_chr14:3942929-3967263C	PB.3451.2,PB.3451.4
PIN_chr14	Alternative 3' splice site	3950652	3950649	-	PIN_chr14:3942929-3967263C	PB.3451.1/PB.3451.2/PB.3451.3,PB.3451.4
PIN_chr14	Intron retention	3944374	3944317	-	PIN_chr14:3942929-3967263C	PB.3451.2,PB.3451.3
PIN_chr14	Exon skipping	6379647	6379633	-	PIN_chr14:6361625-6388007C	PB.3458.2/PB.3458.4,PB.3458.1/PB.3458.3
PIN_chr14	Alternative 5' splice site	6376385	6376384	-	PIN_chr14:6361625-6388007C	PB.3458.2,PB.3458.1
PIN_chr14	Intron retention	7592484	7592236	-	PIN_chr14:7589950-7605098C	PB.3465.1,PB.3465.2
PIN_chr14	Intron retention	7771860	7771804	-	PIN_chr14:7767820-7795651C	PB.3467.2,PB.3467.1/PB.3467.3
PIN_chr14	Alternative 5' splice site	9165884	9165879	-	PIN_chr14:9156513-9176587C	PB.3480.1/PB.3480.3,PB.3480.2
PIN_chr14	Intron retention	10969018	10969005	-	PIN_chr14:10950866-10972525C	PB.3491.2,PB.3491.3
PIN_chr14	Exon skipping	12808359	12808302	-	PIN_chr14:12802216-12810640C	PB.3506.2,PB.3506.1
PIN_chr14	Alternative 3' splice site	18560188	18560185	-	PIN_chr14:18557277-18562963C	PB.3540.5,PB.3540.4
PIN_chr14	Intron retention	18557991	18557719	-	PIN_chr14:18557277-18562963C	PB.3540.3,PB.3540.4
PIN_chr14	Exon skipping	19519674	19519627	-	PIN_chr14:19493693-19536346C	PB.3547.5,PB.3547.4
PIN_chr14	Mutually exclusive exon	26882800	26882557	-	PIN_chr14:26878012-26887557C	PB.3596.1/PB.3596.2,PB.3596.3
PIN_chr14	Alternative 3' splice site	26919001	26918998	-	PIN_chr14:26914838-26928285C	PB.3598.2,PB.3598.3
PIN_chr14	Exon skipping	27372948	27372834	-	PIN_chr14:27365961-27384061C	PB.3601.1/PB.3601.2/PB.3601.3,PB.3601.5
PIN_chr14	Intron retention	27372834	27371950	-	PIN_chr14:27365961-27384061C	PB.3601.4,PB.3601.5
PIN_chr14	Alternative 3' splice site	27372948	27371950	-	PIN_chr14:27365961-27384061C	PB.3601.4,PB.3601.1/PB.3601.2/PB.3601.3
PIN_chr14	Exon skipping	27370471	27369652	-	PIN_chr14:27365961-27384061C	PB.3601.2,PB.3601.1/PB.3601.4/PB.3601.5
PIN_chr14	Intron retention	27369652	27368669	-	PIN_chr14:27365961-27384061C	PB.3601.3,PB.3601.1/PB.3601.4/PB.3601.5
PIN_chr14	Alternative 3' splice site	27370471	27368669	-	PIN_chr14:27365961-27384061C	PB.3601.3,PB.3601.2
PIN_chr14	Exon skipping	29210121	29209615	-	PIN_chr14:29201541-29256747C	PB.3609.2/PB.3609.6/PB.3609.7/PB.3609.9,PB.3609.5/PB.3609.8
PIN_chr14	Alternative 3' splice site	29209147	29209144	-	PIN_chr14:29201541-29256747C	PB.3609.2/PB.3609.6/PB.3609.7/PB.3609.9,PB.3609.10/PB.3609.11
PIN_chr14	Exon skipping	29209144	29208422	-	PIN_chr14:29201541-29256747C	PB.3609.1/PB.3609.3/PB.3609.4,PB.3609.10/PB.3609.11
PIN_chr14	Exon skipping	29209147	29208422	-	PIN_chr14:29201541-29256747C	PB.3609.1/PB.3609.3/PB.3609.4,PB.3609.2/PB.3609.6/PB.3609.7/PB.3609.9
PIN_chr14	Exon skipping	29210121	29208422	-	PIN_chr14:29201541-29256747C	PB.3609.1/PB.3609.3/PB.3609.4,PB.3609.5/PB.3609.8
PIN_chr14	Exon skipping	37838300	37838223	-	PIN_chr14:37809979-37843724C	PB.3665.3,PB.3665.2
PIN_chr14	Intron retention	41121803	41121792	-	PIN_chr14:41112227-41169214C	PB.3684.1,PB.3684.2
PIN_chr14	Exon skipping	44056788	44056723	-	PIN_chr14:44044175-44073503C	PB.3697.2,PB.3697.1
PIN_chr14	Intron retention	46489695	46489684	-	PIN_chr14:46488897-46512364C	PB.3710.3,PB.3710.4
PIN_chr2	Exon skipping	161471	161598	+	PIN_chr2:147963-162246W	PB.3712.2,PB.3712.1
PIN_chr2	Exon skipping	1440738	1440860	+	PIN_chr2:1430597-1447762W	PB.3722.2,PB.3722.1
PIN_chr2	Intron retention	2064489	2064613	+	PIN_chr2:2050069-2069051W	PB.3728.4,PB.3728.3
PIN_chr2	Intron retention	2066189	2066261	+	PIN_chr2:2050069-2069051W	PB.3728.1/PB.3728.6,PB.3728.4
PIN_chr2	Intron retention	2200158	2200170	+	PIN_chr2:2187748-2201262W	PB.3732.1,PB.3732.2
PIN_chr2	Intron retention	3199307	3199644	+	PIN_chr2:3199154-3202946W	PB.3743.3,PB.3743.2
PIN_chr2	Exon skipping	6519381	6519443	+	PIN_chr2:6506490-6531091W	PB.3771.2,PB.3771.1
PIN_chr2	Mutually exclusive exon	6969752	6971335	+	PIN_chr2:6961380-6979917W	PB.3775.2,PB.3775.1
PIN_chr2	Exon skipping	7464556	7464624	+	PIN_chr2:7462436-7500824W	PB.3783.2/PB.3783.3,PB.3783.1
PIN_chr2	Alternative 3' splice site	8567791	8567793	+	PIN_chr2:8523438-8583105W	PB.3796.1,PB.3796.4
PIN_chr2	Exon skipping	8574704	8576506	+	PIN_chr2:8523438-8583105W	PB.3796.1/PB.3796.3/PB.3796.4,PB.3796.2
PIN_chr2	Alternative 3' splice site	11280319	11280322	+	PIN_chr2:11276390-11284398W	PB.3815.1,PB.3815.2
PIN_chr2	Intron retention	11497281	11497374	+	PIN_chr2:11493007-11500009W	PB.3822.2,PB.3822.1
PIN_chr2	Intron retention	12103161	12103284	+	PIN_chr2:12101339-12103480W	PB.3826.2,PB.3826.3
PIN_chr2	Intron retention	12845568	12845582	+	PIN_chr2:12837192-12845741W	PB.3834.1,PB.3834.2
PIN_chr2	Mutually exclusive exon	14388232	14388507	+	PIN_chr2:14375821-14391505W	PB.3846.1,PB.3846.2
PIN_chr2	Alternative 3' splice site	15497010	15497025	+	PIN_chr2:15488773-15527759W	PB.3859.1,PB.3859.2
PIN_chr2	Intron retention	15523326	15523340	+	PIN_chr2:15488773-15527759W	PB.3859.1/PB.3859.2,PB.3859.3
PIN_chr2	Alternative 3' splice site	15750954	15751091	+	PIN_chr2:15741647-15762645W	PB.3861.3,PB.3861.2
PIN_chr2	Alternative 5' splice site	16551114	16551237	+	PIN_chr2:16551091-16567283W	PB.3875.4,PB.3875.2/PB.3875.3
PIN_chr2	Intron retention	16565790	16566237	+	PIN_chr2:16551091-16567283W	PB.3875.4/PB.3875.5,PB.3875.2
PIN_chr2	Intron retention	16775770	16775805	+	PIN_chr2:16762659-16776496W	PB.3879.1,PB.3879.2
PIN_chr2	Alternative 5' splice site	16824854	16824860	+	PIN_chr2:16811046-16831909W	PB.3881.2/PB.3881.4/PB.3881.6,PB.3881.3
PIN_chr2	Exon skipping	16825361	16825390	+	PIN_chr2:16811046-16831909W	PB.3881.5,PB.3881.2/PB.3881.4/PB.3881.6
PIN_chr2	Intron retention	16828435	16828491	+	PIN_chr2:16811046-16831909W	PB.3881.2/PB.3881.3/PB.3881.4/PB.3881.5,PB.3881.6
PIN_chr2	Mutually exclusive exon	18123813	18124523	+	PIN_chr2:18116584-18132574W	PB.3890.2,PB.3890.1
PIN_chr2	Exon skipping	18124383	18124523	+	PIN_chr2:18116584-18132574W	PB.3890.3/PB.3890.4,PB.3890.1
PIN_chr2	Exon skipping	18123813	18123896	+	PIN_chr2:18116584-18132574W	PB.3890.3/PB.3890.4,PB.3890.2
PIN_chr2	Intron retention	20700967	20701020	+	PIN_chr2:20689236-20701126W	PB.3909.3,PB.3909.1
PIN_chr2	Mutually exclusive exon	23450445	23450861	+	PIN_chr2:23443057-23464977W	PB.3930.2/PB.3930.3,PB.3930.1/PB.3930.4/PB.3930.5
PIN_chr2	Exon skipping	24726992	24727210	+	PIN_chr2:24715926-24734756W	PB.3942.1/PB.3942.2/PB.3942.3,PB.3942.4
PIN_chr2	Alternative 3' splice site	27447938	27447950	+	PIN_chr2:27422244-27453388W	PB.3969.1,PB.3969.2
PIN_chr2	Exon skipping	28732311	28732325	+	PIN_chr2:28718433-28737322W	PB.3983.2,PB.3983.1
PIN_chr2	Exon skipping	28933256	28933315	+	PIN_chr2:28921896-28945694W	PB.3985.2/PB.3985.4,PB.3985.3
PIN_chr2	Exon skipping	30927713	30927730	+	PIN_chr2:30922419-30931114W	PB.4007.3/PB.4007.4,PB.4007.1/PB.4007.2
PIN_chr2	Alternative 5' splice site	30930059	30930069	+	PIN_chr2:30922419-30931114W	PB.4007.1,PB.4007.4
PIN_chr2	Exon skipping	31428309	31428320	+	PIN_chr2:31413250-31432701W	PB.4014.2,PB.4014.1
PIN_chr2	Intron retention	32952439	32952565	+	PIN_chr2:32952137-32964416W	PB.4029.3,PB.4029.4
PIN_chr2	Intron retention	32952942	32953310	+	PIN_chr2:32952137-32964416W	PB.4029.2,PB.4029.3
PIN_chr2	Intron retention	32952439	32953310	+	PIN_chr2:32952137-32964416W	PB.4029.2,PB.4029.4
PIN_chr2	Alternative 5' splice site	37312532	37312533	+	PIN_chr2:37301749-37320758W	PB.4077.2,PB.4077.1
PIN_chr2	Exon skipping	38917754	38917943	+	PIN_chr2:38912192-38921959W	PB.4104.3,PB.4104.1/PB.4104.2
PIN_chr2	Alternative 5' splice site	39518330	39518444	+	PIN_chr2:39480761-39534381W	PB.4108.1,PB.4108.2
PIN_chr2	Mutually exclusive exon	39522138	39525326	+	PIN_chr2:39480761-39534381W	PB.4108.2,PB.4108.1/PB.4108.3
PIN_chr2	Alternative 5' splice site	40007849	40007903	+	PIN_chr2:40007742-40031759W	PB.4112.2,PB.4112.1
PIN_chr2	Alternative 5' splice site	41606859	41606937	+	PIN_chr2:41530246-41610634W	PB.4122.2/PB.4122.4/PB.4122.7,PB.4122.8
PIN_chr2	Exon skipping	41815690	41815734	+	PIN_chr2:41799370-41832986W	PB.4123.1,PB.4123.2
PIN_chr2	Exon skipping	41860945	41860962	+	PIN_chr2:41850089-41874426W	PB.4125.1/PB.4125.2,PB.4125.3
PIN_chr2	Alternative 3' splice site	41870897	41870900	+	PIN_chr2:41850089-41874426W	PB.4125.3,PB.4125.1
PIN_chr2	Exon skipping	42204406	42204468	+	PIN_chr2:42190007-42224787W	PB.4131.1/PB.4131.3,PB.4131.2
PIN_chr2	Exon skipping	42760830	42760970	+	PIN_chr2:42759787-42765975W	PB.4140.5/PB.4140.6,PB.4140.1/PB.4140.2/PB.4140.3/PB.4140.4/PB.4140.8/PB.4140.9
PIN_chr2	Intron retention	42759890	42761729	+	PIN_chr2:42759787-42765975W	PB.4140.7,PB.4140.6
PIN_chr2	Alternative 5' splice site	42762637	42762655	+	PIN_chr2:42759787-42765975W	PB.4140.8,PB.4140.2/PB.4140.3/PB.4140.4/PB.4140.5/PB.4140.7
PIN_chr2	Alternative 3' splice site	42763315	42763330	+	PIN_chr2:42759787-42765975W	PB.4140.1,PB.4140.2/PB.4140.4/PB.4140.5
PIN_chr2	Alternative 5' splice site	42763491	42763495	+	PIN_chr2:42759787-42765975W	PB.4140.7/PB.4140.8,PB.4140.2/PB.4140.4/PB.4140.5
PIN_chr2	Mutually exclusive exon	42763315	42763491	+	PIN_chr2:42759787-42765975W	PB.4140.1,PB.4140.7
PIN_chr2	Intron retention	42763495	42765106	+	PIN_chr2:42759787-42765975W	PB.4140.3,PB.4140.4
PIN_chr2	Alternative 3' splice site	42763330	42765103	+	PIN_chr2:42759787-42765975W	PB.4140.3,PB.4140.9
PIN_chr2	Alternative 3' splice site	42763315	42765103	+	PIN_chr2:42759787-42765975W	PB.4140.6,PB.4140.9
PIN_chr2	Alternative 3' splice site	42763315	42763330	+	PIN_chr2:42759787-42765975W	PB.4140.6,PB.4140.3
PIN_chr2	Intron retention	43556015	43556595	+	PIN_chr2:43544288-43556854W	PB.4148.2,PB.4148.1
PIN_chr2	Exon skipping	43693961	43693972	+	PIN_chr2:43685392-43718221W	PB.4150.2/PB.4150.3,PB.4150.1
PIN_chr2	Alternative 5' splice site	44307194	44307343	+	PIN_chr2:44307164-44333509W	PB.4153.2,PB.4153.1
PIN_chr2	Intron retention	44329057	44329141	+	PIN_chr2:44307164-44333509W	PB.4153.2,PB.4153.1
PIN_chr2	Exon skipping	46981729	46981755	+	PIN_chr2:46978890-47042062W	PB.4181.1/PB.4181.3/PB.4181.4,PB.4181.6
PIN_chr2	Alternative 5' splice site	46979202	46979493	+	PIN_chr2:46978890-47042062W	PB.4181.5,PB.4181.3/PB.4181.4
PIN_chr2	Alternative 5' splice site	46979202	46979493	+	PIN_chr2:46978890-47042062W	PB.4181.2,PB.4181.1
PIN_chr2	Exon skipping	46984759	46984917	+	PIN_chr2:46978890-47042062W	PB.4181.1/PB.4181.5/PB.4181.6/PB.4181.7,PB.4181.3
PIN_chr2	Mutually exclusive exon	46989308	47031604	+	PIN_chr2:46978890-47042062W	PB.4181.3,PB.4181.2/PB.4181.4
PIN_chr2	Mutually exclusive exon	49898543	49900402	+	PIN_chr2:49889787-49913352W	PB.4208.2/PB.4208.3/PB.4208.4,PB.4208.5
PIN_chr2	Exon skipping	49906221	49906223	+	PIN_chr2:49889787-49913352W	PB.4208.1/PB.4208.2/PB.4208.3/PB.4208.4/PB.4208.6/PB.4208.8,PB.4208.5/PB.4208.7
PIN_chr2	Alternative 3' splice site	50049865	50049991	+	PIN_chr2:50040051-50060530W	PB.4211.1/PB.4211.2/PB.4211.3,PB.4211.4
PIN_chr2	Exon skipping	50049865	50050557	+	PIN_chr2:50040051-50060530W	PB.4211.5,PB.4211.1/PB.4211.2/PB.4211.3
PIN_chr2	Exon skipping	50049991	50050557	+	PIN_chr2:50040051-50060530W	PB.4211.5,PB.4211.4
PIN_chr2	Exon skipping	50053034	50053090	+	PIN_chr2:50040051-50060530W	PB.4211.1/PB.4211.3,PB.4211.2/PB.4211.4/PB.4211.5
PIN_chr2	Exon skipping	50207888	50207955	+	PIN_chr2:50189750-50215836W	PB.4215.3,PB.4215.1/PB.4215.2
PIN_chr2	Intron retention	50208142	50208155	+	PIN_chr2:50189750-50215836W	PB.4215.1/PB.4215.2,PB.4215.3
PIN_chr2	Exon skipping	50210394	50210420	+	PIN_chr2:50189750-50215836W	PB.4215.2/PB.4215.3,PB.4215.1
PIN_chr2	Alternative 5' splice site	50345042	50345066	+	PIN_chr2:50343409-50346048W	PB.4217.6,PB.4217.4
PIN_chr2	Intron retention	50345125	50345151	+	PIN_chr2:50343409-50346048W	PB.4217.1,PB.4217.3
PIN_chr2	Intron retention	50345048	50345136	+	PIN_chr2:50343409-50346048W	PB.4217.1,PB.4217.7
PIN_chr2	Intron retention	50344765	50345264	+	PIN_chr2:50343409-50346048W	PB.4217.1,PB.4217.9
PIN_chr2	Intron retention	50345042	50345139	+	PIN_chr2:50343409-50346048W	PB.4217.1,PB.4217.6
PIN_chr2	Alternative 5' splice site	50344726	50345302	+	PIN_chr2:50343409-50346048W	PB.4217.10,PB.4217.1
PIN_chr2	Intron retention	50345302	50345321	+	PIN_chr2:50343409-50346048W	PB.4217.4,PB.4217.6
PIN_chr2	Intron retention	50345302	50345321	+	PIN_chr2:50343409-50346048W	PB.4217.2,PB.4217.1
PIN_chr2	Intron retention	50344726	50345321	+	PIN_chr2:50343409-50346048W	PB.4217.2,PB.4217.10
PIN_chr2	Intron retention	50345125	50345321	+	PIN_chr2:50343409-50346048W	PB.4217.2,PB.4217.3
PIN_chr2	Intron retention	50345048	50345321	+	PIN_chr2:50343409-50346048W	PB.4217.2,PB.4217.7
PIN_chr2	Intron retention	50344765	50345321	+	PIN_chr2:50343409-50346048W	PB.4217.2,PB.4217.9
PIN_chr2	Intron retention	50345046	50345144	+	PIN_chr2:50343409-50346048W	PB.4217.2,PB.4217.5
PIN_chr2	Intron retention	50344987	50345339	+	PIN_chr2:50343409-50346048W	PB.4217.2,PB.4217.8
PIN_chr2	Intron retention	50345042	50345321	+	PIN_chr2:50343409-50346048W	PB.4217.2,PB.4217.6
PIN_chr2	Intron retention	50345066	50345139	+	PIN_chr2:50343409-50346048W	PB.4217.2,PB.4217.4
PIN_chr2	Intron retention	50367541	50367896	+	PIN_chr2:50366378-50368533W	PB.4218.1,PB.4218.10
PIN_chr2	Intron retention	50367019	50367866	+	PIN_chr2:50366378-50368533W	PB.4218.1,PB.4218.2
PIN_chr2	Intron retention	50367329	50367388	+	PIN_chr2:50366378-50368533W	PB.4218.1,PB.4218.3
PIN_chr2	Intron retention	50367554	50367627	+	PIN_chr2:50366378-50368533W	PB.4218.1,PB.4218.4
PIN_chr2	Intron retention	50367757	50367829	+	PIN_chr2:50366378-50368533W	PB.4218.1,PB.4218.5
PIN_chr2	Intron retention	50366953	50367026	+	PIN_chr2:50366378-50368533W	PB.4218.1,PB.4218.6
PIN_chr2	Intron retention	50367350	50367525	+	PIN_chr2:50366378-50368533W	PB.4218.1,PB.4218.7
PIN_chr2	Intron retention	50367407	50367591	+	PIN_chr2:50366378-50368533W	PB.4218.1,PB.4218.8
PIN_chr2	Intron retention	50367576	50367879	+	PIN_chr2:50366378-50368533W	PB.4218.1,PB.4218.9
PIN_chr2	Alternative 5' splice site	53160816	53160818	+	PIN_chr2:53143503-54306767W	PB.4245.3,PB.4245.4
PIN_chr2	Intron retention	55504111	55504133	+	PIN_chr2:55478360-55510497W	PB.4259.3/PB.4259.5/PB.4259.6,PB.4259.2/PB.4259.9
PIN_chr2	Alternative 3' splice site	55505045	55505106	+	PIN_chr2:55478360-55510497W	PB.4259.1,PB.4259.10
PIN_chr2	Alternative 3' splice site	55505045	55505088	+	PIN_chr2:55478360-55510497W	PB.4259.1,PB.4259.7
PIN_chr2	Alternative 3' splice site	55505045	55505046	+	PIN_chr2:55478360-55510497W	PB.4259.1,PB.4259.8
PIN_chr2	Alternative 3' splice site	55505088	55505106	+	PIN_chr2:55478360-55510497W	PB.4259.7,PB.4259.10
PIN_chr2	Alternative 3' splice site	55505046	55505106	+	PIN_chr2:55478360-55510497W	PB.4259.8,PB.4259.10
PIN_chr2	Alternative 3' splice site	55505046	55505088	+	PIN_chr2:55478360-55510497W	PB.4259.8,PB.4259.7
PIN_chr2	Mutually exclusive exon	56440756	56441647	+	PIN_chr2:56434381-56457051W	PB.4266.3,PB.4266.4
PIN_chr2	Intron retention	5601815	5601286	-	PIN_chr2:5587068-5610537C	PB.3759.5,PB.3759.4
PIN_chr2	Exon skipping	5601286	5601213	-	PIN_chr2:5587068-5610537C	PB.3759.2,PB.3759.1
PIN_chr2	Alternative 5' splice site	5904801	5904789	-	PIN_chr2:5902897-5922017C	PB.3764.4,PB.3764.2
PIN_chr2	Alternative 5' splice site	8038487	8038211	-	PIN_chr2:8023041-8041501C	PB.3791.5,PB.3791.4
PIN_chr2	Mutually exclusive exon	8025841	8025242	-	PIN_chr2:8023041-8041501C	PB.3791.1/PB.3791.3/PB.3791.4/PB.3791.5,PB.3791.2
PIN_chr2	Alternative 3' splice site	8587511	8587442	-	PIN_chr2:8586422-8597788C	PB.3797.1,PB.3797.2
PIN_chr2	Intron retention	13863695	13863586	-	PIN_chr2:13850007-13877888C	PB.3841.7,PB.3841.2
PIN_chr2	Intron retention	13863673	13863617	-	PIN_chr2:13850007-13877888C	PB.3841.7,PB.3841.3
PIN_chr2	Intron retention	13863800	13863745	-	PIN_chr2:13850007-13877888C	PB.3841.7,PB.3841.4/PB.3841.5/PB.3841.6
PIN_chr2	Intron retention	13850829	13850380	-	PIN_chr2:13850007-13877888C	PB.3841.4,PB.3841.5
PIN_chr2	Intron retention	14167279	14165281	-	PIN_chr2:14163572-14239734C	PB.3844.2,PB.3844.1
PIN_chr2	Exon skipping	14348345	14348225	-	PIN_chr2:14345136-14375812C	PB.3845.1/PB.3845.2,PB.3845.3
PIN_chr2	Alternative 5' splice site	16278986	16278950	-	PIN_chr2:16276281-16289169C	PB.3866.3,PB.3866.1/PB.3866.2
PIN_chr2	Exon skipping	20023265	20022480	-	PIN_chr2:19996052-20029654C	PB.3898.1,PB.3898.2
PIN_chr2	Intron retention	20577344	20577324	-	PIN_chr2:20576056-20589688C	PB.3906.2,PB.3906.1
PIN_chr2	Intron retention	20659997	20659926	-	PIN_chr2:20659477-20665630C	PB.3907.2,PB.3907.3
PIN_chr2	Exon skipping	26286254	26286216	-	PIN_chr2:26270839-26290568C	PB.3958.1/PB.3958.5,PB.3958.2/PB.3958.3/PB.3958.4/PB.3958.6
PIN_chr2	Exon skipping	26277729	26277682	-	PIN_chr2:26270839-26290568C	PB.3958.3/PB.3958.5,PB.3958.1/PB.3958.2/PB.3958.4/PB.3958.6
PIN_chr2	Intron retention	29347770	29347395	-	PIN_chr2:29347289-29348646C	PB.3988.1,PB.3988.2
PIN_chr2	Alternative 5' splice site	30677317	30677313	-	PIN_chr2:30634585-30679834C	PB.4006.2/PB.4006.3,PB.4006.4
PIN_chr2	Alternative 3' splice site	30664664	30664661	-	PIN_chr2:30634585-30679834C	PB.4006.3,PB.4006.4
PIN_chr2	Alternative 5' splice site	30642642	30642588	-	PIN_chr2:30634585-30679834C	PB.4006.2/PB.4006.3,PB.4006.4
PIN_chr2	Mutually exclusive exon	36738037	36737409	-	PIN_chr2:36734892-36741783C	PB.4072.5,PB.4072.1
PIN_chr2	Intron retention	39565283	39565255	-	PIN_chr2:39564514-39590277C	PB.4109.1,PB.4109.2
PIN_chr2	Exon skipping	40638491	40638477	-	PIN_chr2:40631532-40674730C	PB.4119.1/PB.4119.3,PB.4119.2
PIN_chr2	Exon skipping	49117230	49117171	-	PIN_chr2:49111347-49135833C	PB.4198.3,PB.4198.1/PB.4198.2
PIN_chr2	Exon skipping	49832926	49832888	-	PIN_chr2:49792308-49845554C	PB.4206.2,PB.4206.1
PIN_chr2	Intron retention	49792583	49792564	-	PIN_chr2:49792308-49845554C	PB.4206.2,PB.4206.1
PIN_chr2	Exon skipping	51306767	51306756	-	PIN_chr2:51268052-51318438C	PB.4228.1/PB.4228.4/PB.4228.8,PB.4228.2
PIN_chr2	Exon skipping	51306289	51306260	-	PIN_chr2:51268052-51318438C	PB.4228.1/PB.4228.4/PB.4228.8,PB.4228.3
PIN_chr2	Mutually exclusive exon	51306767	51306260	-	PIN_chr2:51268052-51318438C	PB.4228.2,PB.4228.3
PIN_chr2	Intron retention	57158548	57158425	-	PIN_chr2:57155017-57163361C	PB.4270.2,PB.4270.1
PIN_chr2	Exon skipping	57714244	57714219	-	PIN_chr2:57706451-57717986C	PB.4278.1/PB.4278.2,PB.4278.3
PIN_chr2	Intron retention	57816068	57815868	-	PIN_chr2:57802735-57854035C	PB.4280.2,PB.4280.1
PIN_chr2	Exon skipping	58500413	58500357	-	PIN_chr2:58492675-58521423C	PB.4286.1,PB.4286.2
PIN_chr2	Exon skipping	59415124	59415103	-	PIN_chr2:59413033-59420007C	PB.4296.2,PB.4296.1
PIN_chr2	Alternative 5' splice site	59689487	59689417	-	PIN_chr2:59680260-59689583C	PB.4298.3,PB.4298.1
PIN_chr3	Mutually exclusive exon	135081	136017	+	PIN_chr3:133803-172118W	PB.4305.1,PB.4305.2
PIN_chr3	Exon skipping	5032857	5034869	+	PIN_chr3:5025704-5055675W	PB.4360.2,PB.4360.1
PIN_chr3	Intron retention	6190266	6190284	+	PIN_chr3:6178601-6191456W	PB.4369.1,PB.4369.3
PIN_chr3	Exon skipping	7242124	7242132	+	PIN_chr3:7232823-7253802W	PB.4384.1,PB.4384.2
PIN_chr3	Intron retention	8007126	8007600	+	PIN_chr3:7993416-8011512W	PB.4392.3,PB.4392.1/PB.4392.4
PIN_chr3	Mutually exclusive exon	8007600	8008265	+	PIN_chr3:7993416-8011512W	PB.4392.1/PB.4392.4,PB.4392.5
PIN_chr3	Alternative 5' splice site	8007716	8008265	+	PIN_chr3:7993416-8011512W	PB.4392.3,PB.4392.2
PIN_chr3	Intron retention	8644060	8644111	+	PIN_chr3:8631756-8644320W	PB.4402.6,PB.4402.2
PIN_chr3	Alternative 3' splice site	9107711	9107714	+	PIN_chr3:9103931-9131663W	PB.4409.1,PB.4409.2
PIN_chr3	Intron retention	12592595	12592628	+	PIN_chr3:12560974-12594334W	PB.4459.1,PB.4459.2
PIN_chr3	Mutually exclusive exon	13612706	13618030	+	PIN_chr3:13607886-13624957W	PB.4469.2/PB.4469.3,PB.4469.1
PIN_chr3	Intron retention	13700643	13700841	+	PIN_chr3:13690374-13702819W	PB.4470.1/PB.4470.3,PB.4470.2
PIN_chr3	Intron retention	14395205	14395275	+	PIN_chr3:14391130-14395746W	PB.4476.1,PB.4476.2
PIN_chr3	Alternative 5' splice site	15053852	15053884	+	PIN_chr3:15053765-15095135W	PB.4483.3,PB.4483.2
PIN_chr3	Alternative 5' splice site	15053831	15053852	+	PIN_chr3:15053765-15095135W	PB.4483.5,PB.4483.3
PIN_chr3	Alternative 5' splice site	15053831	15053884	+	PIN_chr3:15053765-15095135W	PB.4483.5,PB.4483.2
PIN_chr3	Exon skipping	15065917	15073205	+	PIN_chr3:15053765-15095135W	PB.4483.2/PB.4483.3/PB.4483.4/PB.4483.5/PB.4483.7,PB.4483.1
PIN_chr3	Alternative 5' splice site	15075693	15075735	+	PIN_chr3:15053765-15095135W	PB.4483.1/PB.4483.2/PB.4483.4/PB.4483.5,PB.4483.3/PB.4483.7
PIN_chr3	Alternative 3' splice site	16902980	16903299	+	PIN_chr3:16869816-16904242W	PB.4504.1/PB.4504.2,PB.4504.3
PIN_chr3	Mutually exclusive exon	20507080	20507986	+	PIN_chr3:20488665-20541122W	PB.4541.2/PB.4541.3,PB.4541.1
PIN_chr3	Alternative 5' splice site	20528821	20528854	+	PIN_chr3:20488665-20541122W	PB.4541.1,PB.4541.2/PB.4541.4
PIN_chr3	Alternative 5' splice site	22204349	22204472	+	PIN_chr3:22190109-22208443W	PB.4560.1,PB.4560.2
PIN_chr3	Intron retention	22266636	22266706	+	PIN_chr3:22263051-22274179W	PB.4563.1,PB.4563.2
PIN_chr3	Intron retention	24589913	24589929	+	PIN_chr3:24588237-24623822W	PB.4587.2/PB.4587.4/PB.4587.6,PB.4587.1/PB.4587.5
PIN_chr3	Intron retention	24589905	24589921	+	PIN_chr3:24588237-24623822W	PB.4587.2/PB.4587.4/PB.4587.6,PB.4587.3
PIN_chr3	Intron retention	24623639	24623711	+	PIN_chr3:24588237-24623822W	PB.4587.2,PB.4587.5
PIN_chr3	Intron retention	24916517	24916527	+	PIN_chr3:24915180-24926659W	PB.4592.5,PB.4592.4
PIN_chr3	Intron retention	24926225	24926245	+	PIN_chr3:24915180-24926659W	PB.4592.1,PB.4592.3
PIN_chr3	Intron retention	26563378	26563431	+	PIN_chr3:26504764-26563534W	PB.4610.1,PB.4610.2
PIN_chr3	Alternative 5' splice site	35180015	35180019	+	PIN_chr3:35178657-35198137W	PB.4699.2/PB.4699.3,PB.4699.1
PIN_chr3	Alternative 5' splice site	35186986	35187001	+	PIN_chr3:35178657-35198137W	PB.4699.1,PB.4699.2
PIN_chr3	Intron retention	35197064	35197228	+	PIN_chr3:35178657-35198137W	PB.4699.1,PB.4699.2
PIN_chr3	Alternative 5' splice site	36331079	36331121	+	PIN_chr3:36311004-36362504W	PB.4717.3/PB.4717.4/PB.4717.5,PB.4717.1/PB.4717.2
PIN_chr3	Exon skipping	36334943	36335023	+	PIN_chr3:36311004-36362504W	PB.4717.5,PB.4717.1
PIN_chr3	Alternative 3' splice site	36337502	36337505	+	PIN_chr3:36311004-36362504W	PB.4717.2/PB.4717.3/PB.4717.4,PB.4717.5
PIN_chr3	Alternative 5' splice site	36617231	36617702	+	PIN_chr3:36615139-36643544W	PB.4718.21,PB.4718.1/PB.4718.10/PB.4718.11/PB.4718.13/PB.4718.15/PB.4718.16/PB.4718.17/PB.4718.18/PB.4718.19/PB.4718.2/PB.4718.20/PB.4718.22/PB.4718.23/PB.4718.3/PB.4718.4/PB.4718.5/PB.4718.7/PB.4718.8/PB.4718.9
PIN_chr3	Intron retention	36631079	36631149	+	PIN_chr3:36615139-36643544W	PB.4718.1/PB.4718.11/PB.4718.12/PB.4718.13/PB.4718.15/PB.4718.16/PB.4718.17/PB.4718.18/PB.4718.19/PB.4718.2/PB.4718.20/PB.4718.21/PB.4718.22/PB.4718.23/PB.4718.3/PB.4718.4/PB.4718.5/PB.4718.6/PB.4718.8/PB.4718.9,PB.4718.10
PIN_chr3	Exon skipping	39328142	39328256	+	PIN_chr3:39325792-39351735W	PB.4739.2,PB.4739.1
PIN_chr3	Exon skipping	39336641	39336661	+	PIN_chr3:39325792-39351735W	PB.4739.2,PB.4739.1
PIN_chr3	Alternative 3' splice site	39350739	39350740	+	PIN_chr3:39325792-39351735W	PB.4739.1,PB.4739.2
PIN_chr3	Alternative 3' splice site	39752826	39753552	+	PIN_chr3:39735695-39760105W	PB.4742.1,PB.4742.4
PIN_chr3	Intron retention	40315837	40316263	+	PIN_chr3:40284842-40324195W	PB.4749.4,PB.4749.1/PB.4749.2/PB.4749.3/PB.4749.5
PIN_chr3	Exon skipping	40320417	40321477	+	PIN_chr3:40284842-40324195W	PB.4749.1/PB.4749.4/PB.4749.5,PB.4749.2
PIN_chr3	Exon skipping	40363594	40363651	+	PIN_chr3:40361189-40372728W	PB.4751.1,PB.4751.2
PIN_chr3	Alternative 3' splice site	41603365	41603374	+	PIN_chr3:41601090-41608618W	PB.4757.1,PB.4757.2
PIN_chr3	Exon skipping	43426662	43426676	+	PIN_chr3:43385084-43433751W	PB.4791.1/PB.4791.3,PB.4791.2
PIN_chr3	Intron retention	43432512	43432524	+	PIN_chr3:43385084-43433751W	PB.4791.2,PB.4791.1
PIN_chr3	Intron retention	43431188	43431210	+	PIN_chr3:43385084-43433751W	PB.4791.2,PB.4791.3
PIN_chr3	Intron retention	45733902	45734015	+	PIN_chr3:45723558-45734795W	PB.4817.1,PB.4817.2
PIN_chr3	Intron retention	45784937	45785054	+	PIN_chr3:45765082-45788563W	PB.4819.4,PB.4819.3/PB.4819.5/PB.4819.7/PB.4819.9
PIN_chr3	Intron retention	45785691	45786812	+	PIN_chr3:45765082-45788563W	PB.4819.9,PB.4819.1/PB.4819.2/PB.4819.3/PB.4819.4
PIN_chr3	Intron retention	45784937	45785280	+	PIN_chr3:45765082-45788563W	PB.4819.6,PB.4819.7
PIN_chr3	Exon skipping	46946846	46946923	+	PIN_chr3:46942409-46963987W	PB.4829.2,PB.4829.1
PIN_chr3	Exon skipping	46965937	46965969	+	PIN_chr3:46965493-46991601W	PB.4830.1,PB.4830.2
PIN_chr3	Exon skipping	47338469	47338639	+	PIN_chr3:47332619-47340324W	PB.4832.2,PB.4832.1
PIN_chr3	Exon skipping	50187048	50187101	+	PIN_chr3:49953640-50210902W	PB.4858.5,PB.4858.9
PIN_chr3	Exon skipping	50186453	50186506	+	PIN_chr3:49953640-50210902W	PB.4858.3/PB.4858.6,PB.4858.5
PIN_chr3	Intron retention	50186831	50187675	+	PIN_chr3:49953640-50210902W	PB.4858.10,PB.4858.8
PIN_chr3	Intron retention	50185806	50187675	+	PIN_chr3:49953640-50210902W	PB.4858.10,PB.4858.9
PIN_chr3	Mutually exclusive exon	50199786	50199975	+	PIN_chr3:49953640-50210902W	PB.4858.3/PB.4858.9,PB.4858.10/PB.4858.5/PB.4858.6/PB.4858.7/PB.4858.8
PIN_chr3	Intron retention	53102177	53102631	+	PIN_chr3:53029197-53457844W	PB.4876.3,PB.4876.4
PIN_chr3	Exon skipping	54379733	54379744	+	PIN_chr3:54358877-54398348W	PB.4893.2/PB.4893.3,PB.4893.1
PIN_chr3	Exon skipping	54383128	54383229	+	PIN_chr3:54358877-54398348W	PB.4893.1,PB.4893.3
PIN_chr3	Exon skipping	54384835	54384927	+	PIN_chr3:54358877-54398348W	PB.4893.2,PB.4893.1
PIN_chr3	Exon skipping	54383128	54384927	+	PIN_chr3:54358877-54398348W	PB.4893.2,PB.4893.3
PIN_chr3	Exon skipping	54861361	54861588	+	PIN_chr3:54851834-54864574W	PB.4898.2/PB.4898.3,PB.4898.1/PB.4898.5
PIN_chr3	Mutually exclusive exon	54863222	54863810	+	PIN_chr3:54851834-54864574W	PB.4898.2/PB.4898.5,PB.4898.1/PB.4898.3
PIN_chr3	Exon skipping	54861361	54863810	+	PIN_chr3:54851834-54864574W	PB.4898.4,PB.4898.1
PIN_chr3	Exon skipping	54861716	54863810	+	PIN_chr3:54851834-54864574W	PB.4898.4,PB.4898.3
PIN_chr3	Exon skipping	54861361	54863449	+	PIN_chr3:54851834-54864574W	PB.4898.4,PB.4898.5
PIN_chr3	Exon skipping	54861716	54863449	+	PIN_chr3:54851834-54864574W	PB.4898.4,PB.4898.2
PIN_chr3	Exon skipping	55153076	55153105	+	PIN_chr3:55135571-55161830W	PB.4901.3,PB.4901.1/PB.4901.2
PIN_chr3	Alternative 5' splice site	55159563	55159568	+	PIN_chr3:55135571-55161830W	PB.4901.1,PB.4901.2/PB.4901.3
PIN_chr3	Intron retention	55159906	55160166	+	PIN_chr3:55135571-55161830W	PB.4901.1,PB.4901.2/PB.4901.3
PIN_chr3	Intron retention	55728443	55728460	+	PIN_chr3:55712692-55729236W	PB.4907.1,PB.4907.2
PIN_chr3	Alternative 5' splice site	58627972	58627977	+	PIN_chr3:58627875-58645120W	PB.4940.1,PB.4940.2
PIN_chr3	Alternative 3' splice site	58715723	58715729	+	PIN_chr3:58665465-58723849W	PB.4941.1,PB.4941.2
PIN_chr3	Intron retention	58954171	58954325	+	PIN_chr3:58939299-58957363W	PB.4943.3,PB.4943.1
PIN_chr3	Intron retention	59134624	59134871	+	PIN_chr3:59125951-59135140W	PB.4944.1,PB.4944.2
PIN_chr3	Exon skipping	60185090	60185858	+	PIN_chr3:60183176-60201975W	PB.4951.1/PB.4951.2/PB.4951.4,PB.4951.3
PIN_chr3	Intron retention	60201401	60201559	+	PIN_chr3:60183176-60201975W	PB.4951.5,PB.4951.4
PIN_chr3	Alternative 5' splice site	60979114	60979234	+	PIN_chr3:60979088-61002494W	PB.4956.1/PB.4956.2,PB.4956.3
PIN_chr3	Intron retention	61212479	61212518	+	PIN_chr3:61204105-61214335W	PB.4960.8,PB.4960.6
PIN_chr3	Intron retention	61213257	61213279	+	PIN_chr3:61204105-61214335W	PB.4960.6,PB.4960.8
PIN_chr3	Intron retention	61212955	61213761	+	PIN_chr3:61204105-61214335W	PB.4960.4,PB.4960.5
PIN_chr3	Alternative 3' splice site	61213315	61213325	+	PIN_chr3:61204105-61214335W	PB.4960.6,PB.4960.8
PIN_chr3	Intron retention	61213092	61213610	+	PIN_chr3:61204105-61214335W	PB.4960.1,PB.4960.2
PIN_chr3	Intron retention	61213190	61213522	+	PIN_chr3:61204105-61214335W	PB.4960.1,PB.4960.7
PIN_chr3	Intron retention	61212955	61213761	+	PIN_chr3:61204105-61214335W	PB.4960.1,PB.4960.3
PIN_chr3	Intron retention	62076884	62077018	+	PIN_chr3:61724970-62492506W	PB.4968.3,PB.4968.4
PIN_chr3	Alternative 5' splice site	62245630	62245740	+	PIN_chr3:61724970-62492506W	PB.4968.6/PB.4968.8/PB.4968.9,PB.4968.10/PB.4968.11/PB.4968.12/PB.4968.5/PB.4968.7
PIN_chr3	Exon skipping	62559691	62559816	+	PIN_chr3:62556168-62565458W	PB.4977.2,PB.4977.1/PB.4977.3
PIN_chr3	Alternative 3' splice site	64856567	64856585	+	PIN_chr3:64847771-64877873W	PB.4989.2,PB.4989.1
PIN_chr3	Exon skipping	65587485	65587610	+	PIN_chr3:65575386-65601787W	PB.5002.10/PB.5002.3/PB.5002.4/PB.5002.5/PB.5002.6/PB.5002.8/PB.5002.9,PB.5002.1/PB.5002.2/PB.5002.7
PIN_chr3	Exon skipping	67183339	67183410	+	PIN_chr3:67134558-67197493W	PB.5016.10/PB.5016.5/PB.5016.7,PB.5016.1/PB.5016.2/PB.5016.3/PB.5016.4/PB.5016.6/PB.5016.8/PB.5016.9
PIN_chr3	Mutually exclusive exon	67183339	67184023	+	PIN_chr3:67134558-67197493W	PB.5016.1/PB.5016.2/PB.5016.3/PB.5016.4/PB.5016.6/PB.5016.8/PB.5016.9,PB.5016.11
PIN_chr3	Exon skipping	67183997	67184023	+	PIN_chr3:67134558-67197493W	PB.5016.10/PB.5016.5/PB.5016.7,PB.5016.11
PIN_chr3	Intron retention	67187158	67187210	+	PIN_chr3:67134558-67197493W	PB.5016.3/PB.5016.4,PB.5016.1/PB.5016.10/PB.5016.2/PB.5016.8/PB.5016.9
PIN_chr3	Intron retention	67187158	67187227	+	PIN_chr3:67134558-67197493W	PB.5016.3/PB.5016.4,PB.5016.11/PB.5016.5/PB.5016.6/PB.5016.7
PIN_chr3	Alternative 5' splice site	67187708	67187822	+	PIN_chr3:67134558-67197493W	PB.5016.1/PB.5016.10/PB.5016.11/PB.5016.2/PB.5016.3/PB.5016.4/PB.5016.6/PB.5016.7/PB.5016.8/PB.5016.9,PB.5016.5
PIN_chr3	Mutually exclusive exon	67191064	67191611	+	PIN_chr3:67134558-67197493W	PB.5016.1/PB.5016.10/PB.5016.11/PB.5016.2/PB.5016.4/PB.5016.5/PB.5016.6/PB.5016.7/PB.5016.8/PB.5016.9,PB.5016.3
PIN_chr3	Intron retention	67196577	67196592	+	PIN_chr3:67134558-67197493W	PB.5016.2/PB.5016.5/PB.5016.6,PB.5016.9
PIN_chr3	Intron retention	67840420	67840449	+	PIN_chr3:67832819-67842595W	PB.5023.1,PB.5023.2
PIN_chr3	Intron retention	68211567	68211584	+	PIN_chr3:68190067-68212116W	PB.5026.3,PB.5026.5
PIN_chr3	Intron retention	68210358	68211908	+	PIN_chr3:68190067-68212116W	PB.5026.1,PB.5026.3
PIN_chr3	Intron retention	70592643	70592659	+	PIN_chr3:70530176-70603014W	PB.5044.1,PB.5044.2
PIN_chr3	Exon skipping	71734259	71734297	+	PIN_chr3:71705629-71745045W	PB.5052.5,PB.5052.3
PIN_chr3	Exon skipping	71741131	71741202	+	PIN_chr3:71705629-71745045W	PB.5052.3/PB.5052.7,PB.5052.5/PB.5052.8
PIN_chr3	Exon skipping	71742381	71742520	+	PIN_chr3:71705629-71745045W	PB.5052.6,PB.5052.5/PB.5052.8
PIN_chr3	Mutually exclusive exon	71741131	71742520	+	PIN_chr3:71705629-71745045W	PB.5052.6,PB.5052.3/PB.5052.7
PIN_chr3	Exon skipping	71734259	71742520	+	PIN_chr3:71705629-71745045W	PB.5052.1/PB.5052.2/PB.5052.4,PB.5052.3
PIN_chr3	Exon skipping	71740703	71742520	+	PIN_chr3:71705629-71745045W	PB.5052.1/PB.5052.2/PB.5052.4,PB.5052.5
PIN_chr3	Intron retention	71741202	71743276	+	PIN_chr3:71705629-71745045W	PB.5052.9,PB.5052.5/PB.5052.8
PIN_chr3	Intron retention	71741202	71743276	+	PIN_chr3:71705629-71745045W	PB.5052.9,PB.5052.6
PIN_chr3	Intron retention	72850202	72850464	+	PIN_chr3:72848966-72869440W	PB.5060.3,PB.5060.4
PIN_chr3	Exon skipping	72864010	72864090	+	PIN_chr3:72848966-72869440W	PB.5060.2,PB.5060.1/PB.5060.3/PB.5060.4
PIN_chr3	Intron retention	73231581	73231688	+	PIN_chr3:73231519-73272841W	PB.5067.4,PB.5067.3
PIN_chr3	Alternative 3' splice site	73977260	73977264	+	PIN_chr3:73974998-74091444W	PB.5075.1,PB.5075.2
PIN_chr3	Exon skipping	78095521	78095535	+	PIN_chr3:78092311-78102130W	PB.5112.3/PB.5112.4,PB.5112.1/PB.5112.2/PB.5112.5/PB.5112.6
PIN_chr3	Exon skipping	78314932	78314947	+	PIN_chr3:78309116-78319853W	PB.5115.2,PB.5115.3/PB.5115.4
PIN_chr3	Exon skipping	79350468	79350624	+	PIN_chr3:79332627-79354545W	PB.5126.2,PB.5126.1
PIN_chr3	Alternative 5' splice site	80190733	80191086	+	PIN_chr3:80172113-80192807W	PB.5138.1,PB.5138.3
PIN_chr3	Intron retention	80191094	80191306	+	PIN_chr3:80172113-80192807W	PB.5138.2,PB.5138.5
PIN_chr3	Intron retention	80191086	80191291	+	PIN_chr3:80172113-80192807W	PB.5138.2,PB.5138.3
PIN_chr3	Exon skipping	80571998	80572273	+	PIN_chr3:80559962-80585047W	PB.5146.2,PB.5146.1
PIN_chr3	Exon skipping	82671354	82671401	+	PIN_chr3:82662440-82910963W	PB.5172.1,PB.5172.2/PB.5172.3/PB.5172.4/PB.5172.5
PIN_chr3	Alternative 3' splice site	82674966	82674970	+	PIN_chr3:82662440-82910963W	PB.5172.3,PB.5172.2
PIN_chr3	Alternative 5' splice site	83429845	83429849	+	PIN_chr3:83404664-83433622W	PB.5183.1/PB.5183.4/PB.5183.5/PB.5183.6/PB.5183.8,PB.5183.3/PB.5183.9
PIN_chr3	Alternative 5' splice site	84473283	84473286	+	PIN_chr3:84471452-84474485W	PB.5190.2,PB.5190.3
PIN_chr3	Alternative 5' splice site	86208169	86208178	+	PIN_chr3:86202426-86213293W	PB.5217.2/PB.5217.3/PB.5217.4/PB.5217.5/PB.5217.6,PB.5217.1/PB.5217.7
PIN_chr3	Intron retention	86211772	86212223	+	PIN_chr3:86202426-86213293W	PB.5217.5,PB.5217.8/PB.5217.9
PIN_chr3	Exon skipping	87111420	87111590	+	PIN_chr3:87094813-87135359W	PB.5224.4,PB.5224.2/PB.5224.3/PB.5224.5
PIN_chr3	Alternative 5' splice site	87114904	87114913	+	PIN_chr3:87094813-87135359W	PB.5224.4/PB.5224.5,PB.5224.2/PB.5224.3
PIN_chr3	Exon skipping	87127768	87127812	+	PIN_chr3:87094813-87135359W	PB.5224.3/PB.5224.4/PB.5224.5,PB.5224.2
PIN_chr3	Alternative 5' splice site	87733925	87733927	+	PIN_chr3:87712674-87749467W	PB.5233.2,PB.5233.1
PIN_chr3	Exon skipping	89343321	89343478	+	PIN_chr3:89319501-89347832W	PB.5250.4,PB.5250.1/PB.5250.2/PB.5250.3
PIN_chr3	Intron retention	89347071	89347082	+	PIN_chr3:89319501-89347832W	PB.5250.1,PB.5250.2/PB.5250.4
PIN_chr3	Alternative 3' splice site	72520	72516	-	PIN_chr3:28213-120281C	PB.4303.10/PB.4303.13/PB.4303.5,PB.4303.11
PIN_chr3	Exon skipping	901228	901226	-	PIN_chr3:885633-906842C	PB.4313.1,PB.4313.2
PIN_chr3	Exon skipping	1948458	1948414	-	PIN_chr3:1928640-1949526C	PB.4319.4,PB.4319.1
PIN_chr3	Exon skipping	1945758	1945741	-	PIN_chr3:1928640-1949526C	PB.4319.3,PB.4319.1
PIN_chr3	Exon skipping	1945758	1945741	-	PIN_chr3:1928640-1949526C	PB.4319.2,PB.4319.4
PIN_chr3	Mutually exclusive exon	1948458	1945741	-	PIN_chr3:1928640-1949526C	PB.4319.3,PB.4319.4
PIN_chr3	Exon skipping	1948458	1945741	-	PIN_chr3:1928640-1949526C	PB.4319.2,PB.4319.1
PIN_chr3	Exon skipping	1948458	1948414	-	PIN_chr3:1928640-1949526C	PB.4319.2,PB.4319.3
PIN_chr3	Alternative 3' splice site	2180002	2179924	-	PIN_chr3:2177143-2183848C	PB.4323.1/PB.4323.2,PB.4323.3
PIN_chr3	Alternative 3' splice site	2179426	2179423	-	PIN_chr3:2177143-2183848C	PB.4323.1/PB.4323.2,PB.4323.3
PIN_chr3	Intron retention	2177486	2177454	-	PIN_chr3:2177143-2183848C	PB.4323.1,PB.4323.2/PB.4323.3
PIN_chr3	Alternative 5' splice site	3310645	3310644	-	PIN_chr3:3308405-3321159C	PB.4330.2,PB.4330.3
PIN_chr3	Intron retention	3778991	3778635	-	PIN_chr3:3777847-3792872C	PB.4338.4,PB.4338.5
PIN_chr3	Mutually exclusive exon	5304670	5303779	-	PIN_chr3:5294899-5317902C	PB.4363.2,PB.4363.3
PIN_chr3	Exon skipping	7413178	7413164	-	PIN_chr3:7400115-7416539C	PB.4387.1/PB.4387.2/PB.4387.3,PB.4387.4
PIN_chr3	Alternative 5' splice site	9103827	9103764	-	PIN_chr3:9077844-9103918C	PB.4408.1,PB.4408.3
PIN_chr3	Intron retention	9092089	9092080	-	PIN_chr3:9077844-9103918C	PB.4408.1/PB.4408.2,PB.4408.3
PIN_chr3	Exon skipping	10251303	10251301	-	PIN_chr3:10240014-10258575C	PB.4424.3/PB.4424.4/PB.4424.5,PB.4424.1
PIN_chr3	Alternative 3' splice site	10473263	10473260	-	PIN_chr3:10471052-10481142C	PB.4429.1,PB.4429.2
PIN_chr3	Intron retention	11523206	11523131	-	PIN_chr3:11521074-11526888C	PB.4437.1,PB.4437.2
PIN_chr3	Alternative 3' splice site	15257053	15257042	-	PIN_chr3:15102181-15263765C	PB.4487.1/PB.4487.3,PB.4487.2
PIN_chr3	Alternative 5' splice site	15678179	15678164	-	PIN_chr3:15656954-15686661C	PB.4491.3/PB.4491.4/PB.4491.5,PB.4491.1/PB.4491.2
PIN_chr3	Exon skipping	15661672	15661598	-	PIN_chr3:15656954-15686661C	PB.4491.1/PB.4491.2/PB.4491.3/PB.4491.5,PB.4491.4
PIN_chr3	Alternative 5' splice site	16853893	16853889	-	PIN_chr3:16842332-16861063C	PB.4503.1/PB.4503.10/PB.4503.11/PB.4503.3/PB.4503.6/PB.4503.7/PB.4503.8/PB.4503.9,PB.4503.5
PIN_chr3	Exon skipping	16847298	16847222	-	PIN_chr3:16842332-16861063C	PB.4503.1/PB.4503.11/PB.4503.2/PB.4503.5/PB.4503.8,PB.4503.10/PB.4503.9
PIN_chr3	Exon skipping	16845598	16845572	-	PIN_chr3:16842332-16861063C	PB.4503.1/PB.4503.11/PB.4503.2/PB.4503.5/PB.4503.8,PB.4503.3/PB.4503.6/PB.4503.7
PIN_chr3	Mutually exclusive exon	16847298	16845572	-	PIN_chr3:16842332-16861063C	PB.4503.10/PB.4503.9,PB.4503.3/PB.4503.6/PB.4503.7
PIN_chr3	Intron retention	16844789	16844777	-	PIN_chr3:16842332-16861063C	PB.4503.1/PB.4503.11/PB.4503.2,PB.4503.5/PB.4503.6/PB.4503.7/PB.4503.9
PIN_chr3	Alternative 5' splice site	16844303	16844280	-	PIN_chr3:16842332-16861063C	PB.4503.6/PB.4503.9,PB.4503.1/PB.4503.5/PB.4503.7
PIN_chr3	Intron retention	16844067	16844055	-	PIN_chr3:16842332-16861063C	PB.4503.1/PB.4503.5/PB.4503.6/PB.4503.9,PB.4503.7
PIN_chr3	Alternative 3' splice site	17296431	17296388	-	PIN_chr3:17291225-17312098C	PB.4507.2,PB.4507.1
PIN_chr3	Intron retention	18990068	18990015	-	PIN_chr3:18989756-19023712C	PB.4524.1,PB.4524.2
PIN_chr3	Intron retention	19519890	19519675	-	PIN_chr3:19516736-19532030C	PB.4529.1,PB.4529.2
PIN_chr3	Exon skipping	20181035	20180973	-	PIN_chr3:20171002-20191304C	PB.4535.1/PB.4535.3,PB.4535.2
PIN_chr3	Alternative 5' splice site	22333102	22333095	-	PIN_chr3:22332348-22337596C	PB.4565.3,PB.4565.2
PIN_chr3	Alternative 5' splice site	22333105	22333095	-	PIN_chr3:22332348-22337596C	PB.4565.4,PB.4565.2
PIN_chr3	Alternative 5' splice site	22333105	22333102	-	PIN_chr3:22332348-22337596C	PB.4565.4,PB.4565.3
PIN_chr3	Intron retention	27794653	27794640	-	PIN_chr3:27793026-27799841C	PB.4624.1,PB.4624.2
PIN_chr3	Intron retention	28019895	28019408	-	PIN_chr3:28007787-28027129C	PB.4627.5/PB.4627.7,PB.4627.1/PB.4627.2/PB.4627.3/PB.4627.4/PB.4627.6
PIN_chr3	Exon skipping	28016195	28016130	-	PIN_chr3:28007787-28027129C	PB.4627.1/PB.4627.2/PB.4627.3/PB.4627.7,PB.4627.4/PB.4627.5/PB.4627.6
PIN_chr3	Exon skipping	28013784	28013782	-	PIN_chr3:28007787-28027129C	PB.4627.2/PB.4627.4/PB.4627.5,PB.4627.1
PIN_chr3	Exon skipping	28013784	28012946	-	PIN_chr3:28007787-28027129C	PB.4627.3/PB.4627.6/PB.4627.7,PB.4627.1
PIN_chr3	Exon skipping	28013029	28012946	-	PIN_chr3:28007787-28027129C	PB.4627.3/PB.4627.6/PB.4627.7,PB.4627.2/PB.4627.4/PB.4627.5
PIN_chr3	Exon skipping	28819757	28819692	-	PIN_chr3:28803055-28821652C	PB.4632.1,PB.4632.2
PIN_chr3	Intron retention	33520656	33520640	-	PIN_chr3:33518320-33548131C	PB.4675.2,PB.4675.1/PB.4675.3/PB.4675.4
PIN_chr3	Alternative 5' splice site	33519571	33519564	-	PIN_chr3:33518320-33548131C	PB.4675.2,PB.4675.3
PIN_chr3	Intron retention	39977966	39975670	-	PIN_chr3:39975222-39988838C	PB.4747.1,PB.4747.2
PIN_chr3	Exon skipping	43445611	43445498	-	PIN_chr3:43439250-43498348C	PB.4792.1,PB.4792.2
PIN_chr3	Intron retention	44898451	44897892	-	PIN_chr3:44876258-44900775C	PB.4804.3,PB.4804.1/PB.4804.2/PB.4804.4/PB.4804.5
PIN_chr3	Alternative 5' splice site	44886029	44886028	-	PIN_chr3:44876258-44900775C	PB.4804.1/PB.4804.3/PB.4804.5,PB.4804.4
PIN_chr3	Exon skipping	45411703	45411617	-	PIN_chr3:45409318-45413837C	PB.4814.2,PB.4814.1
PIN_chr3	Alternative 5' splice site	47397811	47397679	-	PIN_chr3:47387255-47400699C	PB.4835.1,PB.4835.2/PB.4835.3
PIN_chr3	Exon skipping	47390032	47389811	-	PIN_chr3:47387255-47400699C	PB.4835.3,PB.4835.1/PB.4835.2
PIN_chr3	Intron retention	48103925	48102608	-	PIN_chr3:48027082-48119761C	PB.4846.7,PB.4846.1/PB.4846.6
PIN_chr3	Mutually exclusive exon	48152313	48147197	-	PIN_chr3:48131437-48163308C	PB.4847.2,PB.4847.1
PIN_chr3	Alternative 5' splice site	48215027	48214991	-	PIN_chr3:48193528-48215150C	PB.4848.3,PB.4848.1/PB.4848.4
PIN_chr3	Intron retention	55898595	55898428	-	PIN_chr3:55888364-55901056C	PB.4913.1,PB.4913.2
PIN_chr3	Intron retention	58563771	58563759	-	PIN_chr3:58561477-58575047C	PB.4938.3/PB.4938.6,PB.4938.2/PB.4938.7
PIN_chr3	Alternative 3' splice site	58561803	58561797	-	PIN_chr3:58561477-58575047C	PB.4938.3/PB.4938.6,PB.4938.2
PIN_chr3	Exon skipping	58921290	58921139	-	PIN_chr3:58884477-58932893C	PB.4942.4/PB.4942.5,PB.4942.1
PIN_chr3	Mutually exclusive exon	58915840	58913560	-	PIN_chr3:58884477-58932893C	PB.4942.5,PB.4942.1/PB.4942.4
PIN_chr3	Mutually exclusive exon	62128278	62125689	-	PIN_chr3:62110088-62132410C	PB.4971.1/PB.4971.4,PB.4971.2/PB.4971.3
PIN_chr3	Alternative 3' splice site	62342663	62342643	-	PIN_chr3:62335921-62343620C	PB.4974.2,PB.4974.1
PIN_chr3	Exon skipping	62370651	62370555	-	PIN_chr3:62348629-62379370C	PB.4975.1/PB.4975.2,PB.4975.3/PB.4975.4/PB.4975.5/PB.4975.6
PIN_chr3	Exon skipping	62357615	62357522	-	PIN_chr3:62348629-62379370C	PB.4975.2/PB.4975.4/PB.4975.5/PB.4975.6,PB.4975.1/PB.4975.3
PIN_chr3	Exon skipping	63083653	63083648	-	PIN_chr3:63028677-63097919C	PB.4981.10/PB.4981.11/PB.4981.12/PB.4981.13/PB.4981.15/PB.4981.16/PB.4981.17/PB.4981.19/PB.4981.2/PB.4981.3/PB.4981.4/PB.4981.5/PB.4981.6/PB.4981.7/PB.4981.9,PB.4981.18
PIN_chr3	Intron retention	63061483	63060947	-	PIN_chr3:63028677-63097919C	PB.4981.18,PB.4981.17
PIN_chr3	Exon skipping	63059903	63059889	-	PIN_chr3:63028677-63097919C	PB.4981.10/PB.4981.11/PB.4981.16/PB.4981.7/PB.4981.9,PB.4981.8
PIN_chr3	Exon skipping	63060947	63060930	-	PIN_chr3:63028677-63097919C	PB.4981.10/PB.4981.11/PB.4981.16/PB.4981.7/PB.4981.9,PB.4981.15/PB.4981.6
PIN_chr3	Mutually exclusive exon	63060947	63059889	-	PIN_chr3:63028677-63097919C	PB.4981.15/PB.4981.6,PB.4981.8
PIN_chr3	Exon skipping	63056707	63056687	-	PIN_chr3:63028677-63097919C	PB.4981.1/PB.4981.12/PB.4981.13/PB.4981.2/PB.4981.3/PB.4981.4/PB.4981.5,PB.4981.10/PB.4981.11/PB.4981.7/PB.4981.9
PIN_chr3	Exon skipping	63059903	63056687	-	PIN_chr3:63028677-63097919C	PB.4981.1/PB.4981.12/PB.4981.13/PB.4981.2/PB.4981.3/PB.4981.4/PB.4981.5,PB.4981.8
PIN_chr3	Exon skipping	63060947	63056687	-	PIN_chr3:63028677-63097919C	PB.4981.1/PB.4981.12/PB.4981.13/PB.4981.2/PB.4981.3/PB.4981.4/PB.4981.5,PB.4981.15/PB.4981.6
PIN_chr3	Exon skipping	63052019	63051999	-	PIN_chr3:63028677-63097919C	PB.4981.1/PB.4981.10/PB.4981.11/PB.4981.12/PB.4981.13/PB.4981.2/PB.4981.3/PB.4981.4/PB.4981.5/PB.4981.7/PB.4981.8/PB.4981.9,PB.4981.15/PB.4981.6
PIN_chr3	Exon skipping	63049065	63049039	-	PIN_chr3:63028677-63097919C	PB.4981.1/PB.4981.12/PB.4981.13/PB.4981.2/PB.4981.3/PB.4981.4/PB.4981.5/PB.4981.6/PB.4981.7/PB.4981.8/PB.4981.9,PB.4981.10/PB.4981.11
PIN_chr3	Exon skipping	63049631	63049611	-	PIN_chr3:63028677-63097919C	PB.4981.1/PB.4981.12/PB.4981.13/PB.4981.2/PB.4981.3/PB.4981.4/PB.4981.5/PB.4981.6/PB.4981.7/PB.4981.8/PB.4981.9,PB.4981.15
PIN_chr3	Mutually exclusive exon	63049631	63049039	-	PIN_chr3:63028677-63097919C	PB.4981.15,PB.4981.10/PB.4981.11
PIN_chr3	Alternative 5' splice site	63030518	63030517	-	PIN_chr3:63028677-63097919C	PB.4981.8,PB.4981.11/PB.4981.4/PB.4981.5/PB.4981.6/PB.4981.7
PIN_chr3	Intron retention	63030581	63030483	-	PIN_chr3:63028677-63097919C	PB.4981.12,PB.4981.13
PIN_chr3	Intron retention	63030517	63030500	-	PIN_chr3:63028677-63097919C	PB.4981.12,PB.4981.11
PIN_chr3	Mutually exclusive exon	65195403	65194628	-	PIN_chr3:65150807-65202869C	PB.4998.1,PB.4998.2
PIN_chr3	Alternative 5' splice site	66093156	66093155	-	PIN_chr3:66085628-66114453C	PB.5010.2,PB.5010.3
PIN_chr3	Mutually exclusive exon	74340733	74339589	-	PIN_chr3:74336120-74395680C	PB.5081.2/PB.5081.3/PB.5081.4,PB.5081.1/PB.5081.5/PB.5081.6
PIN_chr3	Intron retention	74337662	74337209	-	PIN_chr3:74336120-74395680C	PB.5081.5,PB.5081.6
PIN_chr3	Intron retention	74337662	74337209	-	PIN_chr3:74336120-74395680C	PB.5081.3,PB.5081.4
PIN_chr3	Alternative 3' splice site	77666109	77665993	-	PIN_chr3:77654056-77669511C	PB.5107.4,PB.5107.2/PB.5107.3
PIN_chr3	Alternative 3' splice site	77657288	77657280	-	PIN_chr3:77654056-77669511C	PB.5107.3/PB.5107.4,PB.5107.2
PIN_chr3	Alternative 3' splice site	79438748	79438611	-	PIN_chr3:79363829-79443000C	PB.5127.7,PB.5127.3/PB.5127.6
PIN_chr3	Alternative 5' splice site	79426070	79426016	-	PIN_chr3:79363829-79443000C	PB.5127.3/PB.5127.7,PB.5127.6
PIN_chr3	Exon skipping	79375362	79375321	-	PIN_chr3:79363829-79443000C	PB.5127.2,PB.5127.1
PIN_chr3	Intron retention	80258717	80258610	-	PIN_chr3:80253651-80258764C	PB.5139.3,PB.5139.1/PB.5139.2
PIN_chr3	Exon skipping	80255304	80255104	-	PIN_chr3:80253651-80258764C	PB.5139.2,PB.5139.1/PB.5139.3
PIN_chr3	Intron retention	80463150	80462786	-	PIN_chr3:80461066-80474510C	PB.5143.1,PB.5143.2
PIN_chr3	Alternative 3' splice site	81828029	81828014	-	PIN_chr3:81821961-81834950C	PB.5160.1,PB.5160.2
PIN_chr3	Exon skipping	81925556	81925497	-	PIN_chr3:81918669-81934889C	PB.5161.1/PB.5161.3,PB.5161.2
PIN_chr3	Alternative 5' splice site	81919643	81919637	-	PIN_chr3:81918669-81934889C	PB.5161.2,PB.5161.1
PIN_chr3	Alternative 5' splice site	84551493	84551488	-	PIN_chr3:84536409-84563857C	PB.5194.3,PB.5194.1
PIN_chr3	Intron retention	84551477	84551470	-	PIN_chr3:84536409-84563857C	PB.5194.1,PB.5194.3
PIN_chr3	Intron retention	86877859	86877821	-	PIN_chr3:86795888-86883927C	PB.5221.26/PB.5221.28/PB.5221.4,PB.5221.1/PB.5221.10/PB.5221.11/PB.5221.12/PB.5221.13/PB.5221.14/PB.5221.15/PB.5221.16/PB.5221.17/PB.5221.18/PB.5221.19/PB.5221.2/PB.5221.20/PB.5221.21/PB.5221.22/PB.5221.23/PB.5221.24/PB.5221.25/PB.5221.27/PB.5221.29/PB.5221.3/PB.5221.30/PB.5221.5/PB.5221.6/PB.5221.7/PB.5221.8/PB.5221.9
PIN_chr3	Exon skipping	86857902	86857506	-	PIN_chr3:86795888-86883927C	PB.5221.14,PB.5221.15
PIN_chr3	Intron retention	87235138	87234698	-	PIN_chr3:87233478-87241898C	PB.5228.1,PB.5228.2
PIN_chr3	Mutually exclusive exon	90534198	90533172	-	PIN_chr3:90526069-90539019C	PB.5260.1,PB.5260.2
PIN_chr3	Exon skipping	91502154	91502128	-	PIN_chr3:91473290-91511398C	PB.5267.1/PB.5267.2,PB.5267.3
PIN_chr4	Alternative 3' splice site	2020310	2020372	+	PIN_chr4:2014546-2021688W	PB.5276.1,PB.5276.2
PIN_chr4	Exon skipping	2221817	2221864	+	PIN_chr4:2157236-2227625W	PB.5278.3,PB.5278.1/PB.5278.4/PB.5278.5
PIN_chr4	Intron retention	4046284	4046747	+	PIN_chr4:4035815-4049905W	PB.5299.1,PB.5299.2
PIN_chr4	Intron retention	6912097	6912844	+	PIN_chr4:6909364-6914987W	PB.5324.2/PB.5324.3,PB.5324.7
PIN_chr4	Alternative 3' splice site	9203262	9203265	+	PIN_chr4:9171850-9212523W	PB.5344.4/PB.5344.6,PB.5344.1/PB.5344.2/PB.5344.3/PB.5344.5
PIN_chr4	Exon skipping	9206156	9206167	+	PIN_chr4:9171850-9212523W	PB.5344.1/PB.5344.2/PB.5344.4,PB.5344.3/PB.5344.6
PIN_chr4	Alternative 3' splice site	9208349	9208351	+	PIN_chr4:9171850-9212523W	PB.5344.5,PB.5344.1/PB.5344.2/PB.5344.4
PIN_chr4	Intron retention	9211568	9211653	+	PIN_chr4:9171850-9212523W	PB.5344.2,PB.5344.1/PB.5344.3/PB.5344.4
PIN_chr4	Intron retention	9517404	9517786	+	PIN_chr4:9505260-9518438W	PB.5352.1,PB.5352.2
PIN_chr4	Alternative 5' splice site	9697305	9697309	+	PIN_chr4:9697164-9703325W	PB.5355.1,PB.5355.3
PIN_chr4	Alternative 3' splice site	9700086	9700320	+	PIN_chr4:9697164-9703325W	PB.5355.4/PB.5355.5,PB.5355.1
PIN_chr4	Intron retention	10503636	10503660	+	PIN_chr4:10486695-10504363W	PB.5365.2,PB.5365.3
PIN_chr4	Alternative 3' splice site	10998406	10998445	+	PIN_chr4:10988637-11016058W	PB.5371.2/PB.5371.5/PB.5371.6,PB.5371.1/PB.5371.3/PB.5371.4
PIN_chr4	Exon skipping	11002080	11003384	+	PIN_chr4:10988637-11016058W	PB.5371.3/PB.5371.6,PB.5371.1
PIN_chr4	Exon skipping	11002080	11004521	+	PIN_chr4:10988637-11016058W	PB.5371.2/PB.5371.4/PB.5371.5/PB.5371.7,PB.5371.1
PIN_chr4	Exon skipping	11004489	11004521	+	PIN_chr4:10988637-11016058W	PB.5371.2/PB.5371.4/PB.5371.5/PB.5371.7,PB.5371.3/PB.5371.6
PIN_chr4	Exon skipping	11007810	11007818	+	PIN_chr4:10988637-11016058W	PB.5371.1/PB.5371.2/PB.5371.3/PB.5371.4/PB.5371.5/PB.5371.6,PB.5371.7
PIN_chr4	Alternative 3' splice site	13562520	13563083	+	PIN_chr4:13537471-13591718W	PB.5399.5,PB.5399.6
PIN_chr4	Intron retention	16497112	16497275	+	PIN_chr4:16484513-16498257W	PB.5431.1,PB.5431.2
PIN_chr4	Exon skipping	18279985	18280053	+	PIN_chr4:18230695-18284688W	PB.5445.2,PB.5445.1
PIN_chr4	Exon skipping	20235279	20235391	+	PIN_chr4:20227175-20237956W	PB.5458.5,PB.5458.1/PB.5458.2/PB.5458.3/PB.5458.4/PB.5458.6
PIN_chr4	Intron retention	21334117	21334186	+	PIN_chr4:21314063-21334994W	PB.5468.4,PB.5468.2
PIN_chr4	Exon skipping	22784350	22784454	+	PIN_chr4:22778670-22797621W	PB.5478.1/PB.5478.7/PB.5478.8,PB.5478.3/PB.5478.5/PB.5478.9
PIN_chr4	Exon skipping	22790095	22790148	+	PIN_chr4:22778670-22797621W	PB.5478.2/PB.5478.4/PB.5478.6,PB.5478.3/PB.5478.5/PB.5478.9
PIN_chr4	Mutually exclusive exon	22784350	22790148	+	PIN_chr4:22778670-22797621W	PB.5478.2/PB.5478.4/PB.5478.6,PB.5478.1/PB.5478.7/PB.5478.8
PIN_chr4	Intron retention	22795681	22795692	+	PIN_chr4:22778670-22797621W	PB.5478.9,PB.5478.10
PIN_chr4	Intron retention	22795681	22795692	+	PIN_chr4:22778670-22797621W	PB.5478.8,PB.5478.2/PB.5478.5
PIN_chr4	Alternative 3' splice site	25739247	25739257	+	PIN_chr4:25734157-25751430W	PB.5512.1/PB.5512.2/PB.5512.4,PB.5512.3
PIN_chr4	Intron retention	25746340	25746988	+	PIN_chr4:25734157-25751430W	PB.5512.4,PB.5512.1/PB.5512.2/PB.5512.3
PIN_chr4	Alternative 5' splice site	29318016	29318019	+	PIN_chr4:29314219-29321754W	PB.5549.1,PB.5549.3
PIN_chr4	Intron retention	32220986	32221098	+	PIN_chr4:32210078-32239137W	PB.5578.1/PB.5578.3/PB.5578.4,PB.5578.2
PIN_chr4	Alternative 5' splice site	32656875	32656879	+	PIN_chr4:32648483-32662865W	PB.5585.5/PB.5585.8,PB.5585.4
PIN_chr4	Exon skipping	32658161	32658241	+	PIN_chr4:32648483-32662865W	PB.5585.1/PB.5585.6,PB.5585.2/PB.5585.3/PB.5585.9
PIN_chr4	Exon skipping	32656855	32656879	+	PIN_chr4:32648483-32662865W	PB.5585.1/PB.5585.6,PB.5585.4
PIN_chr4	Exon skipping	32656855	32656875	+	PIN_chr4:32648483-32662865W	PB.5585.1/PB.5585.6,PB.5585.5/PB.5585.8
PIN_chr4	Mutually exclusive exon	32656855	32658241	+	PIN_chr4:32648483-32662865W	PB.5585.4,PB.5585.2/PB.5585.3/PB.5585.9
PIN_chr4	Mutually exclusive exon	32656855	32658241	+	PIN_chr4:32648483-32662865W	PB.5585.5/PB.5585.8,PB.5585.2/PB.5585.3/PB.5585.9
PIN_chr4	Alternative 3' splice site	32796951	32797014	+	PIN_chr4:32786062-32800858W	PB.5589.2,PB.5589.4
PIN_chr4	Alternative 3' splice site	32796951	32797014	+	PIN_chr4:32786062-32800858W	PB.5589.1,PB.5589.3
PIN_chr4	Exon skipping	33910092	33910208	+	PIN_chr4:33899784-33914371W	PB.5596.3,PB.5596.1/PB.5596.2/PB.5596.4
PIN_chr4	Exon skipping	34196268	34196324	+	PIN_chr4:34162827-34210672W	PB.5598.2,PB.5598.1
PIN_chr4	Exon skipping	34196268	34201109	+	PIN_chr4:34162827-34210672W	PB.5598.3,PB.5598.1
PIN_chr4	Exon skipping	34200606	34201109	+	PIN_chr4:34162827-34210672W	PB.5598.3,PB.5598.2
PIN_chr4	Intron retention	36764491	36764532	+	PIN_chr4:36754950-36764802W	PB.5628.1,PB.5628.4
PIN_chr4	Alternative 3' splice site	38200079	38200096	+	PIN_chr4:38197372-38206998W	PB.5648.1,PB.5648.3
PIN_chr4	Mutually exclusive exon	38199846	38200144	+	PIN_chr4:38197372-38206998W	PB.5648.2,PB.5648.1
PIN_chr4	Mutually exclusive exon	38199846	38200144	+	PIN_chr4:38197372-38206998W	PB.5648.2,PB.5648.3
PIN_chr4	Alternative 3' splice site	38439906	38439910	+	PIN_chr4:38427632-38468319W	PB.5653.2/PB.5653.3/PB.5653.4,PB.5653.1
PIN_chr4	Alternative 5' splice site	38944953	38944971	+	PIN_chr4:38944850-38973871W	PB.5660.1/PB.5660.4,PB.5660.2
PIN_chr4	Alternative 5' splice site	38957111	38957183	+	PIN_chr4:38944850-38973871W	PB.5660.4,PB.5660.1/PB.5660.2/PB.5660.3
PIN_chr4	Alternative 5' splice site	38972137	38972138	+	PIN_chr4:38944850-38973871W	PB.5660.3,PB.5660.1
PIN_chr4	Alternative 5' splice site	38972136	38972138	+	PIN_chr4:38944850-38973871W	PB.5660.4,PB.5660.1
PIN_chr4	Alternative 5' splice site	38972136	38972137	+	PIN_chr4:38944850-38973871W	PB.5660.4,PB.5660.3
PIN_chr4	Alternative 3' splice site	38972202	38972205	+	PIN_chr4:38944850-38973871W	PB.5660.2,PB.5660.4
PIN_chr4	Alternative 3' splice site	38972903	38972911	+	PIN_chr4:38944850-38973871W	PB.5660.2,PB.5660.3
PIN_chr4	Exon skipping	41441714	41441740	+	PIN_chr4:41403883-41453619W	PB.5680.3/PB.5680.8,PB.5680.6
PIN_chr4	Exon skipping	41442544	41442591	+	PIN_chr4:41403883-41453619W	PB.5680.10/PB.5680.4,PB.5680.6
PIN_chr4	Exon skipping	41442544	41442591	+	PIN_chr4:41403883-41453619W	PB.5680.11/PB.5680.5/PB.5680.9,PB.5680.3/PB.5680.8
PIN_chr4	Exon skipping	41441714	41441740	+	PIN_chr4:41403883-41453619W	PB.5680.11/PB.5680.5/PB.5680.9,PB.5680.10/PB.5680.4
PIN_chr4	Exon skipping	41441714	41442591	+	PIN_chr4:41403883-41453619W	PB.5680.11/PB.5680.5/PB.5680.9,PB.5680.6
PIN_chr4	Mutually exclusive exon	41441714	41442591	+	PIN_chr4:41403883-41453619W	PB.5680.10/PB.5680.4,PB.5680.3/PB.5680.8
PIN_chr4	Exon skipping	41440956	41441102	+	PIN_chr4:41403883-41453619W	PB.5680.1/PB.5680.7,PB.5680.11/PB.5680.5/PB.5680.9
PIN_chr4	Exon skipping	41440956	41442591	+	PIN_chr4:41403883-41453619W	PB.5680.1/PB.5680.7,PB.5680.3/PB.5680.8
PIN_chr4	Exon skipping	41440956	41441740	+	PIN_chr4:41403883-41453619W	PB.5680.1/PB.5680.7,PB.5680.10/PB.5680.4
PIN_chr4	Exon skipping	41440956	41442591	+	PIN_chr4:41403883-41453619W	PB.5680.1/PB.5680.7,PB.5680.6
PIN_chr4	Alternative 5' splice site	42292912	42292921	+	PIN_chr4:42282472-42331134W	PB.5689.13,PB.5689.2/PB.5689.21/PB.5689.24/PB.5689.25/PB.5689.5/PB.5689.8
PIN_chr4	Alternative 3' splice site	42293561	42293567	+	PIN_chr4:42282472-42331134W	PB.5689.20,PB.5689.7/PB.5689.9
PIN_chr4	Exon skipping	42293549	42293575	+	PIN_chr4:42282472-42331134W	PB.5689.1/PB.5689.10/PB.5689.11/PB.5689.14/PB.5689.15/PB.5689.16/PB.5689.22/PB.5689.23,PB.5689.2/PB.5689.21/PB.5689.24/PB.5689.25/PB.5689.5/PB.5689.8
PIN_chr4	Exon skipping	42294247	42294267	+	PIN_chr4:42282472-42331134W	PB.5689.20,PB.5689.2/PB.5689.21/PB.5689.24/PB.5689.25/PB.5689.5/PB.5689.7/PB.5689.8/PB.5689.9
PIN_chr4	Exon skipping	42294247	42294267	+	PIN_chr4:42282472-42331134W	PB.5689.12/PB.5689.17,PB.5689.23
PIN_chr4	Exon skipping	42293549	42294267	+	PIN_chr4:42282472-42331134W	PB.5689.12/PB.5689.17,PB.5689.2/PB.5689.21/PB.5689.24/PB.5689.25/PB.5689.5/PB.5689.8
PIN_chr4	Alternative 3' splice site	42294988	42294992	+	PIN_chr4:42282472-42331134W	PB.5689.13,PB.5689.20
PIN_chr4	Exon skipping	42296004	42296030	+	PIN_chr4:42282472-42331134W	PB.5689.17/PB.5689.18/PB.5689.19/PB.5689.20/PB.5689.23/PB.5689.25,PB.5689.12/PB.5689.13/PB.5689.2/PB.5689.21/PB.5689.3/PB.5689.5/PB.5689.7/PB.5689.9
PIN_chr4	Alternative 3' splice site	42297832	42297838	+	PIN_chr4:42282472-42331134W	PB.5689.1/PB.5689.10/PB.5689.11/PB.5689.15/PB.5689.24/PB.5689.8,PB.5689.16
PIN_chr4	Alternative 3' splice site	42297832	42297834	+	PIN_chr4:42282472-42331134W	PB.5689.1/PB.5689.10/PB.5689.11/PB.5689.15/PB.5689.24/PB.5689.8,PB.5689.22
PIN_chr4	Alternative 3' splice site	42297832	42297837	+	PIN_chr4:42282472-42331134W	PB.5689.1/PB.5689.10/PB.5689.11/PB.5689.15/PB.5689.24/PB.5689.8,PB.5689.4
PIN_chr4	Alternative 3' splice site	42297834	42297838	+	PIN_chr4:42282472-42331134W	PB.5689.22,PB.5689.16
PIN_chr4	Alternative 3' splice site	42297837	42297838	+	PIN_chr4:42282472-42331134W	PB.5689.4,PB.5689.16
PIN_chr4	Alternative 3' splice site	42297834	42297837	+	PIN_chr4:42282472-42331134W	PB.5689.22,PB.5689.4
PIN_chr4	Alternative 3' splice site	42297815	42297835	+	PIN_chr4:42282472-42331134W	PB.5689.14,PB.5689.12/PB.5689.13/PB.5689.2/PB.5689.21/PB.5689.3/PB.5689.5/PB.5689.7/PB.5689.9
PIN_chr4	Alternative 5' splice site	42298082	42298087	+	PIN_chr4:42282472-42331134W	PB.5689.12,PB.5689.15/PB.5689.19/PB.5689.20/PB.5689.22/PB.5689.4
PIN_chr4	Mutually exclusive exon	42298059	42298080	+	PIN_chr4:42282472-42331134W	PB.5689.12,PB.5689.9
PIN_chr4	Mutually exclusive exon	42298059	42298080	+	PIN_chr4:42282472-42331134W	PB.5689.15/PB.5689.19/PB.5689.20/PB.5689.22/PB.5689.4,PB.5689.9
PIN_chr4	Exon skipping	42299390	42299416	+	PIN_chr4:42282472-42331134W	PB.5689.10/PB.5689.5,PB.5689.1/PB.5689.11/PB.5689.14/PB.5689.17/PB.5689.18/PB.5689.2/PB.5689.21/PB.5689.23/PB.5689.25/PB.5689.3/PB.5689.7/PB.5689.8
PIN_chr4	Mutually exclusive exon	42298059	42299416	+	PIN_chr4:42282472-42331134W	PB.5689.10/PB.5689.5,PB.5689.9
PIN_chr4	Exon skipping	42300819	42300831	+	PIN_chr4:42282472-42331134W	PB.5689.18/PB.5689.20/PB.5689.7/PB.5689.9,PB.5689.12/PB.5689.22/PB.5689.4
PIN_chr4	Exon skipping	42300662	42300831	+	PIN_chr4:42282472-42331134W	PB.5689.5,PB.5689.12/PB.5689.22/PB.5689.4
PIN_chr4	Exon skipping	42300662	42300688	+	PIN_chr4:42282472-42331134W	PB.5689.5,PB.5689.18/PB.5689.20/PB.5689.9
PIN_chr4	Exon skipping	42303014	42303040	+	PIN_chr4:42282472-42331134W	PB.5689.10/PB.5689.8,PB.5689.7
PIN_chr4	Mutually exclusive exon	42300662	42303040	+	PIN_chr4:42282472-42331134W	PB.5689.10/PB.5689.8,PB.5689.5
PIN_chr4	Exon skipping	42303204	42303221	+	PIN_chr4:42282472-42331134W	PB.5689.12/PB.5689.18/PB.5689.19/PB.5689.20/PB.5689.22/PB.5689.4/PB.5689.9,PB.5689.1/PB.5689.11/PB.5689.13/PB.5689.14/PB.5689.2/PB.5689.21/PB.5689.23/PB.5689.25/PB.5689.3/PB.5689.5/PB.5689.7
PIN_chr4	Exon skipping	42303204	42303221	+	PIN_chr4:42282472-42331134W	PB.5689.15/PB.5689.17,PB.5689.10
PIN_chr4	Exon skipping	42300819	42303040	+	PIN_chr4:42282472-42331134W	PB.5689.15/PB.5689.17,PB.5689.12/PB.5689.22/PB.5689.4
PIN_chr4	Exon skipping	42303014	42303040	+	PIN_chr4:42282472-42331134W	PB.5689.15/PB.5689.17,PB.5689.18/PB.5689.20/PB.5689.9
PIN_chr4	Exon skipping	42303014	42303221	+	PIN_chr4:42282472-42331134W	PB.5689.15/PB.5689.17,PB.5689.7
PIN_chr4	Mutually exclusive exon	42303014	42303221	+	PIN_chr4:42282472-42331134W	PB.5689.18/PB.5689.20/PB.5689.9,PB.5689.10
PIN_chr4	Mutually exclusive exon	42300662	42303221	+	PIN_chr4:42282472-42331134W	PB.5689.15/PB.5689.17,PB.5689.5
PIN_chr4	Intron retention	42304282	42304288	+	PIN_chr4:42282472-42331134W	PB.5689.10/PB.5689.17/PB.5689.18/PB.5689.19/PB.5689.20/PB.5689.5/PB.5689.7,PB.5689.23
PIN_chr4	Exon skipping	42304439	42304456	+	PIN_chr4:42282472-42331134W	PB.5689.18/PB.5689.19/PB.5689.23/PB.5689.8,PB.5689.10/PB.5689.5
PIN_chr4	Exon skipping	42299584	42305247	+	PIN_chr4:42282472-42331134W	PB.5689.16/PB.5689.24,PB.5689.5
PIN_chr4	Exon skipping	42299390	42305247	+	PIN_chr4:42282472-42331134W	PB.5689.16/PB.5689.24,PB.5689.1/PB.5689.11/PB.5689.2/PB.5689.21/PB.5689.25/PB.5689.3
PIN_chr4	Exon skipping	42299390	42305247	+	PIN_chr4:42282472-42331134W	PB.5689.16/PB.5689.24,PB.5689.8
PIN_chr4	Exon skipping	42299584	42305247	+	PIN_chr4:42282472-42331134W	PB.5689.16/PB.5689.24,PB.5689.10
PIN_chr4	Exon skipping	42305905	42305922	+	PIN_chr4:42282472-42331134W	PB.5689.12/PB.5689.18/PB.5689.22/PB.5689.23/PB.5689.4/PB.5689.9,PB.5689.1/PB.5689.10/PB.5689.11/PB.5689.19/PB.5689.2/PB.5689.21/PB.5689.25/PB.5689.3/PB.5689.5/PB.5689.8
PIN_chr4	Exon skipping	42305221	42305247	+	PIN_chr4:42282472-42331134W	PB.5689.17/PB.5689.20/PB.5689.7,PB.5689.18/PB.5689.23
PIN_chr4	Exon skipping	42304439	42305922	+	PIN_chr4:42282472-42331134W	PB.5689.17/PB.5689.20/PB.5689.7,PB.5689.10/PB.5689.5
PIN_chr4	Exon skipping	42305221	42305922	+	PIN_chr4:42282472-42331134W	PB.5689.17/PB.5689.20/PB.5689.7,PB.5689.19/PB.5689.8
PIN_chr4	Exon skipping	42310375	42310392	+	PIN_chr4:42282472-42331134W	PB.5689.13,PB.5689.16
PIN_chr4	Mutually exclusive exon	42307542	42310392	+	PIN_chr4:42282472-42331134W	PB.5689.1/PB.5689.10/PB.5689.14/PB.5689.15/PB.5689.18/PB.5689.19/PB.5689.21/PB.5689.23/PB.5689.24/PB.5689.3/PB.5689.7/PB.5689.8,PB.5689.16
PIN_chr4	Exon skipping	42307542	42307559	+	PIN_chr4:42282472-42331134W	PB.5689.13,PB.5689.1/PB.5689.10/PB.5689.14/PB.5689.15/PB.5689.18/PB.5689.19/PB.5689.21/PB.5689.23/PB.5689.24/PB.5689.3/PB.5689.7/PB.5689.8
PIN_chr4	Exon skipping	42307542	42310392	+	PIN_chr4:42282472-42331134W	PB.5689.13,PB.5689.11/PB.5689.2/PB.5689.22/PB.5689.25/PB.5689.4/PB.5689.5
PIN_chr4	Exon skipping	42311710	42311736	+	PIN_chr4:42282472-42331134W	PB.5689.20,PB.5689.13
PIN_chr4	Exon skipping	42310375	42311736	+	PIN_chr4:42282472-42331134W	PB.5689.20,PB.5689.16
PIN_chr4	Exon skipping	42307542	42311736	+	PIN_chr4:42282472-42331134W	PB.5689.20,PB.5689.12
PIN_chr4	Exon skipping	42307542	42311736	+	PIN_chr4:42282472-42331134W	PB.5689.20,PB.5689.17/PB.5689.9
PIN_chr4	Exon skipping	42307542	42311736	+	PIN_chr4:42282472-42331134W	PB.5689.20,PB.5689.1/PB.5689.10/PB.5689.14/PB.5689.15/PB.5689.18/PB.5689.21/PB.5689.23/PB.5689.24/PB.5689.7/PB.5689.8
PIN_chr4	Exon skipping	42307542	42311736	+	PIN_chr4:42282472-42331134W	PB.5689.20,PB.5689.11/PB.5689.2/PB.5689.22/PB.5689.25/PB.5689.4/PB.5689.5
PIN_chr4	Exon skipping	42311861	42311878	+	PIN_chr4:42282472-42331134W	PB.5689.3,PB.5689.1/PB.5689.10/PB.5689.11/PB.5689.12/PB.5689.13/PB.5689.14/PB.5689.15/PB.5689.17/PB.5689.18/PB.5689.2/PB.5689.21/PB.5689.22/PB.5689.24/PB.5689.25/PB.5689.5/PB.5689.8
PIN_chr4	Exon skipping	42312772	42312789	+	PIN_chr4:42282472-42331134W	PB.5689.19,PB.5689.1/PB.5689.10/PB.5689.11/PB.5689.12/PB.5689.13/PB.5689.14/PB.5689.15/PB.5689.16/PB.5689.17/PB.5689.2/PB.5689.21/PB.5689.22/PB.5689.23/PB.5689.24/PB.5689.25/PB.5689.3/PB.5689.4/PB.5689.5/PB.5689.7/PB.5689.8/PB.5689.9
PIN_chr4	Alternative 5' splice site	42314121	42314123	+	PIN_chr4:42282472-42331134W	PB.5689.1/PB.5689.14/PB.5689.25,PB.5689.15
PIN_chr4	Exon skipping	42315300	42315317	+	PIN_chr4:42282472-42331134W	PB.5689.3,PB.5689.5
PIN_chr4	Exon skipping	42315118	42315317	+	PIN_chr4:42282472-42331134W	PB.5689.1/PB.5689.14/PB.5689.15/PB.5689.2/PB.5689.25/PB.5689.7/PB.5689.9,PB.5689.5
PIN_chr4	Exon skipping	42314493	42314510	+	PIN_chr4:42282472-42331134W	PB.5689.12/PB.5689.16/PB.5689.17/PB.5689.19/PB.5689.22/PB.5689.23,PB.5689.2/PB.5689.7/PB.5689.9
PIN_chr4	Exon skipping	42314493	42315317	+	PIN_chr4:42282472-42331134W	PB.5689.12/PB.5689.16/PB.5689.17/PB.5689.19/PB.5689.22/PB.5689.23,PB.5689.5
PIN_chr4	Exon skipping	42316012	42316038	+	PIN_chr4:42282472-42331134W	PB.5689.10/PB.5689.11/PB.5689.13/PB.5689.18/PB.5689.21/PB.5689.8,PB.5689.1/PB.5689.14/PB.5689.15/PB.5689.25/PB.5689.7/PB.5689.9
PIN_chr4	Mutually exclusive exon	42314493	42316038	+	PIN_chr4:42282472-42331134W	PB.5689.10/PB.5689.11/PB.5689.13/PB.5689.18/PB.5689.21/PB.5689.8,PB.5689.12/PB.5689.16/PB.5689.17/PB.5689.19/PB.5689.22/PB.5689.23
PIN_chr4	Exon skipping	42312609	42314510	+	PIN_chr4:42282472-42331134W	PB.5689.20,PB.5689.18
PIN_chr4	Exon skipping	42312609	42316038	+	PIN_chr4:42282472-42331134W	PB.5689.20,PB.5689.1/PB.5689.14/PB.5689.25
PIN_chr4	Exon skipping	42312609	42316038	+	PIN_chr4:42282472-42331134W	PB.5689.20,PB.5689.15
PIN_chr4	Exon skipping	42312609	42316038	+	PIN_chr4:42282472-42331134W	PB.5689.20,PB.5689.12/PB.5689.17/PB.5689.22
PIN_chr4	Exon skipping	42312609	42314510	+	PIN_chr4:42282472-42331134W	PB.5689.20,PB.5689.10/PB.5689.11/PB.5689.13/PB.5689.21/PB.5689.8
PIN_chr4	Exon skipping	42318376	42318393	+	PIN_chr4:42282472-42331134W	PB.5689.18,PB.5689.1/PB.5689.10/PB.5689.11/PB.5689.12/PB.5689.13/PB.5689.14/PB.5689.15/PB.5689.16/PB.5689.17/PB.5689.19/PB.5689.2/PB.5689.20/PB.5689.21/PB.5689.22/PB.5689.23/PB.5689.24/PB.5689.25/PB.5689.3/PB.5689.4/PB.5689.5/PB.5689.7/PB.5689.8/PB.5689.9
PIN_chr4	Alternative 5' splice site	42318864	42318865	+	PIN_chr4:42282472-42331134W	PB.5689.18,PB.5689.14
PIN_chr4	Exon skipping	42319916	42319933	+	PIN_chr4:42282472-42331134W	PB.5689.1/PB.5689.12/PB.5689.13/PB.5689.14/PB.5689.16/PB.5689.2,PB.5689.10/PB.5689.11/PB.5689.17/PB.5689.21/PB.5689.22/PB.5689.23/PB.5689.24/PB.5689.25/PB.5689.4/PB.5689.5/PB.5689.7/PB.5689.8/PB.5689.9
PIN_chr4	Exon skipping	42319703	42319720	+	PIN_chr4:42282472-42331134W	PB.5689.15/PB.5689.19/PB.5689.20/PB.5689.3,PB.5689.1/PB.5689.12/PB.5689.13/PB.5689.16/PB.5689.2
PIN_chr4	Exon skipping	42319703	42319933	+	PIN_chr4:42282472-42331134W	PB.5689.15/PB.5689.19/PB.5689.20/PB.5689.3,PB.5689.10/PB.5689.11/PB.5689.17/PB.5689.21/PB.5689.22/PB.5689.23/PB.5689.24/PB.5689.25/PB.5689.4/PB.5689.5/PB.5689.7/PB.5689.8/PB.5689.9
PIN_chr4	Exon skipping	42320814	42320834	+	PIN_chr4:42282472-42331134W	PB.5689.1/PB.5689.11/PB.5689.14/PB.5689.18/PB.5689.2/PB.5689.22/PB.5689.25/PB.5689.3/PB.5689.5,PB.5689.10/PB.5689.12/PB.5689.13/PB.5689.15/PB.5689.16/PB.5689.19/PB.5689.20/PB.5689.21/PB.5689.23/PB.5689.24/PB.5689.4/PB.5689.7/PB.5689.8/PB.5689.9
PIN_chr4	Exon skipping	42325826	42325840	+	PIN_chr4:42282472-42331134W	PB.5689.20/PB.5689.22/PB.5689.3,PB.5689.1/PB.5689.10/PB.5689.11/PB.5689.14/PB.5689.15/PB.5689.16/PB.5689.17/PB.5689.2/PB.5689.21/PB.5689.23/PB.5689.24/PB.5689.25/PB.5689.4/PB.5689.5/PB.5689.7/PB.5689.8/PB.5689.9
PIN_chr4	Alternative 3' splice site	42329683	42329704	+	PIN_chr4:42282472-42331134W	PB.5689.1/PB.5689.10/PB.5689.11/PB.5689.13/PB.5689.14/PB.5689.15/PB.5689.18/PB.5689.19/PB.5689.2/PB.5689.20/PB.5689.21/PB.5689.23/PB.5689.24/PB.5689.25/PB.5689.3/PB.5689.5/PB.5689.8,PB.5689.12/PB.5689.16/PB.5689.17/PB.5689.22/PB.5689.4/PB.5689.7/PB.5689.9
PIN_chr4	Intron retention	43341581	43341640	+	PIN_chr4:43339771-43343907W	PB.5698.1,PB.5698.2
PIN_chr4	Intron retention	43341331	43341515	+	PIN_chr4:43339771-43343907W	PB.5698.1,PB.5698.3
PIN_chr4	Intron retention	43341352	43341542	+	PIN_chr4:43339771-43343907W	PB.5698.1,PB.5698.4
PIN_chr4	Exon skipping	43612339	43612368	+	PIN_chr4:43606236-43625022W	PB.5702.1/PB.5702.5,PB.5702.2/PB.5702.3/PB.5702.4
PIN_chr4	Exon skipping	43616716	43619336	+	PIN_chr4:43606236-43625022W	PB.5702.3,PB.5702.1/PB.5702.2/PB.5702.4/PB.5702.5
PIN_chr4	Intron retention	43623628	43623639	+	PIN_chr4:43606236-43625022W	PB.5702.1,PB.5702.3/PB.5702.4/PB.5702.5
PIN_chr4	Intron retention	45485469	45485710	+	PIN_chr4:45473028-45488686W	PB.5733.2,PB.5733.1
PIN_chr4	Exon skipping	46366567	46366698	+	PIN_chr4:46355834-46389123W	PB.5744.13/PB.5744.20/PB.5744.24/PB.5744.9,PB.5744.1/PB.5744.15/PB.5744.17
PIN_chr4	Alternative 5' splice site	46364740	46365085	+	PIN_chr4:46355834-46389123W	PB.5744.13/PB.5744.20/PB.5744.24/PB.5744.9,PB.5744.14/PB.5744.19/PB.5744.22/PB.5744.3/PB.5744.6/PB.5744.7
PIN_chr4	Mutually exclusive exon	46362616	46365085	+	PIN_chr4:46355834-46389123W	PB.5744.10/PB.5744.11/PB.5744.21/PB.5744.23/PB.5744.25/PB.5744.4/PB.5744.5,PB.5744.14/PB.5744.19/PB.5744.22/PB.5744.3/PB.5744.6/PB.5744.7
PIN_chr4	Mutually exclusive exon	46362616	46366698	+	PIN_chr4:46355834-46389123W	PB.5744.10/PB.5744.11/PB.5744.21/PB.5744.23/PB.5744.25/PB.5744.4/PB.5744.5,PB.5744.1/PB.5744.15/PB.5744.17
PIN_chr4	Mutually exclusive exon	46362616	46364740	+	PIN_chr4:46355834-46389123W	PB.5744.10/PB.5744.11/PB.5744.21/PB.5744.23/PB.5744.25/PB.5744.4/PB.5744.5,PB.5744.13/PB.5744.20/PB.5744.24/PB.5744.9
PIN_chr4	Alternative 5' splice site	46384465	46384495	+	PIN_chr4:46355834-46389123W	PB.5744.8,PB.5744.2
PIN_chr4	Exon skipping	46387495	46387523	+	PIN_chr4:46355834-46389123W	PB.5744.10/PB.5744.17/PB.5744.2/PB.5744.22/PB.5744.23/PB.5744.24/PB.5744.3/PB.5744.8/PB.5744.9,PB.5744.15/PB.5744.16/PB.5744.4/PB.5744.6
PIN_chr4	Exon skipping	46385506	46386635	+	PIN_chr4:46355834-46389123W	PB.5744.12/PB.5744.18,PB.5744.8
PIN_chr4	Exon skipping	46386483	46387523	+	PIN_chr4:46355834-46389123W	PB.5744.11/PB.5744.14,PB.5744.25
PIN_chr4	Exon skipping	46386483	46386635	+	PIN_chr4:46355834-46389123W	PB.5744.11/PB.5744.14,PB.5744.10/PB.5744.17/PB.5744.22/PB.5744.23/PB.5744.24/PB.5744.3/PB.5744.9
PIN_chr4	Exon skipping	46386483	46387523	+	PIN_chr4:46355834-46389123W	PB.5744.11/PB.5744.14,PB.5744.15/PB.5744.4/PB.5744.6
PIN_chr4	Exon skipping	46385506	46385566	+	PIN_chr4:46355834-46389123W	PB.5744.11/PB.5744.14,PB.5744.1/PB.5744.13/PB.5744.19/PB.5744.20/PB.5744.21/PB.5744.5/PB.5744.7
PIN_chr4	Mutually exclusive exon	46385506	46387523	+	PIN_chr4:46355834-46389123W	PB.5744.1/PB.5744.13/PB.5744.19/PB.5744.20/PB.5744.21/PB.5744.5/PB.5744.7,PB.5744.25
PIN_chr4	Mutually exclusive exon	46385506	46386635	+	PIN_chr4:46355834-46389123W	PB.5744.1/PB.5744.13/PB.5744.19/PB.5744.20/PB.5744.21/PB.5744.5/PB.5744.7,PB.5744.10/PB.5744.17/PB.5744.22/PB.5744.23/PB.5744.24/PB.5744.3/PB.5744.9
PIN_chr4	Mutually exclusive exon	46385506	46387523	+	PIN_chr4:46355834-46389123W	PB.5744.1/PB.5744.13/PB.5744.19/PB.5744.20/PB.5744.21/PB.5744.5/PB.5744.7,PB.5744.15/PB.5744.4/PB.5744.6
PIN_chr4	Alternative 5' splice site	46553184	46553190	+	PIN_chr4:46543314-46561139W	PB.5747.1,PB.5747.2/PB.5747.3
PIN_chr4	Exon skipping	46781464	46781490	+	PIN_chr4:46775895-46802455W	PB.5752.2/PB.5752.3,PB.5752.1
PIN_chr4	Mutually exclusive exon	46791614	46792017	+	PIN_chr4:46775895-46802455W	PB.5752.1/PB.5752.2,PB.5752.3
PIN_chr4	Alternative 3' splice site	48261532	48261553	+	PIN_chr4:48250055-48287378W	PB.5769.2,PB.5769.1
PIN_chr4	Exon skipping	56095974	56100241	+	PIN_chr4:56095169-56109045W	PB.5837.1/PB.5837.6,PB.5837.2
PIN_chr4	Exon skipping	56103816	56103894	+	PIN_chr4:56095169-56109045W	PB.5837.1/PB.5837.6,PB.5837.5
PIN_chr4	Exon skipping	3027336	3025709	-	PIN_chr4:3023020-3031610C	PB.5292.2,PB.5292.1/PB.5292.3/PB.5292.4/PB.5292.5
PIN_chr4	Exon skipping	3025116	3024878	-	PIN_chr4:3023020-3031610C	PB.5292.1/PB.5292.2,PB.5292.4
PIN_chr4	Intron retention	3024878	3024658	-	PIN_chr4:3023020-3031610C	PB.5292.3,PB.5292.4
PIN_chr4	Alternative 3' splice site	3025116	3024658	-	PIN_chr4:3023020-3031610C	PB.5292.3,PB.5292.1/PB.5292.2
PIN_chr4	Intron retention	3025337	3024658	-	PIN_chr4:3023020-3031610C	PB.5292.5,PB.5292.1/PB.5292.2
PIN_chr4	Intron retention	3025337	3024658	-	PIN_chr4:3023020-3031610C	PB.5292.5,PB.5292.4
PIN_chr4	Intron retention	3025337	3025116	-	PIN_chr4:3023020-3031610C	PB.5292.5,PB.5292.3
PIN_chr4	Intron retention	7474131	7474087	-	PIN_chr4:7464717-7476057C	PB.5328.1,PB.5328.2
PIN_chr4	Intron retention	7466161	7466150	-	PIN_chr4:7464717-7476057C	PB.5328.2,PB.5328.1
PIN_chr4	Exon skipping	9492411	9492162	-	PIN_chr4:9487168-9494804C	PB.5351.2,PB.5351.1
PIN_chr4	Exon skipping	13857325	13857287	-	PIN_chr4:13853706-13864301C	PB.5403.1,PB.5403.2
PIN_chr4	Intron retention	15358949	15358036	-	PIN_chr4:15347358-15359038C	PB.5414.6,PB.5414.5
PIN_chr4	Exon skipping	15358363	15357983	-	PIN_chr4:15347358-15359038C	PB.5414.1/PB.5414.2,PB.5414.3/PB.5414.4
PIN_chr4	Exon skipping	15355340	15355264	-	PIN_chr4:15347358-15359038C	PB.5414.2/PB.5414.4,PB.5414.1/PB.5414.3/PB.5414.5
PIN_chr4	Exon skipping	22609460	22608874	-	PIN_chr4:22600162-22614803C	PB.5476.2,PB.5476.1/PB.5476.3
PIN_chr4	Alternative 3' splice site	22870425	22870420	-	PIN_chr4:22864429-22872903C	PB.5482.2,PB.5482.1
PIN_chr4	Exon skipping	23826802	23826059	-	PIN_chr4:23818482-23830677C	PB.5493.2,PB.5493.4
PIN_chr4	Alternative 5' splice site	26302393	26302392	-	PIN_chr4:26300695-26331262C	PB.5522.2,PB.5522.3
PIN_chr4	Alternative 3' splice site	27532225	27532221	-	PIN_chr4:27526349-27546010C	PB.5535.2,PB.5535.3/PB.5535.4/PB.5535.5
PIN_chr4	Exon skipping	27530289	27530248	-	PIN_chr4:27526349-27546010C	PB.5535.2/PB.5535.5,PB.5535.3
PIN_chr4	Alternative 5' splice site	28803084	28803068	-	PIN_chr4:28795764-28803824C	PB.5545.7/PB.5545.8,PB.5545.6
PIN_chr4	Alternative 3' splice site	29691169	29691154	-	PIN_chr4:29686921-29694995C	PB.5555.3,PB.5555.1/PB.5555.2
PIN_chr4	Exon skipping	30555154	30554977	-	PIN_chr4:30539524-30558281C	PB.5565.4,PB.5565.1/PB.5565.2/PB.5565.3
PIN_chr4	Exon skipping	32298203	32298117	-	PIN_chr4:32297388-32308243C	PB.5580.2,PB.5580.1
PIN_chr4	Exon skipping	35374245	35374049	-	PIN_chr4:35363296-35378152C	PB.5614.3,PB.5614.1
PIN_chr4	Alternative 5' splice site	37789374	37789363	-	PIN_chr4:37784113-37789397C	PB.5645.4,PB.5645.1
PIN_chr4	Exon skipping	38142138	38142121	-	PIN_chr4:38136698-38155638C	PB.5647.2/PB.5647.3,PB.5647.1
PIN_chr4	Intron retention	38692658	38692601	-	PIN_chr4:38691630-38724671C	PB.5659.1,PB.5659.2
PIN_chr4	Alternative 3' splice site	39244323	39244318	-	PIN_chr4:39239580-39260059C	PB.5665.1,PB.5665.2
PIN_chr4	Mutually exclusive exon	43736029	43731638	-	PIN_chr4:43704333-43743617C	PB.5705.2,PB.5705.1/PB.5705.3
PIN_chr4	Mutually exclusive exon	45600516	45599292	-	PIN_chr4:45595415-45621818C	PB.5738.1/PB.5738.3,PB.5738.2
PIN_chr4	Alternative 5' splice site	46140583	46140577	-	PIN_chr4:46075185-46156044C	PB.5741.1,PB.5741.2
PIN_chr4	Exon skipping	47408454	47408386	-	PIN_chr4:47391086-47423895C	PB.5757.1/PB.5757.4,PB.5757.2/PB.5757.3/PB.5757.5
PIN_chr4	Alternative 3' splice site	47394596	47394593	-	PIN_chr4:47391086-47423895C	PB.5757.1/PB.5757.4,PB.5757.2/PB.5757.3
PIN_chr4	Intron retention	48392946	48392936	-	PIN_chr4:48392411-48414462C	PB.5771.1,PB.5771.2
PIN_chr4	Intron retention	49441706	49440981	-	PIN_chr4:49437343-49444835C	PB.5783.1,PB.5783.2
PIN_chr4	Exon skipping	50956311	50956225	-	PIN_chr4:50940711-50983390C	PB.5793.4,PB.5793.2/PB.5793.3/PB.5793.6
PIN_chr4	Alternative 5' splice site	50951384	50949782	-	PIN_chr4:50940711-50983390C	PB.5793.3/PB.5793.4/PB.5793.5,PB.5793.6
PIN_chr4	Alternative 3' splice site	50946768	50946765	-	PIN_chr4:50940711-50983390C	PB.5793.6,PB.5793.2
PIN_chr4	Alternative 5' splice site	50946631	50946627	-	PIN_chr4:50940711-50983390C	PB.5793.4/PB.5793.5/PB.5793.6,PB.5793.3
PIN_chr4	Alternative 5' splice site	51850645	51850641	-	PIN_chr4:51843774-51869933C	PB.5800.1/PB.5800.3/PB.5800.4,PB.5800.2
PIN_chr4	Intron retention	51846371	51846342	-	PIN_chr4:51843774-51869933C	PB.5800.1/PB.5800.3,PB.5800.2
PIN_chr4	Intron retention	53283594	53283369	-	PIN_chr4:53251556-53285407C	PB.5817.5,PB.5817.3
PIN_chr4	Exon skipping	53283369	53283267	-	PIN_chr4:53251556-53285407C	PB.5817.1,PB.5817.3
PIN_chr4	Alternative 5' splice site	53283594	53283267	-	PIN_chr4:53251556-53285407C	PB.5817.1,PB.5817.5
PIN_chr4	Intron retention	53283267	53282016	-	PIN_chr4:53251556-53285407C	PB.5817.2/PB.5817.4/PB.5817.6,PB.5817.5
PIN_chr4	Intron retention	53283594	53282016	-	PIN_chr4:53251556-53285407C	PB.5817.2/PB.5817.4/PB.5817.6,PB.5817.1
PIN_chr4	Intron retention	53283594	53282016	-	PIN_chr4:53251556-53285407C	PB.5817.2/PB.5817.4/PB.5817.6,PB.5817.3
PIN_chr5	Exon skipping	1637469	1637585	+	PIN_chr5:1621730-1660647W	PB.5861.1/PB.5861.4/PB.5861.6,PB.5861.2/PB.5861.3/PB.5861.5
PIN_chr5	Exon skipping	1640631	1640810	+	PIN_chr5:1621730-1660647W	PB.5861.1/PB.5861.2,PB.5861.3/PB.5861.4/PB.5861.5/PB.5861.6
PIN_chr5	Alternative 5' splice site	4965291	4965335	+	PIN_chr5:4965256-4971456W	PB.5908.1/PB.5908.2,PB.5908.3
PIN_chr5	Exon skipping	7158807	7158810	+	PIN_chr5:7153700-7189208W	PB.5940.2,PB.5940.1
PIN_chr5	Alternative 3' splice site	7159036	7159040	+	PIN_chr5:7153700-7189208W	PB.5940.3/PB.5940.4,PB.5940.2
PIN_chr5	Alternative 5' splice site	8152465	8152476	+	PIN_chr5:8152441-8157695W	PB.5954.1,PB.5954.2
PIN_chr5	Exon skipping	8419271	8419285	+	PIN_chr5:8410465-8433190W	PB.5957.2/PB.5957.6,PB.5957.3/PB.5957.4
PIN_chr5	Exon skipping	8420300	8420785	+	PIN_chr5:8410465-8433190W	PB.5957.2/PB.5957.6,PB.5957.5
PIN_chr5	Mutually exclusive exon	8419271	8420785	+	PIN_chr5:8410465-8433190W	PB.5957.3/PB.5957.4,PB.5957.5
PIN_chr5	Exon skipping	10302206	10302335	+	PIN_chr5:10297455-10318664W	PB.5990.1,PB.5990.2/PB.5990.3
PIN_chr5	Intron retention	10747135	10747212	+	PIN_chr5:10744953-10749220W	PB.5996.1/PB.5996.4,PB.5996.5
PIN_chr5	Intron retention	10757395	10757453	+	PIN_chr5:10752581-10758231W	PB.5997.1,PB.5997.4
PIN_chr5	Mutually exclusive exon	11258187	11264101	+	PIN_chr5:11234464-11273399W	PB.5999.1,PB.5999.2
PIN_chr5	Intron retention	12714168	12714388	+	PIN_chr5:12705803-12718427W	PB.6012.2,PB.6012.1
PIN_chr5	Alternative 3' splice site	18510490	18510510	+	PIN_chr5:18495217-18531205W	PB.6061.1/PB.6061.2,PB.6061.3
PIN_chr5	Alternative 3' splice site	18517054	18517144	+	PIN_chr5:18495217-18531205W	PB.6061.1/PB.6061.3,PB.6061.2
PIN_chr5	Exon skipping	18721968	18721988	+	PIN_chr5:18701333-18754743W	PB.6063.1,PB.6063.2
PIN_chr5	Alternative 3' splice site	18726185	18726188	+	PIN_chr5:18701333-18754743W	PB.6063.1,PB.6063.4
PIN_chr5	Mutually exclusive exon	18741524	18741914	+	PIN_chr5:18701333-18754743W	PB.6063.1/PB.6063.4,PB.6063.2
PIN_chr5	Intron retention	18754068	18754088	+	PIN_chr5:18701333-18754743W	PB.6063.2/PB.6063.4,PB.6063.1
PIN_chr5	Intron retention	18913369	18913454	+	PIN_chr5:18901363-18913683W	PB.6067.1,PB.6067.2
PIN_chr5	Alternative 5' splice site	19359318	19359329	+	PIN_chr5:18921536-19402742W	PB.6068.2,PB.6068.3
PIN_chr5	Alternative 5' splice site	19902818	19903313	+	PIN_chr5:19902716-19936521W	PB.6074.5,PB.6074.2/PB.6074.3/PB.6074.4
PIN_chr5	Alternative 5' splice site	19918141	19918145	+	PIN_chr5:19902716-19936521W	PB.6074.1/PB.6074.2/PB.6074.4/PB.6074.5/PB.6074.6/PB.6074.7,PB.6074.3
PIN_chr5	Exon skipping	19924968	19924973	+	PIN_chr5:19902716-19936521W	PB.6074.6,PB.6074.7
PIN_chr5	Exon skipping	19928798	19928815	+	PIN_chr5:19902716-19936521W	PB.6074.1/PB.6074.2/PB.6074.4/PB.6074.5/PB.6074.7/PB.6074.8,PB.6074.3/PB.6074.6
PIN_chr5	Exon skipping	27123193	27123260	+	PIN_chr5:27102855-27126068W	PB.6140.2,PB.6140.1/PB.6140.3/PB.6140.4
PIN_chr5	Intron retention	27525662	27525684	+	PIN_chr5:27458793-27526494W	PB.6143.1,PB.6143.2
PIN_chr5	Alternative 5' splice site	31570504	31571416	+	PIN_chr5:31564487-31573242W	PB.6178.2,PB.6178.1
PIN_chr5	Alternative 5' splice site	32177851	32177855	+	PIN_chr5:32165589-32182024W	PB.6187.2/PB.6187.3,PB.6187.1
PIN_chr5	Intron retention	32402302	32402641	+	PIN_chr5:32394504-32403345W	PB.6191.1,PB.6191.3
PIN_chr5	Exon skipping	32436732	32436770	+	PIN_chr5:32409312-32443803W	PB.6192.2,PB.6192.1
PIN_chr5	Mutually exclusive exon	32436732	32440233	+	PIN_chr5:32409312-32443803W	PB.6192.1,PB.6192.3
PIN_chr5	Exon skipping	32440213	32440233	+	PIN_chr5:32409312-32443803W	PB.6192.2,PB.6192.3
PIN_chr5	Mutually exclusive exon	32650781	32651332	+	PIN_chr5:32641904-32662145W	PB.6195.4/PB.6195.7,PB.6195.1/PB.6195.2/PB.6195.3/PB.6195.5/PB.6195.6/PB.6195.8
PIN_chr5	Mutually exclusive exon	32743477	32744151	+	PIN_chr5:32739808-32758120W	PB.6196.1/PB.6196.2/PB.6196.5,PB.6196.4
PIN_chr5	Alternative 5' splice site	32757403	32757404	+	PIN_chr5:32739808-32758120W	PB.6196.1,PB.6196.2/PB.6196.4
PIN_chr5	Mutually exclusive exon	33556755	33557110	+	PIN_chr5:33554033-33561086W	PB.6207.2,PB.6207.1
PIN_chr5	Alternative 5' splice site	44203406	44203439	+	PIN_chr5:44192621-44219110W	PB.6284.1/PB.6284.10/PB.6284.11/PB.6284.13/PB.6284.14/PB.6284.2/PB.6284.4/PB.6284.5/PB.6284.6,PB.6284.12/PB.6284.3/PB.6284.8/PB.6284.9
PIN_chr5	Alternative 3' splice site	44204676	44204679	+	PIN_chr5:44192621-44219110W	PB.6284.12/PB.6284.3/PB.6284.8/PB.6284.9,PB.6284.7
PIN_chr5	Alternative 3' splice site	44213755	44213756	+	PIN_chr5:44192621-44219110W	PB.6284.13,PB.6284.4
PIN_chr5	Alternative 5' splice site	44214380	44215371	+	PIN_chr5:44192621-44219110W	PB.6284.10,PB.6284.4
PIN_chr5	Mutually exclusive exon	44213755	44214380	+	PIN_chr5:44192621-44219110W	PB.6284.13,PB.6284.10
PIN_chr5	Exon skipping	44212301	44215371	+	PIN_chr5:44192621-44219110W	PB.6284.12/PB.6284.3/PB.6284.5,PB.6284.8
PIN_chr5	Exon skipping	44212301	44215371	+	PIN_chr5:44192621-44219110W	PB.6284.12/PB.6284.3/PB.6284.5,PB.6284.9
PIN_chr5	Exon skipping	44212301	44215371	+	PIN_chr5:44192621-44219110W	PB.6284.12/PB.6284.3/PB.6284.5,PB.6284.13
PIN_chr5	Exon skipping	44212301	44214380	+	PIN_chr5:44192621-44219110W	PB.6284.12/PB.6284.3/PB.6284.5,PB.6284.10
PIN_chr5	Exon skipping	44212301	44215371	+	PIN_chr5:44192621-44219110W	PB.6284.12/PB.6284.3/PB.6284.5,PB.6284.4
PIN_chr5	Mutually exclusive exon	44208183	44208906	+	PIN_chr5:44192621-44219110W	PB.6284.12/PB.6284.3/PB.6284.5,PB.6284.1/PB.6284.14/PB.6284.2/PB.6284.6/PB.6284.7
PIN_chr5	Alternative 5' splice site	44468074	44468209	+	PIN_chr5:44462777-44473609W	PB.6290.2,PB.6290.1
PIN_chr5	Exon skipping	46581048	46581124	+	PIN_chr5:46558571-46585851W	PB.6318.2/PB.6318.4/PB.6318.6,PB.6318.1/PB.6318.7/PB.6318.8
PIN_chr5	Alternative 3' splice site	46585800	46585801	+	PIN_chr5:46558571-46585851W	PB.6318.6,PB.6318.7
PIN_chr5	Intron retention	46585746	46585800	+	PIN_chr5:46558571-46585851W	PB.6318.2/PB.6318.8,PB.6318.6
PIN_chr5	Intron retention	46585746	46585801	+	PIN_chr5:46558571-46585851W	PB.6318.2/PB.6318.8,PB.6318.7
PIN_chr5	Intron retention	49420740	49420893	+	PIN_chr5:49411288-49424055W	PB.6339.2,PB.6339.1
PIN_chr5	Mutually exclusive exon	50066648	50071256	+	PIN_chr5:50043775-50078725W	PB.6347.1,PB.6347.2
PIN_chr5	Exon skipping	50671549	50671647	+	PIN_chr5:50648797-50701117W	PB.6349.2,PB.6349.1
PIN_chr5	Exon skipping	50978651	50978674	+	PIN_chr5:50953431-50988369W	PB.6351.1/PB.6351.11/PB.6351.2/PB.6351.3/PB.6351.5/PB.6351.6/PB.6351.7,PB.6351.10/PB.6351.4/PB.6351.8/PB.6351.9
PIN_chr5	Alternative 3' splice site	50981079	50981082	+	PIN_chr5:50953431-50988369W	PB.6351.1/PB.6351.10/PB.6351.2/PB.6351.3/PB.6351.4/PB.6351.6/PB.6351.7/PB.6351.8/PB.6351.9,PB.6351.5
PIN_chr5	Exon skipping	50983292	50983357	+	PIN_chr5:50953431-50988369W	PB.6351.11/PB.6351.2/PB.6351.6/PB.6351.9,PB.6351.1/PB.6351.3/PB.6351.4/PB.6351.5/PB.6351.7/PB.6351.8
PIN_chr5	Intron retention	50987581	50987736	+	PIN_chr5:50953431-50988369W	PB.6351.9,PB.6351.10
PIN_chr5	Intron retention	50987589	50987744	+	PIN_chr5:50953431-50988369W	PB.6351.9,PB.6351.6
PIN_chr5	Intron retention	50987792	50987910	+	PIN_chr5:50953431-50988369W	PB.6351.8,PB.6351.5
PIN_chr5	Intron retention	50987589	50987744	+	PIN_chr5:50953431-50988369W	PB.6351.8,PB.6351.1
PIN_chr5	Alternative 5' splice site	53659796	53659811	+	PIN_chr5:53658119-53672912W	PB.6384.1/PB.6384.2,PB.6384.3
PIN_chr5	Alternative 3' splice site	53773080	53773083	+	PIN_chr5:53766438-53872097W	PB.6386.4,PB.6386.3
PIN_chr5	Alternative 5' splice site	53832482	53832484	+	PIN_chr5:53766438-53872097W	PB.6386.4,PB.6386.6
PIN_chr5	Exon skipping	54405027	54405178	+	PIN_chr5:54395026-54409551W	PB.6395.1,PB.6395.2
PIN_chr5	Exon skipping	2518093	2518067	-	PIN_chr5:2505024-2522793C	PB.5876.1,PB.5876.2
PIN_chr5	Alternative 3' splice site	3993760	3993757	-	PIN_chr5:3968507-4008345C	PB.5895.2/PB.5895.3,PB.5895.1
PIN_chr5	Exon skipping	3989801	3989790	-	PIN_chr5:3968507-4008345C	PB.5895.2,PB.5895.1
PIN_chr5	Alternative 5' splice site	4296895	4296883	-	PIN_chr5:4276694-4305867C	PB.5899.3/PB.5899.5,PB.5899.1/PB.5899.2/PB.5899.4
PIN_chr5	Intron retention	5142959	5142951	-	PIN_chr5:5141516-5147482C	PB.5910.3,PB.5910.1
PIN_chr5	Alternative 5' splice site	5142973	5142921	-	PIN_chr5:5141516-5147482C	PB.5910.2/PB.5910.4,PB.5910.3
PIN_chr5	Alternative 5' splice site	6026578	6026542	-	PIN_chr5:5997993-6035999C	PB.5928.10/PB.5928.14/PB.5928.18/PB.5928.20/PB.5928.4/PB.5928.8/PB.5928.9,PB.5928.1/PB.5928.13/PB.5928.16/PB.5928.19/PB.5928.2
PIN_chr5	Intron retention	6026542	6026505	-	PIN_chr5:5997993-6035999C	PB.5928.11/PB.5928.15/PB.5928.17/PB.5928.22/PB.5928.5/PB.5928.6/PB.5928.7,PB.5928.1/PB.5928.13/PB.5928.16/PB.5928.19/PB.5928.2
PIN_chr5	Intron retention	6026578	6026505	-	PIN_chr5:5997993-6035999C	PB.5928.11/PB.5928.15/PB.5928.17/PB.5928.22/PB.5928.5/PB.5928.6/PB.5928.7,PB.5928.10/PB.5928.14/PB.5928.18/PB.5928.20/PB.5928.4/PB.5928.8/PB.5928.9
PIN_chr5	Intron retention	6026668	6026637	-	PIN_chr5:5997993-6035999C	PB.5928.11/PB.5928.15/PB.5928.17/PB.5928.22/PB.5928.5/PB.5928.6/PB.5928.7,PB.5928.12
PIN_chr5	Exon skipping	6026105	6026034	-	PIN_chr5:5997993-6035999C	PB.5928.22,PB.5928.1/PB.5928.11/PB.5928.12/PB.5928.13/PB.5928.14/PB.5928.18/PB.5928.5
PIN_chr5	Exon skipping	6025861	6025805	-	PIN_chr5:5997993-6035999C	PB.5928.9,PB.5928.1/PB.5928.11/PB.5928.12/PB.5928.13/PB.5928.14/PB.5928.18/PB.5928.5
PIN_chr5	Exon skipping	6025861	6025805	-	PIN_chr5:5997993-6035999C	PB.5928.10/PB.5928.15/PB.5928.16/PB.5928.17/PB.5928.19/PB.5928.2/PB.5928.20/PB.5928.4/PB.5928.6/PB.5928.7/PB.5928.8,PB.5928.22
PIN_chr5	Mutually exclusive exon	6026105	6025805	-	PIN_chr5:5997993-6035999C	PB.5928.9,PB.5928.22
PIN_chr5	Exon skipping	6026105	6025805	-	PIN_chr5:5997993-6035999C	PB.5928.10/PB.5928.15/PB.5928.16/PB.5928.17/PB.5928.19/PB.5928.2/PB.5928.20/PB.5928.4/PB.5928.6/PB.5928.7/PB.5928.8,PB.5928.1/PB.5928.11/PB.5928.12/PB.5928.13/PB.5928.14/PB.5928.18/PB.5928.5
PIN_chr5	Exon skipping	6026105	6026034	-	PIN_chr5:5997993-6035999C	PB.5928.10/PB.5928.15/PB.5928.16/PB.5928.17/PB.5928.19/PB.5928.2/PB.5928.20/PB.5928.4/PB.5928.6/PB.5928.7/PB.5928.8,PB.5928.9
PIN_chr5	Alternative 5' splice site	6024508	6024499	-	PIN_chr5:5997993-6035999C	PB.5928.14/PB.5928.4/PB.5928.7/PB.5928.9,PB.5928.1/PB.5928.11/PB.5928.13/PB.5928.15/PB.5928.16/PB.5928.17/PB.5928.18/PB.5928.19/PB.5928.2/PB.5928.22/PB.5928.5/PB.5928.6/PB.5928.8
PIN_chr5	Alternative 3' splice site	6024146	6024142	-	PIN_chr5:5997993-6035999C	PB.5928.12/PB.5928.20,PB.5928.10
PIN_chr5	Alternative 3' splice site	6021157	6021154	-	PIN_chr5:5997993-6035999C	PB.5928.1/PB.5928.10/PB.5928.13/PB.5928.16/PB.5928.18/PB.5928.19/PB.5928.2/PB.5928.3/PB.5928.5/PB.5928.7/PB.5928.8/PB.5928.9,PB.5928.11/PB.5928.12/PB.5928.14/PB.5928.15/PB.5928.17/PB.5928.20/PB.5928.21/PB.5928.22/PB.5928.4/PB.5928.6
PIN_chr5	Exon skipping	6020369	6020352	-	PIN_chr5:5997993-6035999C	PB.5928.1/PB.5928.10/PB.5928.11/PB.5928.12/PB.5928.13/PB.5928.14/PB.5928.15/PB.5928.16/PB.5928.17/PB.5928.18/PB.5928.19/PB.5928.2/PB.5928.21/PB.5928.22/PB.5928.3/PB.5928.4/PB.5928.5/PB.5928.6/PB.5928.7/PB.5928.8/PB.5928.9,PB.5928.20
PIN_chr5	Intron retention	6016794	6016727	-	PIN_chr5:5997993-6035999C	PB.5928.1/PB.5928.11/PB.5928.12/PB.5928.13/PB.5928.15/PB.5928.16/PB.5928.17/PB.5928.19/PB.5928.2/PB.5928.21/PB.5928.22/PB.5928.3/PB.5928.5/PB.5928.6/PB.5928.7,PB.5928.10/PB.5928.14/PB.5928.18/PB.5928.20/PB.5928.4/PB.5928.8/PB.5928.9
PIN_chr5	Alternative 3' splice site	6012687	6012684	-	PIN_chr5:5997993-6035999C	PB.5928.15/PB.5928.7,PB.5928.1/PB.5928.10/PB.5928.11/PB.5928.12/PB.5928.13/PB.5928.14/PB.5928.16/PB.5928.17/PB.5928.18/PB.5928.19/PB.5928.2/PB.5928.20/PB.5928.21/PB.5928.22/PB.5928.3/PB.5928.4/PB.5928.5/PB.5928.6/PB.5928.8/PB.5928.9
PIN_chr5	Exon skipping	6012216	6012139	-	PIN_chr5:5997993-6035999C	PB.5928.15/PB.5928.18/PB.5928.2/PB.5928.22/PB.5928.5/PB.5928.8/PB.5928.9,PB.5928.11/PB.5928.13/PB.5928.14/PB.5928.16/PB.5928.20/PB.5928.4/PB.5928.6/PB.5928.7
PIN_chr5	Exon skipping	6008137	6008090	-	PIN_chr5:5997993-6035999C	PB.5928.12/PB.5928.3,PB.5928.11/PB.5928.13/PB.5928.14/PB.5928.16/PB.5928.20/PB.5928.4/PB.5928.6/PB.5928.7
PIN_chr5	Exon skipping	6008137	6008090	-	PIN_chr5:5997993-6035999C	PB.5928.17/PB.5928.19/PB.5928.21,PB.5928.15/PB.5928.18/PB.5928.2/PB.5928.22/PB.5928.5/PB.5928.8/PB.5928.9
PIN_chr5	Mutually exclusive exon	6012216	6008090	-	PIN_chr5:5997993-6035999C	PB.5928.12/PB.5928.3,PB.5928.15/PB.5928.18/PB.5928.2/PB.5928.22/PB.5928.5/PB.5928.8/PB.5928.9
PIN_chr5	Exon skipping	6012216	6008090	-	PIN_chr5:5997993-6035999C	PB.5928.17/PB.5928.19/PB.5928.21,PB.5928.11/PB.5928.13/PB.5928.14/PB.5928.16/PB.5928.20/PB.5928.4/PB.5928.6/PB.5928.7
PIN_chr5	Exon skipping	6012216	6012139	-	PIN_chr5:5997993-6035999C	PB.5928.17/PB.5928.19/PB.5928.21,PB.5928.12/PB.5928.3
PIN_chr5	Exon skipping	8036820	8036761	-	PIN_chr5:8028834-8061313C	PB.5951.1,PB.5951.2
PIN_chr5	Exon skipping	8035801	8035742	-	PIN_chr5:8028834-8061313C	PB.5951.3/PB.5951.4,PB.5951.1
PIN_chr5	Exon skipping	8036820	8035742	-	PIN_chr5:8028834-8061313C	PB.5951.3/PB.5951.4,PB.5951.2
PIN_chr5	Exon skipping	11210272	11210183	-	PIN_chr5:11197790-11222482C	PB.5998.2,PB.5998.3/PB.5998.4
PIN_chr5	Exon skipping	11205733	11205710	-	PIN_chr5:11197790-11222482C	PB.5998.4,PB.5998.1/PB.5998.2/PB.5998.3
PIN_chr5	Mutually exclusive exon	12356667	12356403	-	PIN_chr5:12353870-12373718C	PB.6010.1,PB.6010.2
PIN_chr5	Exon skipping	12356667	12356641	-	PIN_chr5:12353870-12373718C	PB.6010.3,PB.6010.1
PIN_chr5	Exon skipping	12356459	12356403	-	PIN_chr5:12353870-12373718C	PB.6010.3,PB.6010.2
PIN_chr5	Exon skipping	14287852	14287829	-	PIN_chr5:14285785-14300192C	PB.6029.1,PB.6029.3
PIN_chr5	Alternative 3' splice site	14598682	14598649	-	PIN_chr5:14596134-14605778C	PB.6036.1,PB.6036.2
PIN_chr5	Exon skipping	16606392	16606264	-	PIN_chr5:16601018-16616402C	PB.6046.2,PB.6046.1
PIN_chr5	Exon skipping	16721960	16721955	-	PIN_chr5:16717665-16746510C	PB.6048.2,PB.6048.1
PIN_chr5	Alternative 3' splice site	18364634	18364629	-	PIN_chr5:18360081-18375572C	PB.6057.1/PB.6057.3,PB.6057.2
PIN_chr5	Alternative 5' splice site	18441982	18441976	-	PIN_chr5:18430394-18442600C	PB.6059.2,PB.6059.3/PB.6059.4
PIN_chr5	Alternative 3' splice site	18438903	18438901	-	PIN_chr5:18430394-18442600C	PB.6059.1/PB.6059.3/PB.6059.4,PB.6059.2
PIN_chr5	Intron retention	18920358	18920200	-	PIN_chr5:18920131-18931326C	PB.6069.1,PB.6069.2
PIN_chr5	Exon skipping	23649789	23649739	-	PIN_chr5:23640837-23659674C	PB.6112.2,PB.6112.1
PIN_chr5	Alternative 3' splice site	25046204	25046197	-	PIN_chr5:25027615-25050009C	PB.6122.1,PB.6122.3
PIN_chr5	Exon skipping	25045181	25045072	-	PIN_chr5:25027615-25050009C	PB.6122.3,PB.6122.1
PIN_chr5	Intron retention	25640726	25640710	-	PIN_chr5:25639447-25663877C	PB.6127.13/PB.6127.14,PB.6127.12/PB.6127.15
PIN_chr5	Intron retention	25640726	25640710	-	PIN_chr5:25639447-25663877C	PB.6127.9,PB.6127.8
PIN_chr5	Intron retention	25640726	25640710	-	PIN_chr5:25639447-25663877C	PB.6127.6,PB.6127.7
PIN_chr5	Intron retention	25640726	25640710	-	PIN_chr5:25639447-25663877C	PB.6127.3,PB.6127.4/PB.6127.5
PIN_chr5	Intron retention	25766914	25766878	-	PIN_chr5:25745379-25767040C	PB.6130.2,PB.6130.1
PIN_chr5	Intron retention	38865182	38864991	-	PIN_chr5:38858977-38868505C	PB.6244.4/PB.6244.7,PB.6244.5
PIN_chr5	Intron retention	38864598	38864496	-	PIN_chr5:38858977-38868505C	PB.6244.4/PB.6244.7,PB.6244.6
PIN_chr5	Exon skipping	39438846	39438820	-	PIN_chr5:39393000-39503040C	PB.6249.3/PB.6249.5/PB.6249.8,PB.6249.2/PB.6249.4/PB.6249.6/PB.6249.7/PB.6249.9
PIN_chr5	Alternative 5' splice site	39407160	39406839	-	PIN_chr5:39393000-39503040C	PB.6249.4,PB.6249.2/PB.6249.5
PIN_chr5	Alternative 3' splice site	39396341	39395442	-	PIN_chr5:39393000-39503040C	PB.6249.6,PB.6249.5
PIN_chr5	Alternative 3' splice site	39396341	39395442	-	PIN_chr5:39393000-39503040C	PB.6249.3,PB.6249.2
PIN_chr5	Exon skipping	41362990	41362979	-	PIN_chr5:41302655-41368486C	PB.6261.3,PB.6261.2
PIN_chr5	Alternative 5' splice site	41318075	41318071	-	PIN_chr5:41302655-41368486C	PB.6261.1/PB.6261.3,PB.6261.2
PIN_chr5	Intron retention	42334913	42334885	-	PIN_chr5:42333002-42344368C	PB.6267.2,PB.6267.3
PIN_chr5	Exon skipping	43260156	43260109	-	PIN_chr5:43256750-43262974C	PB.6275.2,PB.6275.1
PIN_chr5	Exon skipping	44440850	44440827	-	PIN_chr5:44437408-44462788C	PB.6291.2,PB.6291.1
PIN_chr5	Exon skipping	46509890	46509825	-	PIN_chr5:46492473-46514194C	PB.6316.2/PB.6316.4,PB.6316.1/PB.6316.3
PIN_chr5	Exon skipping	47580333	47580307	-	PIN_chr5:47569235-47585962C	PB.6325.2,PB.6325.3
PIN_chr5	Exon skipping	47583873	47583793	-	PIN_chr5:47569235-47585962C	PB.6325.1,PB.6325.2
PIN_chr5	Exon skipping	47583873	47580307	-	PIN_chr5:47569235-47585962C	PB.6325.1,PB.6325.3
PIN_chr5	Alternative 5' splice site	51019835	51019799	-	PIN_chr5:51015114-51035008C	PB.6352.5,PB.6352.1/PB.6352.2/PB.6352.3/PB.6352.4
PIN_chr5	Exon skipping	51017667	51017577	-	PIN_chr5:51015114-51035008C	PB.6352.1/PB.6352.2/PB.6352.4/PB.6352.5,PB.6352.3
PIN_chr5	Intron retention	51015577	51015532	-	PIN_chr5:51015114-51035008C	PB.6352.1,PB.6352.2
PIN_chr5	Intron retention	52966150	52965748	-	PIN_chr5:52965450-52978464C	PB.6375.2/PB.6375.3,PB.6375.4
PIN_chr5	Exon skipping	53528990	53528867	-	PIN_chr5:53503008-53539755C	PB.6383.3,PB.6383.2
PIN_chr5	Alternative 5' splice site	53876957	53876955	-	PIN_chr5:53838611-53882824C	PB.6387.1,PB.6387.2
PIN_chr5	Intron retention	54259266	54259256	-	PIN_chr5:54258316-54278174C	PB.6392.1,PB.6392.2
PIN_chr6	Mutually exclusive exon	144278	144374	+	PIN_chr6:137631-152436W	PB.6400.1,PB.6400.2
PIN_chr6	Alternative 3' splice site	146866	146884	+	PIN_chr6:137631-152436W	PB.6400.2,PB.6400.1
PIN_chr6	Exon skipping	7900921	7901117	+	PIN_chr6:7894906-7903226W	PB.6448.1,PB.6448.2
PIN_chr6	Intron retention	9465221	9465269	+	PIN_chr6:9435085-9467379W	PB.6459.1/PB.6459.2,PB.6459.3
PIN_chr6	Intron retention	9466043	9466050	+	PIN_chr6:9435085-9467379W	PB.6459.1/PB.6459.2,PB.6459.3
PIN_chr6	Exon skipping	11236505	11236534	+	PIN_chr6:11228796-11242233W	PB.6474.2,PB.6474.1
PIN_chr6	Alternative 3' splice site	16954174	16954725	+	PIN_chr6:16926186-16969625W	PB.6517.4,PB.6517.5
PIN_chr6	Exon skipping	16954174	16955098	+	PIN_chr6:16926186-16969625W	PB.6517.1/PB.6517.6,PB.6517.4
PIN_chr6	Exon skipping	16954725	16955098	+	PIN_chr6:16926186-16969625W	PB.6517.1/PB.6517.6,PB.6517.5
PIN_chr6	Alternative 3' splice site	21110706	21110823	+	PIN_chr6:21108159-21114304W	PB.6545.2,PB.6545.4
PIN_chr6	Exon skipping	21323895	21327303	+	PIN_chr6:21321941-21334774W	PB.6548.2,PB.6548.1
PIN_chr6	Exon skipping	21648806	21648829	+	PIN_chr6:21628735-21653453W	PB.6552.2,PB.6552.1
PIN_chr6	Exon skipping	22106975	22106989	+	PIN_chr6:22091884-22113079W	PB.6561.2,PB.6561.4
PIN_chr6	Exon skipping	22107796	22107804	+	PIN_chr6:22091884-22113079W	PB.6561.2,PB.6561.3
PIN_chr6	Mutually exclusive exon	22106975	22107804	+	PIN_chr6:22091884-22113079W	PB.6561.4,PB.6561.3
PIN_chr6	Intron retention	22584440	22584888	+	PIN_chr6:22576328-22599944W	PB.6566.4,PB.6566.2/PB.6566.3
PIN_chr6	Exon skipping	24469738	24469970	+	PIN_chr6:24468149-24480419W	PB.6575.2/PB.6575.9,PB.6575.10/PB.6575.3/PB.6575.7
PIN_chr6	Exon skipping	24469956	24469970	+	PIN_chr6:24468149-24480419W	PB.6575.2/PB.6575.9,PB.6575.4/PB.6575.8
PIN_chr6	Alternative 5' splice site	24468257	24468261	+	PIN_chr6:24468149-24480419W	PB.6575.9,PB.6575.6
PIN_chr6	Intron retention	24471789	24471854	+	PIN_chr6:24468149-24480419W	PB.6575.10/PB.6575.2/PB.6575.3/PB.6575.4/PB.6575.6/PB.6575.8/PB.6575.9,PB.6575.7
PIN_chr6	Mutually exclusive exon	26564795	26565751	+	PIN_chr6:26544281-26569683W	PB.6591.2,PB.6591.1
PIN_chr6	Intron retention	32293578	32293674	+	PIN_chr6:32075311-32354542W	PB.6629.4/PB.6629.6,PB.6629.5
PIN_chr6	Exon skipping	33492382	33492495	+	PIN_chr6:33483351-33504325W	PB.6645.1,PB.6645.2
PIN_chr6	Intron retention	33653553	33653580	+	PIN_chr6:33633836-33654906W	PB.6647.3,PB.6647.2
PIN_chr6	Alternative 3' splice site	33663157	33663320	+	PIN_chr6:33655796-33686047W	PB.6648.3,PB.6648.1/PB.6648.2
PIN_chr6	Alternative 5' splice site	36315202	36315204	+	PIN_chr6:36296327-36317326W	PB.6667.2/PB.6667.4/PB.6667.7,PB.6667.3/PB.6667.5
PIN_chr6	Alternative 3' splice site	36315234	36315242	+	PIN_chr6:36296327-36317326W	PB.6667.1,PB.6667.6
PIN_chr6	Intron retention	36316090	36316124	+	PIN_chr6:36296327-36317326W	PB.6667.3/PB.6667.5,PB.6667.2/PB.6667.4/PB.6667.7
PIN_chr6	Intron retention	36317270	36317281	+	PIN_chr6:36296327-36317326W	PB.6667.1,PB.6667.6
PIN_chr6	Alternative 3' splice site	36316680	36316681	+	PIN_chr6:36296327-36317326W	PB.6667.3/PB.6667.4,PB.6667.1
PIN_chr6	Exon skipping	52247674	52247718	+	PIN_chr6:52240100-52266453W	PB.6781.2/PB.6781.3,PB.6781.1/PB.6781.4
PIN_chr6	Exon skipping	230326	230182	-	PIN_chr6:174941-232898C	PB.6403.1/PB.6403.3,PB.6403.2
PIN_chr6	Intron retention	451517	451507	-	PIN_chr6:451424-463199C	PB.6405.2,PB.6405.1
PIN_chr6	Exon skipping	8845893	8845798	-	PIN_chr6:8794641-8846968C	PB.6456.4/PB.6456.5/PB.6456.6/PB.6456.8/PB.6456.9,PB.6456.7
PIN_chr6	Alternative 3' splice site	8822569	8822557	-	PIN_chr6:8794641-8846968C	PB.6456.5,PB.6456.4
PIN_chr6	Alternative 3' splice site	8822557	8822549	-	PIN_chr6:8794641-8846968C	PB.6456.4,PB.6456.6
PIN_chr6	Alternative 3' splice site	8822569	8822549	-	PIN_chr6:8794641-8846968C	PB.6456.5,PB.6456.6
PIN_chr6	Intron retention	8796009	8795997	-	PIN_chr6:8794641-8846968C	PB.6456.1,PB.6456.2
PIN_chr6	Exon skipping	9804735	9804682	-	PIN_chr6:9764412-9826578C	PB.6465.1/PB.6465.4/PB.6465.6/PB.6465.7,PB.6465.5
PIN_chr6	Exon skipping	13162229	13162200	-	PIN_chr6:13151807-13184113C	PB.6481.1/PB.6481.2/PB.6481.4,PB.6481.3
PIN_chr6	Alternative 5' splice site	15024935	15024921	-	PIN_chr6:15022809-15027891C	PB.6501.1,PB.6501.2
PIN_chr6	Alternative 5' splice site	17620926	17620815	-	PIN_chr6:17613884-17620956C	PB.6522.4,PB.6522.3/PB.6522.6
PIN_chr6	Alternative 3' splice site	21404749	21404485	-	PIN_chr6:21402683-21434109C	PB.6550.4,PB.6550.5
PIN_chr6	Exon skipping	22971724	22971704	-	PIN_chr6:22965998-22984388C	PB.6569.2,PB.6569.1
PIN_chr6	Alternative 5' splice site	22970591	22970582	-	PIN_chr6:22965998-22984388C	PB.6569.1,PB.6569.2
PIN_chr6	Exon skipping	27025474	27025436	-	PIN_chr6:27019052-27060812C	PB.6593.2/PB.6593.5,PB.6593.1/PB.6593.4
PIN_chr6	Alternative 3' splice site	29070238	29070202	-	PIN_chr6:29045187-29082450C	PB.6606.2/PB.6606.6,PB.6606.1/PB.6606.5
PIN_chr6	Exon skipping	35281677	35281651	-	PIN_chr6:35259476-35294665C	PB.6657.2,PB.6657.1/PB.6657.3
PIN_chr6	Alternative 3' splice site	35322808	35322799	-	PIN_chr6:35302880-35327172C	PB.6658.2/PB.6658.3,PB.6658.1
PIN_chr6	Exon skipping	37122821	37122783	-	PIN_chr6:37117552-37153871C	PB.6673.1/PB.6673.4,PB.6673.2/PB.6673.3
PIN_chr6	Exon skipping	37243724	37243607	-	PIN_chr6:37231814-37244139C	PB.6674.2/PB.6674.5/PB.6674.6,PB.6674.1
PIN_chr6	Exon skipping	37598623	37598516	-	PIN_chr6:37588555-37609907C	PB.6680.2,PB.6680.1
PIN_chr6	Exon skipping	43023084	43020721	-	PIN_chr6:43018502-43041308C	PB.6716.1,PB.6716.2
PIN_chr6	Alternative 5' splice site	43950050	43950045	-	PIN_chr6:43920154-43978728C	PB.6721.1,PB.6721.5
PIN_chr6	Exon skipping	44751575	44751561	-	PIN_chr6:44740679-44755928C	PB.6724.1,PB.6724.2
PIN_chr6	Exon skipping	44924872	44924855	-	PIN_chr6:44912984-44972113C	PB.6729.2,PB.6729.3
PIN_chr6	Alternative 3' splice site	44920725	44920722	-	PIN_chr6:44912984-44972113C	PB.6729.1,PB.6729.2
PIN_chr6	Exon skipping	44919652	44919467	-	PIN_chr6:44912984-44972113C	PB.6729.2,PB.6729.1/PB.6729.3
PIN_chr6	Alternative 5' splice site	47073002	47072998	-	PIN_chr6:47010812-47083426C	PB.6743.1,PB.6743.2/PB.6743.4
PIN_chr6	Exon skipping	47070340	47070323	-	PIN_chr6:47010812-47083426C	PB.6743.1/PB.6743.3,PB.6743.2
PIN_chr6	Mutually exclusive exon	47025529	47024013	-	PIN_chr6:47010812-47083426C	PB.6743.3,PB.6743.1
PIN_chr6	Exon skipping	47507319	47507278	-	PIN_chr6:47478090-47513891C	PB.6752.1/PB.6752.2/PB.6752.3,PB.6752.4
PIN_chr6	Alternative 3' splice site	47482641	47482623	-	PIN_chr6:47478090-47513891C	PB.6752.1,PB.6752.3
PIN_chr6	Alternative 3' splice site	47482641	47482628	-	PIN_chr6:47478090-47513891C	PB.6752.1,PB.6752.4
PIN_chr6	Alternative 3' splice site	47482628	47482623	-	PIN_chr6:47478090-47513891C	PB.6752.4,PB.6752.3
PIN_chr7	Mutually exclusive exon	1149128	1149757	+	PIN_chr7:1138311-1178638W	PB.6801.1/PB.6801.2,PB.6801.3
PIN_chr7	Intron retention	3628846	3628856	+	PIN_chr7:3607115-3630176W	PB.6816.1,PB.6816.2
PIN_chr7	Exon skipping	7686967	7687062	+	PIN_chr7:7680635-7693818W	PB.6857.2,PB.6857.1
PIN_chr7	Alternative 3' splice site	8409395	8409455	+	PIN_chr7:8404079-8414607W	PB.6865.2,PB.6865.1
PIN_chr7	Intron retention	8936570	8936587	+	PIN_chr7:8922712-8936812W	PB.6870.1,PB.6870.2
PIN_chr7	Mutually exclusive exon	12689153	12689419	+	PIN_chr7:12679746-12705026W	PB.6907.3/PB.6907.7,PB.6907.1/PB.6907.2/PB.6907.4/PB.6907.5/PB.6907.6/PB.6907.8
PIN_chr7	Exon skipping	12991260	12991340	+	PIN_chr7:12984560-13008032W	PB.6909.1/PB.6909.3/PB.6909.4,PB.6909.2
PIN_chr7	Intron retention	17328167	17328416	+	PIN_chr7:17323529-17337481W	PB.6935.1,PB.6935.2
PIN_chr7	Alternative 5' splice site	18335930	18335954	+	PIN_chr7:18304575-18347854W	PB.6949.1,PB.6949.2
PIN_chr7	Intron retention	20084457	20084857	+	PIN_chr7:20057591-20097018W	PB.6962.4,PB.6962.1/PB.6962.2
PIN_chr7	Intron retention	20430639	20431513	+	PIN_chr7:20428707-20434649W	PB.6968.1,PB.6968.2
PIN_chr7	Intron retention	21024972	21025001	+	PIN_chr7:21016818-21219543W	PB.6975.2,PB.6975.4
PIN_chr7	Alternative 5' splice site	21024415	21024423	+	PIN_chr7:21016818-21219543W	PB.6975.1/PB.6975.5,PB.6975.3
PIN_chr7	Exon skipping	21382706	21383768	+	PIN_chr7:21375226-21404550W	PB.6977.2/PB.6977.4,PB.6977.1/PB.6977.5
PIN_chr7	Exon skipping	21382706	21382738	+	PIN_chr7:21375226-21404550W	PB.6977.2/PB.6977.4,PB.6977.3
PIN_chr7	Alternative 3' splice site	21400707	21400719	+	PIN_chr7:21375226-21404550W	PB.6977.3/PB.6977.4/PB.6977.5,PB.6977.1/PB.6977.2
PIN_chr7	Exon skipping	22752554	22753729	+	PIN_chr7:22719489-22757731W	PB.6981.2,PB.6981.1
PIN_chr7	Alternative 3' splice site	25792894	25792901	+	PIN_chr7:25746966-25792981W	PB.7009.1/PB.7009.2/PB.7009.3,PB.7009.4
PIN_chr7	Exon skipping	28075841	28075939	+	PIN_chr7:28069713-28081244W	PB.7021.2,PB.7021.1
PIN_chr7	Intron retention	28081121	28081137	+	PIN_chr7:28069713-28081244W	PB.7021.1,PB.7021.2
PIN_chr7	Alternative 5' splice site	28477283	28477284	+	PIN_chr7:28475515-28486046W	PB.7024.2,PB.7024.1/PB.7024.3/PB.7024.4
PIN_chr7	Exon skipping	33168295	33168324	+	PIN_chr7:33159901-33185059W	PB.7059.1/PB.7059.3,PB.7059.2
PIN_chr7	Mutually exclusive exon	33170534	33172120	+	PIN_chr7:33159901-33185059W	PB.7059.1/PB.7059.3,PB.7059.2
PIN_chr7	Intron retention	33483711	33483811	+	PIN_chr7:33483679-33509192W	PB.7061.1,PB.7061.2
PIN_chr7	Exon skipping	37328009	37328068	+	PIN_chr7:37311853-37337679W	PB.7086.3,PB.7086.2
PIN_chr7	Alternative 3' splice site	137782	137656	-	PIN_chr7:128753-148474C	PB.6794.3,PB.6794.2
PIN_chr7	Exon skipping	137656	137090	-	PIN_chr7:128753-148474C	PB.6794.1,PB.6794.2
PIN_chr7	Exon skipping	137782	137090	-	PIN_chr7:128753-148474C	PB.6794.1,PB.6794.3
PIN_chr7	Mutually exclusive exon	2283505	2282826	-	PIN_chr7:2280287-2324709C	PB.6809.1,PB.6809.2
PIN_chr7	Intron retention	3730495	3730475	-	PIN_chr7:3729322-3749473C	PB.6817.2,PB.6817.1
PIN_chr7	Alternative 3' splice site	4293760	4293752	-	PIN_chr7:4293340-4300376C	PB.6822.1,PB.6822.2
PIN_chr7	Exon skipping	4328922	4328809	-	PIN_chr7:4304338-4334001C	PB.6823.2,PB.6823.5
PIN_chr7	Exon skipping	4328922	4328809	-	PIN_chr7:4304338-4334001C	PB.6823.1/PB.6823.8,PB.6823.4
PIN_chr7	Intron retention	5934154	5933750	-	PIN_chr7:5925052-5947521C	PB.6843.3,PB.6843.1/PB.6843.2/PB.6843.4
PIN_chr7	Intron retention	5928022	5927963	-	PIN_chr7:5925052-5947521C	PB.6843.3,PB.6843.1
PIN_chr7	Intron retention	6776552	6775957	-	PIN_chr7:6775341-6786510C	PB.6845.2,PB.6845.1/PB.6845.3
PIN_chr7	Exon skipping	10200913	10200767	-	PIN_chr7:10196326-10211113C	PB.6881.2,PB.6881.1
PIN_chr7	Exon skipping	10326065	10326048	-	PIN_chr7:10305989-10345344C	PB.6884.1/PB.6884.5,PB.6884.8
PIN_chr7	Intron retention	11553959	11553933	-	PIN_chr7:11553542-11609348C	PB.6895.2,PB.6895.1
PIN_chr7	Intron retention	12354186	12354124	-	PIN_chr7:12353581-12362767C	PB.6905.1,PB.6905.2
PIN_chr7	Intron retention	17464768	17464721	-	PIN_chr7:17444222-17470302C	PB.6937.1,PB.6937.2
PIN_chr7	Exon skipping	22703130	22703050	-	PIN_chr7:22685882-22705696C	PB.6980.1/PB.6980.3,PB.6980.2
PIN_chr7	Mutually exclusive exon	23416530	23415545	-	PIN_chr7:23414246-23432803C	PB.6988.1,PB.6988.2
PIN_chr7	Exon skipping	31785880	31783911	-	PIN_chr7:31780920-31792155C	PB.7042.1/PB.7042.3/PB.7042.4/PB.7042.5,PB.7042.2
PIN_chr7	Exon skipping	31806159	31806001	-	PIN_chr7:31804858-31822588C	PB.7043.2,PB.7043.1
PIN_chr7	Mutually exclusive exon	31806569	31806001	-	PIN_chr7:31804858-31822588C	PB.7043.3,PB.7043.1
PIN_chr7	Exon skipping	31806569	31806414	-	PIN_chr7:31804858-31822588C	PB.7043.2,PB.7043.3
PIN_chr7	Exon skipping	32039923	32039879	-	PIN_chr7:32001283-32096836C	PB.7047.1,PB.7047.2
PIN_chr7	Mutually exclusive exon	34007058	34006817	-	PIN_chr7:34004142-34014663C	PB.7065.1,PB.7065.2
PIN_chr7	Exon skipping	34169216	34169178	-	PIN_chr7:34149085-34177896C	PB.7067.1/PB.7067.3,PB.7067.2/PB.7067.4
PIN_chr7	Exon skipping	38003290	38003264	-	PIN_chr7:37990021-38016133C	PB.7095.1,PB.7095.2
PIN_chr7	Exon skipping	38005716	38005687	-	PIN_chr7:37990021-38016133C	PB.7095.3,PB.7095.1
PIN_chr7	Exon skipping	38005716	38003264	-	PIN_chr7:37990021-38016133C	PB.7095.3,PB.7095.2
PIN_chr7	Alternative 5' splice site	38222594	38222590	-	PIN_chr7:38211436-38233545C	PB.7097.1/PB.7097.2/PB.7097.3/PB.7097.5,PB.7097.4
PIN_chr7	Exon skipping	38219880	38219794	-	PIN_chr7:38211436-38233545C	PB.7097.4,PB.7097.1/PB.7097.2/PB.7097.3/PB.7097.5
PIN_chr7	Intron retention	39564592	39564385	-	PIN_chr7:39564302-39571082C	PB.7107.1,PB.7107.2
PIN_chr8	Intron retention	1870291	1870301	+	PIN_chr8:1866361-1876917W	PB.7118.2,PB.7118.1/PB.7118.3/PB.7118.4
PIN_chr8	Exon skipping	2102811	2102837	+	PIN_chr8:2093108-2114609W	PB.7122.2,PB.7122.1/PB.7122.3
PIN_chr8	Mutually exclusive exon	4181052	4181249	+	PIN_chr8:4177720-4194845W	PB.7132.1,PB.7132.2/PB.7132.3
PIN_chr8	Exon skipping	9981275	9981473	+	PIN_chr8:9965600-9997963W	PB.7162.1,PB.7162.2
PIN_chr8	Mutually exclusive exon	11628678	11629504	+	PIN_chr8:11612067-11632126W	PB.7180.3,PB.7180.1
PIN_chr8	Exon skipping	14186721	14186851	+	PIN_chr8:14173719-14188512W	PB.7195.2,PB.7195.1
PIN_chr8	Alternative 5' splice site	15023789	15023793	+	PIN_chr8:15009398-15039978W	PB.7208.2,PB.7208.1
PIN_chr8	Mutually exclusive exon	15811154	15812075	+	PIN_chr8:15810089-15823782W	PB.7212.2,PB.7212.1
PIN_chr8	Exon skipping	17785400	17785475	+	PIN_chr8:17778677-17795707W	PB.7228.1/PB.7228.2,PB.7228.4
PIN_chr8	Intron retention	17783503	17787877	+	PIN_chr8:17778677-17795707W	PB.7228.3,PB.7228.1/PB.7228.2
PIN_chr8	Intron retention	17783503	17787877	+	PIN_chr8:17778677-17795707W	PB.7228.3,PB.7228.4
PIN_chr8	Intron retention	19177773	19178252	+	PIN_chr8:19155071-19178605W	PB.7242.1,PB.7242.2
PIN_chr8	Exon skipping	19787756	19787825	+	PIN_chr8:19781230-19812680W	PB.7247.1,PB.7247.2/PB.7247.3/PB.7247.4
PIN_chr8	Alternative 5' splice site	20451996	20452109	+	PIN_chr8:20451968-20501300W	PB.7254.2,PB.7254.1
PIN_chr8	Alternative 5' splice site	21664494	21664495	+	PIN_chr8:21634987-21665853W	PB.7266.2,PB.7266.3
PIN_chr8	Mutually exclusive exon	2377276	2376543	-	PIN_chr8:2359175-2381495C	PB.7125.1/PB.7125.3/PB.7125.7/PB.7125.8,PB.7125.5/PB.7125.6
PIN_chr8	Intron retention	2367137	2367059	-	PIN_chr8:2359175-2381495C	PB.7125.3/PB.7125.7,PB.7125.1/PB.7125.6/PB.7125.8
PIN_chr8	Exon skipping	5258648	5258586	-	PIN_chr8:5250083-5270515C	PB.7141.2,PB.7141.4
PIN_chr8	Exon skipping	5259245	5258919	-	PIN_chr8:5250083-5270515C	PB.7141.1/PB.7141.3/PB.7141.5,PB.7141.2
PIN_chr8	Exon skipping	5259245	5258586	-	PIN_chr8:5250083-5270515C	PB.7141.1/PB.7141.3/PB.7141.5,PB.7141.4
PIN_chr8	Mutually exclusive exon	7543718	7543430	-	PIN_chr8:7531524-7564600C	PB.7148.2/PB.7148.5,PB.7148.3/PB.7148.4
PIN_chr8	Alternative 3' splice site	8141615	8141588	-	PIN_chr8:8115155-8167762C	PB.7155.11/PB.7155.2/PB.7155.3/PB.7155.6/PB.7155.7/PB.7155.9,PB.7155.1
PIN_chr8	Exon skipping	8135800	8135474	-	PIN_chr8:8115155-8167762C	PB.7155.1/PB.7155.2/PB.7155.3/PB.7155.4/PB.7155.5/PB.7155.6/PB.7155.7/PB.7155.8,PB.7155.10/PB.7155.11/PB.7155.9
PIN_chr8	Exon skipping	8124054	8123995	-	PIN_chr8:8115155-8167762C	PB.7155.3/PB.7155.6/PB.7155.9,PB.7155.4/PB.7155.5
PIN_chr8	Exon skipping	8121021	8120872	-	PIN_chr8:8115155-8167762C	PB.7155.4/PB.7155.6/PB.7155.8,PB.7155.1/PB.7155.10/PB.7155.11/PB.7155.2/PB.7155.3/PB.7155.5/PB.7155.7/PB.7155.9
PIN_chr8	Alternative 5' splice site	9198754	9198734	-	PIN_chr8:9196223-9208943C	PB.7158.3,PB.7158.1
PIN_chr8	Exon skipping	9198823	9198734	-	PIN_chr8:9196223-9208943C	PB.7158.2,PB.7158.1
PIN_chr8	Exon skipping	9198823	9198754	-	PIN_chr8:9196223-9208943C	PB.7158.2,PB.7158.3
PIN_chr8	Exon skipping	14123408	14123283	-	PIN_chr8:14116527-14143896C	PB.7194.5,PB.7194.1/PB.7194.2/PB.7194.3/PB.7194.4
PIN_chr8	Intron retention	14120332	14120310	-	PIN_chr8:14116527-14143896C	PB.7194.4,PB.7194.3/PB.7194.5
PIN_chr8	Alternative 5' splice site	18939476	18939462	-	PIN_chr8:18934715-18949075C	PB.7238.1,PB.7238.3
PIN_chr8	Alternative 3' splice site	18937899	18937886	-	PIN_chr8:18934715-18949075C	PB.7238.1,PB.7238.2
PIN_chr8	Alternative 3' splice site	20173098	20173034	-	PIN_chr8:20171704-20185508C	PB.7249.1,PB.7249.2
PIN_chr8	Exon skipping	21503972	21503802	-	PIN_chr8:21502390-21506429C	PB.7261.3,PB.7261.1/PB.7261.4
PIN_chr8	Alternative 5' splice site	23398894	23398666	-	PIN_chr8:23389658-23416137C	PB.7274.2,PB.7274.1/PB.7274.4
PIN_chr9	Exon skipping	965791	965859	+	PIN_chr9:952591-971585W	PB.7310.1,PB.7310.2
PIN_chr9	Alternative 5' splice site	1518247	1518271	+	PIN_chr9:1485007-1525549W	PB.7315.4,PB.7315.3/PB.7315.5/PB.7315.6/PB.7315.7
PIN_chr9	Exon skipping	4403819	4403877	+	PIN_chr9:4388197-4416249W	PB.7340.1,PB.7340.2
PIN_chr9	Exon skipping	5774323	5774352	+	PIN_chr9:5773009-5792508W	PB.7346.1/PB.7346.3/PB.7346.4,PB.7346.2/PB.7346.5
PIN_chr9	Exon skipping	5782751	5782759	+	PIN_chr9:5773009-5792508W	PB.7346.1/PB.7346.2/PB.7346.3/PB.7346.5,PB.7346.4
PIN_chr9	Exon skipping	5787430	5787462	+	PIN_chr9:5773009-5792508W	PB.7346.1/PB.7346.2/PB.7346.4/PB.7346.5,PB.7346.3
PIN_chr9	Intron retention	5791306	5791626	+	PIN_chr9:5773009-5792508W	PB.7346.1,PB.7346.3
PIN_chr9	Intron retention	5791306	5791626	+	PIN_chr9:5773009-5792508W	PB.7346.2,PB.7346.4
PIN_chr9	Alternative 5' splice site	7430769	7430831	+	PIN_chr9:7420478-7445022W	PB.7376.2,PB.7376.1
PIN_chr9	Alternative 5' splice site	7985860	7985881	+	PIN_chr9:7946956-7986982W	PB.7382.2,PB.7382.1
PIN_chr9	Exon skipping	8809127	8809193	+	PIN_chr9:8808941-8817183W	PB.7394.2,PB.7394.1
PIN_chr9	Alternative 3' splice site	9817694	9817697	+	PIN_chr9:9798137-9824865W	PB.7403.1/PB.7403.3/PB.7403.4,PB.7403.2
PIN_chr9	Alternative 5' splice site	10348338	10348358	+	PIN_chr9:10348285-10363911W	PB.7413.1,PB.7413.2/PB.7413.3
PIN_chr9	Exon skipping	10352914	10353004	+	PIN_chr9:10348285-10363911W	PB.7413.3,PB.7413.2
PIN_chr9	Intron retention	10352487	10353181	+	PIN_chr9:10348285-10363911W	PB.7413.1,PB.7413.2
PIN_chr9	Intron retention	10352487	10353181	+	PIN_chr9:10348285-10363911W	PB.7413.1,PB.7413.3
PIN_chr9	Alternative 5' splice site	11259435	11259548	+	PIN_chr9:11247760-11260807W	PB.7424.2,PB.7424.1
PIN_chr9	Alternative 3' splice site	12638528	12638550	+	PIN_chr9:12632001-12650677W	PB.7440.1,PB.7440.2
PIN_chr9	Intron retention	13975019	13975142	+	PIN_chr9:13971777-14022865W	PB.7461.1/PB.7461.2,PB.7461.3
PIN_chr9	Intron retention	13975027	13975150	+	PIN_chr9:13971777-14022865W	PB.7461.1/PB.7461.2,PB.7461.4
PIN_chr9	Alternative 3' splice site	13981346	13981361	+	PIN_chr9:13971777-14022865W	PB.7461.2,PB.7461.1/PB.7461.3/PB.7461.4
PIN_chr9	Exon skipping	14165545	14165585	+	PIN_chr9:14131589-14169481W	PB.7463.2,PB.7463.1
PIN_chr9	Intron retention	15625411	15625424	+	PIN_chr9:15602036-15627748W	PB.7485.1,PB.7485.2
PIN_chr9	Alternative 5' splice site	16003386	16003401	+	PIN_chr9:15982076-16010569W	PB.7490.1/PB.7490.3,PB.7490.2/PB.7490.4
PIN_chr9	Exon skipping	17706677	17706757	+	PIN_chr9:17692504-17710320W	PB.7500.1/PB.7500.4/PB.7500.5,PB.7500.2
PIN_chr9	Exon skipping	17705862	17707261	+	PIN_chr9:17692504-17710320W	PB.7500.3,PB.7500.1/PB.7500.4/PB.7500.5
PIN_chr9	Exon skipping	17705862	17707261	+	PIN_chr9:17692504-17710320W	PB.7500.3,PB.7500.2
PIN_chr9	Alternative 3' splice site	17709235	17709238	+	PIN_chr9:17692504-17710320W	PB.7500.1/PB.7500.2/PB.7500.3/PB.7500.4,PB.7500.5
PIN_chr9	Alternative 3' splice site	18839968	18839969	+	PIN_chr9:18779724-18843158W	PB.7509.1/PB.7509.5,PB.7509.4
PIN_chr9	Exon skipping	24229684	24229725	+	PIN_chr9:24225016-24290210W	PB.7556.3/PB.7556.4,PB.7556.1/PB.7556.2
PIN_chr9	Exon skipping	24244314	24244343	+	PIN_chr9:24225016-24290210W	PB.7556.3/PB.7556.4,PB.7556.1/PB.7556.2
PIN_chr9	Alternative 5' splice site	24246025	24246029	+	PIN_chr9:24225016-24290210W	PB.7556.1/PB.7556.2/PB.7556.3,PB.7556.4
PIN_chr9	Exon skipping	24247810	24247845	+	PIN_chr9:24225016-24290210W	PB.7556.1/PB.7556.3/PB.7556.4,PB.7556.2
PIN_chr9	Intron retention	25768809	25769069	+	PIN_chr9:25701515-25771580W	PB.7569.1,PB.7569.2
PIN_chr9	Intron retention	26243314	26243799	+	PIN_chr9:26214571-26243987W	PB.7577.1,PB.7577.2
PIN_chr9	Exon skipping	26475817	26475899	+	PIN_chr9:26475587-26479012W	PB.7580.3,PB.7580.1/PB.7580.2
PIN_chr9	Alternative 5' splice site	31254171	31254184	+	PIN_chr9:31239610-31255357W	PB.7629.3,PB.7629.2
PIN_chr9	Exon skipping	31254275	31254344	+	PIN_chr9:31239610-31255357W	PB.7629.1,PB.7629.2
PIN_chr9	Exon skipping	34834526	34834591	+	PIN_chr9:34823614-34843714W	PB.7669.2,PB.7669.1
PIN_chr9	Alternative 5' splice site	36706793	36706802	+	PIN_chr9:36684981-36709483W	PB.7686.1/PB.7686.2/PB.7686.3/PB.7686.5,PB.7686.4
PIN_chr9	Exon skipping	39253389	39253400	+	PIN_chr9:39232354-39272891W	PB.7713.3,PB.7713.1/PB.7713.2/PB.7713.4/PB.7713.5
PIN_chr9	Alternative 3' splice site	39265166	39265178	+	PIN_chr9:39232354-39272891W	PB.7713.1/PB.7713.4,PB.7713.5
PIN_chr9	Intron retention	41663610	41663990	+	PIN_chr9:41656351-41671206W	PB.7735.4,PB.7735.1/PB.7735.2/PB.7735.3/PB.7735.5
PIN_chr9	Alternative 3' splice site	42104918	42104936	+	PIN_chr9:42087025-42109171W	PB.7743.5,PB.7743.1/PB.7743.2/PB.7743.3/PB.7743.4
PIN_chr9	Exon skipping	45772352	45772369	+	PIN_chr9:45751177-45775616W	PB.7775.2,PB.7775.1
PIN_chr9	Exon skipping	45869986	45870165	+	PIN_chr9:45857200-45913917W	PB.7777.2,PB.7777.1
PIN_chr9	Mutually exclusive exon	46304711	46305796	+	PIN_chr9:46288006-46327989W	PB.7781.1,PB.7781.3
PIN_chr9	Alternative 5' splice site	46324751	46324755	+	PIN_chr9:46288006-46327989W	PB.7781.1,PB.7781.3
PIN_chr9	Intron retention	48652300	48652327	+	PIN_chr9:48647046-48653312W	PB.7806.1,PB.7806.2
PIN_chr9	Intron retention	49171791	49171805	+	PIN_chr9:49129747-49173254W	PB.7812.1/PB.7812.3,PB.7812.5
PIN_chr9	Exon skipping	54111044	54111094	+	PIN_chr9:54094991-54125144W	PB.7861.3,PB.7861.1/PB.7861.2/PB.7861.4
PIN_chr9	Mutually exclusive exon	55588305	55588854	+	PIN_chr9:55579694-55608561W	PB.7878.1/PB.7878.10/PB.7878.11/PB.7878.2/PB.7878.3/PB.7878.4/PB.7878.5/PB.7878.6/PB.7878.7,PB.7878.12/PB.7878.8/PB.7878.9
PIN_chr9	Alternative 5' splice site	55608112	55608114	+	PIN_chr9:55579694-55608561W	PB.7878.12,PB.7878.4
PIN_chr9	Intron retention	57577544	57578082	+	PIN_chr9:57540040-57579044W	PB.7900.5,PB.7900.3
PIN_chr9	Intron retention	59454330	59454433	+	PIN_chr9:59439240-59455522W	PB.7918.1,PB.7918.2
PIN_chr9	Exon skipping	60608417	60608479	+	PIN_chr9:60581009-60619631W	PB.7934.1,PB.7934.2
PIN_chr9	Alternative 3' splice site	63294004	63294208	+	PIN_chr9:63277905-63307777W	PB.7979.1/PB.7979.3,PB.7979.2
PIN_chr9	Alternative 3' splice site	63666880	63666882	+	PIN_chr9:63658619-63680426W	PB.7985.1,PB.7985.2/PB.7985.3
PIN_chr9	Alternative 5' splice site	65039130	65039134	+	PIN_chr9:65024370-65065148W	PB.7998.4/PB.7998.5/PB.7998.6,PB.7998.2
PIN_chr9	Alternative 5' splice site	65043871	65044084	+	PIN_chr9:65024370-65065148W	PB.7998.10/PB.7998.2/PB.7998.3,PB.7998.4/PB.7998.8
PIN_chr9	Exon skipping	65046166	65046297	+	PIN_chr9:65024370-65065148W	PB.7998.1/PB.7998.5/PB.7998.6/PB.7998.9,PB.7998.4/PB.7998.8
PIN_chr9	Exon skipping	65046166	65046297	+	PIN_chr9:65024370-65065148W	PB.7998.11/PB.7998.12,PB.7998.10
PIN_chr9	Alternative 5' splice site	65043871	65044084	+	PIN_chr9:65024370-65065148W	PB.7998.11/PB.7998.12,PB.7998.1/PB.7998.5/PB.7998.6/PB.7998.9
PIN_chr9	Alternative 3' splice site	65049269	65049308	+	PIN_chr9:65024370-65065148W	PB.7998.2/PB.7998.3,PB.7998.10/PB.7998.4/PB.7998.8
PIN_chr9	Alternative 3' splice site	65049269	65049308	+	PIN_chr9:65024370-65065148W	PB.7998.7,PB.7998.1/PB.7998.5/PB.7998.6/PB.7998.9
PIN_chr9	Exon skipping	65051071	65051121	+	PIN_chr9:65024370-65065148W	PB.7998.1/PB.7998.10/PB.7998.12/PB.7998.2/PB.7998.3/PB.7998.4/PB.7998.6/PB.7998.8/PB.7998.9,PB.7998.11/PB.7998.7
PIN_chr9	Exon skipping	65053418	65053468	+	PIN_chr9:65024370-65065148W	PB.7998.1/PB.7998.10/PB.7998.12/PB.7998.2/PB.7998.3/PB.7998.4/PB.7998.6/PB.7998.8/PB.7998.9,PB.7998.5
PIN_chr9	Mutually exclusive exon	65051071	65053468	+	PIN_chr9:65024370-65065148W	PB.7998.11/PB.7998.7,PB.7998.5
PIN_chr9	Alternative 3' splice site	69314187	69314190	+	PIN_chr9:69295429-69322282W	PB.8047.2,PB.8047.1
PIN_chr9	Exon skipping	70212982	70213049	+	PIN_chr9:70205779-70253527W	PB.8060.3/PB.8060.4/PB.8060.7,PB.8060.1/PB.8060.2/PB.8060.5/PB.8060.6/PB.8060.8/PB.8060.9
PIN_chr9	Exon skipping	70237319	70237387	+	PIN_chr9:70205779-70253527W	PB.8060.2/PB.8060.4,PB.8060.1/PB.8060.3
PIN_chr9	Alternative 5' splice site	70242905	70242935	+	PIN_chr9:70205779-70253527W	PB.8060.1/PB.8060.2/PB.8060.3/PB.8060.4/PB.8060.5/PB.8060.7/PB.8060.8,PB.8060.10/PB.8060.6
PIN_chr9	Exon skipping	72072910	72073059	+	PIN_chr9:72066299-72081192W	PB.8085.2,PB.8085.1
PIN_chr9	Exon skipping	72186363	72186443	+	PIN_chr9:72174191-72214610W	PB.8088.1,PB.8088.2
PIN_chr9	Exon skipping	73535274	73535312	+	PIN_chr9:73509944-73546891W	PB.8102.1,PB.8102.2/PB.8102.3
PIN_chr9	Exon skipping	73538583	73538648	+	PIN_chr9:73509944-73546891W	PB.8102.1/PB.8102.3,PB.8102.2
PIN_chr9	Alternative 5' splice site	73542461	73542542	+	PIN_chr9:73509944-73546891W	PB.8102.2/PB.8102.3,PB.8102.1
PIN_chr9	Alternative 3' splice site	74315876	74315897	+	PIN_chr9:74309019-74330102W	PB.8118.3,PB.8118.1/PB.8118.2
PIN_chr9	Exon skipping	74316798	74316824	+	PIN_chr9:74309019-74330102W	PB.8118.2,PB.8118.1
PIN_chr9	Mutually exclusive exon	74316798	74317931	+	PIN_chr9:74309019-74330102W	PB.8118.1,PB.8118.3
PIN_chr9	Exon skipping	74317905	74317931	+	PIN_chr9:74309019-74330102W	PB.8118.2,PB.8118.3
PIN_chr9	Intron retention	74329124	74329190	+	PIN_chr9:74309019-74330102W	PB.8118.1/PB.8118.3,PB.8118.2
PIN_chr9	Exon skipping	75911156	75911267	+	PIN_chr9:75907129-75915775W	PB.8138.1,PB.8138.2
PIN_chr9	Exon skipping	76850475	76850624	+	PIN_chr9:76845238-76857307W	PB.8148.1,PB.8148.2/PB.8148.3
PIN_chr9	Alternative 3' splice site	76854736	76854751	+	PIN_chr9:76845238-76857307W	PB.8148.1/PB.8148.2,PB.8148.3
PIN_chr9	Mutually exclusive exon	77710711	77711545	+	PIN_chr9:77669777-77716356W	PB.8157.5/PB.8157.6/PB.8157.7,PB.8157.1/PB.8157.2/PB.8157.3/PB.8157.4
PIN_chr9	Exon skipping	78610744	78610755	+	PIN_chr9:78559740-78618718W	PB.8168.1,PB.8168.2
PIN_chr9	Exon skipping	78611710	78611771	+	PIN_chr9:78559740-78618718W	PB.8168.1,PB.8168.3
PIN_chr9	Mutually exclusive exon	78610744	78611771	+	PIN_chr9:78559740-78618718W	PB.8168.2,PB.8168.3
PIN_chr9	Exon skipping	79084451	79084480	+	PIN_chr9:79079113-79099578W	PB.8174.1,PB.8174.2
PIN_chr9	Intron retention	79610969	79610995	+	PIN_chr9:79603038-79619397W	PB.8188.1,PB.8188.2
PIN_chr9	Exon skipping	79756302	79756324	+	PIN_chr9:79735114-79759651W	PB.8191.2,PB.8191.1
PIN_chr9	Exon skipping	80308510	80308652	+	PIN_chr9:80307300-80328723W	PB.8197.2,PB.8197.1
PIN_chr9	Alternative 5' splice site	86883135	86883141	+	PIN_chr9:86882582-86888234W	PB.8276.1,PB.8276.3
PIN_chr9	Mutually exclusive exon	86939527	86940992	+	PIN_chr9:86911194-86944234W	PB.8277.1/PB.8277.3,PB.8277.2
[truncated: 319 more rows]
