# Supplementary material for: PacBio single molecule long-read sequencing provides insight into the complexity and diversity of the Pinctada fucata martensii transcriptome
Source: BMC Genomics. 2020 Jul 13;21:481. doi: 10.1186/s12864-020-06894-3 (PMC7359550; doi:10.1186/s12864-020-06894-3)
Supplement: Supplementary file 5 — Additional file 5: Table S5a, b. Five kinds of alternative splicing events were identified. [file 12864_2020_6894_MOESM5_ESM.zip › Additional file5 Table S5b.gtf]

PIN_chr1	Undefined	as_event	1367590	1371212	.	+	.	transcript_id "PB.14.1/PB.14.2,PB.14.3"; gene_id "PIN_chr1:1355500-1373241W"; flanks "1367590^,1371212-"; structure "0,1-2^"; splice_chain ",1368650-1368682^"; sources "Undefined,Undefined"; NMorMRNA "null"; degree "4"; dimension "2_2";
PIN_chr1	Undefined	as_event	2684132	2687684	.	+	.	transcript_id "PB.21.3/PB.21.4,PB.21.1"; gene_id "PIN_chr1:2678360-2696305W"; flanks "2684132^,2687684-"; structure "0,1-2^"; splice_chain ",2684565-2684582^"; sources "Undefined,Undefined"; NMorMRNA "null"; degree "4"; dimension "2_2";
PIN_chr1	Undefined	as_event	2684132	2690433	.	+	.	transcript_id "PB.21.1,PB.21.2"; gene_id "PIN_chr1:2678360-2696305W"; flanks "2684132^,2690433-"; structure "1-2^3-4^,5-6^"; splice_chain "2684565-2684582^2687684-2687747^,2687786-2687849^"; sources "Undefined,Undefined"; NMorMRNA "null"; degree "4"; dimension "2_3";
PIN_chr1	Undefined	as_event	2684132	2690433	.	+	.	transcript_id "PB.21.3/PB.21.4,PB.21.2"; gene_id "PIN_chr1:2678360-2696305W"; flanks "2684132^,2690433-"; structure "1-2^,3-4^"; splice_chain "2687684-2687747^,2687786-2687849^"; sources "Undefined,Undefined"; NMorMRNA "null"; degree "4"; dimension "2_3";
PIN_chr1	Undefined	as_event	2693603	2696303	.	+	.	transcript_id "PB.21.3,PB.21.1"; gene_id "PIN_chr1:2678360-2696305W"; flanks "2693603^,2696303]"; structure "1-,2-"; splice_chain "2693968-,2695412-"; sources "Undefined,Undefined"; NMorMRNA "null"; degree "4"; dimension "2_2";
PIN_chr1	Undefined	as_event	3162257	3166300	.	+	.	transcript_id "PB.30.1,PB.30.2/PB.30.3"; gene_id "PIN_chr1:3147452-3173481W"; flanks "3162257^,3166300-"; structure "1-2^4-8^,3-5^6-7^"; splice_chain "3163177-3163182^3164288-3164388^,3164282-3164288^3164306-3164370^"; sources "Undefined,Undefined"; NMorMRNA "null"; degree "4"; dimension "2_2";
PIN_chr1	Undefined	as_event	3260393	3263001	.	+	.	transcript_id "PB.32.2,PB.32.1"; gene_id "PIN_chr1:3243019-3267619W"; flanks "3260393^,3263001-"; structure "0,1-2^"; splice_chain ",3261349-3261381^"; sources "Undefined,Undefined"; NMorMRNA "null"; degree "4"; dimension "2_2";
PIN_chr1	Undefined	as_event	4369014	4372252	.	+	.	transcript_id "PB.50.2,PB.50.1"; gene_id "PIN_chr1:4366366-4382698W"; flanks "4369014-,4372252^"; structure "1^5-6^7-,2^3-4^8-"; splice_chain "4369179^4371753-4371798^4372149-,4369188^4369495-4369502^4372150-"; sources "Undefined,Undefined"; NMorMRNA "null"; degree "4"; dimension "2_2";
PIN_chr1	Undefined	as_event	4982330	4986128	.	+	.	transcript_id "PB.59.1,PB.59.2"; gene_id "PIN_chr1:4968329-4991946W"; flanks "4982330^,4986128-"; structure "0,1-2^"; splice_chain ",4982671-4982682^"; sources "Undefined,Undefined"; NMorMRNA "null"; degree "4"; dimension "2_2";
PIN_chr1	Undefined	as_event	4982253	4986128	.	+	.	transcript_id "PB.59.1,PB.59.4"; gene_id "PIN_chr1:4968329-4991946W"; flanks "4982253-,4986128-"; structure "1^,2^"; splice_chain "4982330^,4982334^"; sources "Undefined,Undefined"; NMorMRNA "null"; degree "4"; dimension "2_3";
PIN_chr1	Undefined	as_event	4982253	4986128	.	+	.	transcript_id "PB.59.2,PB.59.4"; gene_id "PIN_chr1:4968329-4991946W"; flanks "4982253-,4986128-"; structure "1^3-4^,2^"; splice_chain "4982330^4982671-4982682^,4982334^"; sources "Undefined,Undefined"; NMorMRNA "null"; degree "4"; dimension "2_3";
PIN_chr1	Undefined	as_event	5102831	5116626	.	+	.	transcript_id "PB.61.1,PB.61.3/PB.61.6"; gene_id "PIN_chr1:5098411-5125444W"; flanks "5102831-,5116626-"; structure "1^,2^3-4^"; splice_chain "5102950^,5102997^5116563-5116571^"; sources "Undefined,Undefined"; NMorMRNA "null"; degree "4"; dimension "2_2";
PIN_chr1	Undefined	as_event	5102997	5116842	.	+	.	transcript_id "PB.61.2,PB.61.3/PB.61.6"; gene_id "PIN_chr1:5098411-5125444W"; flanks "5102997^,5116842^"; structure "1-2^3-,4-5^6-"; splice_chain "5104867-5104882^5116547-,5116563-5116571^5116626-"; sources "Undefined,Undefined"; NMorMRNA "null"; degree "4"; dimension "2_2";
PIN_chr1	Undefined	as_event	5102950	5116842	.	+	.	transcript_id "PB.61.4/PB.61.5,PB.61.1"; gene_id "PIN_chr1:5098411-5125444W"; flanks "5102950^,5116842^"; structure "1-,2-"; splice_chain "5116622-,5116626-"; sources "Undefined,Undefined"; NMorMRNA "null"; degree "4"; dimension "2_2";
PIN_chr1	Undefined	as_event	5102831	5116842	.	+	.	transcript_id "PB.61.4/PB.61.5,PB.61.3/PB.61.6"; gene_id "PIN_chr1:5098411-5125444W"; flanks "5102831-,5116842^"; structure "1^5-,2^3-4^6-"; splice_chain "5102950^5116622-,5102997^5116563-5116571^5116626-"; sources "Undefined,Undefined"; NMorMRNA "null"; degree "4"; dimension "2_4";
PIN_chr1	Undefined	as_event	5102831	5116842	.	+	.	transcript_id "PB.61.1,PB.61.2"; gene_id "PIN_chr1:5098411-5125444W"; flanks "5102831-,5116842^"; structure "1^6-,2^3-4^5-"; splice_chain "5102950^5116626-,5102997^5104867-5104882^5116547-"; sources "Undefined,Undefined"; NMorMRNA "null"; degree "4"; dimension "2_4";
PIN_chr1	Undefined	as_event	5102831	5116842	.	+	.	transcript_id "PB.61.4/PB.61.5,PB.61.2"; gene_id "PIN_chr1:5098411-5125444W"; flanks "5102831-,5116842^"; structure "1^6-,2^3-4^5-"; splice_chain "5102950^5116622-,5102997^5104867-5104882^5116547-"; sources "Undefined,Undefined"; NMorMRNA "null"; degree "4"; dimension "2_4";
PIN_chr1	Undefined	as_event	5102950	5118015	.	+	.	transcript_id "PB.61.1,PB.61.7"; gene_id "PIN_chr1:5098411-5125444W"; flanks "5102950^,5118015^"; structure "1-2^8-9^12-,3-4^5-6^7-10^11-"; splice_chain "5116626-5116842^5117609-5117636^5117971-,5116906-5116961^5117505-5117511^5117564-5117637^5117970-"; sources "Undefined,Undefined"; NMorMRNA "null"; degree "4"; dimension "2_3";
PIN_chr1	Undefined	as_event	5102950	5118015	.	+	.	transcript_id "PB.61.4/PB.61.5,PB.61.7"; gene_id "PIN_chr1:5098411-5125444W"; flanks "5102950^,5118015^"; structure "1-2^8-9^12-,3-4^5-6^7-10^11-"; splice_chain "5116622-5116842^5117609-5117636^5117971-,5116906-5116961^5117505-5117511^5117564-5117637^5117970-"; sources "Undefined,Undefined"; NMorMRNA "null"; degree "4"; dimension "2_3";
PIN_chr1	Undefined	as_event	5102831	5118015	.	+	.	transcript_id "PB.61.7,PB.61.2"; gene_id "PIN_chr1:5098411-5125444W"; flanks "5102831-,5118015^"; structure "1^7-8^9-10^11-14^15-,2^3-4^5-6^12-13^16-"; splice_chain "5102950^5116906-5116961^5117505-5117511^5117564-5117637^5117970-,5102997^5104867-5104882^5116547-5116842^5117609-5117636^5117971-"; sources "Undefined,Undefined"; NMorMRNA "null"; degree "4"; dimension "2_4";
PIN_chr1	Undefined	as_event	5117636	5118760	.	+	.	transcript_id "PB.61.1/PB.61.2/PB.61.4/PB.61.5,PB.61.3/PB.61.6"; gene_id "PIN_chr1:5098411-5125444W"; flanks "5117636^,5118760^"; structure "1-2^4-,3-"; splice_chain "5117971-5118015^5118552-,5118514-"; sources "Undefined,Undefined"; NMorMRNA "null"; degree "4"; dimension "2_2";
PIN_chr1	Undefined	as_event	5102831	5118760	.	+	.	transcript_id "PB.61.7,PB.61.3/PB.61.6"; gene_id "PIN_chr1:5098411-5125444W"; flanks "5102831-,5118760^"; structure "1^7-8^9-10^11-14^15-16^18-,2^3-4^5-6^12-13^17-"; splice_chain "5102950^5116906-5116961^5117505-5117511^5117564-5117637^5117970-5118015^5118552-,5102997^5116563-5116571^5116626-5116842^5117609-5117636^5118514-"; sources "Undefined,Undefined"; NMorMRNA "null"; degree "4"; dimension "…
PIN_chr1	Undefined	as_event	5120172	5125442	.	+	.	transcript_id "PB.61.6,PB.61.2"; gene_id "PIN_chr1:5098411-5125444W"; flanks "5120172^,5125442]"; structure "1-,2-"; splice_chain "5122978-,5122993-"; sources "Undefined,Undefined"; NMorMRNA "null"; degree "4"; dimension "2_2";
PIN_chr1	Undefined	as_event	5120172	5125444	.	+	.	transcript_id "PB.61.5,PB.61.3"; gene_id "PIN_chr1:5098411-5125444W"; flanks "5120172^,5125444]"; structure "1-,2-"; splice_chain "5122978-,5122993-"; sources "Undefined,Undefined"; NMorMRNA "null"; degree "4"; dimension "2_2";
PIN_chr1	Undefined	as_event	6066216	6066350	.	+	.	transcript_id "PB.76.1/PB.76.2,PB.76.3"; gene_id "PIN_chr1:6042087-6094848W"; flanks "6066216-,6066350^"; structure "0,1^2-"; splice_chain ",6066249^6066320-"; sources "Undefined,Undefined"; NMorMRNA "null"; degree "4"; dimension "2_2";
PIN_chr1	Undefined	as_event	7449198	7453585	.	+	.	transcript_id "PB.96.1/PB.96.3/PB.96.4/PB.96.5,PB.96.2"; gene_id "PIN_chr1:7436045-7457297W"; flanks "7449198^,7453585-"; structure "0,1-2^"; splice_chain ",7449421-7449498^"; sources "Undefined,Undefined"; NMorMRNA "null"; degree "4"; dimension "2_2";
PIN_chr1	Undefined	as_event	7453585	7454442	.	+	.	transcript_id "PB.96.1/PB.96.2/PB.96.3,PB.96.4/PB.96.5"; gene_id "PIN_chr1:7436045-7457297W"; flanks "7453585-,7454442-"; structure "1^,2^"; splice_chain "7453658^,7453811^"; sources "Undefined,Undefined"; NMorMRNA "null"; degree "4"; dimension "2_2";
PIN_chr1	Undefined	as_event	7454939	7456365	.	+	.	transcript_id "PB.96.5,PB.96.1/PB.96.2/PB.96.3/PB.96.4"; gene_id "PIN_chr1:7436045-7457297W"; flanks "7454939^,7456365-"; structure "0,1-2^"; splice_chain ",7455243-7455440^"; sources "Undefined,Undefined"; NMorMRNA "null"; degree "4"; dimension "2_2";
PIN_chr1	Undefined	as_event	7456365	7457297	.	+	.	transcript_id "PB.96.3/PB.96.5,PB.96.1"; gene_id "PIN_chr1:7436045-7457297W"; flanks "7456365-,7457297]"; structure "0,1^2-"; splice_chain ",7456500^7456510-"; sources "Undefined,Undefined"; NMorMRNA "null"; degree "4"; dimension "2_2";
PIN_chr1	Undefined	as_event	7646274	7648204	.	+	.	transcript_id "PB.100.1,PB.100.2"; gene_id "PIN_chr1:7638123-7657358W"; flanks "7646274-,7648204-"; structure "1^,2^"; splice_chain "7646396^,7646420^"; sources "Undefined,Undefined"; NMorMRNA "null"; degree "4"; dimension "2_2";
PIN_chr1	Undefined	as_event	7723653	7726562	.	+	.	transcript_id "PB.101.5,PB.101.1/PB.101.2/PB.101.3/PB.101.4"; gene_id "PIN_chr1:7703916-7743973W"; flanks "7723653^,7726562^"; structure "1-,2-"; splice_chain "7724398-,7726442-"; sources "Undefined,Undefined"; NMorMRNA "null"; degree "4"; dimension "2_2";
PIN_chr1	Undefined	as_event	7726562	7730263	.	+	.	transcript_id "PB.101.1/PB.101.3/PB.101.5,PB.101.2/PB.101.4"; gene_id "PIN_chr1:7703916-7743973W"; flanks "7726562^,7730263^"; structure "1-,2-"; splice_chain "7729591-,7730107-"; sources "Undefined,Undefined"; NMorMRNA "null"; degree "4"; dimension "2_2";
PIN_chr1	Undefined	as_event	7734863	7738593	.	+	.	transcript_id "PB.101.2/PB.101.3,PB.101.1/PB.101.4/PB.101.5"; gene_id "PIN_chr1:7703916-7743973W"; flanks "7734863^,7738593-"; structure "0,1-2^"; splice_chain ",7736606-7736653^"; sources "Undefined,Undefined"; NMorMRNA "null"; degree "4"; dimension "2_2";
PIN_chr1	Undefined	as_event	8325090	8328015	.	+	.	transcript_id "PB.109.4,PB.109.1"; gene_id "PIN_chr1:8304455-8328061W"; flanks "8325090^,8328015-"; structure "0,1-2^"; splice_chain ",8325480-8325546^"; sources "Undefined,Undefined"; NMorMRNA "null"; degree "4"; dimension "2_3";
PIN_chr1	Undefined	as_event	8325090	8328015	.	+	.	transcript_id "PB.109.1,PB.109.5"; gene_id "PIN_chr1:8304455-8328061W"; flanks "8325090^,8328015-"; structure "1-2^,3-4^"; splice_chain "8325480-8325546^,8327152-8327218^"; sources "Undefined,Undefined"; NMorMRNA "null"; degree "4"; dimension "2_3";
PIN_chr1	Undefined	as_event	8325090	8328015	.	+	.	transcript_id "PB.109.4,PB.109.5"; gene_id "PIN_chr1:8304455-8328061W"; flanks "8325090^,8328015-"; structure "0,1-2^"; splice_chain ",8327152-8327218^"; sources "Undefined,Undefined"; NMorMRNA "null"; degree "4"; dimension "2_3";
PIN_chr1	Undefined	as_event	9027949	9028545	.	+	.	transcript_id "PB.119.3,PB.119.2"; gene_id "PIN_chr1:9006078-9031471W"; flanks "9027949^,9028545-"; structure "0,1-2^"; splice_chain ",9028137-9028400^"; sources "Undefined,Undefined"; NMorMRNA "null"; degree "4"; dimension "2_2";
PIN_chr1	Undefined	as_event	9327141	9330582	.	+	.	transcript_id "PB.125.3,PB.125.1"; gene_id "PIN_chr1:9319534-9330582W"; flanks "9327141-,9330582]"; structure "0,1^2-"; splice_chain ",9328210^9328773-"; sources "Undefined,Undefined"; NMorMRNA "null"; degree "4"; dimension "2_2";
PIN_chr1	Undefined	as_event	10031945	10034886	.	+	.	transcript_id "PB.131.2/PB.131.3,PB.131.1/PB.131.4"; gene_id "PIN_chr1:10030815-10046846W"; flanks "10031945^,10034886-"; structure "1-2^,3-4^"; splice_chain "10032889-10033049^,10034076-10034236^"; sources "Undefined,Undefined"; NMorMRNA "null"; degree "4"; dimension "2_2";
PIN_chr1	Undefined	as_event	10036594	10038978	.	+	.	transcript_id "PB.131.1/PB.131.3,PB.131.2/PB.131.4"; gene_id "PIN_chr1:10030815-10046846W"; flanks "10036594^,10038978-"; structure "1-2^,3-4^"; splice_chain "10036998-10037068^,10037755-10037825^"; sources "Undefined,Undefined"; NMorMRNA "null"; degree "4"; dimension "2_2";
PIN_chr1	Undefined	as_event	11035908	11037266	.	+	.	transcript_id "PB.142.1,PB.142.2"; gene_id "PIN_chr1:11029627-11037266W"; flanks "11035908-,11037266]"; structure "0,1^2-"; splice_chain ",11036380^11036396-"; sources "Undefined,Undefined"; NMorMRNA "null"; degree "4"; dimension "2_2";
PIN_chr1	Undefined	as_event	11699969	11700455	.	+	.	transcript_id "PB.150.1/PB.150.3,PB.150.2"; gene_id "PIN_chr1:11685919-11709726W"; flanks "11699969-,11700455-"; structure "1^3-4^,2^"; splice_chain "11700104^11700273-11700275^,11700107^"; sources "Undefined,Undefined"; NMorMRNA "null"; degree "4"; dimension "2_2";
PIN_chr1	Undefined	as_event	11704619	11707250	.	+	.	transcript_id "PB.150.1,PB.150.2/PB.150.3"; gene_id "PIN_chr1:11685919-11709726W"; flanks "11704619^,11707250^"; structure "1-2^3-4^5-,6-"; splice_chain "11704963-11705053^11705576-11705605^11707243-,11707250-"; sources "Undefined,Undefined"; NMorMRNA "null"; degree "4"; dimension "2_2";
PIN_chr1	Undefined	as_event	12123648	12124433	.	+	.	transcript_id "PB.156.1,PB.156.2"; gene_id "PIN_chr1:12120423-12127935W"; flanks "12123648-,12124433^"; structure "0,1^2-"; splice_chain ",12123829^12124298-"; sources "Undefined,Undefined"; NMorMRNA "null"; degree "4"; dimension "2_2";
PIN_chr1	Undefined	as_event	12214648	12215011	.	+	.	transcript_id "PB.158.1,PB.158.2"; gene_id "PIN_chr1:12212836-12216753W"; flanks "12214648^,12215011-"; structure "0,1-2^"; splice_chain ",12214794-12214827^"; sources "Undefined,Undefined"; NMorMRNA "null"; degree "4"; dimension "2_2";
PIN_chr1	Undefined	as_event	12215851	12216480	.	+	.	transcript_id "PB.158.2,PB.158.1"; gene_id "PIN_chr1:12212836-12216753W"; flanks "12215851-,12216480^"; structure "1^3-,2^4-"; splice_chain "12216164^12216201-,12216179^12216205-"; sources "Undefined,Undefined"; NMorMRNA "null"; degree "4"; dimension "2_2";
PIN_chr1	Undefined	as_event	13614026	13617925	.	+	.	transcript_id "PB.165.2,PB.165.1"; gene_id "PIN_chr1:13601492-13618399W"; flanks "13614026-,13617925-"; structure "1^3-5^,2^4-6^"; splice_chain "13614447^13616927-13617837^,13615169^13617649-13617850^"; sources "Undefined,Undefined"; NMorMRNA "null"; degree "4"; dimension "2_2";
PIN_chr1	Undefined	as_event	13614026	13618399	.	+	.	transcript_id "PB.165.3,PB.165.1"; gene_id "PIN_chr1:13601492-13618399W"; flanks "13614026-,13618399]"; structure "1^3-5^7-9^10-,2^4-6^8-"; splice_chain "13614144^13616604-13617828^13617920-13618019^13618059-,13615169^13617649-13617850^13617925-"; sources "Undefined,Undefined"; NMorMRNA "null"; degree "4"; dimension "2_3";
PIN_chr1	Undefined	as_event	13614026	13618399	.	+	.	transcript_id "PB.165.3,PB.165.2"; gene_id "PIN_chr1:13601492-13618399W"; flanks "13614026-,13618399]"; structure "1^3-5^7-9^10-,2^4-6^8-"; splice_chain "13614144^13616604-13617828^13617920-13618019^13618059-,13614447^13616927-13617837^13617925-"; sources "Undefined,Undefined"; NMorMRNA "null"; degree "4"; dimension "2_3";
PIN_chr1	Undefined	as_event	13829601	13831798	.	+	.	transcript_id "PB.169.10/PB.169.2/PB.169.3/PB.169.8/PB.169.9,PB.169.1/PB.169.4/PB.169.5/PB.169.6/PB.169.7"; gene_id "PIN_chr1:13825190-13840096W"; flanks "13829601^,13831798-"; structure "0,1-2^"; splice_chain ",13830762-13830779^"; sources "Undefined,Undefined"; NMorMRNA "null"; degree "4"; dimension "2_2";
PIN_chr1	Undefined	as_event	13832724	13834394	.	+	.	transcript_id "PB.169.1/PB.169.10/PB.169.3/PB.169.4/PB.169.5/PB.169.6/PB.169.7/PB.169.8,PB.169.2/PB.169.9"; gene_id "PIN_chr1:13825190-13840096W"; flanks "13832724^,13834394-"; structure "0,1-2^"; splice_chain ",13833157-13833249^"; sources "Undefined,Undefined"; NMorMRNA "null"; degree "4"; dimension "2_2";
PIN_chr1	Undefined	as_event	13834394	13835858	.	+	.	transcript_id "PB.169.1/PB.169.10/PB.169.5/PB.169.7/PB.169.8/PB.169.9,PB.169.2/PB.169.3/PB.169.4/PB.169.6"; gene_id "PIN_chr1:13825190-13840096W"; flanks "13834394-,13835858-"; structure "1^,2^"; splice_chain "13834841^,13834979^"; sources "Undefined,Undefined"; NMorMRNA "null"; degree "4"; dimension "2_2";
PIN_chr1	Undefined	as_event	13835898	13839089	.	+	.	transcript_id "PB.169.1/PB.169.10/PB.169.2/PB.169.3/PB.169.4/PB.169.5/PB.169.8/PB.169.9,PB.169.6/PB.169.7"; gene_id "PIN_chr1:13825190-13840096W"; flanks "13835898^,13839089-"; structure "0,1-2^"; splice_chain ",13836607-13838174^"; sources "Undefined,Undefined"; NMorMRNA "null"; degree "4"; dimension "2_2";
PIN_chr1	Undefined	as_event	15207342	15208247	.	+	.	transcript_id "PB.190.2,PB.190.1"; gene_id "PIN_chr1:15198525-15209375W"; flanks "15207342^,15208247-"; structure "1-3^4-5^7-8^,2-6^"; splice_chain "15207893-15207899^15207928-15207933^15207950-15207955^,15207899-15207945^"; sources "Undefined,Undefined"; NMorMRNA "null"; degree "4"; dimension "2_3";
PIN_chr1	Undefined	as_event	15207342	15208247	.	+	.	transcript_id "PB.190.1,PB.190.3"; gene_id "PIN_chr1:15198525-15209375W"; flanks "15207342^,15208247-"; structure "1-3^,2-4^5-6^7-8^"; splice_chain "15207899-15207945^,15207945-15207950^15207977-15207982^15208211-15208216^"; sources "Undefined,Undefined"; NMorMRNA "null"; degree "4"; dimension "2_3";
PIN_chr1	Undefined	as_event	15207342	15208247	.	+	.	transcript_id "PB.190.2,PB.190.3"; gene_id "PIN_chr1:15198525-15209375W"; flanks "15207342^,15208247-"; structure "1-2^3-4^6-8^,5-7^9-10^11-12^"; splice_chain "15207893-15207899^15207928-15207933^15207950-15207955^,15207945-15207950^15207977-15207982^15208211-15208216^"; sources "Undefined,Undefined"; NMorMRNA "null"; degree "4"; dimension "2_3";
PIN_chr1	Undefined	as_event	15318560	15321939	.	+	.	transcript_id "PB.193.2,PB.193.1"; gene_id "PIN_chr1:15306216-15325247W"; flanks "15318560^,15321939-"; structure "0,1-2^"; splice_chain ",15319771-15319815^"; sources "Undefined,Undefined"; NMorMRNA "null"; degree "4"; dimension "2_3";
PIN_chr1	Undefined	as_event	15318560	15321939	.	+	.	transcript_id "PB.193.1,PB.193.3"; gene_id "PIN_chr1:15306216-15325247W"; flanks "15318560^,15321939-"; structure "1-2^,3-4^"; splice_chain "15319771-15319815^,15319999-15320034^"; sources "Undefined,Undefined"; NMorMRNA "null"; degree "4"; dimension "2_3";
PIN_chr1	Undefined	as_event	15318560	15321939	.	+	.	transcript_id "PB.193.2,PB.193.3"; gene_id "PIN_chr1:15306216-15325247W"; flanks "15318560^,15321939-"; structure "0,1-2^"; splice_chain ",15319999-15320034^"; sources "Undefined,Undefined"; NMorMRNA "null"; degree "4"; dimension "2_3";
PIN_chr1	Undefined	as_event	15361059	15361697	.	+	.	transcript_id "PB.195.1,PB.195.2"; gene_id "PIN_chr1:15358549-15365508W"; flanks "15361059^,15361697^"; structure "1-,2-"; splice_chain "15361466-,15361488-"; sources "Undefined,Undefined"; NMorMRNA "null"; degree "4"; dimension "2_2";
PIN_chr1	Undefined	as_event	15799162	15799956	.	+	.	transcript_id "PB.203.1,PB.203.2/PB.203.4"; gene_id "PIN_chr1:15789566-15807008W"; flanks "15799162-,15799956^"; structure "0,1^2-"; splice_chain ",15799665^15799856-"; sources "Undefined,Undefined"; NMorMRNA "null"; degree "4"; dimension "2_2";
PIN_chr1	Undefined	as_event	17127762	17129185	.	+	.	transcript_id "PB.217.1/PB.217.2,PB.217.3"; gene_id "PIN_chr1:17095261-17134115W"; flanks "17127762-,17129185-"; structure "1^,2^"; splice_chain "17127878^,17128049^"; sources "Undefined,Undefined"; NMorMRNA "null"; degree "4"; dimension "2_2";
PIN_chr1	Undefined	as_event	18578971	18582076	.	+	.	transcript_id "PB.240.2,PB.240.3"; gene_id "PIN_chr1:18533283-18588206W"; flanks "18578971^,18582076-"; structure "0,1-2^3-4^"; splice_chain ",18579499-18579615^18580314-18580484^"; sources "Undefined,Undefined"; NMorMRNA "null"; degree "4"; dimension "2_2";
PIN_chr1	Undefined	as_event	18580314	18586335	.	+	.	transcript_id "PB.240.1,PB.240.3"; gene_id "PIN_chr1:18533283-18588206W"; flanks "18580314-,18586335-"; structure "1^5-6^7-8^,2^3-4^9-10^11-12^"; splice_chain "18580469^18582775-18582782^18582928-18582937^,18580484^18582076-18582208^18583139-18583146^18583172-18583179^"; sources "Undefined,Undefined"; NMorMRNA "null"; degree "4"; dimension "2_2";
PIN_chr1	Undefined	as_event	18578971	18586335	.	+	.	transcript_id "PB.240.1,PB.240.2"; gene_id "PIN_chr1:18533283-18588206W"; flanks "18578971^,18586335-"; structure "1-2^3-4^7-8^9-10^,5-6^11-12^13-14^"; splice_chain "18579499-18579615^18580314-18580469^18582775-18582782^18582928-18582937^,18582076-18582208^18583139-18583146^18583172-18583179^"; sources "Undefined,Undefined"; NMorMRNA "null"; degree "4"; dimension "2_3";
PIN_chr1	Undefined	as_event	19444078	19448522	.	+	.	transcript_id "PB.249.1,PB.249.2"; gene_id "PIN_chr1:19425871-19452755W"; flanks "19444078^,19448522-"; structure "0,1-2^"; splice_chain ",19445582-19445608^"; sources "Undefined,Undefined"; NMorMRNA "null"; degree "4"; dimension "2_2";
PIN_chr1	Undefined	as_event	21290002	21291681	.	+	.	transcript_id "PB.275.1,PB.275.2"; gene_id "PIN_chr1:21286850-21291681W"; flanks "21290002-,21291681]"; structure "0,1^2-"; splice_chain ",21290897^21291082-"; sources "Undefined,Undefined"; NMorMRNA "null"; degree "4"; dimension "2_2";
PIN_chr1	Undefined	as_event	21372698	21377169	.	+	.	transcript_id "PB.276.2,PB.276.1"; gene_id "PIN_chr1:21362379-21386908W"; flanks "21372698-,21377169^"; structure "1^8-,2^3-4^5-6^7-"; splice_chain "21372819^21376982-,21372848^21373907-21373923^21374025-21374260^21376981-"; sources "Undefined,Undefined"; NMorMRNA "null"; degree "4"; dimension "2_2";
PIN_chr1	Undefined	as_event	21522690	21524079	.	+	.	transcript_id "PB.278.2,PB.278.1"; gene_id "PIN_chr1:21512212-21527888W"; flanks "21522690^,21524079-"; structure "0,1-2^"; splice_chain ",21523561-21523650^"; sources "Undefined,Undefined"; NMorMRNA "null"; degree "4"; dimension "2_2";
PIN_chr1	Undefined	as_event	21629597	21629879	.	+	.	transcript_id "PB.279.1/PB.279.2,PB.279.4"; gene_id "PIN_chr1:21609946-21638695W"; flanks "21629597-,21629879-"; structure "1^,2^"; splice_chain "21629747^,21629751^"; sources "Undefined,Undefined"; NMorMRNA "null"; degree "4"; dimension "2_2";
PIN_chr1	Undefined	as_event	21626461	21629879	.	+	.	transcript_id "PB.279.5/PB.279.6,PB.279.1/PB.279.2"; gene_id "PIN_chr1:21609946-21638695W"; flanks "21626461^,21629879-"; structure "0,1-2^"; splice_chain ",21629597-21629747^"; sources "Undefined,Undefined"; NMorMRNA "null"; degree "4"; dimension "2_3";
PIN_chr1	Undefined	as_event	21626461	21629879	.	+	.	transcript_id "PB.279.5/PB.279.6,PB.279.4"; gene_id "PIN_chr1:21609946-21638695W"; flanks "21626461^,21629879-"; structure "0,1-2^"; splice_chain ",21629597-21629751^"; sources "Undefined,Undefined"; NMorMRNA "null"; degree "4"; dimension "2_3";
PIN_chr1	Undefined	as_event	21632686	21637333	.	+	.	transcript_id "PB.279.1,PB.279.2/PB.279.6"; gene_id "PIN_chr1:21609946-21638695W"; flanks "21632686^,21637333-"; structure "0,1-2^"; splice_chain ",21635034-21635094^"; sources "Undefined,Undefined"; NMorMRNA "null"; degree "4"; dimension "2_2";
PIN_chr1	Undefined	as_event	21632686	21638693	.	+	.	transcript_id "PB.279.5,PB.279.1"; gene_id "PIN_chr1:21609946-21638695W"; flanks "21632686^,21638693]"; structure "1-,2-"; splice_chain "21636831-,21637333-"; sources "Undefined,Undefined"; NMorMRNA "null"; degree "4"; dimension "2_2";
PIN_chr1	Undefined	as_event	21753466	21754789	.	+	.	transcript_id "PB.282.3,PB.282.2"; gene_id "PIN_chr1:21746154-21757287W"; flanks "21753466^,21754789^"; structure "1-2^4-,3-"; splice_chain "21754591-21754596^21754628-,21754617-"; sources "Undefined,Undefined"; NMorMRNA "null"; degree "4"; dimension "2_2";
PIN_chr1	Undefined	as_event	21753299	21754789	.	+	.	transcript_id "PB.282.1/PB.282.4/PB.282.5,PB.282.2"; gene_id "PIN_chr1:21746154-21757287W"; flanks "21753299-,21754789^"; structure "1^4-,2^3-"; splice_chain "21753461^21754638-,21753466^21754617-"; sources "Undefined,Undefined"; NMorMRNA "null"; degree "4"; dimension "2_3";
PIN_chr1	Undefined	as_event	21753299	21754789	.	+	.	transcript_id "PB.282.1/PB.282.4/PB.282.5,PB.282.3"; gene_id "PIN_chr1:21746154-21757287W"; flanks "21753299-,21754789^"; structure "1^6-,2^3-4^5-"; splice_chain "21753461^21754638-,21753466^21754591-21754596^21754628-"; sources "Undefined,Undefined"; NMorMRNA "null"; degree "4"; dimension "2_3";
PIN_chr1	Undefined	as_event	21755149	21755992	.	+	.	transcript_id "PB.282.2,PB.282.3"; gene_id "PIN_chr1:21746154-21757287W"; flanks "21755149-,21755992^"; structure "0,1^2-"; splice_chain ",21755561^21755593-"; sources "Undefined,Undefined"; NMorMRNA "null"; degree "4"; dimension "2_2";
PIN_chr1	Undefined	as_event	21755149	21756908	.	+	.	transcript_id "PB.282.1,PB.282.2"; gene_id "PIN_chr1:21746154-21757287W"; flanks "21755149-,21756908]"; structure "0,1^2-3^4-"; splice_chain ",21755992^21756369-21756525^21756550-"; sources "Undefined,Undefined"; NMorMRNA "null"; degree "4"; dimension "2_2";
PIN_chr1	Undefined	as_event	22949294	22949359	.	+	.	transcript_id "PB.296.2,PB.296.1"; gene_id "PIN_chr1:22934941-22952522W"; flanks "22949294^,22949359^"; structure "1-,2-"; splice_chain "22949350-,22949359-"; sources "Undefined,Undefined"; NMorMRNA "null"; degree "4"; dimension "2_2";
PIN_chr1	Undefined	as_event	22992044	22992639	.	+	.	transcript_id "PB.297.2,PB.297.1"; gene_id "PIN_chr1:22965099-23001498W"; flanks "22992044-,22992639-"; structure "1^7-8^9-10^11-12^,2^3-4^5-6^"; splice_chain "22992118^22992444-22992460^22992507-22992507^22992528-22992533^,22992153^22992358-22992370^22992392-22992400^"; sources "Undefined,Undefined"; NMorMRNA "null"; degree "4"; dimension "2_2";
PIN_chr1	Undefined	as_event	24088392	24091476	.	+	.	transcript_id "PB.317.2,PB.317.3"; gene_id "PIN_chr1:24088371-24098564W"; flanks "24088392[,24091476-"; structure "1^,2^"; splice_chain "24088479^,24088494^"; sources "Undefined,Undefined"; NMorMRNA "null"; degree "4"; dimension "2_2";
PIN_chr1	Undefined	as_event	24096828	24098562	.	+	.	transcript_id "PB.317.4,PB.317.1"; gene_id "PIN_chr1:24088371-24098564W"; flanks "24096828-,24098562]"; structure "1^3-,2^4-"; splice_chain "24097128^24097182-,24097137^24097191-"; sources "Undefined,Undefined"; NMorMRNA "null"; degree "4"; dimension "2_2";
PIN_chr1	Undefined	as_event	24146028	24149965	.	+	.	transcript_id "PB.318.3,PB.318.1/PB.318.2"; gene_id "PIN_chr1:24139979-24154781W"; flanks "24146028^,24149965-"; structure "1-2^,3-4^"; splice_chain "24148946-24149099^,24149209-24149362^"; sources "Undefined,Undefined"; NMorMRNA "null"; degree "4"; dimension "2_2";
PIN_chr1	Undefined	as_event	24388872	24390203	.	+	.	transcript_id "PB.320.1/PB.320.2,PB.320.5"; gene_id "PIN_chr1:24386585-24400069W"; flanks "24388872-,24390203-"; structure "1^3-4^,2^5-6^"; splice_chain "24389133^24389996-24390001^,24389139^24390123-24390128^"; sources "Undefined,Undefined"; NMorMRNA "null"; degree "4"; dimension "2_2";
PIN_chr1	Undefined	as_event	24389133	24390668	.	+	.	transcript_id "PB.320.1/PB.320.2,PB.320.4"; gene_id "PIN_chr1:24386585-24400069W"; flanks "24389133^,24390668-"; structure "1-2^9-10^,3-4^5-6^7-8^"; splice_chain "24389996-24390001^24390203-24390256^,24390117-24390122^24390152-24390159^24390192-24390194^"; sources "Undefined,Undefined"; NMorMRNA "null"; degree "4"; dimension "2_2";
PIN_chr1	Undefined	as_event	24388872	24390668	.	+	.	transcript_id "PB.320.4,PB.320.5"; gene_id "PIN_chr1:24386585-24400069W"; flanks "24388872-,24390668-"; structure "1^3-4^7-8^9-10^,2^5-6^11-12^"; splice_chain "24389133^24390117-24390122^24390152-24390159^24390192-24390194^,24389139^24390123-24390128^24390203-24390256^"; sources "Undefined,Undefined"; NMorMRNA "null"; degree "4"; dimension "2_3";
PIN_chr1	Undefined	as_event	24390668	24391243	.	+	.	transcript_id "PB.320.1,PB.320.2/PB.320.4/PB.320.5"; gene_id "PIN_chr1:24386585-24400069W"; flanks "24390668-,24391243^"; structure "0,1^2-"; splice_chain ",24390806^24391078-"; sources "Undefined,Undefined"; NMorMRNA "null"; degree "4"; dimension "2_2";
PIN_chr1	Undefined	as_event	24393528	24396885	.	+	.	transcript_id "PB.320.1/PB.320.2/PB.320.5,PB.320.4"; gene_id "PIN_chr1:24386585-24400069W"; flanks "24393528^,24396885-"; structure "0,1-2^"; splice_chain ",24394336-24394362^"; sources "Undefined,Undefined"; NMorMRNA "null"; degree "4"; dimension "2_2";
PIN_chr1	Undefined	as_event	24493839	24499661	.	+	.	transcript_id "PB.323.2,PB.323.1"; gene_id "PIN_chr1:24489528-24516273W"; flanks "24493839^,24499661-"; structure "0,1-2^"; splice_chain ",24497415-24497510^"; sources "Undefined,Undefined"; NMorMRNA "null"; degree "4"; dimension "2_2";
PIN_chr1	Undefined	as_event	24631252	24635015	.	+	.	transcript_id "PB.324.1,PB.324.2"; gene_id "PIN_chr1:24620501-24646747W"; flanks "24631252^,24635015-"; structure "1-2^,3-4^"; splice_chain "24632357-24632456^,24634297-24634396^"; sources "Undefined,Undefined"; NMorMRNA "null"; degree "4"; dimension "2_2";
PIN_chr1	Undefined	as_event	24668935	24670695	.	+	.	transcript_id "PB.326.2,PB.326.1"; gene_id "PIN_chr1:24659726-24680793W"; flanks "24668935-,24670695-"; structure "1^3-4^,2^"; splice_chain "24669046^24669277-24669308^,24669078^"; sources "Undefined,Undefined"; NMorMRNA "null"; degree "4"; dimension "2_2";
PIN_chr1	Undefined	as_event	24679223	24680793	.	+	.	transcript_id "PB.326.1,PB.326.2"; gene_id "PIN_chr1:24659726-24680793W"; flanks "24679223-,24680793]"; structure "0,1^2-"; splice_chain ",24679694^24680015-"; sources "Undefined,Undefined"; NMorMRNA "null"; degree "4"; dimension "2_2";
PIN_chr1	Undefined	as_event	24805366	24807294	.	+	.	transcript_id "PB.329.3,PB.329.4"; gene_id "PIN_chr1:24792940-24807298W"; flanks "24805366-,24807294]"; structure "1^3-,2^4-"; splice_chain "24806404^24806474-,24806426^24806497-"; sources "Undefined,Undefined"; NMorMRNA "null"; degree "4"; dimension "2_2";
PIN_chr1	Undefined	as_event	24863210	24863757	.	+	.	transcript_id "PB.331.1,PB.331.2/PB.331.3/PB.331.4"; gene_id "PIN_chr1:24859223-24870809W"; flanks "24863210^,24863757^"; structure "1-2^4-,3-"; splice_chain "24863551-24863597^24863653-,24863606-"; sources "Undefined,Undefined"; NMorMRNA "null"; degree "4"; dimension "2_2";
PIN_chr1	Undefined	as_event	25489624	25492712	.	+	.	transcript_id "PB.343.2/PB.343.3/PB.343.5,PB.343.1/PB.343.4/PB.343.6/PB.343.7"; gene_id "PIN_chr1:25481768-25494749W"; flanks "25489624^,25492712^"; structure "1-,2-"; splice_chain "25492539-,25492587-"; sources "Undefined,Undefined"; NMorMRNA "null"; degree "4"; dimension "2_2";
PIN_chr1	Undefined	as_event	25745042	25746401	.	+	.	transcript_id "PB.346.1,PB.346.2"; gene_id "PIN_chr1:25735064-25758817W"; flanks "25745042^,25746401^"; structure "1-,2-"; splice_chain "25746020-,25746248-"; sources "Undefined,Undefined"; NMorMRNA "null"; degree "4"; dimension "2_2";
PIN_chr1	Undefined	as_event	26958166	26959865	.	+	.	transcript_id "PB.364.2/PB.364.3,PB.364.1"; gene_id "PIN_chr1:26948609-26975573W"; flanks "26958166^,26959865-"; structure "0,1-2^"; splice_chain ",26958607-26958669^"; sources "Undefined,Undefined"; NMorMRNA "null"; degree "4"; dimension "2_2";
PIN_chr1	Undefined	as_event	27120538	27121859	.	+	.	transcript_id "PB.365.1/PB.365.3,PB.365.2"; gene_id "PIN_chr1:27105908-27123456W"; flanks "27120538^,27121859-"; structure "0,1-2^"; splice_chain ",27120940-27120958^"; sources "Undefined,Undefined"; NMorMRNA "null"; degree "4"; dimension "2_2";
PIN_chr1	Undefined	as_event	27450212	27450796	.	+	.	transcript_id "PB.367.1,PB.367.5"; gene_id "PIN_chr1:27445931-27450953W"; flanks "27450212-,27450796^"; structure "0,1^2-"; splice_chain ",27450709^27450747-"; sources "Undefined,Undefined"; NMorMRNA "null"; degree "4"; dimension "2_2";
PIN_chr1	Undefined	as_event	29749744	29751142	.	+	.	transcript_id "PB.399.1/PB.399.3,PB.399.2"; gene_id "PIN_chr1:29747670-29756398W"; flanks "29749744-,29751142-"; structure "1^3-4^,2^"; splice_chain "29749854^29750964-29750966^,29749857^"; sources "Undefined,Undefined"; NMorMRNA "null"; degree "4"; dimension "2_2";
PIN_chr1	Undefined	as_event	29751928	29752213	.	+	.	transcript_id "PB.399.3,PB.399.1/PB.399.2"; gene_id "PIN_chr1:29747670-29756398W"; flanks "29751928-,29752213^"; structure "0,1^2-"; splice_chain ",29752167^29752193-"; sources "Undefined,Undefined"; NMorMRNA "null"; degree "4"; dimension "2_2";
PIN_chr1	Undefined	as_event	30759022	30761805	.	+	.	transcript_id "PB.410.3,PB.410.1/PB.410.2/PB.410.4/PB.410.5/PB.410.6"; gene_id "PIN_chr1:30756285-30795864W"; flanks "30759022-,30761805^"; structure "1^4-,2^3-"; splice_chain "30759065^30761701-,30759071^30761696-"; sources "Undefined,Undefined"; NMorMRNA "null"; degree "4"; dimension "2_2";
PIN_chr1	Undefined	as_event	30772583	30776841	.	+	.	transcript_id "PB.410.4/PB.410.5,PB.410.3"; gene_id "PIN_chr1:30756285-30795864W"; flanks "30772583^,30776841-"; structure "0,1-2^"; splice_chain ",30773400-30773414^"; sources "Undefined,Undefined"; NMorMRNA "null"; degree "4"; dimension "2_2";
PIN_chr1	Undefined	as_event	30773414	30781307	.	+	.	transcript_id "PB.410.1,PB.410.3"; gene_id "PIN_chr1:30756285-30795864W"; flanks "30773414^,30781307-"; structure "0,1-2^"; splice_chain ",30776841-30776861^"; sources "Undefined,Undefined"; NMorMRNA "null"; degree "4"; dimension "2_2";
PIN_chr1	Undefined	as_event	30773045	30781307	.	+	.	transcript_id "PB.410.2,PB.410.6"; gene_id "PIN_chr1:30756285-30795864W"; flanks "30773045-,30781307-"; structure "1^,2^"; splice_chain "30773124^,30773128^"; sources "Undefined,Undefined"; NMorMRNA "null"; degree "4"; dimension "2_2";
PIN_chr1	Undefined	as_event	30772583	30781307	.	+	.	transcript_id "PB.410.1,PB.410.4/PB.410.5"; gene_id "PIN_chr1:30756285-30795864W"; flanks "30772583^,30781307-"; structure "1-2^,3-4^"; splice_chain "30773400-30773414^,30776841-30776861^"; sources "Undefined,Undefined"; NMorMRNA "null"; degree "4"; dimension "2_3";
PIN_chr1	Undefined	as_event	30770278	30781307	.	+	.	transcript_id "PB.410.4/PB.410.5,PB.410.2"; gene_id "PIN_chr1:30756285-30795864W"; flanks "30770278^,30781307-"; structure "1-2^5-6^,3-4^"; splice_chain "30772504-30772583^30776841-30776861^,30773045-30773124^"; sources "Undefined,Undefined"; NMorMRNA "null"; degree "4"; dimension "2_5";
PIN_chr1	Undefined	as_event	30770278	30781307	.	+	.	transcript_id "PB.410.1,PB.410.2"; gene_id "PIN_chr1:30756285-30795864W"; flanks "30770278^,30781307-"; structure "1-2^5-6^,3-4^"; splice_chain "30772504-30772583^30773400-30773414^,30773045-30773124^"; sources "Undefined,Undefined"; NMorMRNA "null"; degree "4"; dimension "2_5";
PIN_chr1	Undefined	as_event	30770278	30781307	.	+	.	transcript_id "PB.410.3,PB.410.2"; gene_id "PIN_chr1:30756285-30795864W"; flanks "30770278^,30781307-"; structure "1-2^5-6^7-8^,3-4^"; splice_chain "30772504-30772583^30773400-30773414^30776841-30776861^,30773045-30773124^"; sources "Undefined,Undefined"; NMorMRNA "null"; degree "4"; dimension "2_5";
PIN_chr1	Undefined	as_event	30770278	30781307	.	+	.	transcript_id "PB.410.4/PB.410.5,PB.410.6"; gene_id "PIN_chr1:30756285-30795864W"; flanks "30770278^,30781307-"; structure "1-2^5-6^,3-4^"; splice_chain "30772504-30772583^30776841-30776861^,30773045-30773128^"; sources "Undefined,Undefined"; NMorMRNA "null"; degree "4"; dimension "2_5";
PIN_chr1	Undefined	as_event	30770278	30781307	.	+	.	transcript_id "PB.410.1,PB.410.6"; gene_id "PIN_chr1:30756285-30795864W"; flanks "30770278^,30781307-"; structure "1-2^5-6^,3-4^"; splice_chain "30772504-30772583^30773400-30773414^,30773045-30773128^"; sources "Undefined,Undefined"; NMorMRNA "null"; degree "4"; dimension "2_5";
PIN_chr1	Undefined	as_event	30770278	30781307	.	+	.	transcript_id "PB.410.3,PB.410.6"; gene_id "PIN_chr1:30756285-30795864W"; flanks "30770278^,30781307-"; structure "1-2^5-6^7-8^,3-4^"; splice_chain "30772504-30772583^30773400-30773414^30776841-30776861^,30773045-30773128^"; sources "Undefined,Undefined"; NMorMRNA "null"; degree "4"; dimension "2_5";
PIN_chr1	Undefined	as_event	30785703	30788260	.	+	.	transcript_id "PB.410.2,PB.410.10"; gene_id "PIN_chr1:30756285-30795864W"; flanks "30785703-,30788260^"; structure "1^3-,2^4-"; splice_chain "30785741^30788099-,30785742^30788105-"; sources "Undefined,Undefined"; NMorMRNA "null"; degree "4"; dimension "2_2";
PIN_chr1	Undefined	as_event	30785741	30790790	.	+	.	transcript_id "PB.410.1/PB.410.3/PB.410.4/PB.410.5/PB.410.6/PB.410.8/PB.410.9,PB.410.2"; gene_id "PIN_chr1:30756285-30795864W"; flanks "30785741^,30790790-"; structure "1-2^,3-4^"; splice_chain "30786989-30787150^,30788099-30788260^"; sources "Undefined,Undefined"; NMorMRNA "null"; degree "4"; dimension "2_2";
PIN_chr1	Undefined	as_event	30785703	30790790	.	+	.	transcript_id "PB.410.1/PB.410.3/PB.410.4/PB.410.5/PB.410.6/PB.410.8/PB.410.9,PB.410.10"; gene_id "PIN_chr1:30756285-30795864W"; flanks "30785703-,30790790-"; structure "1^3-4^,2^5-6^"; splice_chain "30785741^30786989-30787150^,30785742^30788105-30788260^"; sources "Undefined,Undefined"; NMorMRNA "null"; degree "4"; dimension "2_3";
PIN_chr1	Undefined	as_event	30793356	30794934	.	+	.	transcript_id "PB.410.1/PB.410.4,PB.410.9"; gene_id "PIN_chr1:30756285-30795864W"; flanks "30793356-,30794934^"; structure "1^3-5^6-,2^4-"; splice_chain "30793870^30794038-30794328^30794341-,30793878^30794045-"; sources "Undefined,Undefined"; NMorMRNA "null"; degree "4"; dimension "2_2";
PIN_chr1	Undefined	as_event	30793356	30795863	.	+	.	transcript_id "PB.410.5,PB.410.8"; gene_id "PIN_chr1:30756285-30795864W"; flanks "30793356-,30795863]"; structure "1^3-,2^4-"; splice_chain "30793870^30794038-,30793878^30794045-"; sources "Undefined,Undefined"; NMorMRNA "null"; degree "4"; dimension "2_2";
PIN_chr1	Undefined	as_event	32313863	32318341	.	+	.	transcript_id "PB.441.2,PB.441.3"; gene_id "PIN_chr1:32313781-32318343W"; flanks "32313863[,32318341]"; structure "1^3-5^8-,2^4-6^7-"; splice_chain "32314514^32315406-32317372^32318014-,32315172^32316063-32317398^32318013-"; sources "Undefined,Undefined"; NMorMRNA "null"; degree "4"; dimension "2_2";
PIN_chr1	Undefined	as_event	33194802	33218260	.	+	.	transcript_id "PB.456.1,PB.456.2"; gene_id "PIN_chr1:33194353-33237263W"; flanks "33194802^,33218260-"; structure "0,1-2^3-4^"; splice_chain ",33210834-33210857^33218141-33218146^"; sources "Undefined,Undefined"; NMorMRNA "null"; degree "4"; dimension "2_2";
PIN_chr1	Undefined	as_event	33213368	33220231	.	+	.	transcript_id "PB.456.7,PB.456.9"; gene_id "PIN_chr1:33194353-33237263W"; flanks "33213368-,33220231-"; structure "1^9-10^11-12^,2^3-4^5-6^7-8^"; splice_chain "33213368^33219214-33219219^33219695-33219698^,33213403^33213464-33213464^33217282-33217287^33218260-33218337^"; sources "Undefined,Undefined"; NMorMRNA "null"; degree "4"; dimension "2_2";
PIN_chr1	Undefined	as_event	33194802	33220231	.	+	.	transcript_id "PB.456.4,PB.456.1"; gene_id "PIN_chr1:33194353-33237263W"; flanks "33194802^,33220231-"; structure "1-2^3-4^5-6^7-8^,9-10^"; splice_chain "33198809-33198828^33200237-33200242^33200396-33200396^33200422-33200427^,33218260-33218337^"; sources "Undefined,Undefined"; NMorMRNA "null"; degree "4"; dimension "2_3";
PIN_chr1	Undefined	as_event	33194802	33220231	.	+	.	transcript_id "PB.456.4,PB.456.2"; gene_id "PIN_chr1:33194353-33237263W"; flanks "33194802^,33220231-"; structure "1-2^3-4^5-6^7-8^,9-10^11-12^13-14^"; splice_chain "33198809-33198828^33200237-33200242^33200396-33200396^33200422-33200427^,33210834-33210857^33218141-33218146^33218260-33218337^"; sources "Undefined,Undefined"; NMorMRNA "null"; degree "4"; dimension "2_3";
PIN_chr1	Undefined	as_event	33213464	33220368	.	+	.	transcript_id "PB.456.9,PB.456.8"; gene_id "PIN_chr1:33194353-33237263W"; flanks "33213464-,33220368^"; structure "1^9-10^11-12^14-,2^3-4^5-6^7-8^13-"; splice_chain "33213464^33217282-33217287^33218260-33218337^33220231-,33213469^33213482-33213488^33214073-33214079^33214110-33214115^33220230-"; sources "Undefined,Undefined"; NMorMRNA "null"; degree "4"; dimension "2_2";
PIN_chr1	Undefined	as_event	33213368	33220368	.	+	.	transcript_id "PB.456.7,PB.456.8"; gene_id "PIN_chr1:33194353-33237263W"; flanks "33213368-,33220368^"; structure "1^11-12^13-14^16-,2^3-4^5-6^7-8^9-10^15-"; splice_chain "33213368^33219214-33219219^33219695-33219698^33220231-,33213403^33213464-33213469^33213482-33213488^33214073-33214079^33214110-33214115^33220230-"; sources "Undefined,Undefined"; NMorMRNA "null"; degree "4"; dimension "2_3";
PIN_chr1	Undefined	as_event	33210834	33220368	.	+	.	transcript_id "PB.456.2,PB.456.3/PB.456.6"; gene_id "PIN_chr1:33194353-33237263W"; flanks "33210834-,33220368^"; structure "1^7-8^9-10^11-,2^3-4^5-6^12-"; splice_chain "33210857^33218141-33218146^33218260-33218337^33220231-,33210866^33210902-33210954^33210973-33210981^33220250-"; sources "Undefined,Undefined"; NMorMRNA "null"; degree "4"; dimension "2_2";
PIN_chr1	Undefined	as_event	33194802	33220368	.	+	.	transcript_id "PB.456.3/PB.456.6,PB.456.1"; gene_id "PIN_chr1:33194353-33237263W"; flanks "33194802^,33220368^"; structure "1-2^3-4^5-6^10-,7-8^9-"; splice_chain "33210834-33210866^33210902-33210954^33210973-33210981^33220250-,33218260-33218337^33220231-"; sources "Undefined,Undefined"; NMorMRNA "null"; degree "4"; dimension "2_4";
PIN_chr1	Undefined	as_event	33194802	33220368	.	+	.	transcript_id "PB.456.4,PB.456.3/PB.456.6"; gene_id "PIN_chr1:33194353-33237263W"; flanks "33194802^,33220368^"; structure "1-2^3-4^5-6^7-8^15-,9-10^11-12^13-14^16-"; splice_chain "33198809-33198828^33200237-33200242^33200396-33200396^33200422-33200427^33220231-,33210834-33210866^33210902-33210954^33210973-33210981^33220250-"; sources "Undefined,Undefined"; NMorMRNA "null"; degree "4"; dimension …
PIN_chr1	Undefined	as_event	33194614	33220368	.	+	.	transcript_id "PB.456.5,PB.456.1"; gene_id "PIN_chr1:33194353-33237263W"; flanks "33194614-,33220368^"; structure "1^3-4^5-6^7-8^9-10^11-14^15-,2^12-13^16-"; splice_chain "33194782^33196030-33196038^33196045-33196051^33217322-33217485^33217785-33217826^33217953-33219399^33219471-,33194802^33218260-33218337^33220231-"; sources "Undefined,Undefined"; NMorMRNA "null"; degree "4"; dimension "2_4";
PIN_chr1	Undefined	as_event	33194614	33220368	.	+	.	transcript_id "PB.456.5,PB.456.4"; gene_id "PIN_chr1:33194353-33237263W"; flanks "33194614-,33220368^"; structure "1^3-4^5-6^15-16^17-18^19-20^21-,2^7-8^9-10^11-12^13-14^22-"; splice_chain "33194782^33196030-33196038^33196045-33196051^33217322-33217485^33217785-33217826^33217953-33219399^33219471-,33194802^33198809-33198828^33200237-33200242^33200396-33200396^33200422-33200427^33220231-"; sources…
PIN_chr1	Undefined	as_event	33194614	33220368	.	+	.	transcript_id "PB.456.5,PB.456.2"; gene_id "PIN_chr1:33194353-33237263W"; flanks "33194614-,33220368^"; structure "1^3-4^5-6^9-10^11-12^13-18^19-,2^7-8^14-15^16-17^20-"; splice_chain "33194782^33196030-33196038^33196045-33196051^33217322-33217485^33217785-33217826^33217953-33219399^33219471-,33194802^33210834-33210857^33218141-33218146^33218260-33218337^33220231-"; sources "Undefined,Undefined"; …
PIN_chr1	Undefined	as_event	33222182	33228818	.	+	.	transcript_id "PB.456.1/PB.456.10/PB.456.12/PB.456.13/PB.456.2/PB.456.3/PB.456.8/PB.456.9,PB.456.15"; gene_id "PIN_chr1:33194353-33237263W"; flanks "33222182^,33228818-"; structure "1-2^,3-4^"; splice_chain "33225254-33225346^,33226931-33227007^"; sources "Undefined,Undefined"; NMorMRNA "null"; degree "4"; dimension "2_2";
PIN_chr1	Undefined	as_event	33222182	33230408	.	+	.	transcript_id "PB.456.11/PB.456.4/PB.456.7,PB.456.1/PB.456.10/PB.456.12/PB.456.13/PB.456.2/PB.456.3/PB.456.8/PB.456.9"; gene_id "PIN_chr1:33194353-33237263W"; flanks "33222182^,33230408-"; structure "0,1-2^3-4^"; splice_chain ",33225254-33225346^33228818-33228881^"; sources "Undefined,Undefined"; NMorMRNA "null"; degree "4"; dimension "2_3";
PIN_chr1	Undefined	as_event	33222182	33230408	.	+	.	transcript_id "PB.456.11/PB.456.4/PB.456.7,PB.456.15"; gene_id "PIN_chr1:33194353-33237263W"; flanks "33222182^,33230408-"; structure "0,1-2^3-4^"; splice_chain ",33226931-33227007^33228818-33228881^"; sources "Undefined,Undefined"; NMorMRNA "null"; degree "4"; dimension "2_3";
PIN_chr1	Undefined	as_event	33233660	33234787	.	+	.	transcript_id "PB.456.1/PB.456.10/PB.456.11/PB.456.15/PB.456.2/PB.456.3/PB.456.7/PB.456.8/PB.456.9,PB.456.12"; gene_id "PIN_chr1:33194353-33237263W"; flanks "33233660-,33234787-"; structure "1^,2^"; splice_chain "33233741^,33233745^"; sources "Undefined,Undefined"; NMorMRNA "null"; degree "4"; dimension "2_3";
PIN_chr1	Undefined	as_event	33233660	33234787	.	+	.	transcript_id "PB.456.1/PB.456.10/PB.456.11/PB.456.15/PB.456.2/PB.456.3/PB.456.7/PB.456.8/PB.456.9,PB.456.13/PB.456.4"; gene_id "PIN_chr1:33194353-33237263W"; flanks "33233660-,33234787-"; structure "1^,2^"; splice_chain "33233741^,33233762^"; sources "Undefined,Undefined"; NMorMRNA "null"; degree "4"; dimension "2_3";
PIN_chr1	Undefined	as_event	33233660	33234787	.	+	.	transcript_id "PB.456.12,PB.456.13/PB.456.4"; gene_id "PIN_chr1:33194353-33237263W"; flanks "33233660-,33234787-"; structure "1^,2^"; splice_chain "33233745^,33233762^"; sources "Undefined,Undefined"; NMorMRNA "null"; degree "4"; dimension "2_3";
PIN_chr1	Undefined	as_event	33234787	33237236	.	+	.	transcript_id "PB.456.2/PB.456.3/PB.456.4/PB.456.8/PB.456.9,PB.456.7"; gene_id "PIN_chr1:33194353-33237263W"; flanks "33234787-,33237236]"; structure "0,1^2-"; splice_chain ",33235968^33236012-"; sources "Undefined,Undefined"; NMorMRNA "null"; degree "4"; dimension "2_2";
PIN_chr1	Undefined	as_event	33277894	33279628	.	+	.	transcript_id "PB.458.3,PB.458.1/PB.458.2"; gene_id "PIN_chr1:33265614-33295483W"; flanks "33277894-,33279628-"; structure "1^5-6^,2^3-4^"; splice_chain "33278028^33278345-33278402^,33278056^33278216-33278243^"; sources "Undefined,Undefined"; NMorMRNA "null"; degree "4"; dimension "2_2";
PIN_chr1	Undefined	as_event	33294350	33295483	.	+	.	transcript_id "PB.458.1,PB.458.2"; gene_id "PIN_chr1:33265614-33295483W"; flanks "33294350-,33295483]"; structure "1^2-,3^4-"; splice_chain "33294995^33295001-,33295232^33295248-"; sources "Undefined,Undefined"; NMorMRNA "null"; degree "4"; dimension "2_2";
PIN_chr1	Undefined	as_event	33595212	33595322	.	+	.	transcript_id "PB.464.1,PB.464.2"; gene_id "PIN_chr1:33574600-33600596W"; flanks "33595212-,33595322-"; structure "1^,2^"; splice_chain "33595263^,33595267^"; sources "Undefined,Undefined"; NMorMRNA "null"; degree "4"; dimension "2_2";
PIN_chr1	Undefined	as_event	33754253	33754756	.	+	.	transcript_id "PB.468.1,PB.468.2"; gene_id "PIN_chr1:33742685-33758452W"; flanks "33754253-,33754756^"; structure "1^3-,2^4-"; splice_chain "33754621^33754674-,33754651^33754708-"; sources "Undefined,Undefined"; NMorMRNA "null"; degree "4"; dimension "2_2";
PIN_chr1	Undefined	as_event	33872053	33877304	.	+	.	transcript_id "PB.470.1,PB.470.2"; gene_id "PIN_chr1:33864198-33882232W"; flanks "33872053^,33877304-"; structure "0,1-2^"; splice_chain ",33874365-33874415^"; sources "Undefined,Undefined"; NMorMRNA "null"; degree "4"; dimension "2_2";
PIN_chr1	Undefined	as_event	34696518	34702455	.	+	.	transcript_id "PB.476.1/PB.476.3/PB.476.4,PB.476.2"; gene_id "PIN_chr1:34676762-34724830W"; flanks "34696518-,34702455-"; structure "1^,2^"; splice_chain "34696715^,34696721^"; sources "Undefined,Undefined"; NMorMRNA "null"; degree "4"; dimension "2_2";
PIN_chr1	Undefined	as_event	34707381	34708976	.	+	.	transcript_id "PB.476.1/PB.476.4/PB.476.5,PB.476.2/PB.476.3"; gene_id "PIN_chr1:34676762-34724830W"; flanks "34707381^,34708976-"; structure "0,1-2^"; splice_chain ",34707693-34707749^"; sources "Undefined,Undefined"; NMorMRNA "null"; degree "4"; dimension "2_2";
PIN_chr1	Undefined	as_event	34709903	34711533	.	+	.	transcript_id "PB.476.1/PB.476.2/PB.476.3/PB.476.4,PB.476.5"; gene_id "PIN_chr1:34676762-34724830W"; flanks "34709903^,34711533-"; structure "0,1-2^"; splice_chain ",34710376-34710408^"; sources "Undefined,Undefined"; NMorMRNA "null"; degree "4"; dimension "2_2";
PIN_chr1	Undefined	as_event	36682480	36687474	.	+	.	transcript_id "PB.499.2,PB.499.3"; gene_id "PIN_chr1:36671185-36687474W"; flanks "36682480-,36687474]"; structure "1^6-,2^3-4^5-"; splice_chain "36684263^36687078-,36684291^36685396-36685412^36687076-"; sources "Undefined,Undefined"; NMorMRNA "null"; degree "4"; dimension "2_2";
PIN_chr1	Undefined	as_event	36777774	36785636	.	+	.	transcript_id "PB.503.1,PB.503.2"; gene_id "PIN_chr1:36777682-36813688W"; flanks "36777774^,36785636^"; structure "1-,2-"; splice_chain "36785408-,36785436-"; sources "Undefined,Undefined"; NMorMRNA "null"; degree "4"; dimension "2_2";
PIN_chr1	Undefined	as_event	36785636	36790314	.	+	.	transcript_id "PB.503.2,PB.503.1"; gene_id "PIN_chr1:36777682-36813688W"; flanks "36785636^,36790314-"; structure "1-2^3-4^,5-6^7-8^"; splice_chain "36786379-36786556^36787078-36787151^,36787874-36788051^36788573-36788646^"; sources "Undefined,Undefined"; NMorMRNA "null"; degree "4"; dimension "2_2";
PIN_chr1	Undefined	as_event	36870300	36873960	.	+	.	transcript_id "PB.504.2,PB.504.1"; gene_id "PIN_chr1:36870300-36882765W"; flanks "36870300[,36873960-"; structure "1^,2^"; splice_chain "36870381^,36870421^"; sources "Undefined,Undefined"; NMorMRNA "null"; degree "4"; dimension "2_2";
PIN_chr1	Undefined	as_event	36881395	36882473	.	+	.	transcript_id "PB.504.2,PB.504.1"; gene_id "PIN_chr1:36870300-36882765W"; flanks "36881395-,36882473^"; structure "1^3-,2^4-"; splice_chain "36882295^36882353-,36882305^36882363-"; sources "Undefined,Undefined"; NMorMRNA "null"; degree "4"; dimension "2_2";
PIN_chr1	Undefined	as_event	37497955	37499439	.	+	.	transcript_id "PB.513.1,PB.513.2"; gene_id "PIN_chr1:37487786-37500985W"; flanks "37497955^,37499439-"; structure "0,1-2^"; splice_chain ",37498904-37498999^"; sources "Undefined,Undefined"; NMorMRNA "null"; degree "4"; dimension "2_2";
PIN_chr1	Undefined	as_event	39193177	39196682	.	+	.	transcript_id "PB.533.2/PB.533.3,PB.533.1/PB.533.4"; gene_id "PIN_chr1:39185644-39199208W"; flanks "39193177^,39196682-"; structure "0,1-2^"; splice_chain ",39194688-39194709^"; sources "Undefined,Undefined"; NMorMRNA "null"; degree "4"; dimension "2_2";
PIN_chr1	Undefined	as_event	39652308	39653761	.	+	.	transcript_id "PB.537.1/PB.537.3,PB.537.2"; gene_id "PIN_chr1:39643491-39677467W"; flanks "39652308^,39653761-"; structure "1-2^,3-4^"; splice_chain "39652557-39652622^,39652938-39653003^"; sources "Undefined,Undefined"; NMorMRNA "null"; degree "4"; dimension "2_2";
PIN_chr1	Undefined	as_event	39657182	39669287	.	+	.	transcript_id "PB.537.3,PB.537.2"; gene_id "PIN_chr1:39643491-39677467W"; flanks "39657182^,39669287-"; structure "1-2^,3-4^"; splice_chain "39667590-39667685^,39667764-39667859^"; sources "Undefined,Undefined"; NMorMRNA "null"; degree "4"; dimension "2_2";
PIN_chr1	Undefined	as_event	40586394	40593247	.	+	.	transcript_id "PB.546.2,PB.546.1"; gene_id "PIN_chr1:40575072-40605928W"; flanks "40586394^,40593247^"; structure "1-2^3-4^5-6^9-,7-8^10-"; splice_chain "40586491-40586496^40586536-40586541^40586552-40586559^40593146-,40592965-40593060^40593147-"; sources "Undefined,Undefined"; NMorMRNA "null"; degree "4"; dimension "2_2";
PIN_chr1	Undefined	as_event	41843472	41844714	.	+	.	transcript_id "PB.566.2,PB.566.1"; gene_id "PIN_chr1:41841917-41869194W"; flanks "41843472-,41844714-"; structure "1^,2^"; splice_chain "41843630^,41843648^"; sources "Undefined,Undefined"; NMorMRNA "null"; degree "4"; dimension "2_2";
PIN_chr1	Undefined	as_event	43668843	43670129	.	+	.	transcript_id "PB.588.3,PB.588.2"; gene_id "PIN_chr1:43650065-43678637W"; flanks "43668843-,43670129-"; structure "1^,2^"; splice_chain "43668914^,43668918^"; sources "Undefined,Undefined"; NMorMRNA "null"; degree "4"; dimension "2_2";
PIN_chr1	Undefined	as_event	43674084	43677808	.	+	.	transcript_id "PB.588.2,PB.588.3"; gene_id "PIN_chr1:43650065-43678637W"; flanks "43674084-,43677808^"; structure "1^3-4^5-,2^6-"; splice_chain "43674244^43674464-43674476^43677733-,43674252^43677735-"; sources "Undefined,Undefined"; NMorMRNA "null"; degree "4"; dimension "2_2";
PIN_chr1	Undefined	as_event	43678202	43678637	.	+	.	transcript_id "PB.588.2,PB.588.3"; gene_id "PIN_chr1:43650065-43678637W"; flanks "43678202-,43678637]"; structure "0,1^2-"; splice_chain ",43678268^43678297-"; sources "Undefined,Undefined"; NMorMRNA "null"; degree "4"; dimension "2_2";
PIN_chr1	Undefined	as_event	44331686	44332140	.	+	.	transcript_id "PB.599.1/PB.599.3,PB.599.2/PB.599.5"; gene_id "PIN_chr1:44305216-44346441W"; flanks "44331686-,44332140-"; structure "1^,2^"; splice_chain "44331754^,44331766^"; sources "Undefined,Undefined"; NMorMRNA "null"; degree "4"; dimension "2_3";
PIN_chr1	Undefined	as_event	44331686	44332140	.	+	.	transcript_id "PB.599.1/PB.599.3,PB.599.4"; gene_id "PIN_chr1:44305216-44346441W"; flanks "44331686-,44332140-"; structure "1^,2^"; splice_chain "44331754^,44331758^"; sources "Undefined,Undefined"; NMorMRNA "null"; degree "4"; dimension "2_3";
PIN_chr1	Undefined	as_event	44331686	44332140	.	+	.	transcript_id "PB.599.4,PB.599.2/PB.599.5"; gene_id "PIN_chr1:44305216-44346441W"; flanks "44331686-,44332140-"; structure "1^,2^"; splice_chain "44331758^,44331766^"; sources "Undefined,Undefined"; NMorMRNA "null"; degree "4"; dimension "2_3";
PIN_chr1	Undefined	as_event	44339858	44342513	.	+	.	transcript_id "PB.599.1/PB.599.2/PB.599.4,PB.599.3/PB.599.5"; gene_id "PIN_chr1:44305216-44346441W"; flanks "44339858^,44342513-"; structure "1-2^,3-4^"; splice_chain "44341570-44341730^,44341790-44341941^"; sources "Undefined,Undefined"; NMorMRNA "null"; degree "4"; dimension "2_2";
PIN_chr1	Undefined	as_event	45065880	45068315	.	+	.	transcript_id "PB.601.1/PB.601.3,PB.601.2"; gene_id "PIN_chr1:45065799-45072113W"; flanks "45065880^,45068315^"; structure "1-,2-"; splice_chain "45068056-,45068074-"; sources "Undefined,Undefined"; NMorMRNA "null"; degree "4"; dimension "2_2";
PIN_chr1	Undefined	as_event	45294082	45296162	.	+	.	transcript_id "PB.605.2/PB.605.3,PB.605.1/PB.605.4/PB.605.6/PB.605.8"; gene_id "PIN_chr1:45269023-45307528W"; flanks "45294082^,45296162-"; structure "0,1-2^"; splice_chain ",45294978-45295596^"; sources "Undefined,Undefined"; NMorMRNA "null"; degree "4"; dimension "2_2";
PIN_chr1	Undefined	as_event	45294082	45296632	.	+	.	transcript_id "PB.605.5,PB.605.4/PB.605.6/PB.605.8"; gene_id "PIN_chr1:45269023-45307528W"; flanks "45294082^,45296632-"; structure "0,1-2^3-4^"; splice_chain ",45294978-45295596^45296162-45296232^"; sources "Undefined,Undefined"; NMorMRNA "null"; degree "4"; dimension "2_3";
PIN_chr1	Undefined	as_event	45294082	45296632	.	+	.	transcript_id "PB.605.5,PB.605.2"; gene_id "PIN_chr1:45269023-45307528W"; flanks "45294082^,45296632-"; structure "0,1-2^"; splice_chain ",45296162-45296232^"; sources "Undefined,Undefined"; NMorMRNA "null"; degree "4"; dimension "2_3";
PIN_chr1	Undefined	as_event	45304868	45306337	.	+	.	transcript_id "PB.605.2/PB.605.4,PB.605.8"; gene_id "PIN_chr1:45269023-45307528W"; flanks "45304868^,45306337-"; structure "0,1-2^"; splice_chain ",45305026-45305091^"; sources "Undefined,Undefined"; NMorMRNA "null"; degree "4"; dimension "2_2";
PIN_chr1	Undefined	as_event	45306337	45306822	.	+	.	transcript_id "PB.605.4/PB.605.8,PB.605.2"; gene_id "PIN_chr1:45269023-45307528W"; flanks "45306337-,45306822-"; structure "1^,2^"; splice_chain "45306486^,45306495^"; sources "Undefined,Undefined"; NMorMRNA "null"; degree "4"; dimension "2_2";
PIN_chr1	Undefined	as_event	45305091	45306822	.	+	.	transcript_id "PB.605.6,PB.605.8"; gene_id "PIN_chr1:45269023-45307528W"; flanks "45305091^,45306822-"; structure "0,1-2^"; splice_chain ",45306337-45306486^"; sources "Undefined,Undefined"; NMorMRNA "null"; degree "4"; dimension "2_2";
PIN_chr1	Undefined	as_event	45304868	45306822	.	+	.	transcript_id "PB.605.5,PB.605.2"; gene_id "PIN_chr1:45269023-45307528W"; flanks "45304868^,45306822-"; structure "0,1-2^"; splice_chain ",45306337-45306495^"; sources "Undefined,Undefined"; NMorMRNA "null"; degree "4"; dimension "2_5";
PIN_chr1	Undefined	as_event	45304868	45306822	.	+	.	transcript_id "PB.605.5,PB.605.4"; gene_id "PIN_chr1:45269023-45307528W"; flanks "45304868^,45306822-"; structure "0,1-2^"; splice_chain ",45306337-45306486^"; sources "Undefined,Undefined"; NMorMRNA "null"; degree "4"; dimension "2_5";
PIN_chr1	Undefined	as_event	45304868	45306822	.	+	.	transcript_id "PB.605.5,PB.605.6"; gene_id "PIN_chr1:45269023-45307528W"; flanks "45304868^,45306822-"; structure "0,1-2^"; splice_chain ",45305026-45305091^"; sources "Undefined,Undefined"; NMorMRNA "null"; degree "4"; dimension "2_5";
PIN_chr1	Undefined	as_event	45304868	45306822	.	+	.	transcript_id "PB.605.5,PB.605.8"; gene_id "PIN_chr1:45269023-45307528W"; flanks "45304868^,45306822-"; structure "0,1-2^3-4^"; splice_chain ",45305026-45305091^45306337-45306486^"; sources "Undefined,Undefined"; NMorMRNA "null"; degree "4"; dimension "2_5";
PIN_chr1	Undefined	as_event	45304868	45306822	.	+	.	transcript_id "PB.605.6,PB.605.2"; gene_id "PIN_chr1:45269023-45307528W"; flanks "45304868^,45306822-"; structure "1-2^,3-4^"; splice_chain "45305026-45305091^,45306337-45306495^"; sources "Undefined,Undefined"; NMorMRNA "null"; degree "4"; dimension "2_5";
PIN_chr1	Undefined	as_event	45304868	45306822	.	+	.	transcript_id "PB.605.6,PB.605.4"; gene_id "PIN_chr1:45269023-45307528W"; flanks "45304868^,45306822-"; structure "1-2^,3-4^"; splice_chain "45305026-45305091^,45306337-45306486^"; sources "Undefined,Undefined"; NMorMRNA "null"; degree "4"; dimension "2_5";
PIN_chr1	Undefined	as_event	46581763	46590295	.	+	.	transcript_id "PB.616.2,PB.616.1"; gene_id "PIN_chr1:46576989-46594516W"; flanks "46581763^,46590295-"; structure "1-2^,3-4^"; splice_chain "46584415-46584491^,46584544-46584620^"; sources "Undefined,Undefined"; NMorMRNA "null"; degree "4"; dimension "2_2";
PIN_chr1	Undefined	as_event	48702727	48703807	.	+	.	transcript_id "PB.638.1/PB.638.2,PB.638.3"; gene_id "PIN_chr1:48701836-48704386W"; flanks "48702727^,48703807^"; structure "1-,2-"; splice_chain "48703510-,48703548-"; sources "Undefined,Undefined"; NMorMRNA "null"; degree "4"; dimension "2_2";
PIN_chr1	Undefined	as_event	49193136	49195088	.	+	.	transcript_id "PB.650.2,PB.650.1"; gene_id "PIN_chr1:49170777-49195729W"; flanks "49193136^,49195088-"; structure "0,1-2^"; splice_chain ",49193319-49193345^"; sources "Undefined,Undefined"; NMorMRNA "null"; degree "4"; dimension "2_2";
PIN_chr1	Undefined	as_event	49362509	49363977	.	+	.	transcript_id "PB.655.2,PB.655.1/PB.655.3"; gene_id "PIN_chr1:49360094-49373664W"; flanks "49362509^,49363977-"; structure "0,1-2^"; splice_chain ",49363431-49363646^"; sources "Undefined,Undefined"; NMorMRNA "null"; degree "4"; dimension "2_2";
PIN_chr1	Undefined	as_event	49452418	49455338	.	+	.	transcript_id "PB.658.2,PB.658.1"; gene_id "PIN_chr1:49446558-49462837W"; flanks "49452418^,49455338^"; structure "1-,2-"; splice_chain "49455167-,49455245-"; sources "Undefined,Undefined"; NMorMRNA "null"; degree "4"; dimension "2_2";
PIN_chr1	Undefined	as_event	49459345	49461269	.	+	.	transcript_id "PB.658.2,PB.658.1"; gene_id "PIN_chr1:49446558-49462837W"; flanks "49459345-,49461269-"; structure "1^,2^"; splice_chain "49459418^,49459464^"; sources "Undefined,Undefined"; NMorMRNA "null"; degree "4"; dimension "2_2";
PIN_chr1	Undefined	as_event	49817171	49825220	.	+	.	transcript_id "PB.667.3,PB.667.2"; gene_id "PIN_chr1:49817170-49854420W"; flanks "49817171[,49825220^"; structure "1^7-,2^3-4^5-6^8-"; splice_chain "49817265^49825134-,49817278^49818238-49818250^49824821-49824895^49825156-"; sources "Undefined,Undefined"; NMorMRNA "null"; degree "4"; dimension "2_2";
PIN_chr1	Undefined	as_event	49827822	49830516	.	+	.	transcript_id "PB.667.2/PB.667.3/PB.667.4,PB.667.1"; gene_id "PIN_chr1:49817170-49854420W"; flanks "49827822^,49830516-"; structure "1-2^,3-4^"; splice_chain "49830216-49830280^,49830331-49830395^"; sources "Undefined,Undefined"; NMorMRNA "null"; degree "4"; dimension "2_2";
PIN_chr1	Undefined	as_event	49851963	49852723	.	+	.	transcript_id "PB.667.3/PB.667.5,PB.667.2"; gene_id "PIN_chr1:49817170-49854420W"; flanks "49851963-,49852723^"; structure "1^3-,2^4-"; splice_chain "49852290^49852560-,49852307^49852577-"; sources "Undefined,Undefined"; NMorMRNA "null"; degree "4"; dimension "2_2";
PIN_chr1	Undefined	as_event	50146350	50148823	.	+	.	transcript_id "PB.673.3/PB.673.5,PB.673.1/PB.673.2/PB.673.4/PB.673.7/PB.673.8"; gene_id "PIN_chr1:50134939-50167497W"; flanks "50146350^,50148823-"; structure "0,1-2^"; splice_chain ",50147372-50147401^"; sources "Undefined,Undefined"; NMorMRNA "null"; degree "4"; dimension "2_2";
PIN_chr1	Undefined	as_event	50150666	50152159	.	+	.	transcript_id "PB.673.3/PB.673.8,PB.673.4"; gene_id "PIN_chr1:50134939-50167497W"; flanks "50150666-,50152159]"; structure "1^4-5^6-,2^3-"; splice_chain "50150724^50151474-50151535^50152135-,50151001^50151381-"; sources "Undefined,Undefined"; NMorMRNA "null"; degree "4"; dimension "2_2";
PIN_chr1	Undefined	as_event	50957122	50962798	.	+	.	transcript_id "PB.683.2,PB.683.1"; gene_id "PIN_chr1:50953378-50982948W"; flanks "50957122^,50962798-"; structure "1-2^,3-4^"; splice_chain "50961636-50961737^,50961779-50961880^"; sources "Undefined,Undefined"; NMorMRNA "null"; degree "4"; dimension "2_2";
PIN_chr1	Undefined	as_event	50998614	51000152	.	+	.	transcript_id "PB.684.1,PB.684.2"; gene_id "PIN_chr1:50990577-51002584W"; flanks "50998614^,51000152-"; structure "1-2^,3-4^"; splice_chain "50998884-50998907^,50999348-50999801^"; sources "Undefined,Undefined"; NMorMRNA "null"; degree "4"; dimension "2_2";
PIN_chr1	Undefined	as_event	51790092	51790409	.	+	.	transcript_id "PB.693.7,PB.693.1/PB.693.10/PB.693.2/PB.693.3/PB.693.4/PB.693.5/PB.693.6/PB.693.8/PB.693.9"; gene_id "PIN_chr1:51789265-51793560W"; flanks "51790092-,51790409^"; structure "0,1^2-"; splice_chain ",51790173^51790339-"; sources "Undefined,Undefined"; NMorMRNA "null"; degree "4"; dimension "2_2";
PIN_chr1	Undefined	as_event	51791544	51792291	.	+	.	transcript_id "PB.693.10,PB.693.6"; gene_id "PIN_chr1:51789265-51793560W"; flanks "51791544^,51792291-"; structure "0,1-2^"; splice_chain ",51791955-51791995^"; sources "Undefined,Undefined"; NMorMRNA "null"; degree "4"; dimension "2_2";
PIN_chr1	Undefined	as_event	51791955	51792457	.	+	.	transcript_id "PB.693.9,PB.693.6"; gene_id "PIN_chr1:51789265-51793560W"; flanks "51791955-,51792457^"; structure "0,1^2-"; splice_chain ",51791995^51792291-"; sources "Undefined,Undefined"; NMorMRNA "null"; degree "4"; dimension "2_2";
PIN_chr1	Undefined	as_event	51791544	51792457	.	+	.	transcript_id "PB.693.9,PB.693.10"; gene_id "PIN_chr1:51789265-51793560W"; flanks "51791544^,51792457^"; structure "1-,2-"; splice_chain "51791955-,51792291-"; sources "Undefined,Undefined"; NMorMRNA "null"; degree "4"; dimension "2_3";
PIN_chr1	Undefined	as_event	51791446	51792457	.	+	.	transcript_id "PB.693.5/PB.693.7,PB.693.3"; gene_id "PIN_chr1:51789265-51793560W"; flanks "51791446-,51792457^"; structure "0,1^2-"; splice_chain ",51792033^51792153-"; sources "Undefined,Undefined"; NMorMRNA "null"; degree "4"; dimension "2_5";
PIN_chr1	Undefined	as_event	51791446	51792457	.	+	.	transcript_id "PB.693.10,PB.693.3"; gene_id "PIN_chr1:51789265-51793560W"; flanks "51791446-,51792457^"; structure "1^4-,2^3-"; splice_chain "51791544^51792291-,51792033^51792153-"; sources "Undefined,Undefined"; NMorMRNA "null"; degree "4"; dimension "2_5";
PIN_chr1	Undefined	as_event	51791446	51792457	.	+	.	transcript_id "PB.693.6,PB.693.3"; gene_id "PIN_chr1:51789265-51793560W"; flanks "51791446-,51792457^"; structure "1^2-3^6-,4^5-"; splice_chain "51791544^51791955-51791995^51792291-,51792033^51792153-"; sources "Undefined,Undefined"; NMorMRNA "null"; degree "4"; dimension "2_5";
PIN_chr1	Undefined	as_event	51791446	51792457	.	+	.	transcript_id "PB.693.9,PB.693.3"; gene_id "PIN_chr1:51789265-51793560W"; flanks "51791446-,51792457^"; structure "1^2-,3^4-"; splice_chain "51791544^51791955-,51792033^51792153-"; sources "Undefined,Undefined"; NMorMRNA "null"; degree "4"; dimension "2_5";
PIN_chr1	Undefined	as_event	51791446	51792457	.	+	.	transcript_id "PB.693.5/PB.693.7,PB.693.10"; gene_id "PIN_chr1:51789265-51793560W"; flanks "51791446-,51792457^"; structure "0,1^2-"; splice_chain ",51791544^51792291-"; sources "Undefined,Undefined"; NMorMRNA "null"; degree "4"; dimension "2_5";
PIN_chr1	Undefined	as_event	51791446	51792457	.	+	.	transcript_id "PB.693.5/PB.693.7,PB.693.6"; gene_id "PIN_chr1:51789265-51793560W"; flanks "51791446-,51792457^"; structure "0,1^2-3^4-"; splice_chain ",51791544^51791955-51791995^51792291-"; sources "Undefined,Undefined"; NMorMRNA "null"; degree "4"; dimension "2_5";
PIN_chr1	Undefined	as_event	51791446	51792457	.	+	.	transcript_id "PB.693.5/PB.693.7,PB.693.9"; gene_id "PIN_chr1:51789265-51793560W"; flanks "51791446-,51792457^"; structure "0,1^2-"; splice_chain ",51791544^51791955-"; sources "Undefined,Undefined"; NMorMRNA "null"; degree "4"; dimension "2_5";
PIN_chr1	Undefined	as_event	51791244	51792457	.	+	.	transcript_id "PB.693.8,PB.693.3"; gene_id "PIN_chr1:51789265-51793560W"; flanks "51791244-,51792457^"; structure "0,1^2-3^4-"; splice_chain ",51791313^51791446-51792033^51792153-"; sources "Undefined,Undefined"; NMorMRNA "null"; degree "4"; dimension "2_6";
PIN_chr1	Undefined	as_event	51791244	51792457	.	+	.	transcript_id "PB.693.8,PB.693.5/PB.693.7"; gene_id "PIN_chr1:51789265-51793560W"; flanks "51791244-,51792457^"; structure "0,1^2-"; splice_chain ",51791313^51791446-"; sources "Undefined,Undefined"; NMorMRNA "null"; degree "4"; dimension "2_6";
PIN_chr1	Undefined	as_event	51791244	51792457	.	+	.	transcript_id "PB.693.8,PB.693.10"; gene_id "PIN_chr1:51789265-51793560W"; flanks "51791244-,51792457^"; structure "0,1^2-3^4-"; splice_chain ",51791313^51791446-51791544^51792291-"; sources "Undefined,Undefined"; NMorMRNA "null"; degree "4"; dimension "2_6";
PIN_chr1	Undefined	as_event	51791244	51792457	.	+	.	transcript_id "PB.693.8,PB.693.6"; gene_id "PIN_chr1:51789265-51793560W"; flanks "51791244-,51792457^"; structure "0,1^2-3^4-5^6-"; splice_chain ",51791313^51791446-51791544^51791955-51791995^51792291-"; sources "Undefined,Undefined"; NMorMRNA "null"; degree "4"; dimension "2_6";
PIN_chr1	Undefined	as_event	51791244	51792457	.	+	.	transcript_id "PB.693.8,PB.693.9"; gene_id "PIN_chr1:51789265-51793560W"; flanks "51791244-,51792457^"; structure "0,1^2-3^4-"; splice_chain ",51791313^51791446-51791544^51791955-"; sources "Undefined,Undefined"; NMorMRNA "null"; degree "4"; dimension "2_6";
PIN_chr1	Undefined	as_event	51790961	51792457	.	+	.	transcript_id "PB.693.1/PB.693.2,PB.693.8"; gene_id "PIN_chr1:51789265-51793560W"; flanks "51790961-,51792457^"; structure "0,1^2-"; splice_chain ",51791066^51791244-"; sources "Undefined,Undefined"; NMorMRNA "null"; degree "4"; dimension "2_7";
PIN_chr1	Undefined	as_event	51790961	51792457	.	+	.	transcript_id "PB.693.1/PB.693.2,PB.693.3"; gene_id "PIN_chr1:51789265-51793560W"; flanks "51790961-,51792457^"; structure "0,1^2-3^4-5^6-"; splice_chain ",51791066^51791244-51791313^51791446-51792033^51792153-"; sources "Undefined,Undefined"; NMorMRNA "null"; degree "4"; dimension "2_7";
PIN_chr1	Undefined	as_event	51790961	51792457	.	+	.	transcript_id "PB.693.1/PB.693.2,PB.693.5/PB.693.7"; gene_id "PIN_chr1:51789265-51793560W"; flanks "51790961-,51792457^"; structure "0,1^2-3^4-"; splice_chain ",51791066^51791244-51791313^51791446-"; sources "Undefined,Undefined"; NMorMRNA "null"; degree "4"; dimension "2_7";
PIN_chr1	Undefined	as_event	51790961	51792457	.	+	.	transcript_id "PB.693.1/PB.693.2,PB.693.10"; gene_id "PIN_chr1:51789265-51793560W"; flanks "51790961-,51792457^"; structure "0,1^2-3^4-5^6-"; splice_chain ",51791066^51791244-51791313^51791446-51791544^51792291-"; sources "Undefined,Undefined"; NMorMRNA "null"; degree "4"; dimension "2_7";
PIN_chr1	Undefined	as_event	51790961	51792457	.	+	.	transcript_id "PB.693.1/PB.693.2,PB.693.6"; gene_id "PIN_chr1:51789265-51793560W"; flanks "51790961-,51792457^"; structure "0,1^2-3^4-5^6-7^8-"; splice_chain ",51791066^51791244-51791313^51791446-51791544^51791955-51791995^51792291-"; sources "Undefined,Undefined"; NMorMRNA "null"; degree "4"; dimension "2_7";
PIN_chr1	Undefined	as_event	51790961	51792457	.	+	.	transcript_id "PB.693.1/PB.693.2,PB.693.9"; gene_id "PIN_chr1:51789265-51793560W"; flanks "51790961-,51792457^"; structure "0,1^2-3^4-5^6-"; splice_chain ",51791066^51791244-51791313^51791446-51791544^51791955-"; sources "Undefined,Undefined"; NMorMRNA "null"; degree "4"; dimension "2_7";
PIN_chr1	Undefined	as_event	51790339	51792457	.	+	.	transcript_id "PB.693.11,PB.693.1/PB.693.2"; gene_id "PIN_chr1:51789265-51793560W"; flanks "51790339-,51792457^"; structure "0,1^2-"; splice_chain ",51790409^51790961-"; sources "Undefined,Undefined"; NMorMRNA "null"; degree "4"; dimension "2_8";
PIN_chr1	Undefined	as_event	51790339	51792457	.	+	.	transcript_id "PB.693.11,PB.693.8"; gene_id "PIN_chr1:51789265-51793560W"; flanks "51790339-,51792457^"; structure "0,1^2-3^4-"; splice_chain ",51790409^51790961-51791066^51791244-"; sources "Undefined,Undefined"; NMorMRNA "null"; degree "4"; dimension "2_8";
PIN_chr1	Undefined	as_event	51790339	51792457	.	+	.	transcript_id "PB.693.11,PB.693.3"; gene_id "PIN_chr1:51789265-51793560W"; flanks "51790339-,51792457^"; structure "0,1^2-3^4-5^6-7^8-"; splice_chain ",51790409^51790961-51791066^51791244-51791313^51791446-51792033^51792153-"; sources "Undefined,Undefined"; NMorMRNA "null"; degree "4"; dimension "2_8";
PIN_chr1	Undefined	as_event	51790339	51792457	.	+	.	transcript_id "PB.693.11,PB.693.5"; gene_id "PIN_chr1:51789265-51793560W"; flanks "51790339-,51792457^"; structure "0,1^2-3^4-5^6-"; splice_chain ",51790409^51790961-51791066^51791244-51791313^51791446-"; sources "Undefined,Undefined"; NMorMRNA "null"; degree "4"; dimension "2_8";
PIN_chr1	Undefined	as_event	51790339	51792457	.	+	.	transcript_id "PB.693.11,PB.693.10"; gene_id "PIN_chr1:51789265-51793560W"; flanks "51790339-,51792457^"; structure "0,1^2-3^4-5^6-7^8-"; splice_chain ",51790409^51790961-51791066^51791244-51791313^51791446-51791544^51792291-"; sources "Undefined,Undefined"; NMorMRNA "null"; degree "4"; dimension "2_8";
PIN_chr1	Undefined	as_event	51790339	51792457	.	+	.	transcript_id "PB.693.11,PB.693.6"; gene_id "PIN_chr1:51789265-51793560W"; flanks "51790339-,51792457^"; structure "0,1^2-3^4-5^6-7^8-9^10-"; splice_chain ",51790409^51790961-51791066^51791244-51791313^51791446-51791544^51791955-51791995^51792291-"; sources "Undefined,Undefined"; NMorMRNA "null"; degree "4"; dimension "2_8";
PIN_chr1	Undefined	as_event	51790339	51792457	.	+	.	transcript_id "PB.693.11,PB.693.9"; gene_id "PIN_chr1:51789265-51793560W"; flanks "51790339-,51792457^"; structure "0,1^2-3^4-5^6-7^8-"; splice_chain ",51790409^51790961-51791066^51791244-51791313^51791446-51791544^51791955-"; sources "Undefined,Undefined"; NMorMRNA "null"; degree "4"; dimension "2_8";
PIN_chr1	Undefined	as_event	51790092	51792457	.	+	.	transcript_id "PB.693.11,PB.693.7"; gene_id "PIN_chr1:51789265-51793560W"; flanks "51790092-,51792457^"; structure "1^2-,3^4-5^6-7^8-"; splice_chain "51790173^51790339-,51790409^51790961-51791066^51791244-51791313^51791446-"; sources "Undefined,Undefined"; NMorMRNA "null"; degree "4"; dimension "2_9";
PIN_chr1	Undefined	as_event	51790961	51792717	.	+	.	transcript_id "PB.693.4,PB.693.1/PB.693.2"; gene_id "PIN_chr1:51789265-51793560W"; flanks "51790961-,51792717^"; structure "0,1^2-"; splice_chain ",51792457^51792625-"; sources "Undefined,Undefined"; NMorMRNA "null"; degree "4"; dimension "2_8";
PIN_chr1	Undefined	as_event	51790961	51792717	.	+	.	transcript_id "PB.693.4,PB.693.8"; gene_id "PIN_chr1:51789265-51793560W"; flanks "51790961-,51792717^"; structure "0,1^2-3^4-"; splice_chain ",51791066^51791244-51792457^51792625-"; sources "Undefined,Undefined"; NMorMRNA "null"; degree "4"; dimension "2_8";
PIN_chr1	Undefined	as_event	51790961	51792717	.	+	.	transcript_id "PB.693.4,PB.693.3"; gene_id "PIN_chr1:51789265-51793560W"; flanks "51790961-,51792717^"; structure "0,1^2-3^4-5^6-7^8-"; splice_chain ",51791066^51791244-51791313^51791446-51792033^51792153-51792457^51792625-"; sources "Undefined,Undefined"; NMorMRNA "null"; degree "4"; dimension "2_8";
PIN_chr1	Undefined	as_event	51790961	51792717	.	+	.	transcript_id "PB.693.4,PB.693.5/PB.693.7"; gene_id "PIN_chr1:51789265-51793560W"; flanks "51790961-,51792717^"; structure "0,1^2-3^4-5^6-"; splice_chain ",51791066^51791244-51791313^51791446-51792457^51792625-"; sources "Undefined,Undefined"; NMorMRNA "null"; degree "4"; dimension "2_8";
PIN_chr1	Undefined	as_event	51790961	51792717	.	+	.	transcript_id "PB.693.4,PB.693.10"; gene_id "PIN_chr1:51789265-51793560W"; flanks "51790961-,51792717^"; structure "0,1^2-3^4-5^6-7^8-"; splice_chain ",51791066^51791244-51791313^51791446-51791544^51792291-51792457^51792625-"; sources "Undefined,Undefined"; NMorMRNA "null"; degree "4"; dimension "2_8";
PIN_chr1	Undefined	as_event	51790961	51792717	.	+	.	transcript_id "PB.693.4,PB.693.6"; gene_id "PIN_chr1:51789265-51793560W"; flanks "51790961-,51792717^"; structure "0,1^2-3^4-5^6-7^8-9^10-"; splice_chain ",51791066^51791244-51791313^51791446-51791544^51791955-51791995^51792291-51792457^51792625-"; sources "Undefined,Undefined"; NMorMRNA "null"; degree "4"; dimension "2_8";
PIN_chr1	Undefined	as_event	51790961	51792717	.	+	.	transcript_id "PB.693.4,PB.693.9"; gene_id "PIN_chr1:51789265-51793560W"; flanks "51790961-,51792717^"; structure "0,1^2-3^4-5^6-7^8-"; splice_chain ",51791066^51791244-51791313^51791446-51791544^51791955-51792457^51792625-"; sources "Undefined,Undefined"; NMorMRNA "null"; degree "4"; dimension "2_8";
PIN_chr1	Undefined	as_event	51792625	51793556	.	+	.	transcript_id "PB.693.11,PB.693.10/PB.693.2/PB.693.3"; gene_id "PIN_chr1:51789265-51793560W"; flanks "51792625-,51793556]"; structure "0,1^2-"; splice_chain ",51792717^51792873-"; sources "Undefined,Undefined"; NMorMRNA "null"; degree "4"; dimension "2_2";
PIN_chr1	Undefined	as_event	51790339	51793556	.	+	.	transcript_id "PB.693.4,PB.693.11"; gene_id "PIN_chr1:51789265-51793560W"; flanks "51790339-,51793556]"; structure "1^2-5^6-,3^4-"; splice_chain "51790409^51790961-51792717^51792873-,51792457^51792625-"; sources "Undefined,Undefined"; NMorMRNA "null"; degree "4"; dimension "2_5";
PIN_chr1	Undefined	as_event	52027514	52034409	.	+	.	transcript_id "PB.697.3,PB.697.1"; gene_id "PIN_chr1:52022407-52072733W"; flanks "52027514-,52034409-"; structure "1^,2^"; splice_chain "52027581^,52027713^"; sources "Undefined,Undefined"; NMorMRNA "null"; degree "4"; dimension "2_2";
PIN_chr1	Undefined	as_event	52063998	52070376	.	+	.	transcript_id "PB.697.2,PB.697.5"; gene_id "PIN_chr1:52022407-52072733W"; flanks "52063998-,52070376-"; structure "1^,2^"; splice_chain "52064065^,52064197^"; sources "Undefined,Undefined"; NMorMRNA "null"; degree "4"; dimension "2_2";
PIN_chr1	Undefined	as_event	52079550	52084966	.	+	.	transcript_id "PB.698.1/PB.698.2/PB.698.3/PB.698.4/PB.698.8,PB.698.5/PB.698.6/PB.698.7"; gene_id "PIN_chr1:52077580-52098849W"; flanks "52079550^,52084966-"; structure "0,1-2^"; splice_chain ",52082999-52083031^"; sources "Undefined,Undefined"; NMorMRNA "null"; degree "4"; dimension "2_2";
PIN_chr1	Undefined	as_event	52089270	52090828	.	+	.	transcript_id "PB.698.7/PB.698.8,PB.698.2/PB.698.4"; gene_id "PIN_chr1:52077580-52098849W"; flanks "52089270^,52090828-"; structure "0,1-2^"; splice_chain ",52090261-52090434^"; sources "Undefined,Undefined"; NMorMRNA "null"; degree "4"; dimension "2_2";
PIN_chr1	Undefined	as_event	52088903	52090828	.	+	.	transcript_id "PB.698.2/PB.698.4,PB.698.1/PB.698.3/PB.698.5/PB.698.6"; gene_id "PIN_chr1:52077580-52098849W"; flanks "52088903^,52090828-"; structure "1-2^5-6^,3-4^"; splice_chain "52089093-52089270^52090261-52090434^,52089554-52089587^"; sources "Undefined,Undefined"; NMorMRNA "null"; degree "4"; dimension "2_3";
PIN_chr1	Undefined	as_event	52088903	52090828	.	+	.	transcript_id "PB.698.7/PB.698.8,PB.698.1/PB.698.3/PB.698.5/PB.698.6"; gene_id "PIN_chr1:52077580-52098849W"; flanks "52088903^,52090828-"; structure "1-2^,3-4^"; splice_chain "52089093-52089270^,52089554-52089587^"; sources "Undefined,Undefined"; NMorMRNA "null"; degree "4"; dimension "2_3";
PIN_chr1	Undefined	as_event	52095739	52098847	.	+	.	transcript_id "PB.698.4,PB.698.7/PB.698.8"; gene_id "PIN_chr1:52077580-52098849W"; flanks "52095739-,52098847]"; structure "0,1^2-"; splice_chain ",52097493^52098305-"; sources "Undefined,Undefined"; NMorMRNA "null"; degree "4"; dimension "2_2";
PIN_chr1	Undefined	as_event	52095739	52098849	.	+	.	transcript_id "PB.698.5,PB.698.2/PB.698.3/PB.698.6"; gene_id "PIN_chr1:52077580-52098849W"; flanks "52095739-,52098849]"; structure "0,1^2-"; splice_chain ",52097493^52098305-"; sources "Undefined,Undefined"; NMorMRNA "null"; degree "4"; dimension "2_2";
PIN_chr1	Undefined	as_event	52342606	52345922	.	+	.	transcript_id "PB.703.1,PB.703.2"; gene_id "PIN_chr1:52321428-52346101W"; flanks "52342606-,52345922-"; structure "1^3-4^,2^"; splice_chain "52342805^52344342-52344383^,52342846^"; sources "Undefined,Undefined"; NMorMRNA "null"; degree "4"; dimension "2_2";
PIN_chr1	Undefined	as_event	52912247	52913259	.	+	.	transcript_id "PB.707.2,PB.707.1/PB.707.3/PB.707.4"; gene_id "PIN_chr1:52897646-52916137W"; flanks "52912247-,52913259^"; structure "0,1^2-"; splice_chain ",52912728^52912739-"; sources "Undefined,Undefined"; NMorMRNA "null"; degree "4"; dimension "2_2";
PIN_chr1	Undefined	as_event	52914787	52916137	.	+	.	transcript_id "PB.707.2,PB.707.1/PB.707.4"; gene_id "PIN_chr1:52897646-52916137W"; flanks "52914787-,52916137]"; structure "1^3-,2^4-"; splice_chain "52915180^52915206-,52915192^52915244-"; sources "Undefined,Undefined"; NMorMRNA "null"; degree "4"; dimension "2_2";
PIN_chr1	Undefined	as_event	54056739	54094608	.	+	.	transcript_id "PB.720.1,PB.720.2"; gene_id "PIN_chr1:54048514-54105912W"; flanks "54056739^,54094608-"; structure "1-2^,3-4^"; splice_chain "54057203-54057317^,54094074-54094188^"; sources "Undefined,Undefined"; NMorMRNA "null"; degree "4"; dimension "2_2";
PIN_chr1	Undefined	as_event	56442742	56446723	.	+	.	transcript_id "PB.747.1/PB.747.2/PB.747.4/PB.747.5,PB.747.3"; gene_id "PIN_chr1:56441418-56458797W"; flanks "56442742-,56446723^"; structure "1^4-,2^3-"; splice_chain "56442837^56446620-,56442845^56446606-"; sources "Undefined,Undefined"; NMorMRNA "null"; degree "4"; dimension "2_2";
PIN_chr1	Undefined	as_event	57512432	57515695	.	+	.	transcript_id "PB.765.2/PB.765.4,PB.765.1/PB.765.3"; gene_id "PIN_chr1:57488306-57516958W"; flanks "57512432-,57515695-"; structure "1^3-4^5-6^7-8^9-10^,2^11-12^13-14^"; splice_chain "57512573^57512588-57512593^57513869-57513879^57513910-57513915^57513980-57513980^,57512574^57514758-57514763^57514787-57514826^"; sources "Undefined,Undefined"; NMorMRNA "null"; degree "4"; dimension "2_2";
PIN_chr1	Undefined	as_event	58397767	58398786	.	+	.	transcript_id "PB.777.3,PB.777.2"; gene_id "PIN_chr1:58388599-58400969W"; flanks "58397767-,58398786^"; structure "0,1^2-"; splice_chain ",58398227^58398251-"; sources "Undefined,Undefined"; NMorMRNA "null"; degree "4"; dimension "2_2";
PIN_chr1	Undefined	as_event	59520069	59521916	.	+	.	transcript_id "PB.790.1,PB.790.2"; gene_id "PIN_chr1:59508796-59529759W"; flanks "59520069^,59521916^"; structure "1-,2-"; splice_chain "59521728-,59521743-"; sources "Undefined,Undefined"; NMorMRNA "null"; degree "4"; dimension "2_2";
PIN_chr1	Undefined	as_event	59524973	59527287	.	+	.	transcript_id "PB.790.2,PB.790.1"; gene_id "PIN_chr1:59508796-59529759W"; flanks "59524973^,59527287-"; structure "0,1-2^"; splice_chain ",59525644-59525745^"; sources "Undefined,Undefined"; NMorMRNA "null"; degree "4"; dimension "2_2";
PIN_chr1	Undefined	as_event	59648444	59649729	.	+	.	transcript_id "PB.797.3/PB.797.6/PB.797.9,PB.797.1/PB.797.2/PB.797.4/PB.797.7/PB.797.8"; gene_id "PIN_chr1:59623147-59652081W"; flanks "59648444-,59649729^"; structure "0,1^2-"; splice_chain ",59649245^59649267-"; sources "Undefined,Undefined"; NMorMRNA "null"; degree "4"; dimension "2_3";
PIN_chr1	Undefined	as_event	59648444	59649729	.	+	.	transcript_id "PB.797.1/PB.797.2/PB.797.4/PB.797.7/PB.797.8,PB.797.5"; gene_id "PIN_chr1:59623147-59652081W"; flanks "59648444-,59649729^"; structure "1^2-,3^4-"; splice_chain "59649245^59649267-,59649485^59649685-"; sources "Undefined,Undefined"; NMorMRNA "null"; degree "4"; dimension "2_3";
PIN_chr1	Undefined	as_event	59648444	59649729	.	+	.	transcript_id "PB.797.3/PB.797.6/PB.797.9,PB.797.5"; gene_id "PIN_chr1:59623147-59652081W"; flanks "59648444-,59649729^"; structure "0,1^2-"; splice_chain ",59649485^59649685-"; sources "Undefined,Undefined"; NMorMRNA "null"; degree "4"; dimension "2_3";
PIN_chr1	Undefined	as_event	59650308	59652074	.	+	.	transcript_id "PB.797.2/PB.797.8,PB.797.1"; gene_id "PIN_chr1:59623147-59652081W"; flanks "59650308-,59652074]"; structure "0,1^2-"; splice_chain ",59650957^59651054-"; sources "Undefined,Undefined"; NMorMRNA "null"; degree "4"; dimension "2_2";
PIN_chr1	Undefined	as_event	60075192	60095440	.	+	.	transcript_id "PB.800.1,PB.800.2"; gene_id "PIN_chr1:60074980-60105138W"; flanks "60075192^,60095440-"; structure "1-2^,3-4^5-6^"; splice_chain "60075203-60075203^,60092940-60093027^60094390-60094404^"; sources "Undefined,Undefined"; NMorMRNA "null"; degree "4"; dimension "2_2";
PIN_chr1	Undefined	as_event	60656502	60660339	.	+	.	transcript_id "PB.808.2,PB.808.1"; gene_id "PIN_chr1:60628014-60663109W"; flanks "60656502^,60660339^"; structure "1-2^4-,3-"; splice_chain "60657995-60657997^60660273-,60660270-"; sources "Undefined,Undefined"; NMorMRNA "null"; degree "4"; dimension "2_2";
PIN_chr1	Undefined	as_event	62609726	62612373	.	+	.	transcript_id "PB.820.2,PB.820.1"; gene_id "PIN_chr1:62600800-62623932W"; flanks "62609726^,62612373^"; structure "1-2^4-,3-"; splice_chain "62610364-62610367^62612285-,62612281-"; sources "Undefined,Undefined"; NMorMRNA "null"; degree "4"; dimension "2_2";
PIN_chr1	Undefined	as_event	63999128	64002056	.	+	.	transcript_id "PB.835.1,PB.835.2"; gene_id "PIN_chr1:63985673-64015373W"; flanks "63999128-,64002056-"; structure "1^3-4^,2^"; splice_chain "63999260^63999323-63999362^,63999300^"; sources "Undefined,Undefined"; NMorMRNA "null"; degree "4"; dimension "2_2";
PIN_chr1	Undefined	as_event	65057015	65057374	.	+	.	transcript_id "PB.842.1,PB.842.2"; gene_id "PIN_chr1:65032014-65071099W"; flanks "65057015-,65057374-"; structure "1^,2^"; splice_chain "65057166^,65057178^"; sources "Undefined,Undefined"; NMorMRNA "null"; degree "4"; dimension "2_2";
PIN_chr1	Undefined	as_event	66978026	66978345	.	+	.	transcript_id "PB.860.2,PB.860.4"; gene_id "PIN_chr1:66964000-67016184W"; flanks "66978026^,66978345^"; structure "1-,2-"; splice_chain "66978265-,66978268-"; sources "Undefined,Undefined"; NMorMRNA "null"; degree "4"; dimension "2_2";
PIN_chr1	Undefined	as_event	66978345	66980657	.	+	.	transcript_id "PB.860.4,PB.860.2"; gene_id "PIN_chr1:66964000-67016184W"; flanks "66978345^,66980657-"; structure "0,1-2^"; splice_chain ",66979933-66980076^"; sources "Undefined,Undefined"; NMorMRNA "null"; degree "4"; dimension "2_2";
PIN_chr1	Undefined	as_event	67658777	67662450	.	+	.	transcript_id "PB.869.6,PB.869.1/PB.869.2/PB.869.3/PB.869.4/PB.869.5/PB.869.7"; gene_id "PIN_chr1:67642241-67673495W"; flanks "67658777^,67662450-"; structure "1-2^,3-4^"; splice_chain "67659833-67659985^,67660029-67660181^"; sources "Undefined,Undefined"; NMorMRNA "null"; degree "4"; dimension "2_2";
PIN_chr1	Undefined	as_event	67669232	67672633	.	+	.	transcript_id "PB.869.7,PB.869.1"; gene_id "PIN_chr1:67642241-67673495W"; flanks "67669232-,67672633^"; structure "0,1^2-"; splice_chain ",67670326^67670356-"; sources "Undefined,Undefined"; NMorMRNA "null"; degree "4"; dimension "2_2";
PIN_chr1	Undefined	as_event	67666736	67672633	.	+	.	transcript_id "PB.869.1,PB.869.2/PB.869.5"; gene_id "PIN_chr1:67642241-67673495W"; flanks "67666736^,67672633^"; structure "1-2^3-,4-"; splice_chain "67669232-67670326^67670356-,67670534-"; sources "Undefined,Undefined"; NMorMRNA "null"; degree "4"; dimension "2_3";
PIN_chr1	Undefined	as_event	67666736	67672633	.	+	.	transcript_id "PB.869.7,PB.869.2/PB.869.5"; gene_id "PIN_chr1:67642241-67673495W"; flanks "67666736^,67672633^"; structure "1-,2-"; splice_chain "67669232-,67670534-"; sources "Undefined,Undefined"; NMorMRNA "null"; degree "4"; dimension "2_3";
PIN_chr1	Undefined	as_event	67670534	67672647	.	+	.	transcript_id "PB.869.3/PB.869.4,PB.869.2/PB.869.5"; gene_id "PIN_chr1:67642241-67673495W"; flanks "67670534-,67672647-"; structure "1^,2^"; splice_chain "67672625^,67672633^"; sources "Undefined,Undefined"; NMorMRNA "null"; degree "4"; dimension "2_2";
PIN_chr1	Undefined	as_event	67666736	67672647	.	+	.	transcript_id "PB.869.1,PB.869.3/PB.869.4"; gene_id "PIN_chr1:67642241-67673495W"; flanks "67666736^,67672647-"; structure "1-2^3-6^,4-5^"; splice_chain "67669232-67670326^67670356-67672633^,67670534-67672625^"; sources "Undefined,Undefined"; NMorMRNA "null"; degree "4"; dimension "2_4";
PIN_chr1	Undefined	as_event	67666736	67672647	.	+	.	transcript_id "PB.869.7,PB.869.3/PB.869.4"; gene_id "PIN_chr1:67642241-67673495W"; flanks "67666736^,67672647-"; structure "1-4^,2-3^"; splice_chain "67669232-67672633^,67670534-67672625^"; sources "Undefined,Undefined"; NMorMRNA "null"; degree "4"; dimension "2_4";
PIN_chr1	Undefined	as_event	68303783	68307510	.	+	.	transcript_id "PB.874.2,PB.874.1"; gene_id "PIN_chr1:68291621-68308568W"; flanks "68303783^,68307510-"; structure "0,1-2^"; splice_chain ",68305109-68305183^"; sources "Undefined,Undefined"; NMorMRNA "null"; degree "4"; dimension "2_2";
PIN_chr1	Undefined	as_event	70760960	70763577	.	+	.	transcript_id "PB.901.1,PB.901.2"; gene_id "PIN_chr1:70755797-70770363W"; flanks "70760960-,70763577^"; structure "1^3-4^5-6^7-8^9-,2^10-"; splice_chain "70761115^70762853-70762858^70763026-70763069^70763367-70763372^70763517-,70761222^70763536-"; sources "Undefined,Undefined"; NMorMRNA "null"; degree "4"; dimension "2_2";
PIN_chr1	Undefined	as_event	70764271	70766277	.	+	.	transcript_id "PB.901.2/PB.901.3,PB.901.1"; gene_id "PIN_chr1:70755797-70770363W"; flanks "70764271-,70766277-"; structure "1^,2^"; splice_chain "70764423^,70764528^"; sources "Undefined,Undefined"; NMorMRNA "null"; degree "4"; dimension "2_2";
PIN_chr1	Undefined	as_event	70768391	70770362	.	+	.	transcript_id "PB.901.3,PB.901.2"; gene_id "PIN_chr1:70755797-70770363W"; flanks "70768391-,70770362]"; structure "1^4-,2^3-"; splice_chain "70768532^70768716-,70768702^70768711-"; sources "Undefined,Undefined"; NMorMRNA "null"; degree "4"; dimension "2_2";
PIN_chr1	Undefined	as_event	72071608	72071873	.	+	.	transcript_id "PB.906.1/PB.906.4,PB.906.2"; gene_id "PIN_chr1:72063252-72072758W"; flanks "72071608-,72071873^"; structure "0,1^2-"; splice_chain ",72071617^72071663-"; sources "Undefined,Undefined"; NMorMRNA "null"; degree "4"; dimension "2_2";
PIN_chr1	Undefined	as_event	72071237	72071873	.	+	.	transcript_id "PB.906.3,PB.906.1/PB.906.4"; gene_id "PIN_chr1:72063252-72072758W"; flanks "72071237-,72071873^"; structure "1^4-,2^3-"; splice_chain "72071452^72071723-,72071454^72071608-"; sources "Undefined,Undefined"; NMorMRNA "null"; degree "4"; dimension "2_3";
PIN_chr1	Undefined	as_event	72071237	72071873	.	+	.	transcript_id "PB.906.3,PB.906.2"; gene_id "PIN_chr1:72063252-72072758W"; flanks "72071237-,72071873^"; structure "1^6-,2^3-4^5-"; splice_chain "72071452^72071723-,72071454^72071608-72071617^72071663-"; sources "Undefined,Undefined"; NMorMRNA "null"; degree "4"; dimension "2_3";
PIN_chr1	Undefined	as_event	72316091	72316793	.	+	.	transcript_id "PB.911.1,PB.911.2"; gene_id "PIN_chr1:72313110-72340506W"; flanks "72316091^,72316793-"; structure "1-2^4-5^7-8^,3-6^"; splice_chain "72316468-72316549^72316588-72316594^72316719-72316719^,72316574-72316704^"; sources "Undefined,Undefined"; NMorMRNA "null"; degree "4"; dimension "2_2";
PIN_chr1	Undefined	as_event	72324743	72328175	.	+	.	transcript_id "PB.911.1,PB.911.2"; gene_id "PIN_chr1:72313110-72340506W"; flanks "72324743^,72328175^"; structure "1-,2-"; splice_chain "72328127-,72328130-"; sources "Undefined,Undefined"; NMorMRNA "null"; degree "4"; dimension "2_2";
PIN_chr1	Undefined	as_event	72339803	72340506	.	+	.	transcript_id "PB.911.2,PB.911.1"; gene_id "PIN_chr1:72313110-72340506W"; flanks "72339803-,72340506]"; structure "0,1^2-"; splice_chain ",72340210^72340235-"; sources "Undefined,Undefined"; NMorMRNA "null"; degree "4"; dimension "2_2";
PIN_chr1	Undefined	as_event	74986893	74989273	.	+	.	transcript_id "PB.937.2,PB.937.3"; gene_id "PIN_chr1:74976387-74990567W"; flanks "74986893-,74989273^"; structure "1^3-,2^4-"; splice_chain "74989083^74989153-,74989104^74989177-"; sources "Undefined,Undefined"; NMorMRNA "null"; degree "4"; dimension "2_2";
PIN_chr1	Undefined	as_event	74986893	74990567	.	+	.	transcript_id "PB.937.1,PB.937.2"; gene_id "PIN_chr1:74976387-74990567W"; flanks "74986893-,74990567]"; structure "1^3-7^8-,2^4-5^6-9^10-"; splice_chain "74989077^74989146-74989385^74989467-,74989083^74989153-74989273^74989334-74989480^74989546-"; sources "Undefined,Undefined"; NMorMRNA "null"; degree "4"; dimension "2_2";
PIN_chr1	Undefined	as_event	76397813	76413466	.	+	.	transcript_id "PB.954.1,PB.954.2"; gene_id "PIN_chr1:76397730-76429367W"; flanks "76397813^,76413466-"; structure "0,1-2^"; splice_chain ",76402400-76402478^"; sources "Undefined,Undefined"; NMorMRNA "null"; degree "4"; dimension "2_2";
PIN_chr1	Undefined	as_event	77436487	77439072	.	+	.	transcript_id "PB.962.3,PB.962.1/PB.962.2"; gene_id "PIN_chr1:77436030-77442341W"; flanks "77436487-,77439072-"; structure "1^,2^"; splice_chain "77436565^,77436589^"; sources "Undefined,Undefined"; NMorMRNA "null"; degree "4"; dimension "2_2";
PIN_chr1	Undefined	as_event	77871379	77873225	.	+	.	transcript_id "PB.972.1,PB.972.4"; gene_id "PIN_chr1:77865820-77873226W"; flanks "77871379-,77873225]"; structure "0,1^2-"; splice_chain ",77871856^77872024-"; sources "Undefined,Undefined"; NMorMRNA "null"; degree "4"; dimension "2_2";
PIN_chr1	Undefined	as_event	78475375	78480981	.	+	.	transcript_id "PB.978.1,PB.978.2"; gene_id "PIN_chr1:78463724-78494303W"; flanks "78475375^,78480981-"; structure "1-2^3-4^7-8^,5-6^9-10^"; splice_chain "78476822-78476862^78478293-78478324^78479806-78479830^,78478361-78478404^78479961-78479981^"; sources "Undefined,Undefined"; NMorMRNA "null"; degree "4"; dimension "2_2";
PIN_chr1	Undefined	as_event	78480981	78486531	.	+	.	transcript_id "PB.978.1,PB.978.2"; gene_id "PIN_chr1:78463724-78494303W"; flanks "78480981-,78486531-"; structure "1^,2^"; splice_chain "78481120^,78481121^"; sources "Undefined,Undefined"; NMorMRNA "null"; degree "4"; dimension "2_2";
PIN_chr1	Undefined	as_event	80429742	80430324	.	+	.	transcript_id "PB.1004.1/PB.1004.3,PB.1004.2/PB.1004.4"; gene_id "PIN_chr1:80418989-80436248W"; flanks "80429742-,80430324^"; structure "0,1^2-"; splice_chain ",80429906^80430080-"; sources "Undefined,Undefined"; NMorMRNA "null"; degree "4"; dimension "2_2";
PIN_chr1	Undefined	as_event	80759511	80761779	.	+	.	transcript_id "PB.1012.2,PB.1012.3"; gene_id "PIN_chr1:80759437-80767031W"; flanks "80759511^,80761779^"; structure "1-,2-"; splice_chain "80761627-,80761630-"; sources "Undefined,Undefined"; NMorMRNA "null"; degree "4"; dimension "2_2";
PIN_chr1	Undefined	as_event	81261865	81263861	.	+	.	transcript_id "PB.1023.3,PB.1023.1/PB.1023.2"; gene_id "PIN_chr1:81247880-81268016W"; flanks "81261865-,81263861^"; structure "0,1^2-"; splice_chain ",81262026^81263749-"; sources "Undefined,Undefined"; NMorMRNA "null"; degree "4"; dimension "2_2";
PIN_chr1	Undefined	as_event	81846594	81849819	.	+	.	transcript_id "PB.1026.2,PB.1026.1/PB.1026.3"; gene_id "PIN_chr1:81844317-81856502W"; flanks "81846594-,81849819-"; structure "1^,2^"; splice_chain "81846698^,81846707^"; sources "Undefined,Undefined"; NMorMRNA "null"; degree "4"; dimension "2_2";
PIN_chr1	Undefined	as_event	82545551	82553006	.	+	.	transcript_id "PB.1039.1/PB.1039.4/PB.1039.7,PB.1039.2/PB.1039.3/PB.1039.5/PB.1039.6"; gene_id "PIN_chr1:82510226-82558339W"; flanks "82545551^,82553006-"; structure "1-2^,3-4^"; splice_chain "82546462-82546588^,82546863-82546989^"; sources "Undefined,Undefined"; NMorMRNA "null"; degree "4"; dimension "2_2";
PIN_chr1	Undefined	as_event	82554306	82557203	.	+	.	transcript_id "PB.1039.6,PB.1039.3"; gene_id "PIN_chr1:82510226-82558339W"; flanks "82554306-,82557203-"; structure "1^,2^"; splice_chain "82554941^,82554943^"; sources "Undefined,Undefined"; NMorMRNA "null"; degree "4"; dimension "2_3";
PIN_chr1	Undefined	as_event	82554306	82557203	.	+	.	transcript_id "PB.1039.7,PB.1039.3"; gene_id "PIN_chr1:82510226-82558339W"; flanks "82554306-,82557203-"; structure "1^,2^"; splice_chain "82554932^,82554943^"; sources "Undefined,Undefined"; NMorMRNA "null"; degree "4"; dimension "2_3";
PIN_chr1	Undefined	as_event	82554306	82557203	.	+	.	transcript_id "PB.1039.7,PB.1039.6"; gene_id "PIN_chr1:82510226-82558339W"; flanks "82554306-,82557203-"; structure "1^,2^"; splice_chain "82554932^,82554941^"; sources "Undefined,Undefined"; NMorMRNA "null"; degree "4"; dimension "2_3";
PIN_chr1	Undefined	as_event	83939966	83940719	.	+	.	transcript_id "PB.1055.2,PB.1055.1"; gene_id "PIN_chr1:83939613-83942290W"; flanks "83939966^,83940719^"; structure "1-2^4-,3-5^6-"; splice_chain "83939977-83939985^83940673-,83940668-83940673^83940714-"; sources "Undefined,Undefined"; NMorMRNA "null"; degree "4"; dimension "2_2";
PIN_chr1	Undefined	as_event	84782157	84784737	.	+	.	transcript_id "PB.1059.2/PB.1059.3/PB.1059.4/PB.1059.5,PB.1059.1"; gene_id "PIN_chr1:84760294-84800423W"; flanks "84782157^,84784737-"; structure "0,1-2^"; splice_chain ",84783764-84783775^"; sources "Undefined,Undefined"; NMorMRNA "null"; degree "4"; dimension "2_2";
PIN_chr1	Undefined	as_event	84789790	84793550	.	+	.	transcript_id "PB.1059.3,PB.1059.1/PB.1059.2/PB.1059.4/PB.1059.5"; gene_id "PIN_chr1:84760294-84800423W"; flanks "84789790^,84793550-"; structure "0,1-2^"; splice_chain ",84790908-84790931^"; sources "Undefined,Undefined"; NMorMRNA "null"; degree "4"; dimension "2_2";
PIN_chr1	Undefined	as_event	84793683	84795824	.	+	.	transcript_id "PB.1059.1/PB.1059.3/PB.1059.4/PB.1059.5,PB.1059.2"; gene_id "PIN_chr1:84760294-84800423W"; flanks "84793683^,84795824-"; structure "0,1-2^"; splice_chain ",84794252-84794266^"; sources "Undefined,Undefined"; NMorMRNA "null"; degree "4"; dimension "2_2";
PIN_chr1	Undefined	as_event	84798944	84800423	.	+	.	transcript_id "PB.1059.4,PB.1059.1/PB.1059.2/PB.1059.3/PB.1059.5"; gene_id "PIN_chr1:84760294-84800423W"; flanks "84798944-,84800423]"; structure "0,1^2-"; splice_chain ",84799322^84799409-"; sources "Undefined,Undefined"; NMorMRNA "null"; degree "4"; dimension "2_2";
PIN_chr1	Undefined	as_event	86640831	86642310	.	+	.	transcript_id "PB.1081.1,PB.1081.2"; gene_id "PIN_chr1:86639340-86652079W"; flanks "86640831^,86642310^"; structure "1-2^3-4^8-,5-6^7-"; splice_chain "86641102-86641109^86641117-86641123^86642236-,86642167-86642172^86642178-"; sources "Undefined,Undefined"; NMorMRNA "null"; degree "4"; dimension "2_3";
PIN_chr1	Undefined	as_event	86640831	86642310	.	+	.	transcript_id "PB.1081.1,PB.1081.3"; gene_id "PIN_chr1:86639340-86652079W"; flanks "86640831^,86642310^"; structure "1-2^3-4^11-,5-6^7-8^9-10^12-"; splice_chain "86641102-86641109^86641117-86641123^86642236-,86641949-86641954^86641988-86642029^86642154-86642159^86642241-"; sources "Undefined,Undefined"; NMorMRNA "null"; degree "4"; dimension "2_3";
PIN_chr1	Undefined	as_event	86640831	86642310	.	+	.	transcript_id "PB.1081.3,PB.1081.2"; gene_id "PIN_chr1:86639340-86652079W"; flanks "86640831^,86642310^"; structure "1-2^3-4^5-6^10-,7-8^9-"; splice_chain "86641949-86641954^86641988-86642029^86642154-86642159^86642241-,86642167-86642172^86642178-"; sources "Undefined,Undefined"; NMorMRNA "null"; degree "4"; dimension "2_3";
PIN_chr1	Undefined	as_event	87041705	87047470	.	+	.	transcript_id "PB.1091.2,PB.1091.1"; gene_id "PIN_chr1:87032088-87053830W"; flanks "87041705^,87047470-"; structure "0,1-2^"; splice_chain ",87041933-87041950^"; sources "Undefined,Undefined"; NMorMRNA "null"; degree "4"; dimension "2_2";
PIN_chr1	Undefined	as_event	87952575	87952650	.	+	.	transcript_id "PB.1106.3,PB.1106.2"; gene_id "PIN_chr1:87941955-87968825W"; flanks "87952575-,87952650^"; structure "0,1^2-3^4-"; splice_chain ",87952575^87952602-87952607^87952618-"; sources "Undefined,Undefined"; NMorMRNA "null"; degree "4"; dimension "2_2";
PIN_chr1	Undefined	as_event	87948956	87958999	.	+	.	transcript_id "PB.1106.2,PB.1106.1"; gene_id "PIN_chr1:87941955-87968825W"; flanks "87948956^,87958999^"; structure "1-2^3-4^5-6^7-8^18-,9-10^11-12^13-14^15-16^17-"; splice_chain "87949999-87950034^87952575-87952575^87952602-87952607^87952618-87952650^87958978-,87952815-87952821^87952841-87952848^87952865-87952919^87955773-87955778^87958961-"; sources "Undefined,Undefined"; NMorMRNA "null"; degre…
PIN_chr1	Undefined	as_event	87948956	87958999	.	+	.	transcript_id "PB.1106.3,PB.1106.1"; gene_id "PIN_chr1:87941955-87968825W"; flanks "87948956^,87958999^"; structure "1-2^3-4^14-,5-6^7-8^9-10^11-12^13-"; splice_chain "87949999-87950034^87952575-87952650^87958978-,87952815-87952821^87952841-87952848^87952865-87952919^87955773-87955778^87958961-"; sources "Undefined,Undefined"; NMorMRNA "null"; degree "4"; dimension "2_3";
PIN_chr1	Undefined	as_event	91341035	91341624	.	+	.	transcript_id "PB.1138.1,PB.1138.2"; gene_id "PIN_chr1:91314421-91345651W"; flanks "91341035^,91341624^"; structure "1-,2-"; splice_chain "91341499-,91341514-"; sources "Undefined,Undefined"; NMorMRNA "null"; degree "4"; dimension "2_2";
PIN_chr1	Undefined	as_event	91462196	91464166	.	+	.	transcript_id "PB.1141.2/PB.1141.4,PB.1141.1/PB.1141.3"; gene_id "PIN_chr1:91442805-91480891W"; flanks "91462196^,91464166-"; structure "0,1-2^"; splice_chain ",91463862-91463927^"; sources "Undefined,Undefined"; NMorMRNA "null"; degree "4"; dimension "2_2";
PIN_chr1	Undefined	as_event	91897719	91899309	.	+	.	transcript_id "PB.1148.1,PB.1148.2"; gene_id "PIN_chr1:91888550-91902741W"; flanks "91897719-,91899309-"; structure "1^,2^"; splice_chain "91897873^,91897880^"; sources "Undefined,Undefined"; NMorMRNA "null"; degree "4"; dimension "2_2";
PIN_chr1	Undefined	as_event	92609293	92610867	.	+	.	transcript_id "PB.1152.2,PB.1152.3"; gene_id "PIN_chr1:92602962-92610876W"; flanks "92609293-,92610867]"; structure "1^4-,2^3-"; splice_chain "92609463^92610422-,92610294^92610363-"; sources "Undefined,Undefined"; NMorMRNA "null"; degree "4"; dimension "2_2";
PIN_chr1	Undefined	as_event	92668324	92670051	.	+	.	transcript_id "PB.1154.1,PB.1154.2"; gene_id "PIN_chr1:92656873-92677528W"; flanks "92668324^,92670051-"; structure "1-2^,3-4^"; splice_chain "92668772-92668866^,92669736-92669830^"; sources "Undefined,Undefined"; NMorMRNA "null"; degree "4"; dimension "2_2";
PIN_chr1	Undefined	as_event	92673165	92673366	.	+	.	transcript_id "PB.1154.2,PB.1154.1"; gene_id "PIN_chr1:92656873-92677528W"; flanks "92673165-,92673366^"; structure "1^3-,2^4-"; splice_chain "92673215^92673275-,92673249^92673310-"; sources "Undefined,Undefined"; NMorMRNA "null"; degree "4"; dimension "2_2";
PIN_chr1	Undefined	as_event	93790254	93794008	.	+	.	transcript_id "PB.1163.2,PB.1163.1"; gene_id "PIN_chr1:93789953-93812439W"; flanks "93790254^,93794008-"; structure "0,1-2^"; splice_chain ",93791589-93791641^"; sources "Undefined,Undefined"; NMorMRNA "null"; degree "4"; dimension "2_2";
PIN_chr1	Undefined	as_event	93810754	93811849	.	+	.	transcript_id "PB.1163.2,PB.1163.1"; gene_id "PIN_chr1:93789953-93812439W"; flanks "93810754^,93811849^"; structure "1-,2-"; splice_chain "93810954-,93810966-"; sources "Undefined,Undefined"; NMorMRNA "null"; degree "4"; dimension "2_2";
PIN_chr1	Undefined	as_event	94009356	94013835	.	+	.	transcript_id "PB.1165.1/PB.1165.3/PB.1165.4,PB.1165.2"; gene_id "PIN_chr1:93996949-94026126W"; flanks "94009356^,94013835-"; structure "0,1-2^"; splice_chain ",94010926-94010964^"; sources "Undefined,Undefined"; NMorMRNA "null"; degree "4"; dimension "2_2";
PIN_chr1	Undefined	as_event	94013986	94014856	.	+	.	transcript_id "PB.1165.1/PB.1165.3/PB.1165.4,PB.1165.2"; gene_id "PIN_chr1:93996949-94026126W"; flanks "94013986^,94014856^"; structure "1-2^4-,3-"; splice_chain "94014163-94014199^94014796-,94014759-"; sources "Undefined,Undefined"; NMorMRNA "null"; degree "4"; dimension "2_2";
PIN_chr1	Undefined	as_event	94019772	94023491	.	+	.	transcript_id "PB.1165.1/PB.1165.4,PB.1165.3"; gene_id "PIN_chr1:93996949-94026126W"; flanks "94019772^,94023491-"; structure "0,1-2^"; splice_chain ",94019785-94019790^"; sources "Undefined,Undefined"; NMorMRNA "null"; degree "4"; dimension "2_2";
PIN_chr1	Undefined	as_event	95582868	95582950	.	+	.	transcript_id "PB.1180.1/PB.1180.3/PB.1180.4/PB.1180.5,PB.1180.2"; gene_id "PIN_chr1:95580983-95595066W"; flanks "95582868-,95582950^"; structure "0,1^2-"; splice_chain ",95582887^95582909-"; sources "Undefined,Undefined"; NMorMRNA "null"; degree "4"; dimension "2_2";
PIN_chr1	Undefined	as_event	96931151	96933881	.	+	.	transcript_id "PB.1197.3,PB.1197.1"; gene_id "PIN_chr1:96920784-96934719W"; flanks "96931151-,96933881^"; structure "1^2-,3^4-"; splice_chain "96931600^96931606-,96931980^96931999-"; sources "Undefined,Undefined"; NMorMRNA "null"; degree "4"; dimension "2_3";
PIN_chr1	Undefined	as_event	96931151	96933881	.	+	.	transcript_id "PB.1197.4,PB.1197.1"; gene_id "PIN_chr1:96920784-96934719W"; flanks "96931151-,96933881^"; structure "0,1^2-"; splice_chain ",96931980^96931999-"; sources "Undefined,Undefined"; NMorMRNA "null"; degree "4"; dimension "2_3";
PIN_chr1	Undefined	as_event	96931151	96933881	.	+	.	transcript_id "PB.1197.4,PB.1197.3"; gene_id "PIN_chr1:96920784-96934719W"; flanks "96931151-,96933881^"; structure "0,1^2-"; splice_chain ",96931600^96931606-"; sources "Undefined,Undefined"; NMorMRNA "null"; degree "4"; dimension "2_3";
PIN_chr1	Undefined	as_event	97181491	97182140	.	+	.	transcript_id "PB.1201.1/PB.1201.10/PB.1201.11/PB.1201.13/PB.1201.2/PB.1201.4/PB.1201.5/PB.1201.6/PB.1201.7/PB.1201.9,PB.1201.3"; gene_id "PIN_chr1:97181112-97199852W"; flanks "97181491^,97182140-"; structure "0,1-2^"; splice_chain ",97181834-97181874^"; sources "Undefined,Undefined"; NMorMRNA "null"; degree "4"; dimension "2_2";
PIN_chr1	Undefined	as_event	97181245	97182332	.	+	.	transcript_id "PB.1201.8,PB.1201.12"; gene_id "PIN_chr1:97181112-97199852W"; flanks "97181245[,97182332^"; structure "0,1^2-"; splice_chain ",97181491^97182065-"; sources "Undefined,Undefined"; NMorMRNA "null"; degree "4"; dimension "2_2";
PIN_chr1	Undefined	as_event	97182140	97183094	.	+	.	transcript_id "PB.1201.1/PB.1201.3/PB.1201.4/PB.1201.5/PB.1201.6/PB.1201.7,PB.1201.10/PB.1201.11/PB.1201.13/PB.1201.9"; gene_id "PIN_chr1:97181112-97199852W"; flanks "97182140-,97183094^"; structure "1^4-,2^3-"; splice_chain "97182265^97182969-,97182361^97182447-"; sources "Undefined,Undefined"; NMorMRNA "null"; degree "4"; dimension "2_3";
PIN_chr1	Undefined	as_event	97182140	97183094	.	+	.	transcript_id "PB.1201.1/PB.1201.3/PB.1201.4/PB.1201.5/PB.1201.6/PB.1201.7,PB.1201.2"; gene_id "PIN_chr1:97181112-97199852W"; flanks "97182140-,97183094^"; structure "1^4-,2^3-"; splice_chain "97182265^97182969-,97182343^97182428-"; sources "Undefined,Undefined"; NMorMRNA "null"; degree "4"; dimension "2_3";
PIN_chr1	Undefined	as_event	97182140	97183094	.	+	.	transcript_id "PB.1201.2,PB.1201.10/PB.1201.11/PB.1201.13/PB.1201.9"; gene_id "PIN_chr1:97181112-97199852W"; flanks "97182140-,97183094^"; structure "1^3-,2^4-"; splice_chain "97182343^97182428-,97182361^97182447-"; sources "Undefined,Undefined"; NMorMRNA "null"; degree "4"; dimension "2_3";
PIN_chr1	Undefined	as_event	97181491	97183094	.	+	.	transcript_id "PB.1201.12,PB.1201.1/PB.1201.4/PB.1201.5/PB.1201.6/PB.1201.7"; gene_id "PIN_chr1:97181112-97199852W"; flanks "97181491^,97183094^"; structure "1-4^5-,2-3^6-"; splice_chain "97182065-97182332^97182416-,97182140-97182265^97182969-"; sources "Undefined,Undefined"; NMorMRNA "null"; degree "4"; dimension "2_5";
PIN_chr1	Undefined	as_event	97181491	97183094	.	+	.	transcript_id "PB.1201.3,PB.1201.12"; gene_id "PIN_chr1:97181112-97199852W"; flanks "97181491^,97183094^"; structure "1-2^4-5^8-,3-6^7-"; splice_chain "97181834-97181874^97182140-97182265^97182969-,97182065-97182332^97182416-"; sources "Undefined,Undefined"; NMorMRNA "null"; degree "4"; dimension "2_5";
PIN_chr1	Undefined	as_event	97181491	97183094	.	+	.	transcript_id "PB.1201.12,PB.1201.10/PB.1201.11/PB.1201.13/PB.1201.9"; gene_id "PIN_chr1:97181112-97199852W"; flanks "97181491^,97183094^"; structure "1-3^5-,2-4^6-"; splice_chain "97182065-97182332^97182416-,97182140-97182361^97182447-"; sources "Undefined,Undefined"; NMorMRNA "null"; degree "4"; dimension "2_5";
PIN_chr1	Undefined	as_event	97181491	97183094	.	+	.	transcript_id "PB.1201.12,PB.1201.2"; gene_id "PIN_chr1:97181112-97199852W"; flanks "97181491^,97183094^"; structure "1-3^5-,2-4^6-"; splice_chain "97182065-97182332^97182416-,97182140-97182343^97182428-"; sources "Undefined,Undefined"; NMorMRNA "null"; degree "4"; dimension "2_5";
PIN_chr1	Undefined	as_event	97184527	97192725	.	+	.	transcript_id "PB.1201.1/PB.1201.10/PB.1201.11/PB.1201.12/PB.1201.13/PB.1201.3/PB.1201.4/PB.1201.5/PB.1201.6/PB.1201.7/PB.1201.9,PB.1201.2"; gene_id "PIN_chr1:97181112-97199852W"; flanks "97184527-,97192725-"; structure "1^,2^"; splice_chain "97184757^,97184761^"; sources "Undefined,Undefined"; NMorMRNA "null"; degree "4"; dimension "2_2";
PIN_chr1	Undefined	as_event	97193203	97195431	.	+	.	transcript_id "PB.1201.7,PB.1201.1/PB.1201.10/PB.1201.12/PB.1201.13/PB.1201.2/PB.1201.3/PB.1201.4/PB.1201.5"; gene_id "PIN_chr1:97181112-97199852W"; flanks "97193203^,97195431-"; structure "0,1-2^"; splice_chain ",97195199-97195327^"; sources "Undefined,Undefined"; NMorMRNA "null"; degree "4"; dimension "2_2";
PIN_chr1	Undefined	as_event	97195199	97195720	.	+	.	transcript_id "PB.1201.11/PB.1201.6,PB.1201.1/PB.1201.12/PB.1201.13/PB.1201.2/PB.1201.5"; gene_id "PIN_chr1:97181112-97199852W"; flanks "97195199-,97195720^"; structure "0,1^2-"; splice_chain ",97195327^97195431-"; sources "Undefined,Undefined"; NMorMRNA "null"; degree "4"; dimension "2_2";
PIN_chr1	Undefined	as_event	97193203	97195720	.	+	.	transcript_id "PB.1201.11/PB.1201.6,PB.1201.7"; gene_id "PIN_chr1:97181112-97199852W"; flanks "97193203^,97195720^"; structure "1-,2-"; splice_chain "97195199-,97195431-"; sources "Undefined,Undefined"; NMorMRNA "null"; degree "4"; dimension "2_3";
PIN_chr1	Undefined	as_event	97195199	97195836	.	+	.	transcript_id "PB.1201.9,PB.1201.10"; gene_id "PIN_chr1:97181112-97199852W"; flanks "97195199-,97195836^"; structure "0,1^2-"; splice_chain ",97195327^97195431-"; sources "Undefined,Undefined"; NMorMRNA "null"; degree "4"; dimension "2_2";
PIN_chr1	Undefined	as_event	97195431	97196467	.	+	.	transcript_id "PB.1201.1/PB.1201.12/PB.1201.13/PB.1201.2/PB.1201.5/PB.1201.7,PB.1201.10"; gene_id "PIN_chr1:97181112-97199852W"; flanks "97195431-,97196467^"; structure "1^4-,2^3-"; splice_chain "97195720^97196231-,97195836^97195934-"; sources "Undefined,Undefined"; NMorMRNA "null"; degree "4"; dimension "2_3";
PIN_chr1	Undefined	as_event	97195431	97196467	.	+	.	transcript_id "PB.1201.1/PB.1201.12/PB.1201.13/PB.1201.2/PB.1201.5/PB.1201.7,PB.1201.3/PB.1201.4"; gene_id "PIN_chr1:97181112-97199852W"; flanks "97195431-,97196467^"; structure "1^4-,2^3-"; splice_chain "97195720^97196231-,97195923^97196011-"; sources "Undefined,Undefined"; NMorMRNA "null"; degree "4"; dimension "2_3";
PIN_chr1	Undefined	as_event	97195431	97196467	.	+	.	transcript_id "PB.1201.10,PB.1201.3/PB.1201.4"; gene_id "PIN_chr1:97181112-97199852W"; flanks "97195431-,97196467^"; structure "1^3-,2^4-"; splice_chain "97195836^97195934-,97195923^97196011-"; sources "Undefined,Undefined"; NMorMRNA "null"; degree "4"; dimension "2_3";
PIN_chr1	Undefined	as_event	97195199	97196467	.	+	.	transcript_id "PB.1201.11/PB.1201.6,PB.1201.9"; gene_id "PIN_chr1:97181112-97199852W"; flanks "97195199-,97196467^"; structure "1^4-,2^3-"; splice_chain "97195720^97196231-,97195836^97195934-"; sources "Undefined,Undefined"; NMorMRNA "null"; degree "4"; dimension "2_5";
PIN_chr1	Undefined	as_event	97195199	97196467	.	+	.	transcript_id "PB.1201.10,PB.1201.11/PB.1201.6"; gene_id "PIN_chr1:97181112-97199852W"; flanks "97195199-,97196467^"; structure "1^2-4^5-,3^6-"; splice_chain "97195327^97195431-97195836^97195934-,97195720^97196231-"; sources "Undefined,Undefined"; NMorMRNA "null"; degree "4"; dimension "2_5";
PIN_chr1	Undefined	as_event	97195199	97196467	.	+	.	transcript_id "PB.1201.3/PB.1201.4,PB.1201.11/PB.1201.6"; gene_id "PIN_chr1:97181112-97199852W"; flanks "97195199-,97196467^"; structure "1^2-4^5-,3^6-"; splice_chain "97195327^97195431-97195923^97196011-,97195720^97196231-"; sources "Undefined,Undefined"; NMorMRNA "null"; degree "4"; dimension "2_5";
PIN_chr1	Undefined	as_event	97195199	97196467	.	+	.	transcript_id "PB.1201.1/PB.1201.12/PB.1201.13/PB.1201.2/PB.1201.5,PB.1201.9"; gene_id "PIN_chr1:97181112-97199852W"; flanks "97195199-,97196467^"; structure "1^2-3^6-,4^5-"; splice_chain "97195327^97195431-97195720^97196231-,97195836^97195934-"; sources "Undefined,Undefined"; NMorMRNA "null"; degree "4"; dimension "2_5";
PIN_chr1	Undefined	as_event	97195199	97196467	.	+	.	transcript_id "PB.1201.3/PB.1201.4,PB.1201.9"; gene_id "PIN_chr1:97181112-97199852W"; flanks "97195199-,97196467^"; structure "1^2-4^6-,3^5-"; splice_chain "97195327^97195431-97195923^97196011-,97195836^97195934-"; sources "Undefined,Undefined"; NMorMRNA "null"; degree "4"; dimension "2_5";
PIN_chr1	Undefined	as_event	97193203	97196467	.	+	.	transcript_id "PB.1201.9,PB.1201.7"; gene_id "PIN_chr1:97181112-97199852W"; flanks "97193203^,97196467^"; structure "1-4^5-,2-3^6-"; splice_chain "97195199-97195836^97195934-,97195431-97195720^97196231-"; sources "Undefined,Undefined"; NMorMRNA "null"; degree "4"; dimension "2_6";
PIN_chr1	Undefined	as_event	98057258	98061577	.	+	.	transcript_id "PB.1206.1/PB.1206.3,PB.1206.2"; gene_id "PIN_chr1:98057164-98123604W"; flanks "98057258^,98061577-"; structure "1-2^3-4^,5-6^"; splice_chain "98060379-98060379^98060404-98060428^,98061518-98061552^"; sources "Undefined,Undefined"; NMorMRNA "null"; degree "4"; dimension "2_2";
PIN_chr1	Undefined	as_event	98099818	98107181	.	+	.	transcript_id "PB.1206.8,PB.1206.7"; gene_id "PIN_chr1:98057164-98123604W"; flanks "98099818[,98107181-"; structure "1^,2^"; splice_chain "98099958^,98099973^"; sources "Undefined,Undefined"; NMorMRNA "null"; degree "4"; dimension "2_2";
PIN_chr1	Undefined	as_event	98082404	98107181	.	+	.	transcript_id "PB.1206.1/PB.1206.3,PB.1206.2"; gene_id "PIN_chr1:98057164-98123604W"; flanks "98082404-,98107181-"; structure "1^3-4^,2^"; splice_chain "98082502^98085249-98085263^,98082506^"; sources "Undefined,Undefined"; NMorMRNA "null"; degree "4"; dimension "2_2";
PIN_chr1	Undefined	as_event	99719223	99728979	.	+	.	transcript_id "PB.1228.1/PB.1228.2,PB.1228.3"; gene_id "PIN_chr1:99719085-99743033W"; flanks "99719223^,99728979^"; structure "1-,2-"; splice_chain "99728974-,99728978-"; sources "Undefined,Undefined"; NMorMRNA "null"; degree "4"; dimension "2_2";
PIN_chr1	Undefined	as_event	99729084	99729229	.	+	.	transcript_id "PB.1228.1/PB.1228.2/PB.1228.3,PB.1228.4"; gene_id "PIN_chr1:99719085-99743033W"; flanks "99729084-,99729229^"; structure "0,1^2-"; splice_chain ",99729089^99729149-"; sources "Undefined,Undefined"; NMorMRNA "null"; degree "4"; dimension "2_2";
PIN_chr1	Undefined	as_event	99733256	99736682	.	+	.	transcript_id "PB.1228.1/PB.1228.2/PB.1228.4,PB.1228.3"; gene_id "PIN_chr1:99719085-99743033W"; flanks "99733256^,99736682-"; structure "0,1-2^"; splice_chain ",99734057-99734107^"; sources "Undefined,Undefined"; NMorMRNA "null"; degree "4"; dimension "2_2";
PIN_chr1	Undefined	as_event	99737905	99739634	.	+	.	transcript_id "PB.1228.2/PB.1228.4,PB.1228.1/PB.1228.3"; gene_id "PIN_chr1:99719085-99743033W"; flanks "99737905-,99739634-"; structure "1^,2^"; splice_chain "99738303^,99739215^"; sources "Undefined,Undefined"; NMorMRNA "null"; degree "4"; dimension "2_2";
PIN_chr1	Undefined	as_event	99782078	99785619	.	+	.	transcript_id "PB.1230.1,PB.1230.2"; gene_id "PIN_chr1:99765358-99785619W"; flanks "99782078-,99785619]"; structure "0,1^2-"; splice_chain ",99782224^99782355-"; sources "Undefined,Undefined"; NMorMRNA "null"; degree "4"; dimension "2_2";
PIN_chr1	Undefined	as_event	100975201	100976427	.	+	.	transcript_id "PB.1244.2,PB.1244.1"; gene_id "PIN_chr1:100964272-100977933W"; flanks "100975201-,100976427-"; structure "1^,2^"; splice_chain "100975980^,100975990^"; sources "Undefined,Undefined"; NMorMRNA "null"; degree "4"; dimension "2_2";
PIN_chr1	Undefined	as_event	100975201	100977059	.	+	.	transcript_id "PB.1244.1,PB.1244.4"; gene_id "PIN_chr1:100964272-100977933W"; flanks "100975201-,100977059^"; structure "1^4-,2^3-"; splice_chain "100975990^100976427-,100976341^100976393-"; sources "Undefined,Undefined"; NMorMRNA "null"; degree "4"; dimension "2_2";
PIN_chr1	Undefined	as_event	101045150	101048163	.	+	.	transcript_id "PB.1245.1/PB.1245.2,PB.1245.3"; gene_id "PIN_chr1:101040551-101050005W"; flanks "101045150^,101048163-"; structure "0,1-2^"; splice_chain ",101046951-101047632^"; sources "Undefined,Undefined"; NMorMRNA "null"; degree "4"; dimension "2_2";
PIN_chr1	Undefined	as_event	101072241	101074615	.	+	.	transcript_id "PB.1247.2,PB.1247.4"; gene_id "PIN_chr1:101069226-101077305W"; flanks "101072241-,101074615-"; structure "1^,2^"; splice_chain "101073072^,101073074^"; sources "Undefined,Undefined"; NMorMRNA "null"; degree "4"; dimension "2_2";
PIN_chr1	Undefined	as_event	101072056	101074615	.	+	.	transcript_id "PB.1247.2,PB.1247.3"; gene_id "PIN_chr1:101069226-101077305W"; flanks "101072056-,101074615-"; structure "1^3-5^,2^4-6^"; splice_chain "101072170^101072241-101073072^,101072190^101072260-101073075^"; sources "Undefined,Undefined"; NMorMRNA "null"; degree "4"; dimension "2_3";
PIN_chr1	Undefined	as_event	101072056	101074615	.	+	.	transcript_id "PB.1247.4,PB.1247.3"; gene_id "PIN_chr1:101069226-101077305W"; flanks "101072056-,101074615-"; structure "1^3-5^,2^4-6^"; splice_chain "101072170^101072241-101073074^,101072190^101072260-101073075^"; sources "Undefined,Undefined"; NMorMRNA "null"; degree "4"; dimension "2_3";
PIN_chr1	Undefined	as_event	102189559	102190554	.	+	.	transcript_id "PB.1260.1,PB.1260.2"; gene_id "PIN_chr1:102189228-102190554W"; flanks "102189559-,102190554]"; structure "0,1^2-"; splice_chain ",102190115^102190309-"; sources "Undefined,Undefined"; NMorMRNA "null"; degree "4"; dimension "2_3";
PIN_chr1	Undefined	as_event	102189559	102190554	.	+	.	transcript_id "PB.1260.1,PB.1260.3"; gene_id "PIN_chr1:102189228-102190554W"; flanks "102189559-,102190554]"; structure "0,1^2-"; splice_chain ",102190162^102190398-"; sources "Undefined,Undefined"; NMorMRNA "null"; degree "4"; dimension "2_3";
PIN_chr1	Undefined	as_event	102189559	102190554	.	+	.	transcript_id "PB.1260.2,PB.1260.3"; gene_id "PIN_chr1:102189228-102190554W"; flanks "102189559-,102190554]"; structure "1^3-,2^4-"; splice_chain "102190115^102190309-,102190162^102190398-"; sources "Undefined,Undefined"; NMorMRNA "null"; degree "4"; dimension "2_3";
PIN_chr1	Undefined	as_event	103262865	103263512	.	+	.	transcript_id "PB.1272.1,PB.1272.2"; gene_id "PIN_chr1:103259684-103266133W"; flanks "103262865-,103263512^"; structure "1^3-,2^4-"; splice_chain "103263030^103263384-,103263035^103263388-"; sources "Undefined,Undefined"; NMorMRNA "null"; degree "4"; dimension "2_2";
PIN_chr1	Undefined	as_event	103876529	103878661	.	+	.	transcript_id "PB.1275.2,PB.1275.1"; gene_id "PIN_chr1:103873480-103879834W"; flanks "103876529-,103878661-"; structure "1^,2^"; splice_chain "103876641^,103878101^"; sources "Undefined,Undefined"; NMorMRNA "null"; degree "4"; dimension "2_2";
PIN_chr1	Undefined	as_event	558519	600922	.	-	.	transcript_id "PB.7.2,PB.7.3"; gene_id "PIN_chr1:556347-608950C"; flanks "600922^,558519-"; structure "1-2^3-4^5-6^7-8^,9-10^11-12^13-14^15-16^"; splice_chain "600254-600106^599838-599754^599189-599085^598831-598666^,560986-560838^560267-560183^559678-559574^559330-559165^"; sources "Undefined,Undefined"; NMorMRNA "null"; degree "4"; dimension "2_2";
PIN_chr1	Undefined	as_event	2489881	2492653	.	-	.	transcript_id "PB.19.7,PB.19.1/PB.19.10/PB.19.2/PB.19.3/PB.19.4/PB.19.5/PB.19.8"; gene_id "PIN_chr1:2461664-2492760C"; flanks "2492653^,2489881^"; structure "1-2^4-,3-"; splice_chain "2491248-2491140^2489935-,2489939-"; sources "Undefined,Undefined"; NMorMRNA "null"; degree "4"; dimension "2_2";
PIN_chr1	Undefined	as_event	2484565	2489881	.	-	.	transcript_id "PB.19.1/PB.19.10/PB.19.2/PB.19.3/PB.19.4/PB.19.5/PB.19.7,PB.19.8"; gene_id "PIN_chr1:2461664-2492760C"; flanks "2489881^,2484565-"; structure "0,1-2^"; splice_chain ",2489283-2489111^"; sources "Undefined,Undefined"; NMorMRNA "null"; degree "4"; dimension "2_2";
PIN_chr1	Undefined	as_event	2481631	2484218	.	-	.	transcript_id "PB.19.9,PB.19.5"; gene_id "PIN_chr1:2461664-2492760C"; flanks "2484218^,2481631-"; structure "0,1-2^"; splice_chain ",2483492-2483448^"; sources "Undefined,Undefined"; NMorMRNA "null"; degree "4"; dimension "2_2";
PIN_chr1	Undefined	as_event	2477475	2483448	.	-	.	transcript_id "PB.19.1/PB.19.2/PB.19.6/PB.19.8,PB.19.5"; gene_id "PIN_chr1:2461664-2492760C"; flanks "2483448^,2477475-"; structure "0,1-2^"; splice_chain ",2481631-2481614^"; sources "Undefined,Undefined"; NMorMRNA "null"; degree "4"; dimension "2_2";
PIN_chr1	Undefined	as_event	2477475	2484218	.	-	.	transcript_id "PB.19.10/PB.19.3/PB.19.4/PB.19.7,PB.19.9"; gene_id "PIN_chr1:2461664-2492760C"; flanks "2484218^,2477475-"; structure "0,1-2^"; splice_chain ",2481631-2481614^"; sources "Undefined,Undefined"; NMorMRNA "null"; degree "4"; dimension "2_4";
PIN_chr1	Undefined	as_event	2477475	2484218	.	-	.	transcript_id "PB.19.10/PB.19.3/PB.19.4/PB.19.7,PB.19.1/PB.19.2/PB.19.6/PB.19.8"; gene_id "PIN_chr1:2461664-2492760C"; flanks "2484218^,2477475-"; structure "0,1-2^"; splice_chain ",2483492-2483448^"; sources "Undefined,Undefined"; NMorMRNA "null"; degree "4"; dimension "2_4";
PIN_chr1	Undefined	as_event	2477475	2484218	.	-	.	transcript_id "PB.19.10/PB.19.3/PB.19.4/PB.19.7,PB.19.5"; gene_id "PIN_chr1:2461664-2492760C"; flanks "2484218^,2477475-"; structure "0,1-2^3-4^"; splice_chain ",2483492-2483448^2481631-2481614^"; sources "Undefined,Undefined"; NMorMRNA "null"; degree "4"; dimension "2_4";
PIN_chr1	Undefined	as_event	2477475	2484218	.	-	.	transcript_id "PB.19.1/PB.19.2/PB.19.6/PB.19.8,PB.19.9"; gene_id "PIN_chr1:2461664-2492760C"; flanks "2484218^,2477475-"; structure "1-2^,3-4^"; splice_chain "2483492-2483448^,2481631-2481614^"; sources "Undefined,Undefined"; NMorMRNA "null"; degree "4"; dimension "2_4";
PIN_chr1	Undefined	as_event	2463327	2464259	.	-	.	transcript_id "PB.19.4,PB.19.10/PB.19.9"; gene_id "PIN_chr1:2461664-2492760C"; flanks "2464259-,2463327^"; structure "0,1^2-"; splice_chain ",2463711^2463648-"; sources "Undefined,Undefined"; NMorMRNA "null"; degree "4"; dimension "2_2";
PIN_chr1	Undefined	as_event	2463143	2463648	.	-	.	transcript_id "PB.19.1,PB.19.9"; gene_id "PIN_chr1:2461664-2492760C"; flanks "2463648-,2463143^"; structure "0,1^2-"; splice_chain ",2463327^2463285-"; sources "Undefined,Undefined"; NMorMRNA "null"; degree "4"; dimension "2_2";
PIN_chr1	Undefined	as_event	2463143	2464259	.	-	.	transcript_id "PB.19.1,PB.19.4"; gene_id "PIN_chr1:2461664-2492760C"; flanks "2464259-,2463143^"; structure "1^2-,3^4-"; splice_chain "2463711^2463648-,2463327^2463285-"; sources "Undefined,Undefined"; NMorMRNA "null"; degree "4"; dimension "2_3";
PIN_chr1	Undefined	as_event	2461717	2464259	.	-	.	transcript_id "PB.19.3/PB.19.5/PB.19.6,PB.19.4"; gene_id "PIN_chr1:2461664-2492760C"; flanks "2464259-,2461717]"; structure "1^2-,3^4-5^6-"; splice_chain "2463711^2463648-,2463327^2463285-2463143^2463131-"; sources "Undefined,Undefined"; NMorMRNA "null"; degree "4"; dimension "2_2";
PIN_chr1	Undefined	as_event	2697774	2699288	.	-	.	transcript_id "PB.22.2,PB.22.1"; gene_id "PIN_chr1:2697070-2702903C"; flanks "2699288^,2697774-"; structure "0,1-2^"; splice_chain ",2698969-2698832^"; sources "Undefined,Undefined"; NMorMRNA "null"; degree "4"; dimension "2_2";
PIN_chr1	Undefined	as_event	2883008	2886039	.	-	.	transcript_id "PB.25.4,PB.25.5"; gene_id "PIN_chr1:2846441-2896408C"; flanks "2886039-,2883008]"; structure "1^4-,2^3-"; splice_chain "2884059^2883968-,2884045^2883975-"; sources "Undefined,Undefined"; NMorMRNA "null"; degree "4"; dimension "2_2";
PIN_chr1	Undefined	as_event	2875892	2876491	.	-	.	transcript_id "PB.25.2/PB.25.3,PB.25.1"; gene_id "PIN_chr1:2846441-2896408C"; flanks "2876491-,2875892^"; structure "0,1^2-"; splice_chain ",2876107^2876064-"; sources "Undefined,Undefined"; NMorMRNA "null"; degree "4"; dimension "2_2";
PIN_chr1	Undefined	as_event	3756141	3759045	.	-	.	transcript_id "PB.37.2,PB.37.1"; gene_id "PIN_chr1:3744522-3763303C"; flanks "3759045-,3756141^"; structure "1^6-,2^3-4^5-"; splice_chain "3758929^3756232-,3758830^3756963-3756812^3756394-"; sources "Undefined,Undefined"; NMorMRNA "null"; degree "4"; dimension "2_2";
PIN_chr1	Undefined	as_event	3912176	3916414	.	-	.	transcript_id "PB.39.3,PB.39.2"; gene_id "PIN_chr1:3907430-3916872C"; flanks "3916414^,3912176^"; structure "1-,2-"; splice_chain "3913334-,3912917-"; sources "Undefined,Undefined"; NMorMRNA "null"; degree "4"; dimension "2_2";
PIN_chr1	Undefined	as_event	5451649	5451740	.	-	.	transcript_id "PB.66.1,PB.66.2"; gene_id "PIN_chr1:5447588-5465131C"; flanks "5451740-,5451649^"; structure "0,1^2-"; splice_chain ",5451662^5451655-"; sources "Undefined,Undefined"; NMorMRNA "null"; degree "4"; dimension "2_2";
PIN_chr1	Undefined	as_event	5448976	5449120	.	-	.	transcript_id "PB.66.1,PB.66.2"; gene_id "PIN_chr1:5447588-5465131C"; flanks "5449120-,5448976^"; structure "0,1^2-"; splice_chain ",5449114^5449099-"; sources "Undefined,Undefined"; NMorMRNA "null"; degree "4"; dimension "2_2";
PIN_chr1	Undefined	as_event	7080123	7081071	.	-	.	transcript_id "PB.86.2,PB.86.1"; gene_id "PIN_chr1:7079462-7081248C"; flanks "7081071^,7080123-"; structure "0,1-2^3-4^"; splice_chain ",7080898-7080872^7080604-7080569^"; sources "Undefined,Undefined"; NMorMRNA "null"; degree "4"; dimension "2_2";
PIN_chr1	Undefined	as_event	7589251	7590496	.	-	.	transcript_id "PB.98.2,PB.98.3/PB.98.5"; gene_id "PIN_chr1:7582960-7590604C"; flanks "7590496^,7589251^"; structure "1-3^5-6^8-,2-4^7-"; splice_chain "7590246-7590243^7589543-7589533^7589340-,7590243-7590211^7589343-"; sources "Undefined,Undefined"; NMorMRNA "null"; degree "4"; dimension "2_2";
PIN_chr1	Undefined	as_event	7583726	7584799	.	-	.	transcript_id "PB.98.3/PB.98.5,PB.98.2"; gene_id "PIN_chr1:7582960-7590604C"; flanks "7584799-,7583726^"; structure "0,1^2-"; splice_chain ",7584371^7584348-"; sources "Undefined,Undefined"; NMorMRNA "null"; degree "4"; dimension "2_2";
PIN_chr1	Undefined	as_event	7582973	7583234	.	-	.	transcript_id "PB.98.2,PB.98.3"; gene_id "PIN_chr1:7582960-7590604C"; flanks "7583234^,7582973]"; structure "1-,2-"; splice_chain "7583212-,7583178-"; sources "Undefined,Undefined"; NMorMRNA "null"; degree "4"; dimension "2_2";
PIN_chr1	Undefined	as_event	8717167	8718401	.	-	.	transcript_id "PB.114.1,PB.114.2/PB.114.3"; gene_id "PIN_chr1:8714709-8742056C"; flanks "8718401-,8717167^"; structure "1^3-,2^4-"; splice_chain "8718330^8717304-,8718272^8717302-"; sources "Undefined,Undefined"; NMorMRNA "null"; degree "4"; dimension "2_2";
PIN_chr1	Undefined	as_event	8788690	8790684	.	-	.	transcript_id "PB.115.1,PB.115.2"; gene_id "PIN_chr1:8786465-8798399C"; flanks "8790684-,8788690^"; structure "0,1^2-"; splice_chain ",8789575^8789179-"; sources "Undefined,Undefined"; NMorMRNA "null"; degree "4"; dimension "2_2";
PIN_chr1	Undefined	as_event	9065812	9067879	.	-	.	transcript_id "PB.121.1,PB.121.2"; gene_id "PIN_chr1:9044363-9081354C"; flanks "9067879-,9065812-"; structure "1^,2^"; splice_chain "9067807^,9067752^"; sources "Undefined,Undefined"; NMorMRNA "null"; degree "4"; dimension "2_2";
PIN_chr1	Undefined	as_event	9307316	9310808	.	-	.	transcript_id "PB.124.3,PB.124.4"; gene_id "PIN_chr1:9307062-9315170C"; flanks "9310808-,9307316]"; structure "0,1^2-3^4-"; splice_chain ",9309417^9309407-9307828^9307563-"; sources "Undefined,Undefined"; NMorMRNA "null"; degree "4"; dimension "2_2";
PIN_chr1	Undefined	as_event	9883772	9884521	.	-	.	transcript_id "PB.128.1,PB.128.2"; gene_id "PIN_chr1:9875942-9905707C"; flanks "9884521^,9883772^"; structure "1-,2-"; splice_chain "9883882-,9883875-"; sources "Undefined,Undefined"; NMorMRNA "null"; degree "4"; dimension "2_2";
PIN_chr1	Undefined	as_event	9916026	9916841	.	-	.	transcript_id "PB.129.2,PB.129.1"; gene_id "PIN_chr1:9914435-9970690C"; flanks "9916841-,9916026-"; structure "1^,2^"; splice_chain "9916800^,9916793^"; sources "Undefined,Undefined"; NMorMRNA "null"; degree "4"; dimension "2_2";
PIN_chr1	Undefined	as_event	11375786	11376988	.	-	.	transcript_id "PB.144.1,PB.144.2"; gene_id "PIN_chr1:11375786-11383376C"; flanks "11376988^,11375786]"; structure "1-,2-"; splice_chain "11376863-,11376849-"; sources "Undefined,Undefined"; NMorMRNA "null"; degree "4"; dimension "2_2";
PIN_chr1	Undefined	as_event	11838621	11839491	.	-	.	transcript_id "PB.153.2,PB.153.1"; gene_id "PIN_chr1:11834411-11845419C"; flanks "11839491-,11838621-"; structure "1^3-4^,2^"; splice_chain "11839427^11839004-11839002^,11839425^"; sources "Undefined,Undefined"; NMorMRNA "null"; degree "4"; dimension "2_2";
PIN_chr1	Undefined	as_event	11998925	12001382	.	-	.	transcript_id "PB.155.2,PB.155.1"; gene_id "PIN_chr1:11997162-12005580C"; flanks "12001382^,11998925-"; structure "0,1-2^"; splice_chain ",11999652-11999583^"; sources "Undefined,Undefined"; NMorMRNA "null"; degree "4"; dimension "2_2";
PIN_chr1	Undefined	as_event	13455107	13457337	.	-	.	transcript_id "PB.166.5,PB.166.6"; gene_id "PIN_chr1:13163684-13629536C"; flanks "13457337-,13455107^"; structure "0,1^2-"; splice_chain ",13455723^13455508-"; sources "Undefined,Undefined"; NMorMRNA "null"; degree "4"; dimension "2_2";
PIN_chr1	Undefined	as_event	13645384	13648412	.	-	.	transcript_id "PB.167.8,PB.167.9"; gene_id "PIN_chr1:13644146-13658168C"; flanks "13648412-,13645384]"; structure "0,1^2-"; splice_chain ",13645746^13645696-"; sources "Undefined,Undefined"; NMorMRNA "null"; degree "4"; dimension "2_2";
PIN_chr1	Undefined	as_event	13644966	13648412	.	-	.	transcript_id "PB.167.2/PB.167.6,PB.167.1/PB.167.5"; gene_id "PIN_chr1:13644146-13658168C"; flanks "13648412-,13644966-"; structure "1^2-3^,4^"; splice_chain "13645632^13645605-13645034^,13645033^"; sources "Undefined,Undefined"; NMorMRNA "null"; degree "4"; dimension "2_2";
PIN_chr1	Undefined	as_event	13644146	13648412	.	-	.	transcript_id "PB.167.3,PB.167.1"; gene_id "PIN_chr1:13644146-13658168C"; flanks "13648412-,13644146]"; structure "1^3-,2^4-"; splice_chain "13645056^13644975-,13645033^13644966-"; sources "Undefined,Undefined"; NMorMRNA "null"; degree "4"; dimension "2_3";
PIN_chr1	Undefined	as_event	13644146	13648412	.	-	.	transcript_id "PB.167.2,PB.167.3"; gene_id "PIN_chr1:13644146-13658168C"; flanks "13648412-,13644146]"; structure "1^2-4^6-,3^5-"; splice_chain "13645632^13645605-13645034^13644966-,13645056^13644975-"; sources "Undefined,Undefined"; NMorMRNA "null"; degree "4"; dimension "2_3";
PIN_chr1	Undefined	as_event	13781117	13781817	.	-	.	transcript_id "PB.168.1,PB.168.2"; gene_id "PIN_chr1:13726482-13790163C"; flanks "13781817^,13781117^"; structure "1-2^4-,3-"; splice_chain "13781302-13781276^13781220-,13781247-"; sources "Undefined,Undefined"; NMorMRNA "null"; degree "4"; dimension "2_2";
PIN_chr1	Undefined	as_event	13893258	13898178	.	-	.	transcript_id "PB.171.1,PB.171.2"; gene_id "PIN_chr1:13883910-13901670C"; flanks "13898178^,13893258-"; structure "0,1-2^"; splice_chain ",13897212-13897099^"; sources "Undefined,Undefined"; NMorMRNA "null"; degree "4"; dimension "2_2";
PIN_chr1	Undefined	as_event	14550759	14553165	.	-	.	transcript_id "PB.178.2,PB.178.3"; gene_id "PIN_chr1:14543287-14569902C"; flanks "14553165^,14550759-"; structure "0,1-2^"; splice_chain ",14552295-14552284^"; sources "Undefined,Undefined"; NMorMRNA "null"; degree "4"; dimension "2_2";
PIN_chr1	Undefined	as_event	14548220	14553165	.	-	.	transcript_id "PB.178.1,PB.178.2"; gene_id "PIN_chr1:14543287-14569902C"; flanks "14553165^,14548220-"; structure "0,1-2^"; splice_chain ",14550759-14550739^"; sources "Undefined,Undefined"; NMorMRNA "null"; degree "4"; dimension "2_3";
PIN_chr1	Undefined	as_event	14548220	14553165	.	-	.	transcript_id "PB.178.1,PB.178.3"; gene_id "PIN_chr1:14543287-14569902C"; flanks "14553165^,14548220-"; structure "0,1-2^3-4^"; splice_chain ",14552295-14552284^14550759-14550739^"; sources "Undefined,Undefined"; NMorMRNA "null"; degree "4"; dimension "2_3";
PIN_chr1	Undefined	as_event	16749125	16749344	.	-	.	transcript_id "PB.212.1,PB.212.3"; gene_id "PIN_chr1:16744094-16756585C"; flanks "16749344-,16749125^"; structure "1^3-,2^4-"; splice_chain "16749223^16749167-,16749215^16749159-"; sources "Undefined,Undefined"; NMorMRNA "null"; degree "4"; dimension "2_2";
PIN_chr1	Undefined	as_event	16748804	16749344	.	-	.	transcript_id "PB.212.1,PB.212.2"; gene_id "PIN_chr1:16744094-16756585C"; flanks "16749344-,16748804-"; structure "1^3-4^,2^"; splice_chain "16749223^16749167-16749125^,16749180^"; sources "Undefined,Undefined"; NMorMRNA "null"; degree "4"; dimension "2_3";
PIN_chr1	Undefined	as_event	16748804	16749344	.	-	.	transcript_id "PB.212.3,PB.212.2"; gene_id "PIN_chr1:16744094-16756585C"; flanks "16749344-,16748804-"; structure "1^3-4^,2^"; splice_chain "16749215^16749159-16749125^,16749180^"; sources "Undefined,Undefined"; NMorMRNA "null"; degree "4"; dimension "2_3";
PIN_chr1	Undefined	as_event	17344305	17344996	.	-	.	transcript_id "PB.221.2,PB.221.1"; gene_id "PIN_chr1:17335774-17348098C"; flanks "17344996-,17344305^"; structure "0,1^2-"; splice_chain ",17344928^17344445-"; sources "Undefined,Undefined"; NMorMRNA "null"; degree "4"; dimension "2_2";
PIN_chr1	Undefined	as_event	17402490	17403371	.	-	.	transcript_id "PB.222.1,PB.222.2"; gene_id "PIN_chr1:17390568-17435915C"; flanks "17403371-,17402490-"; structure "1^,2^"; splice_chain "17403079^,17403074^"; sources "Undefined,Undefined"; NMorMRNA "null"; degree "4"; dimension "2_2";
PIN_chr1	Undefined	as_event	17402473	17402490	.	-	.	transcript_id "PB.222.1,PB.222.2"; gene_id "PIN_chr1:17390568-17435915C"; flanks "17402490-,17402473^"; structure "0,1^2-"; splice_chain ",17402482^17402473-"; sources "Undefined,Undefined"; NMorMRNA "null"; degree "4"; dimension "2_2";
PIN_chr1	Undefined	as_event	17400075	17402473	.	-	.	transcript_id "PB.222.2,PB.222.1"; gene_id "PIN_chr1:17390568-17435915C"; flanks "17402473^,17400075^"; structure "1-,2-"; splice_chain "17400171-,17400167-"; sources "Undefined,Undefined"; NMorMRNA "null"; degree "4"; dimension "2_2";
PIN_chr1	Undefined	as_event	17400075	17403074	.	-	.	transcript_id "PB.222.2,PB.222.3/PB.222.6"; gene_id "PIN_chr1:17390568-17435915C"; flanks "17403074^,17400075^"; structure "1-2^3-4^9-,5-6^7-8^10-"; splice_chain "17402490-17402482^17402473-17402473^17400171-,17402178-17402147^17402138-17402138^17400166-"; sources "Undefined,Undefined"; NMorMRNA "null"; degree "4"; dimension "2_2";
PIN_chr1	Undefined	as_event	17400075	17403371	.	-	.	transcript_id "PB.222.1,PB.222.6"; gene_id "PIN_chr1:17390568-17435915C"; flanks "17403371-,17400075^"; structure "1^3-4^9-,2^5-6^7-8^10-"; splice_chain "17403079^17402490-17402473^17400167-,17403074^17402178-17402147^17402138-17402138^17400166-"; sources "Undefined,Undefined"; NMorMRNA "null"; degree "4"; dimension "2_3";
PIN_chr1	Undefined	as_event	17398184	17398829	.	-	.	transcript_id "PB.222.2,PB.222.1"; gene_id "PIN_chr1:17390568-17435915C"; flanks "17398829-,17398184-"; structure "1^3-4^,2^"; splice_chain "17398599^17398404-17398354^,17398586^"; sources "Undefined,Undefined"; NMorMRNA "null"; degree "4"; dimension "2_2";
PIN_chr1	Undefined	as_event	17398011	17398599	.	-	.	transcript_id "PB.222.2,PB.222.6"; gene_id "PIN_chr1:17390568-17435915C"; flanks "17398599^,17398011^"; structure "1-2^3-,4-"; splice_chain "17398404-17398354^17398184-,17398180-"; sources "Undefined,Undefined"; NMorMRNA "null"; degree "4"; dimension "2_2";
PIN_chr1	Undefined	as_event	17398011	17398829	.	-	.	transcript_id "PB.222.3,PB.222.1"; gene_id "PIN_chr1:17390568-17435915C"; flanks "17398829-,17398011^"; structure "1^4-,2^3-"; splice_chain "17398616^17398164-,17398586^17398184-"; sources "Undefined,Undefined"; NMorMRNA "null"; degree "4"; dimension "2_4";
PIN_chr1	Undefined	as_event	17398011	17398829	.	-	.	transcript_id "PB.222.6,PB.222.1"; gene_id "PIN_chr1:17390568-17435915C"; flanks "17398829-,17398011^"; structure "1^4-,2^3-"; splice_chain "17398599^17398180-,17398586^17398184-"; sources "Undefined,Undefined"; NMorMRNA "null"; degree "4"; dimension "2_4";
PIN_chr1	Undefined	as_event	17398011	17398829	.	-	.	transcript_id "PB.222.3,PB.222.2"; gene_id "PIN_chr1:17390568-17435915C"; flanks "17398829-,17398011^"; structure "1^6-,2^3-4^5-"; splice_chain "17398616^17398164-,17398599^17398404-17398354^17398184-"; sources "Undefined,Undefined"; NMorMRNA "null"; degree "4"; dimension "2_4";
PIN_chr1	Undefined	as_event	17398011	17398829	.	-	.	transcript_id "PB.222.3,PB.222.6"; gene_id "PIN_chr1:17390568-17435915C"; flanks "17398829-,17398011^"; structure "1^4-,2^3-"; splice_chain "17398616^17398164-,17398599^17398180-"; sources "Undefined,Undefined"; NMorMRNA "null"; degree "4"; dimension "2_4";
PIN_chr1	Undefined	as_event	19630189	19633934	.	-	.	transcript_id "PB.252.2,PB.252.1"; gene_id "PIN_chr1:19624622-19648022C"; flanks "19633934^,19630189-"; structure "0,1-2^"; splice_chain ",19633422-19633360^"; sources "Undefined,Undefined"; NMorMRNA "null"; degree "4"; dimension "2_2";
PIN_chr1	Undefined	as_event	19827637	19842440	.	-	.	transcript_id "PB.260.1/PB.260.6,PB.260.5"; gene_id "PIN_chr1:19814264-19848076C"; flanks "19842440[,19827637-"; structure "1^,2^"; splice_chain "19842271^,19842235^"; sources "Undefined,Undefined"; NMorMRNA "null"; degree "4"; dimension "2_2";
PIN_chr1	Undefined	as_event	19822926	19824065	.	-	.	transcript_id "PB.260.1/PB.260.3/PB.260.4/PB.260.5/PB.260.6/PB.260.8/PB.260.9,PB.260.10"; gene_id "PIN_chr1:19814264-19848076C"; flanks "19824065^,19822926-"; structure "0,1-2^"; splice_chain ",19823820-19823794^"; sources "Undefined,Undefined"; NMorMRNA "null"; degree "4"; dimension "2_2";
PIN_chr1	Undefined	as_event	19819546	19820843	.	-	.	transcript_id "PB.260.10/PB.260.8,PB.260.1/PB.260.3/PB.260.4/PB.260.5/PB.260.6/PB.260.9"; gene_id "PIN_chr1:19814264-19848076C"; flanks "19820843-,19819546-"; structure "1^,2^"; splice_chain "19820745^,19820742^"; sources "Undefined,Undefined"; NMorMRNA "null"; degree "4"; dimension "2_2";
PIN_chr1	Undefined	as_event	19815748	19818367	.	-	.	transcript_id "PB.260.1/PB.260.10/PB.260.5/PB.260.8/PB.260.9,PB.260.3/PB.260.4/PB.260.6"; gene_id "PIN_chr1:19814264-19848076C"; flanks "19818367^,19815748-"; structure "0,1-2^"; splice_chain ",19817555-19817541^"; sources "Undefined,Undefined"; NMorMRNA "null"; degree "4"; dimension "2_2";
PIN_chr1	Undefined	as_event	19815557	19818582	.	-	.	transcript_id "PB.260.7,PB.260.1/PB.260.10/PB.260.5/PB.260.8/PB.260.9"; gene_id "PIN_chr1:19814264-19848076C"; flanks "19818582-,19815557^"; structure "0,1^2-"; splice_chain ",19818367^19815748-"; sources "Undefined,Undefined"; NMorMRNA "null"; degree "4"; dimension "2_3";
PIN_chr1	Undefined	as_event	19815557	19818582	.	-	.	transcript_id "PB.260.7,PB.260.3/PB.260.4/PB.260.6"; gene_id "PIN_chr1:19814264-19848076C"; flanks "19818582-,19815557^"; structure "0,1^2-3^4-"; splice_chain ",19818367^19817555-19817541^19815748-"; sources "Undefined,Undefined"; NMorMRNA "null"; degree "4"; dimension "2_3";
PIN_chr1	Undefined	as_event	21767501	21768827	.	-	.	transcript_id "PB.283.6,PB.283.1/PB.283.10/PB.283.11/PB.283.12/PB.283.2/PB.283.3/PB.283.4/PB.283.5/PB.283.7/PB.283.9"; gene_id "PIN_chr1:21763868-21772489C"; flanks "21768827^,21767501-"; structure "0,1-2^"; splice_chain ",21768678-21768525^"; sources "Undefined,Undefined"; NMorMRNA "null"; degree "4"; dimension "2_2";
PIN_chr1	Undefined	as_event	21766598	21767144	.	-	.	transcript_id "PB.283.9,PB.283.1/PB.283.10/PB.283.11/PB.283.12/PB.283.2/PB.283.3/PB.283.4/PB.283.6/PB.283.7"; gene_id "PIN_chr1:21763868-21772489C"; flanks "21767144^,21766598-"; structure "0,1-2^"; splice_chain ",21767012-21766713^"; sources "Undefined,Undefined"; NMorMRNA "null"; degree "4"; dimension "2_2";
PIN_chr1	Undefined	as_event	21763877	21768924	.	-	.	transcript_id "PB.283.8,PB.283.9"; gene_id "PIN_chr1:21763868-21772489C"; flanks "21768924-,21763877]"; structure "1^8-,2^3-4^5-6^7-"; splice_chain "21768852^21766357-,21768827^21768678-21768525^21767501-21767144^21766598-"; sources "Undefined,Undefined"; NMorMRNA "null"; degree "4"; dimension "2_2";
PIN_chr1	Undefined	as_event	21763873	21767012	.	-	.	transcript_id "PB.283.5,PB.283.6"; gene_id "PIN_chr1:21763868-21772489C"; flanks "21767012-,21763873]"; structure "0,1^2-"; splice_chain ",21766713^21766598-"; sources "Undefined,Undefined"; NMorMRNA "null"; degree "4"; dimension "2_2";
PIN_chr1	Undefined	as_event	22723437	22723700	.	-	.	transcript_id "PB.293.1/PB.293.4,PB.293.2"; gene_id "PIN_chr1:22718876-22723701C"; flanks "22723700[,22723437^"; structure "1^3-,2^4-"; splice_chain "22723581^22723524-,22723556^22723499-"; sources "Undefined,Undefined"; NMorMRNA "null"; degree "4"; dimension "2_2";
PIN_chr1	Undefined	as_event	22721736	22723437	.	-	.	transcript_id "PB.293.4,PB.293.1/PB.293.2/PB.293.3"; gene_id "PIN_chr1:22718876-22723701C"; flanks "22723437^,22721736-"; structure "0,1-2^"; splice_chain ",22723203-22723028^"; sources "Undefined,Undefined"; NMorMRNA "null"; degree "4"; dimension "2_2";
PIN_chr1	Undefined	as_event	22958405	22960069	.	-	.	transcript_id "PB.298.2,PB.298.1/PB.298.3"; gene_id "PIN_chr1:22952152-22965108C"; flanks "22960069^,22958405^"; structure "1-2^4-,3-"; splice_chain "22958862-22958805^22958480-,22958538-"; sources "Undefined,Undefined"; NMorMRNA "null"; degree "4"; dimension "2_2";
PIN_chr1	Undefined	as_event	23304301	23308095	.	-	.	transcript_id "PB.307.2,PB.307.1"; gene_id "PIN_chr1:23295803-23338369C"; flanks "23308095^,23304301-"; structure "0,1-2^"; splice_chain ",23305108-23304992^"; sources "Undefined,Undefined"; NMorMRNA "null"; degree "4"; dimension "2_2";
PIN_chr1	Undefined	as_event	24881322	24883342	.	-	.	transcript_id "PB.333.2,PB.333.1/PB.333.3"; gene_id "PIN_chr1:24875347-24887960C"; flanks "24883342^,24881322-"; structure "0,1-2^"; splice_chain ",24882606-24882577^"; sources "Undefined,Undefined"; NMorMRNA "null"; degree "4"; dimension "2_2";
PIN_chr1	Undefined	as_event	24877590	24879071	.	-	.	transcript_id "PB.333.1/PB.333.2,PB.333.3"; gene_id "PIN_chr1:24875347-24887960C"; flanks "24879071-,24877590^"; structure "0,1^2-"; splice_chain ",24878174^24878075-"; sources "Undefined,Undefined"; NMorMRNA "null"; degree "4"; dimension "2_2";
PIN_chr1	Undefined	as_event	25219061	25222513	.	-	.	transcript_id "PB.337.2,PB.337.3"; gene_id "PIN_chr1:25219041-25235414C"; flanks "25222513-,25219061]"; structure "0,1^2-"; splice_chain ",25220576^25220541-"; sources "Undefined,Undefined"; NMorMRNA "null"; degree "4"; dimension "2_2";
PIN_chr1	Undefined	as_event	25303320	25303606	.	-	.	transcript_id "PB.338.2,PB.338.1"; gene_id "PIN_chr1:25302689-25315756C"; flanks "25303606-,25303320-"; structure "1^,2^"; splice_chain "25303520^,25303515^"; sources "Undefined,Undefined"; NMorMRNA "null"; degree "4"; dimension "2_2";
PIN_chr1	Undefined	as_event	25303077	25303320	.	-	.	transcript_id "PB.338.1,PB.338.2"; gene_id "PIN_chr1:25302689-25315756C"; flanks "25303320-,25303077^"; structure "0,1^2-"; splice_chain ",25303147^25303134-"; sources "Undefined,Undefined"; NMorMRNA "null"; degree "4"; dimension "2_2";
PIN_chr1	Undefined	as_event	25469960	25473771	.	-	.	transcript_id "PB.342.3,PB.342.1/PB.342.2"; gene_id "PIN_chr1:25457339-25481666C"; flanks "25473771^,25469960-"; structure "0,1-2^"; splice_chain ",25473500-25473369^"; sources "Undefined,Undefined"; NMorMRNA "null"; degree "4"; dimension "2_2";
PIN_chr1	Undefined	as_event	26208208	26208715	.	-	.	transcript_id "PB.358.1/PB.358.2/PB.358.4,PB.358.3"; gene_id "PIN_chr1:26201816-26217627C"; flanks "26208715^,26208208^"; structure "1-,2-"; splice_chain "26208369-,26208357-"; sources "Undefined,Undefined"; NMorMRNA "null"; degree "4"; dimension "2_2";
PIN_chr1	Undefined	as_event	26206056	26207492	.	-	.	transcript_id "PB.358.2/PB.358.3,PB.358.1/PB.358.4"; gene_id "PIN_chr1:26201816-26217627C"; flanks "26207492^,26206056^"; structure "1-,2-3^4-"; splice_chain "26206183-,26206124-26206119^26206110-"; sources "Undefined,Undefined"; NMorMRNA "null"; degree "4"; dimension "2_2";
PIN_chr1	Undefined	as_event	26202828	26204633	.	-	.	transcript_id "PB.358.1/PB.358.2,PB.358.3/PB.358.4"; gene_id "PIN_chr1:26201816-26217627C"; flanks "26204633-,26202828-"; structure "1^,2^"; splice_chain "26204568^,26204526^"; sources "Undefined,Undefined"; NMorMRNA "null"; degree "4"; dimension "2_2";
PIN_chr1	Undefined	as_event	26582633	26593986	.	-	.	transcript_id "PB.362.1,PB.362.2"; gene_id "PIN_chr1:26582403-26602159C"; flanks "26593986^,26582633-"; structure "0,1-2^"; splice_chain ",26592699-26592591^"; sources "Undefined,Undefined"; NMorMRNA "null"; degree "4"; dimension "2_2";
PIN_chr1	Undefined	as_event	28264949	28268393	.	-	.	transcript_id "PB.376.2,PB.376.1"; gene_id "PIN_chr1:28254677-28273164C"; flanks "28268393^,28264949-"; structure "1-2^3-4^,5-6^7-8^"; splice_chain "28267148-28267052^28266674-28266619^,28265784-28265688^28265311-28265256^"; sources "Undefined,Undefined"; NMorMRNA "null"; degree "4"; dimension "2_2";
PIN_chr1	Undefined	as_event	28487436	28494519	.	-	.	transcript_id "PB.381.2,PB.381.1"; gene_id "PIN_chr1:28475029-28494558C"; flanks "28494519^,28487436-"; structure "0,1-2^"; splice_chain ",28489192-28488804^"; sources "Undefined,Undefined"; NMorMRNA "null"; degree "4"; dimension "2_2";
PIN_chr1	Undefined	as_event	28850712	28851700	.	-	.	transcript_id "PB.383.1,PB.383.2/PB.383.3"; gene_id "PIN_chr1:28845445-28855074C"; flanks "28851700-,28850712^"; structure "0,1^2-"; splice_chain ",28851628^28850759-"; sources "Undefined,Undefined"; NMorMRNA "null"; degree "4"; dimension "2_2";
PIN_chr1	Undefined	as_event	30316034	30320870	.	-	.	transcript_id "PB.404.3/PB.404.6,PB.404.1/PB.404.2/PB.404.4/PB.404.5/PB.404.7/PB.404.8"; gene_id "PIN_chr1:30307057-30341296C"; flanks "30320870^,30316034-"; structure "1-2^,3-4^"; splice_chain "30318903-30318737^,30318186-30318020^"; sources "Undefined,Undefined"; NMorMRNA "null"; degree "4"; dimension "2_2";
PIN_chr1	Undefined	as_event	30947216	30957215	.	-	.	transcript_id "PB.413.1,PB.413.2"; gene_id "PIN_chr1:30944179-30961763C"; flanks "30957215^,30947216^"; structure "1-,2-"; splice_chain "30947282-,30947270-"; sources "Undefined,Undefined"; NMorMRNA "null"; degree "4"; dimension "2_2";
PIN_chr1	Undefined	as_event	31002102	31003897	.	-	.	transcript_id "PB.414.2,PB.414.1"; gene_id "PIN_chr1:31000625-31032206C"; flanks "31003897-,31002102^"; structure "0,1^2-"; splice_chain ",31002543^31002451-"; sources "Undefined,Undefined"; NMorMRNA "null"; degree "4"; dimension "2_2";
PIN_chr1	Undefined	as_event	31312435	31312932	.	-	.	transcript_id "PB.425.2,PB.425.1"; gene_id "PIN_chr1:31307844-31335703C"; flanks "31312932-,31312435^"; structure "1^3-,2^4-"; splice_chain "31312589^31312537-,31312562^31312510-"; sources "Undefined,Undefined"; NMorMRNA "null"; degree "4"; dimension "2_2";
PIN_chr1	Undefined	as_event	32996258	33003102	.	-	.	transcript_id "PB.446.1,PB.446.6"; gene_id "PIN_chr1:32947022-33003298C"; flanks "33003102[,32996258^"; structure "1^4-,2^3-"; splice_chain "33003041^32996258-,33003011^32996281-"; sources "Undefined,Undefined"; NMorMRNA "null"; degree "4"; dimension "2_2";
PIN_chr1	Undefined	as_event	32955601	32958164	.	-	.	transcript_id "PB.446.1/PB.446.7,PB.446.2/PB.446.4"; gene_id "PIN_chr1:32947022-33003298C"; flanks "32958164^,32955601-"; structure "0,1-2^"; splice_chain ",32956428-32956327^"; sources "Undefined,Undefined"; NMorMRNA "null"; degree "4"; dimension "2_2";
PIN_chr1	Undefined	as_event	32954614	32956428	.	-	.	transcript_id "PB.446.6,PB.446.2/PB.446.4"; gene_id "PIN_chr1:32947022-33003298C"; flanks "32956428-,32954614^"; structure "1^2-3^8-9^10-,4^5-6^7-"; splice_chain "32956428^32956338-32956331^32954718-32954713^32954705-,32956327^32955601-32955563^32954729-"; sources "Undefined,Undefined"; NMorMRNA "null"; degree "4"; dimension "2_2";
PIN_chr1	Undefined	as_event	32954614	32958164	.	-	.	transcript_id "PB.446.6,PB.446.1/PB.446.7"; gene_id "PIN_chr1:32947022-33003298C"; flanks "32958164^,32954614^"; structure "1-2^3-4^8-9^10-,5-6^7-"; splice_chain "32956428-32956428^32956338-32956331^32954718-32954713^32954705-,32955601-32955563^32954729-"; sources "Undefined,Undefined"; NMorMRNA "null"; degree "4"; dimension "2_3";
PIN_chr1	Undefined	as_event	33449143	33456274	.	-	.	transcript_id "PB.463.2/PB.463.3/PB.463.5,PB.463.4"; gene_id "PIN_chr1:33426416-33461102C"; flanks "33456274^,33449143-"; structure "0,1-2^3-4^"; splice_chain ",33452025-33452014^33450768-33450757^"; sources "Undefined,Undefined"; NMorMRNA "null"; degree "4"; dimension "2_2";
PIN_chr1	Undefined	as_event	33449003	33456447	.	-	.	transcript_id "PB.463.1,PB.463.2/PB.463.3/PB.463.5"; gene_id "PIN_chr1:33426416-33461102C"; flanks "33456447-,33449003^"; structure "1^3-,2^4-"; splice_chain "33456275^33449146-,33456274^33449143-"; sources "Undefined,Undefined"; NMorMRNA "null"; degree "4"; dimension "2_3";
PIN_chr1	Undefined	as_event	33449003	33456447	.	-	.	transcript_id "PB.463.1,PB.463.4"; gene_id "PIN_chr1:33426416-33461102C"; flanks "33456447-,33449003^"; structure "1^7-,2^3-4^5-6^8-"; splice_chain "33456275^33449146-,33456274^33452025-33452014^33450768-33450757^33449143-"; sources "Undefined,Undefined"; NMorMRNA "null"; degree "4"; dimension "2_3";
PIN_chr1	Undefined	as_event	33433167	33435819	.	-	.	transcript_id "PB.463.1/PB.463.2,PB.463.3/PB.463.4/PB.463.5"; gene_id "PIN_chr1:33426416-33461102C"; flanks "33435819^,33433167-"; structure "0,1-2^"; splice_chain ",33435227-33435195^"; sources "Undefined,Undefined"; NMorMRNA "null"; degree "4"; dimension "2_2";
PIN_chr1	Undefined	as_event	33427384	33428474	.	-	.	transcript_id "PB.463.1/PB.463.3,PB.463.2/PB.463.5"; gene_id "PIN_chr1:33426416-33461102C"; flanks "33428474-,33427384^"; structure "0,1^2-"; splice_chain ",33427788^33427778-"; sources "Undefined,Undefined"; NMorMRNA "null"; degree "4"; dimension "2_2";
PIN_chr1	Undefined	as_event	33426419	33428474	.	-	.	transcript_id "PB.463.3,PB.463.4"; gene_id "PIN_chr1:33426416-33461102C"; flanks "33428474-,33426419]"; structure "1^3-,2^4-"; splice_chain "33427384^33427303-,33427349^33427268-"; sources "Undefined,Undefined"; NMorMRNA "null"; degree "4"; dimension "2_2";
PIN_chr1	Undefined	as_event	37022385	37025160	.	-	.	transcript_id "PB.509.2,PB.509.1"; gene_id "PIN_chr1:37018945-37025461C"; flanks "37025160^,37022385^"; structure "1-4^6-,2-3^5-"; splice_chain "37023902-37023815^37022439-,37023887-37023857^37022538-"; sources "Undefined,Undefined"; NMorMRNA "null"; degree "4"; dimension "2_2";
PIN_chr1	Undefined	as_event	37021819	37022255	.	-	.	transcript_id "PB.509.1,PB.509.2"; gene_id "PIN_chr1:37018945-37025461C"; flanks "37022255-,37021819^"; structure "1^3-4^6-,2^5-"; splice_chain "37022244^37021894-37021888^37021819-,37022216^37021832-"; sources "Undefined,Undefined"; NMorMRNA "null"; degree "4"; dimension "2_2";
PIN_chr1	Undefined	as_event	37969763	37971963	.	-	.	transcript_id "PB.517.2/PB.517.4,PB.517.1/PB.517.3"; gene_id "PIN_chr1:37967826-38001696C"; flanks "37971963^,37969763-"; structure "0,1-2^"; splice_chain ",37970594-37970262^"; sources "Undefined,Undefined"; NMorMRNA "null"; degree "4"; dimension "2_2";
PIN_chr1	Undefined	as_event	40236500	40238282	.	-	.	transcript_id "PB.543.2,PB.543.1"; gene_id "PIN_chr1:40207092-40240387C"; flanks "40238282^,40236500-"; structure "1-2^3-4^,5-6^"; splice_chain "40237535-40237483^40236918-40236912^,40236890-40236846^"; sources "Undefined,Undefined"; NMorMRNA "null"; degree "4"; dimension "2_2";
PIN_chr1	Undefined	as_event	40610482	40617663	.	-	.	transcript_id "PB.548.1/PB.548.3/PB.548.4/PB.548.5,PB.548.6"; gene_id "PIN_chr1:40607835-40646806C"; flanks "40617663^,40610482-"; structure "0,1-2^"; splice_chain ",40616827-40616757^"; sources "Undefined,Undefined"; NMorMRNA "null"; degree "4"; dimension "2_2";
PIN_chr1	Undefined	as_event	41439982	41441945	.	-	.	transcript_id "PB.557.2,PB.557.1"; gene_id "PIN_chr1:41436491-41449538C"; flanks "41441945^,41439982-"; structure "0,1-2^"; splice_chain ",41440861-41440796^"; sources "Undefined,Undefined"; NMorMRNA "null"; degree "4"; dimension "2_2";
PIN_chr1	Undefined	as_event	41606235	41606362	.	-	.	transcript_id "PB.560.1,PB.560.3"; gene_id "PIN_chr1:41597994-41607342C"; flanks "41606362-,41606235^"; structure "0,1^2-"; splice_chain ",41606341^41606249-"; sources "Undefined,Undefined"; NMorMRNA "null"; degree "4"; dimension "2_2";
PIN_chr1	Undefined	as_event	41606235	41607276	.	-	.	transcript_id "PB.560.1,PB.560.2"; gene_id "PIN_chr1:41597994-41607342C"; flanks "41607276^,41606235^"; structure "1-,2-"; splice_chain "41606362-,41606279-"; sources "Undefined,Undefined"; NMorMRNA "null"; degree "4"; dimension "2_3";
PIN_chr1	Undefined	as_event	41606235	41607276	.	-	.	transcript_id "PB.560.3,PB.560.2"; gene_id "PIN_chr1:41597994-41607342C"; flanks "41607276^,41606235^"; structure "1-2^4-,3-"; splice_chain "41606362-41606341^41606249-,41606279-"; sources "Undefined,Undefined"; NMorMRNA "null"; degree "4"; dimension "2_3";
PIN_chr1	Undefined	as_event	43780553	43780856	.	-	.	transcript_id "PB.590.1,PB.590.2"; gene_id "PIN_chr1:43774413-43799809C"; flanks "43780856^,43780553^"; structure "1-2^5-,3-4^6-7^8-"; splice_chain "43780798-43780793^43780702-,43780713-43780707^43780666-43780666^43780634-"; sources "Undefined,Undefined"; NMorMRNA "null"; degree "4"; dimension "2_2";
PIN_chr1	Undefined	as_event	44104734	44107077	.	-	.	transcript_id "PB.596.2/PB.596.4,PB.596.1/PB.596.3"; gene_id "PIN_chr1:44103080-44125731C"; flanks "44107077^,44104734-"; structure "0,1-2^"; splice_chain ",44106408-44106352^"; sources "Undefined,Undefined"; NMorMRNA "null"; degree "4"; dimension "2_2";
PIN_chr1	Undefined	as_event	46122898	46123782	.	-	.	transcript_id "PB.610.4,PB.610.3"; gene_id "PIN_chr1:46112316-46133314C"; flanks "46123782^,46122898^"; structure "1-,2-"; splice_chain "46123727-,46123726-"; sources "Undefined,Undefined"; NMorMRNA "null"; degree "4"; dimension "2_2";
PIN_chr1	Undefined	as_event	47004366	47005401	.	-	.	transcript_id "PB.621.1/PB.621.2,PB.621.3"; gene_id "PIN_chr1:47003790-47013848C"; flanks "47005401^,47004366-"; structure "0,1-2^"; splice_chain ",47004970-47004777^"; sources "Undefined,Undefined"; NMorMRNA "null"; degree "4"; dimension "2_2";
PIN_chr1	Undefined	as_event	47661857	47662973	.	-	.	transcript_id "PB.626.2,PB.626.1"; gene_id "PIN_chr1:47647335-47669627C"; flanks "47662973^,47661857-"; structure "0,1-2^"; splice_chain ",47662286-47662059^"; sources "Undefined,Undefined"; NMorMRNA "null"; degree "4"; dimension "2_2";
PIN_chr1	Undefined	as_event	48370319	48374302	.	-	.	transcript_id "PB.634.1,PB.634.2"; gene_id "PIN_chr1:48361171-48434267C"; flanks "48374302^,48370319-"; structure "1-2^3-4^6-7^,5-8^"; splice_chain "48374125-48374087^48374077-48374071^48374048-48374035^,48374051-48374017^"; sources "Undefined,Undefined"; NMorMRNA "null"; degree "4"; dimension "2_2";
PIN_chr1	Undefined	as_event	48370233	48374125	.	-	.	transcript_id "PB.634.1,PB.634.3"; gene_id "PIN_chr1:48361171-48434267C"; flanks "48374125-,48370233^"; structure "1^2-3^4-5^12-,6^7-8^9-10^11-"; splice_chain "48374087^48374077-48374071^48374048-48374035^48370319-,48374012^48373977-48373972^48373951-48373930^48370330-"; sources "Undefined,Undefined"; NMorMRNA "null"; degree "4"; dimension "2_2";
PIN_chr1	Undefined	as_event	48370233	48374302	.	-	.	transcript_id "PB.634.3,PB.634.2"; gene_id "PIN_chr1:48361171-48434267C"; flanks "48374302^,48370233^"; structure "1-4^5-6^7-8^9-,2-3^10-"; splice_chain "48374125-48374012^48373977-48373972^48373951-48373930^48370330-,48374051-48374017^48370319-"; sources "Undefined,Undefined"; NMorMRNA "null"; degree "4"; dimension "2_3";
PIN_chr1	Undefined	as_event	48365101	48367776	.	-	.	transcript_id "PB.634.2/PB.634.3,PB.634.1"; gene_id "PIN_chr1:48361171-48434267C"; flanks "48367776^,48365101-"; structure "0,1-2^"; splice_chain ",48366279-48366246^"; sources "Undefined,Undefined"; NMorMRNA "null"; degree "4"; dimension "2_2";
PIN_chr1	Undefined	as_event	48932830	48935079	.	-	.	transcript_id "PB.643.1,PB.643.2"; gene_id "PIN_chr1:48932830-48942617C"; flanks "48935079-,48932830]"; structure "0,1^2-"; splice_chain ",48933565^48933550-"; sources "Undefined,Undefined"; NMorMRNA "null"; degree "4"; dimension "2_2";
PIN_chr1	Undefined	as_event	49856585	49857961	.	-	.	transcript_id "PB.668.3,PB.668.2"; gene_id "PIN_chr1:49856580-49866902C"; flanks "49857961-,49856585]"; structure "1^4-,2^3-"; splice_chain "49857568^49857469-,49857540^49857525-"; sources "Undefined,Undefined"; NMorMRNA "null"; degree "4"; dimension "2_2";
PIN_chr1	Undefined	as_event	51153361	51154355	.	-	.	transcript_id "PB.686.2/PB.686.4,PB.686.1/PB.686.6"; gene_id "PIN_chr1:51149344-51156049C"; flanks "51154355^,51153361-"; structure "0,1-2^"; splice_chain ",51154039-51153904^"; sources "Undefined,Undefined"; NMorMRNA "null"; degree "4"; dimension "2_2";
PIN_chr1	Undefined	as_event	51149366	51151051	.	-	.	transcript_id "PB.686.2,PB.686.4"; gene_id "PIN_chr1:51149344-51156049C"; flanks "51151051-,51149366]"; structure "0,1^2-"; splice_chain ",51150954^51150459-"; sources "Undefined,Undefined"; NMorMRNA "null"; degree "4"; dimension "2_2";
PIN_chr1	Undefined	as_event	52111899	52113550	.	-	.	transcript_id "PB.699.1/PB.699.4,PB.699.3"; gene_id "PIN_chr1:52100970-52117639C"; flanks "52113550^,52111899-"; structure "0,1-2^"; splice_chain ",52112271-52112221^"; sources "Undefined,Undefined"; NMorMRNA "null"; degree "4"; dimension "2_2";
PIN_chr1	Undefined	as_event	52111819	52113599	.	-	.	transcript_id "PB.699.2/PB.699.5,PB.699.1/PB.699.4"; gene_id "PIN_chr1:52100970-52117639C"; flanks "52113599-,52111819^"; structure "0,1^2-"; splice_chain ",52113550^52111899-"; sources "Undefined,Undefined"; NMorMRNA "null"; degree "4"; dimension "2_3";
PIN_chr1	Undefined	as_event	52111819	52113599	.	-	.	transcript_id "PB.699.2/PB.699.5,PB.699.3"; gene_id "PIN_chr1:52100970-52117639C"; flanks "52113599-,52111819^"; structure "0,1^2-3^4-"; splice_chain ",52113550^52112271-52112221^52111899-"; sources "Undefined,Undefined"; NMorMRNA "null"; degree "4"; dimension "2_3";
PIN_chr1	Undefined	as_event	52347624	52348368	.	-	.	transcript_id "PB.704.1,PB.704.2"; gene_id "PIN_chr1:52347624-52367513C"; flanks "52348368-,52347624]"; structure "0,1^2-"; splice_chain ",52347881^52347859-"; sources "Undefined,Undefined"; NMorMRNA "null"; degree "4"; dimension "2_2";
PIN_chr1	Undefined	as_event	52923178	52923771	.	-	.	transcript_id "PB.708.2,PB.708.3/PB.708.4"; gene_id "PIN_chr1:52907366-53154108C"; flanks "52923771-,52923178^"; structure "0,1^2-"; splice_chain ",52923697^52923334-"; sources "Undefined,Undefined"; NMorMRNA "null"; degree "4"; dimension "2_2";
PIN_chr1	Undefined	as_event	54019526	54020393	.	-	.	transcript_id "PB.719.2,PB.719.1/PB.719.6"; gene_id "PIN_chr1:54017122-54023684C"; flanks "54020393-,54019526^"; structure "0,1^2-"; splice_chain ",54020169^54019607-"; sources "Undefined,Undefined"; NMorMRNA "null"; degree "4"; dimension "2_3";
PIN_chr1	Undefined	as_event	54019526	54020393	.	-	.	transcript_id "PB.719.1/PB.719.6,PB.719.4"; gene_id "PIN_chr1:54017122-54023684C"; flanks "54020393-,54019526^"; structure "1^4-,2^3-"; splice_chain "54020169^54019607-,54019980^54019783-"; sources "Undefined,Undefined"; NMorMRNA "null"; degree "4"; dimension "2_3";
PIN_chr1	Undefined	as_event	54019526	54020393	.	-	.	transcript_id "PB.719.2,PB.719.4"; gene_id "PIN_chr1:54017122-54023684C"; flanks "54020393-,54019526^"; structure "0,1^2-"; splice_chain ",54019980^54019783-"; sources "Undefined,Undefined"; NMorMRNA "null"; degree "4"; dimension "2_3";
PIN_chr1	Undefined	as_event	54017129	54020393	.	-	.	transcript_id "PB.719.3,PB.719.4"; gene_id "PIN_chr1:54017122-54023684C"; flanks "54020393-,54017129]"; structure "0,1^2-3^4-"; splice_chain ",54019980^54019783-54019526^54019095-"; sources "Undefined,Undefined"; NMorMRNA "null"; degree "4"; dimension "2_2";
PIN_chr1	Undefined	as_event	54201597	54202951	.	-	.	transcript_id "PB.721.1/PB.721.3/PB.721.6/PB.721.8,PB.721.2/PB.721.5"; gene_id "PIN_chr1:54188566-54234532C"; flanks "54202951^,54201597-"; structure "0,1-2^"; splice_chain ",54202512-54202369^"; sources "Undefined,Undefined"; NMorMRNA "null"; degree "4"; dimension "2_2";
PIN_chr1	Undefined	as_event	54193359	54194348	.	-	.	transcript_id "PB.721.1/PB.721.2/PB.721.6,PB.721.7"; gene_id "PIN_chr1:54188566-54234532C"; flanks "54194348^,54193359^"; structure "1-3^4-,2-"; splice_chain "54193389-54193382^54193366-,54193388-"; sources "Undefined,Undefined"; NMorMRNA "null"; degree "4"; dimension "2_2";
PIN_chr1	Undefined	as_event	54190763	54193359	.	-	.	transcript_id "PB.721.1/PB.721.2,PB.721.7"; gene_id "PIN_chr1:54188566-54234532C"; flanks "54193359^,54190763^"; structure "1-,2-"; splice_chain "54190819-,54190814-"; sources "Undefined,Undefined"; NMorMRNA "null"; degree "4"; dimension "2_2";
PIN_chr1	Undefined	as_event	54190763	54194348	.	-	.	transcript_id "PB.721.7,PB.721.8"; gene_id "PIN_chr1:54188566-54234532C"; flanks "54194348^,54190763^"; structure "1-2^6-,3-4^5-"; splice_chain "54193388-54193359^54190814-,54192274-54192254^54190823-"; sources "Undefined,Undefined"; NMorMRNA "null"; degree "4"; dimension "2_3";
PIN_chr1	Undefined	as_event	54190763	54194348	.	-	.	transcript_id "PB.721.1/PB.721.2,PB.721.8"; gene_id "PIN_chr1:54188566-54234532C"; flanks "54194348^,54190763^"; structure "1-2^3-4^8-,5-6^7-"; splice_chain "54193389-54193382^54193366-54193359^54190819-,54192274-54192254^54190823-"; sources "Undefined,Undefined"; NMorMRNA "null"; degree "4"; dimension "2_3";
PIN_chr1	Undefined	as_event	54190023	54194485	.	-	.	transcript_id "PB.721.5,PB.721.3"; gene_id "PIN_chr1:54188566-54234532C"; flanks "54194485-,54190023^"; structure "1^3-4^5-,2^6-"; splice_chain "54194349^54193887-54193774^54190071-,54194347^54190070-"; sources "Undefined,Undefined"; NMorMRNA "null"; degree "4"; dimension "2_2";
PIN_chr1	Undefined	as_event	54189833	54190819	.	-	.	transcript_id "PB.721.1/PB.721.2,PB.721.6"; gene_id "PIN_chr1:54188566-54234532C"; flanks "54190819-,54189833-"; structure "1^,2^"; splice_chain "54190763^,54190733^"; sources "Undefined,Undefined"; NMorMRNA "null"; degree "4"; dimension "2_2";
PIN_chr1	Undefined	as_event	54189833	54193359	.	-	.	transcript_id "PB.721.6,PB.721.7"; gene_id "PIN_chr1:54188566-54234532C"; flanks "54193359^,54189833-"; structure "1-4^,2-3^"; splice_chain "54190819-54190733^,54190814-54190763^"; sources "Undefined,Undefined"; NMorMRNA "null"; degree "4"; dimension "2_3";
PIN_chr1	Undefined	as_event	54189833	54194348	.	-	.	transcript_id "PB.721.6,PB.721.8"; gene_id "PIN_chr1:54188566-54234532C"; flanks "54194348^,54189833-"; structure "1-2^3-4^8-10^,5-6^7-9^"; splice_chain "54193389-54193382^54193366-54193359^54190819-54190733^,54192274-54192254^54190823-54190763^"; sources "Undefined,Undefined"; NMorMRNA "null"; degree "4"; dimension "2_4";
PIN_chr1	Undefined	as_event	54189388	54193887	.	-	.	transcript_id "PB.721.4,PB.721.5"; gene_id "PIN_chr1:54188566-54234532C"; flanks "54193887-,54189388^"; structure "1^5-6^7-,2^3-4^8-"; splice_chain "54193800^54189894-54189889^54189862-,54193774^54190071-54190023^54189835-"; sources "Undefined,Undefined"; NMorMRNA "null"; degree "4"; dimension "2_2";
PIN_chr1	Undefined	as_event	54189388	54194485	.	-	.	transcript_id "PB.721.4,PB.721.3"; gene_id "PIN_chr1:54188566-54234532C"; flanks "54194485-,54189388^"; structure "1^3-4^7-8^9-,2^5-6^10-"; splice_chain "54194349^54193887-54193800^54189894-54189889^54189862-,54194347^54190070-54190023^54189835-"; sources "Undefined,Undefined"; NMorMRNA "null"; degree "4"; dimension "2_7";
PIN_chr1	Undefined	as_event	54189388	54194485	.	-	.	transcript_id "PB.721.8,PB.721.3"; gene_id "PIN_chr1:54188566-54234532C"; flanks "54194485-,54189388^"; structure "1^3-4^5-6^10-,2^7-8^9-"; splice_chain "54194348^54192274-54192254^54190823-54190763^54189833-,54194347^54190070-54190023^54189835-"; sources "Undefined,Undefined"; NMorMRNA "null"; degree "4"; dimension "2_7";
PIN_chr1	Undefined	as_event	54189388	54194485	.	-	.	transcript_id "PB.721.7,PB.721.3"; gene_id "PIN_chr1:54188566-54234532C"; flanks "54194485-,54189388^"; structure "1^3-4^5-6^10-,2^7-8^9-"; splice_chain "54194348^54193388-54193359^54190814-54190763^54189833-,54194347^54190070-54190023^54189835-"; sources "Undefined,Undefined"; NMorMRNA "null"; degree "4"; dimension "2_7";
PIN_chr1	Undefined	as_event	54189388	54194485	.	-	.	transcript_id "PB.721.1/PB.721.2,PB.721.3"; gene_id "PIN_chr1:54188566-54234532C"; flanks "54194485-,54189388^"; structure "1^3-4^5-6^7-8^12-,2^9-10^11-"; splice_chain "54194348^54193389-54193382^54193366-54193359^54190819-54190763^54189833-,54194347^54190070-54190023^54189835-"; sources "Undefined,Undefined"; NMorMRNA "null"; degree "4"; dimension "2_7";
PIN_chr1	Undefined	as_event	54189388	54194485	.	-	.	transcript_id "PB.721.6,PB.721.3"; gene_id "PIN_chr1:54188566-54234532C"; flanks "54194485-,54189388^"; structure "1^3-4^5-6^7-8^12-,2^9-10^11-"; splice_chain "54194348^54193389-54193382^54193366-54193359^54190819-54190733^54189833-,54194347^54190070-54190023^54189835-"; sources "Undefined,Undefined"; NMorMRNA "null"; degree "4"; dimension "2_7";
PIN_chr1	Undefined	as_event	54189388	54194485	.	-	.	transcript_id "PB.721.5,PB.721.8"; gene_id "PIN_chr1:54188566-54234532C"; flanks "54194485-,54189388^"; structure "1^3-4^9-10^11-,2^5-6^7-8^12-"; splice_chain "54194349^54193887-54193774^54190071-54190023^54189835-,54194348^54192274-54192254^54190823-54190763^54189833-"; sources "Undefined,Undefined"; NMorMRNA "null"; degree "4"; dimension "2_7";
PIN_chr1	Undefined	as_event	54189388	54194485	.	-	.	transcript_id "PB.721.5,PB.721.7"; gene_id "PIN_chr1:54188566-54234532C"; flanks "54194485-,54189388^"; structure "1^3-4^9-10^11-,2^5-6^7-8^12-"; splice_chain "54194349^54193887-54193774^54190071-54190023^54189835-,54194348^54193388-54193359^54190814-54190763^54189833-"; sources "Undefined,Undefined"; NMorMRNA "null"; degree "4"; dimension "2_7";
PIN_chr1	Undefined	as_event	54189388	54194485	.	-	.	transcript_id "PB.721.5,PB.721.1/PB.721.2"; gene_id "PIN_chr1:54188566-54234532C"; flanks "54194485-,54189388^"; structure "1^3-4^11-12^13-,2^5-6^7-8^9-10^14-"; splice_chain "54194349^54193887-54193774^54190071-54190023^54189835-,54194348^54193389-54193382^54193366-54193359^54190819-54190763^54189833-"; sources "Undefined,Undefined"; NMorMRNA "null"; degree "4"; dimension "2_7";
PIN_chr1	Undefined	as_event	54189388	54194485	.	-	.	transcript_id "PB.721.5,PB.721.6"; gene_id "PIN_chr1:54188566-54234532C"; flanks "54194485-,54189388^"; structure "1^3-4^11-12^13-,2^5-6^7-8^9-10^14-"; splice_chain "54194349^54193887-54193774^54190071-54190023^54189835-,54194348^54193389-54193382^54193366-54193359^54190819-54190733^54189833-"; sources "Undefined,Undefined"; NMorMRNA "null"; degree "4"; dimension "2_7";
PIN_chr1	Undefined	as_event	54189388	54194485	.	-	.	transcript_id "PB.721.4,PB.721.8"; gene_id "PIN_chr1:54188566-54234532C"; flanks "54194485-,54189388^"; structure "1^3-4^9-10^11-,2^5-6^7-8^12-"; splice_chain "54194349^54193887-54193800^54189894-54189889^54189862-,54194348^54192274-54192254^54190823-54190763^54189833-"; sources "Undefined,Undefined"; NMorMRNA "null"; degree "4"; dimension "2_7";
PIN_chr1	Undefined	as_event	54189388	54194485	.	-	.	transcript_id "PB.721.4,PB.721.7"; gene_id "PIN_chr1:54188566-54234532C"; flanks "54194485-,54189388^"; structure "1^3-4^9-10^11-,2^5-6^7-8^12-"; splice_chain "54194349^54193887-54193800^54189894-54189889^54189862-,54194348^54193388-54193359^54190814-54190763^54189833-"; sources "Undefined,Undefined"; NMorMRNA "null"; degree "4"; dimension "2_7";
PIN_chr1	Undefined	as_event	54189388	54194485	.	-	.	transcript_id "PB.721.4,PB.721.1/PB.721.2"; gene_id "PIN_chr1:54188566-54234532C"; flanks "54194485-,54189388^"; structure "1^3-4^11-12^13-,2^5-6^7-8^9-10^14-"; splice_chain "54194349^54193887-54193800^54189894-54189889^54189862-,54194348^54193389-54193382^54193366-54193359^54190819-54190763^54189833-"; sources "Undefined,Undefined"; NMorMRNA "null"; degree "4"; dimension "2_7";
PIN_chr1	Undefined	as_event	54189388	54194485	.	-	.	transcript_id "PB.721.4,PB.721.6"; gene_id "PIN_chr1:54188566-54234532C"; flanks "54194485-,54189388^"; structure "1^3-4^11-12^13-,2^5-6^7-8^9-10^14-"; splice_chain "54194349^54193887-54193800^54189894-54189889^54189862-,54194348^54193389-54193382^54193366-54193359^54190819-54190733^54189833-"; sources "Undefined,Undefined"; NMorMRNA "null"; degree "4"; dimension "2_7";
PIN_chr1	Undefined	as_event	55241185	55242148	.	-	.	transcript_id "PB.730.2,PB.730.3"; gene_id "PIN_chr1:54976969-55387870C"; flanks "55242148-,55241185^"; structure "1^3-,2^4-"; splice_chain "55241998^55241420-,55241997^55241250-"; sources "Undefined,Undefined"; NMorMRNA "null"; degree "4"; dimension "2_2";
PIN_chr1	Undefined	as_event	55613661	55614131	.	-	.	transcript_id "PB.736.1,PB.736.2"; gene_id "PIN_chr1:55612581-55624751C"; flanks "55614131-,55613661^"; structure "0,1^2-"; splice_chain ",55614110^55614055-"; sources "Undefined,Undefined"; NMorMRNA "null"; degree "4"; dimension "2_2";
PIN_chr1	Undefined	as_event	55654024	55654597	.	-	.	transcript_id "PB.737.4,PB.737.1/PB.737.2"; gene_id "PIN_chr1:55633189-55654606C"; flanks "55654597[,55654024-"; structure "1^,2^"; splice_chain "55654203^,55654197^"; sources "Undefined,Undefined"; NMorMRNA "null"; degree "4"; dimension "2_2";
PIN_chr1	Undefined	as_event	55650583	55650898	.	-	.	transcript_id "PB.737.3,PB.737.1/PB.737.2/PB.737.4/PB.737.5"; gene_id "PIN_chr1:55633189-55654606C"; flanks "55650898-,55650583^"; structure "1^3-,2^4-"; splice_chain "55650763^55650694-,55650752^55650680-"; sources "Undefined,Undefined"; NMorMRNA "null"; degree "4"; dimension "2_2";
PIN_chr1	Undefined	as_event	55645234	55650583	.	-	.	transcript_id "PB.737.2,PB.737.1/PB.737.5"; gene_id "PIN_chr1:55633189-55654606C"; flanks "55650583^,55645234-"; structure "0,1-2^"; splice_chain ",55648924-55648910^"; sources "Undefined,Undefined"; NMorMRNA "null"; degree "4"; dimension "2_2";
PIN_chr1	Undefined	as_event	55644166	55650583	.	-	.	transcript_id "PB.737.3/PB.737.4,PB.737.1/PB.737.5"; gene_id "PIN_chr1:55633189-55654606C"; flanks "55650583^,55644166-"; structure "0,1-2^3-4^"; splice_chain ",55648924-55648910^55645234-55645142^"; sources "Undefined,Undefined"; NMorMRNA "null"; degree "4"; dimension "2_3";
PIN_chr1	Undefined	as_event	55644166	55650583	.	-	.	transcript_id "PB.737.3/PB.737.4,PB.737.2"; gene_id "PIN_chr1:55633189-55654606C"; flanks "55650583^,55644166-"; structure "0,1-2^"; splice_chain ",55645234-55645142^"; sources "Undefined,Undefined"; NMorMRNA "null"; degree "4"; dimension "2_3";
PIN_chr1	Undefined	as_event	55637257	55638446	.	-	.	transcript_id "PB.737.1,PB.737.2/PB.737.3"; gene_id "PIN_chr1:55633189-55654606C"; flanks "55638446-,55637257-"; structure "1^3-4^,2^"; splice_chain "55638415^55638252-55638154^,55638320^"; sources "Undefined,Undefined"; NMorMRNA "null"; degree "4"; dimension "2_2";
PIN_chr1	Undefined	as_event	55637257	55643450	.	-	.	transcript_id "PB.737.1,PB.737.4/PB.737.5"; gene_id "PIN_chr1:55633189-55654606C"; flanks "55643450^,55637257-"; structure "1-2^3-4^,5-6^"; splice_chain "55638446-55638415^55638252-55638154^,55638095-55637987^"; sources "Undefined,Undefined"; NMorMRNA "null"; degree "4"; dimension "2_3";
PIN_chr1	Undefined	as_event	55637257	55643450	.	-	.	transcript_id "PB.737.2/PB.737.3,PB.737.4/PB.737.5"; gene_id "PIN_chr1:55633189-55654606C"; flanks "55643450^,55637257-"; structure "1-2^,3-4^"; splice_chain "55638446-55638320^,55638095-55637987^"; sources "Undefined,Undefined"; NMorMRNA "null"; degree "4"; dimension "2_3";
PIN_chr1	Undefined	as_event	55633193	55637160	.	-	.	transcript_id "PB.737.5,PB.737.3/PB.737.4"; gene_id "PIN_chr1:55633189-55654606C"; flanks "55637160^,55633193]"; structure "1-2^3-,4-"; splice_chain "55636005-55634749^55634694-,55634075-"; sources "Undefined,Undefined"; NMorMRNA "null"; degree "4"; dimension "2_2";
PIN_chr1	Undefined	as_event	56509720	56516284	.	-	.	transcript_id "PB.750.2,PB.750.1"; gene_id "PIN_chr1:56509720-56521645C"; flanks "56516284^,56509720]"; structure "1-2^4-,3-"; splice_chain "56515940-56515379^56509989-,56510554-"; sources "Undefined,Undefined"; NMorMRNA "null"; degree "4"; dimension "2_2";
PIN_chr1	Undefined	as_event	56713410	56729561	.	-	.	transcript_id "PB.755.3/PB.755.5,PB.755.1"; gene_id "PIN_chr1:56705691-56733226C"; flanks "56729561^,56713410-"; structure "0,1-2^"; splice_chain ",56729086-56728895^"; sources "Undefined,Undefined"; NMorMRNA "null"; degree "4"; dimension "2_2";
PIN_chr1	Undefined	as_event	56706268	56707096	.	-	.	transcript_id "PB.755.7/PB.755.9,PB.755.2/PB.755.3"; gene_id "PIN_chr1:56705691-56733226C"; flanks "56707096-,56706268^"; structure "0,1^2-"; splice_chain ",56706397^56706384-"; sources "Undefined,Undefined"; NMorMRNA "null"; degree "4"; dimension "2_2";
PIN_chr1	Undefined	as_event	56706027	56706384	.	-	.	transcript_id "PB.755.1/PB.755.5/PB.755.8,PB.755.2/PB.755.3"; gene_id "PIN_chr1:56705691-56733226C"; flanks "56706384-,56706027^"; structure "0,1^2-"; splice_chain ",56706268^56706222-"; sources "Undefined,Undefined"; NMorMRNA "null"; degree "4"; dimension "2_2";
PIN_chr1	Undefined	as_event	56706027	56707096	.	-	.	transcript_id "PB.755.1/PB.755.5/PB.755.8,PB.755.9"; gene_id "PIN_chr1:56705691-56733226C"; flanks "56707096-,56706027^"; structure "1^2-,3^4-"; splice_chain "56706397^56706384-,56706268^56706222-"; sources "Undefined,Undefined"; NMorMRNA "null"; degree "4"; dimension "2_3";
PIN_chr1	Undefined	as_event	56705694	56707096	.	-	.	transcript_id "PB.755.5,PB.755.7"; gene_id "PIN_chr1:56705691-56733226C"; flanks "56707096-,56705694]"; structure "1^2-6^7-,3^4-5^8-"; splice_chain "56706397^56706384-56706027^56705959-,56706268^56706222-56706032^56705957-"; sources "Undefined,Undefined"; NMorMRNA "null"; degree "4"; dimension "2_2";
PIN_chr1	Undefined	as_event	56705691	56706384	.	-	.	transcript_id "PB.755.1,PB.755.4"; gene_id "PIN_chr1:56705691-56733226C"; flanks "56706384-,56705691]"; structure "1^3-,2^4-"; splice_chain "56706027^56705959-,56706023^56705958-"; sources "Undefined,Undefined"; NMorMRNA "null"; degree "4"; dimension "2_3";
PIN_chr1	Undefined	as_event	56705691	56706384	.	-	.	transcript_id "PB.755.2/PB.755.3,PB.755.4"; gene_id "PIN_chr1:56705691-56733226C"; flanks "56706384-,56705691]"; structure "1^2-3^5-,4^6-"; splice_chain "56706268^56706222-56706027^56705959-,56706023^56705958-"; sources "Undefined,Undefined"; NMorMRNA "null"; degree "4"; dimension "2_3";
PIN_chr1	Undefined	as_event	58370839	58372262	.	-	.	transcript_id "PB.776.6,PB.776.1/PB.776.5/PB.776.7"; gene_id "PIN_chr1:58359096-58386022C"; flanks "58372262-,58370839^"; structure "1^3-4^5-6^8-,2^7-"; splice_chain "58372179^58371941-58371917^58371576-58371568^58370863-,58372176^58370874-"; sources "Undefined,Undefined"; NMorMRNA "null"; degree "4"; dimension "2_2";
PIN_chr1	Undefined	as_event	58367938	58372176	.	-	.	transcript_id "PB.776.2/PB.776.3/PB.776.4,PB.776.1/PB.776.5/PB.776.7"; gene_id "PIN_chr1:58359096-58386022C"; flanks "58372176^,58367938-"; structure "0,1-2^3-4^"; splice_chain ",58370874-58370839^58370174-58370139^"; sources "Undefined,Undefined"; NMorMRNA "null"; degree "4"; dimension "2_2";
PIN_chr1	Undefined	as_event	58367938	58372262	.	-	.	transcript_id "PB.776.6,PB.776.2/PB.776.3/PB.776.4"; gene_id "PIN_chr1:58359096-58386022C"; flanks "58372262-,58367938-"; structure "1^3-4^5-6^7-8^9-10^,2^"; splice_chain "58372179^58371941-58371917^58371576-58371568^58370863-58370839^58370174-58370139^,58372176^"; sources "Undefined,Undefined"; NMorMRNA "null"; degree "4"; dimension "2_3";
PIN_chr1	Undefined	as_event	58365443	58367429	.	-	.	transcript_id "PB.776.6,PB.776.1/PB.776.3"; gene_id "PIN_chr1:58359096-58386022C"; flanks "58367429^,58365443^"; structure "1-2^4-,3-"; splice_chain "58367163-58367138^58365481-,58365484-"; sources "Undefined,Undefined"; NMorMRNA "null"; degree "4"; dimension "2_2";
PIN_chr1	Undefined	as_event	58362749	58367429	.	-	.	transcript_id "PB.776.2/PB.776.7,PB.776.1/PB.776.3"; gene_id "PIN_chr1:58359096-58386022C"; flanks "58367429^,58362749-"; structure "0,1-2^"; splice_chain ",58365484-58365443^"; sources "Undefined,Undefined"; NMorMRNA "null"; degree "4"; dimension "2_3";
PIN_chr1	Undefined	as_event	58362749	58367429	.	-	.	transcript_id "PB.776.2/PB.776.7,PB.776.6"; gene_id "PIN_chr1:58359096-58386022C"; flanks "58367429^,58362749-"; structure "0,1-2^3-4^"; splice_chain ",58367163-58367138^58365481-58365443^"; sources "Undefined,Undefined"; NMorMRNA "null"; degree "4"; dimension "2_3";
PIN_chr1	Undefined	as_event	58361879	58367429	.	-	.	transcript_id "PB.776.4/PB.776.5,PB.776.1/PB.776.3"; gene_id "PIN_chr1:58359096-58386022C"; flanks "58367429^,58361879-"; structure "0,1-2^3-4^"; splice_chain ",58365484-58365443^58362749-58362705^"; sources "Undefined,Undefined"; NMorMRNA "null"; degree "4"; dimension "2_4";
PIN_chr1	Undefined	as_event	58361879	58367429	.	-	.	transcript_id "PB.776.4/PB.776.5,PB.776.2/PB.776.7"; gene_id "PIN_chr1:58359096-58386022C"; flanks "58367429^,58361879-"; structure "0,1-2^"; splice_chain ",58362749-58362705^"; sources "Undefined,Undefined"; NMorMRNA "null"; degree "4"; dimension "2_4";
PIN_chr1	Undefined	as_event	58361879	58367429	.	-	.	transcript_id "PB.776.4/PB.776.5,PB.776.6"; gene_id "PIN_chr1:58359096-58386022C"; flanks "58367429^,58361879-"; structure "0,1-2^3-4^5-6^"; splice_chain ",58367163-58367138^58365481-58365443^58362749-58362705^"; sources "Undefined,Undefined"; NMorMRNA "null"; degree "4"; dimension "2_4";
PIN_chr1	Undefined	as_event	58406294	58416784	.	-	.	transcript_id "PB.778.2,PB.778.1"; gene_id "PIN_chr1:58402292-58422634C"; flanks "58416784^,58406294-"; structure "0,1-2^"; splice_chain ",58408264-58408220^"; sources "Undefined,Undefined"; NMorMRNA "null"; degree "4"; dimension "2_2";
PIN_chr1	Undefined	as_event	58827278	58831044	.	-	.	transcript_id "PB.780.1,PB.780.2"; gene_id "PIN_chr1:58816954-58860313C"; flanks "58831044^,58827278-"; structure "0,1-2^"; splice_chain ",58830079-58830041^"; sources "Undefined,Undefined"; NMorMRNA "null"; degree "4"; dimension "2_2";
PIN_chr1	Undefined	as_event	59327210	59335178	.	-	.	transcript_id "PB.786.1,PB.786.2"; gene_id "PIN_chr1:59308310-59335178C"; flanks "59335178[,59327210-"; structure "1^,2^"; splice_chain "59335003^,59335002^"; sources "Undefined,Undefined"; NMorMRNA "null"; degree "4"; dimension "2_2";
PIN_chr1	Undefined	as_event	59435601	59436161	.	-	.	transcript_id "PB.788.3,PB.788.2"; gene_id "PIN_chr1:59389639-59439119C"; flanks "59436161^,59435601-"; structure "0,1-2^"; splice_chain ",59435925-59435861^"; sources "Undefined,Undefined"; NMorMRNA "null"; degree "4"; dimension "2_2";
PIN_chr1	Undefined	as_event	60253888	60260003	.	-	.	transcript_id "PB.802.1/PB.802.4,PB.802.2/PB.802.3"; gene_id "PIN_chr1:60252506-60269313C"; flanks "60260003^,60253888-"; structure "0,1-2^"; splice_chain ",60259710-60259581^"; sources "Undefined,Undefined"; NMorMRNA "null"; degree "4"; dimension "2_2";
PIN_chr1	Undefined	as_event	60347344	60350445	.	-	.	transcript_id "PB.804.3,PB.804.2"; gene_id "PIN_chr1:60347218-60358290C"; flanks "60350445-,60347344^"; structure "1^3-5^6-,2^4-"; splice_chain "60349955^60349871-60347850^60347834-,60349953^60349870-"; sources "Undefined,Undefined"; NMorMRNA "null"; degree "4"; dimension "2_2";
PIN_chr1	Undefined	as_event	62775512	62777101	.	-	.	transcript_id "PB.822.3,PB.822.2"; gene_id "PIN_chr1:62761920-62777511C"; flanks "62777101-,62775512-"; structure "1^,2^"; splice_chain "62777019^,62777015^"; sources "Undefined,Undefined"; NMorMRNA "null"; degree "4"; dimension "2_2";
PIN_chr1	Undefined	as_event	63668909	63670038	.	-	.	transcript_id "PB.831.2,PB.831.3/PB.831.5"; gene_id "PIN_chr1:63660706-63680998C"; flanks "63670038-,63668909^"; structure "1^4-,2^3-"; splice_chain "63669642^63668955-,63669620^63669013-"; sources "Undefined,Undefined"; NMorMRNA "null"; degree "4"; dimension "2_2";
PIN_chr1	Undefined	as_event	63662252	63663626	.	-	.	transcript_id "PB.831.5,PB.831.1/PB.831.2/PB.831.3/PB.831.4"; gene_id "PIN_chr1:63660706-63680998C"; flanks "63663626-,63662252^"; structure "1^3-,2^4-"; splice_chain "63662559^63662507-,63662548^63662495-"; sources "Undefined,Undefined"; NMorMRNA "null"; degree "4"; dimension "2_2";
PIN_chr1	Undefined	as_event	64932854	64949457	.	-	.	transcript_id "PB.840.2,PB.840.1"; gene_id "PIN_chr1:64930183-64959709C"; flanks "64949457^,64932854-"; structure "1-2^11-12^13-14^15-16^17-18^,3-4^5-6^7-8^9-10^"; splice_chain "64948091-64948091^64937296-64937291^64937265-64937259^64937215-64937210^64937165-64937159^,64947484-64947439^64947377-64947377^64939802-64939796^64939762-64939756^"; sources "Undefined,Undefined"; NMorMRNA "null"; degree …
PIN_chr1	Undefined	as_event	64930704	64932151	.	-	.	transcript_id "PB.840.1,PB.840.2"; gene_id "PIN_chr1:64930183-64959709C"; flanks "64932151-,64930704^"; structure "0,1^2-3^4-"; splice_chain ",64932110^64931507-64931381^64930825-"; sources "Undefined,Undefined"; NMorMRNA "null"; degree "4"; dimension "2_2";
PIN_chr1	Undefined	as_event	65004872	65007192	.	-	.	transcript_id "PB.841.2,PB.841.1"; gene_id "PIN_chr1:64988896-65007192C"; flanks "65007192[,65004872-"; structure "1^3-4^,2^"; splice_chain "65007003^65006951-65006923^,65006974^"; sources "Undefined,Undefined"; NMorMRNA "null"; degree "4"; dimension "2_2";
PIN_chr1	Undefined	as_event	65261319	65265986	.	-	.	transcript_id "PB.843.1,PB.843.2/PB.843.4"; gene_id "PIN_chr1:65252425-65272484C"; flanks "65265986^,65261319-"; structure "0,1-2^3-4^"; splice_chain ",65263375-65263298^65262856-65262611^"; sources "Undefined,Undefined"; NMorMRNA "null"; degree "4"; dimension "2_2";
PIN_chr1	Undefined	as_event	65316622	65317645	.	-	.	transcript_id "PB.845.1,PB.845.2"; gene_id "PIN_chr1:65314914-65339490C"; flanks "65317645-,65316622^"; structure "0,1^2-"; splice_chain ",65316846^65316839-"; sources "Undefined,Undefined"; NMorMRNA "null"; degree "4"; dimension "2_2";
PIN_chr1	Undefined	as_event	65490494	65496609	.	-	.	transcript_id "PB.847.1,PB.847.2"; gene_id "PIN_chr1:65490367-65512587C"; flanks "65496609^,65490494-"; structure "1-2^4-5^7-8^10-11^,3-6^9-12^"; splice_chain "65496465-65496465^65495766-65495761^65495705-65495700^65495640-65495635^,65495793-65495713^65495646-65495599^"; sources "Undefined,Undefined"; NMorMRNA "null"; degree "4"; dimension "2_2";
PIN_chr1	Undefined	as_event	69596347	69598614	.	-	.	transcript_id "PB.881.2,PB.881.1"; gene_id "PIN_chr1:69594539-69603703C"; flanks "69598614-,69596347^"; structure "0,1^2-"; splice_chain ",69596933^69596870-"; sources "Undefined,Undefined"; NMorMRNA "null"; degree "4"; dimension "2_2";
PIN_chr1	Undefined	as_event	70943034	70944274	.	-	.	transcript_id "PB.903.1,PB.903.2/PB.903.3"; gene_id "PIN_chr1:70925927-70957974C"; flanks "70944274-,70943034-"; structure "1^,2^"; splice_chain "70944190^,70944166^"; sources "Undefined,Undefined"; NMorMRNA "null"; degree "4"; dimension "2_3";
PIN_chr1	Undefined	as_event	70943034	70944274	.	-	.	transcript_id "PB.903.1,PB.903.4"; gene_id "PIN_chr1:70925927-70957974C"; flanks "70944274-,70943034-"; structure "1^,2^"; splice_chain "70944190^,70944148^"; sources "Undefined,Undefined"; NMorMRNA "null"; degree "4"; dimension "2_3";
PIN_chr1	Undefined	as_event	70943034	70944274	.	-	.	transcript_id "PB.903.2/PB.903.3,PB.903.4"; gene_id "PIN_chr1:70925927-70957974C"; flanks "70944274-,70943034-"; structure "1^,2^"; splice_chain "70944166^,70944148^"; sources "Undefined,Undefined"; NMorMRNA "null"; degree "4"; dimension "2_3";
PIN_chr1	Undefined	as_event	70934127	70934277	.	-	.	transcript_id "PB.903.1/PB.903.2,PB.903.3/PB.903.4"; gene_id "PIN_chr1:70925927-70957974C"; flanks "70934277^,70934127-"; structure "1-2^,3-4^"; splice_chain "70934260-70934253^,70934147-70934142^"; sources "Undefined,Undefined"; NMorMRNA "null"; degree "4"; dimension "2_2";
PIN_chr1	Undefined	as_event	73510852	73514657	.	-	.	transcript_id "PB.917.1,PB.917.3"; gene_id "PIN_chr1:73469525-73514673C"; flanks "73514657[,73510852-"; structure "1^,2^"; splice_chain "73514580^,73514562^"; sources "Undefined,Undefined"; NMorMRNA "null"; degree "4"; dimension "2_2";
PIN_chr1	Undefined	as_event	73504444	73510617	.	-	.	transcript_id "PB.917.1/PB.917.4,PB.917.2/PB.917.3"; gene_id "PIN_chr1:73469525-73514673C"; flanks "73510617^,73504444-"; structure "1-2^,3-4^"; splice_chain "73507404-73507225^,73504961-73504782^"; sources "Undefined,Undefined"; NMorMRNA "null"; degree "4"; dimension "2_2";
PIN_chr1	Undefined	as_event	74422892	74432226	.	-	.	transcript_id "PB.926.3,PB.926.2"; gene_id "PIN_chr1:74422054-74436523C"; flanks "74432226^,74422892]"; structure "1-2^4-,3-"; splice_chain "74431399-74430038^74424230-,74425592-"; sources "Undefined,Undefined"; NMorMRNA "null"; degree "4"; dimension "2_2";
PIN_chr1	Undefined	as_event	74526027	74527755	.	-	.	transcript_id "PB.927.2,PB.927.1"; gene_id "PIN_chr1:74525164-74536630C"; flanks "74527755-,74526027^"; structure "0,1^2-"; splice_chain ",74527632^74526143-"; sources "Undefined,Undefined"; NMorMRNA "null"; degree "4"; dimension "2_2";
PIN_chr1	Undefined	as_event	74763337	74766602	.	-	.	transcript_id "PB.934.1,PB.934.2"; gene_id "PIN_chr1:74763337-74781119C"; flanks "74766602-,74763337]"; structure "0,1^2-3^4-"; splice_chain ",74764480^74764424-74764400^74763906-"; sources "Undefined,Undefined"; NMorMRNA "null"; degree "4"; dimension "2_2";
PIN_chr1	Undefined	as_event	75426600	75429780	.	-	.	transcript_id "PB.947.3,PB.947.1/PB.947.2"; gene_id "PIN_chr1:75425225-75471460C"; flanks "75429780^,75426600-"; structure "0,1-2^"; splice_chain ",75428716-75428693^"; sources "Undefined,Undefined"; NMorMRNA "null"; degree "4"; dimension "2_2";
PIN_chr1	Undefined	as_event	75638320	75644275	.	-	.	transcript_id "PB.950.1,PB.950.2/PB.950.3"; gene_id "PIN_chr1:75635541-75693869C"; flanks "75644275^,75638320-"; structure "1-2^,3-4^"; splice_chain "75642692-75642568^,75639450-75639326^"; sources "Undefined,Undefined"; NMorMRNA "null"; degree "4"; dimension "2_2";
PIN_chr1	Undefined	as_event	77565229	77578536	.	-	.	transcript_id "PB.965.8,PB.965.9"; gene_id "PIN_chr1:77550380-77585989C"; flanks "77578536-,77565229]"; structure "1^3-,2^4-"; splice_chain "77577640^77565526-,77577608^77565494-"; sources "Undefined,Undefined"; NMorMRNA "null"; degree "4"; dimension "2_2";
PIN_chr1	Undefined	as_event	78079404	78082288	.	-	.	transcript_id "PB.975.2,PB.975.1"; gene_id "PIN_chr1:78062152-78082288C"; flanks "78082288[,78079404-"; structure "1^,2^"; splice_chain "78082128^,78082086^"; sources "Undefined,Undefined"; NMorMRNA "null"; degree "4"; dimension "2_2";
PIN_chr1	Undefined	as_event	79100835	79104856	.	-	.	transcript_id "PB.988.3,PB.988.1/PB.988.2"; gene_id "PIN_chr1:79083561-79109652C"; flanks "79104856^,79100835-"; structure "0,1-2^"; splice_chain ",79102213-79102160^"; sources "Undefined,Undefined"; NMorMRNA "null"; degree "4"; dimension "2_2";
PIN_chr1	Undefined	as_event	79210829	79211294	.	-	.	transcript_id "PB.990.1,PB.990.3"; gene_id "PIN_chr1:79205866-79252814C"; flanks "79211294^,79210829-"; structure "0,1-2^"; splice_chain ",79210953-79210951^"; sources "Undefined,Undefined"; NMorMRNA "null"; degree "4"; dimension "2_2";
PIN_chr1	Undefined	as_event	79210757	79211294	.	-	.	transcript_id "PB.990.2,PB.990.1"; gene_id "PIN_chr1:79205866-79252814C"; flanks "79211294^,79210757^"; structure "1-,2-"; splice_chain "79210850-,79210829-"; sources "Undefined,Undefined"; NMorMRNA "null"; degree "4"; dimension "2_3";
PIN_chr1	Undefined	as_event	79210757	79211294	.	-	.	transcript_id "PB.990.3,PB.990.2"; gene_id "PIN_chr1:79205866-79252814C"; flanks "79211294^,79210757^"; structure "1-2^4-,3-"; splice_chain "79210953-79210951^79210829-,79210850-"; sources "Undefined,Undefined"; NMorMRNA "null"; degree "4"; dimension "2_3";
PIN_chr1	Undefined	as_event	79209333	79210757	.	-	.	transcript_id "PB.990.1,PB.990.2/PB.990.3"; gene_id "PIN_chr1:79205866-79252814C"; flanks "79210757^,79209333-"; structure "0,1-2^"; splice_chain ",79210516-79210459^"; sources "Undefined,Undefined"; NMorMRNA "null"; degree "4"; dimension "2_2";
PIN_chr1	Undefined	as_event	79632634	79671127	.	-	.	transcript_id "PB.992.4,PB.992.2"; gene_id "PIN_chr1:79630467-79671415C"; flanks "79671127^,79632634-"; structure "0,1-2^"; splice_chain ",79658580-79658423^"; sources "Undefined,Undefined"; NMorMRNA "null"; degree "4"; dimension "2_2";
PIN_chr1	Undefined	as_event	80211651	80216062	.	-	.	transcript_id "PB.998.3,PB.998.2"; gene_id "PIN_chr1:80185279-80249472C"; flanks "80216062^,80211651-"; structure "0,1-2^"; splice_chain ",80215736-80215707^"; sources "Undefined,Undefined"; NMorMRNA "null"; degree "4"; dimension "2_2";
PIN_chr1	Undefined	as_event	80198004	80202245	.	-	.	transcript_id "PB.998.3,PB.998.2"; gene_id "PIN_chr1:80185279-80249472C"; flanks "80202245^,80198004-"; structure "0,1-2^"; splice_chain ",80199775-80199755^"; sources "Undefined,Undefined"; NMorMRNA "null"; degree "4"; dimension "2_2";
PIN_chr1	Undefined	as_event	80726541	80727004	.	-	.	transcript_id "PB.1011.1,PB.1011.2"; gene_id "PIN_chr1:80718105-80749460C"; flanks "80727004-,80726541^"; structure "1^3-,2^4-"; splice_chain "80726973^80726678-,80726940^80726645-"; sources "Undefined,Undefined"; NMorMRNA "null"; degree "4"; dimension "2_2";
PIN_chr1	Undefined	as_event	81110217	81113500	.	-	.	transcript_id "PB.1020.1,PB.1020.2"; gene_id "PIN_chr1:81091893-81113538C"; flanks "81113500^,81110217-"; structure "0,1-2^"; splice_chain ",81112798-81112714^"; sources "Undefined,Undefined"; NMorMRNA "null"; degree "4"; dimension "2_2";
PIN_chr1	Undefined	as_event	81860656	81862162	.	-	.	transcript_id "PB.1027.2,PB.1027.1/PB.1027.3"; gene_id "PIN_chr1:81858448-81874781C"; flanks "81862162^,81860656^"; structure "1-2^4-,3-"; splice_chain "81861640-81861632^81860742-,81860744-"; sources "Undefined,Undefined"; NMorMRNA "null"; degree "4"; dimension "2_2";
PIN_chr1	Undefined	as_event	83024360	83026159	.	-	.	transcript_id "PB.1044.3,PB.1044.2"; gene_id "PIN_chr1:83023776-83028078C"; flanks "83026159-,83024360^"; structure "1^3-,2^4-"; splice_chain "83025180^83025121-,83025139^83025083-"; sources "Undefined,Undefined"; NMorMRNA "null"; degree "4"; dimension "2_2";
PIN_chr1	Undefined	as_event	83023783	83025121	.	-	.	transcript_id "PB.1044.4,PB.1044.3"; gene_id "PIN_chr1:83023776-83028078C"; flanks "83025121-,83023783]"; structure "1^3-,2^4-"; splice_chain "83024402^83024309-,83024360^83024244-"; sources "Undefined,Undefined"; NMorMRNA "null"; degree "4"; dimension "2_2";
PIN_chr1	Undefined	as_event	84107967	84120630	.	-	.	transcript_id "PB.1057.1/PB.1057.10/PB.1057.11/PB.1057.12/PB.1057.13/PB.1057.16/PB.1057.2/PB.1057.4/PB.1057.8/PB.1057.9,PB.1057.15/PB.1057.7"; gene_id "PIN_chr1:84082730-84127270C"; flanks "84120630^,84107967-"; structure "0,1-2^"; splice_chain ",84109503-84109414^"; sources "Undefined,Undefined"; NMorMRNA "null"; degree "4"; dimension "2_2";
PIN_chr1	Undefined	as_event	84104903	84107886	.	-	.	transcript_id "PB.1057.1/PB.1057.11/PB.1057.12/PB.1057.13/PB.1057.16/PB.1057.17/PB.1057.2/PB.1057.3/PB.1057.4/PB.1057.5/PB.1057.6,PB.1057.10/PB.1057.14/PB.1057.15/PB.1057.7/PB.1057.8/PB.1057.9"; gene_id "PIN_chr1:84082730-84127270C"; flanks "84107886^,84104903-"; structure "0,1-2^"; splice_chain ",84106900-84106847^"; sources "Undefined,Undefined"; NMorMRNA "null"; degree "4"; dimension "2_2";
PIN_chr1	Undefined	as_event	84096389	84098823	.	-	.	transcript_id "PB.1057.1/PB.1057.10/PB.1057.11/PB.1057.12/PB.1057.16/PB.1057.17/PB.1057.2/PB.1057.3/PB.1057.5/PB.1057.6,PB.1057.7/PB.1057.9"; gene_id "PIN_chr1:84082730-84127270C"; flanks "84098823^,84096389-"; structure "0,1-2^"; splice_chain ",84097940-84097896^"; sources "Undefined,Undefined"; NMorMRNA "null"; degree "4"; dimension "2_2";
PIN_chr1	Undefined	as_event	84096300	84097940	.	-	.	transcript_id "PB.1057.7/PB.1057.9,PB.1057.15"; gene_id "PIN_chr1:84082730-84127270C"; flanks "84097940-,84096300^"; structure "1^3-,2^4-"; splice_chain "84097896^84096389-,84097895^84096344-"; sources "Undefined,Undefined"; NMorMRNA "null"; degree "4"; dimension "2_2";
PIN_chr1	Undefined	as_event	84096300	84098823	.	-	.	transcript_id "PB.1057.15,PB.1057.1/PB.1057.10/PB.1057.11/PB.1057.12/PB.1057.16/PB.1057.2/PB.1057.3/PB.1057.5/PB.1057.6"; gene_id "PIN_chr1:84082730-84127270C"; flanks "84098823^,84096300^"; structure "1-2^4-,3-"; splice_chain "84097940-84097895^84096344-,84096389-"; sources "Undefined,Undefined"; NMorMRNA "null"; degree "4"; dimension "2_3";
PIN_chr1	Undefined	as_event	84091718	84097896	.	-	.	transcript_id "PB.1057.13/PB.1057.8,PB.1057.7/PB.1057.9"; gene_id "PIN_chr1:84082730-84127270C"; flanks "84097896^,84091718-"; structure "1-2^,3-4^"; splice_chain "84097584-84097540^,84096389-84096300^"; sources "Undefined,Undefined"; NMorMRNA "null"; degree "4"; dimension "2_2";
PIN_chr1	Undefined	as_event	84091718	84097940	.	-	.	transcript_id "PB.1057.13/PB.1057.8,PB.1057.15"; gene_id "PIN_chr1:84082730-84127270C"; flanks "84097940-,84091718-"; structure "1^3-4^,2^5-6^"; splice_chain "84097896^84097584-84097540^,84097895^84096344-84096300^"; sources "Undefined,Undefined"; NMorMRNA "null"; degree "4"; dimension "2_3";
PIN_chr1	Undefined	as_event	84091718	84098823	.	-	.	transcript_id "PB.1057.14,PB.1057.1/PB.1057.10/PB.1057.11/PB.1057.3/PB.1057.6"; gene_id "PIN_chr1:84082730-84127270C"; flanks "84098823^,84091718-"; structure "0,1-2^"; splice_chain ",84096389-84096300^"; sources "Undefined,Undefined"; NMorMRNA "null"; degree "4"; dimension "2_5";
PIN_chr1	Undefined	as_event	84091718	84098823	.	-	.	transcript_id "PB.1057.14,PB.1057.15"; gene_id "PIN_chr1:84082730-84127270C"; flanks "84098823^,84091718-"; structure "0,1-2^3-4^"; splice_chain ",84097940-84097895^84096344-84096300^"; sources "Undefined,Undefined"; NMorMRNA "null"; degree "4"; dimension "2_5";
PIN_chr1	Undefined	as_event	84091718	84098823	.	-	.	transcript_id "PB.1057.14,PB.1057.13/PB.1057.8"; gene_id "PIN_chr1:84082730-84127270C"; flanks "84098823^,84091718-"; structure "0,1-2^3-4^"; splice_chain ",84097940-84097896^84097584-84097540^"; sources "Undefined,Undefined"; NMorMRNA "null"; degree "4"; dimension "2_5";
PIN_chr1	Undefined	as_event	84091718	84098823	.	-	.	transcript_id "PB.1057.14,PB.1057.7/PB.1057.9"; gene_id "PIN_chr1:84082730-84127270C"; flanks "84098823^,84091718-"; structure "0,1-2^3-4^"; splice_chain ",84097940-84097896^84096389-84096300^"; sources "Undefined,Undefined"; NMorMRNA "null"; degree "4"; dimension "2_5";
PIN_chr1	Undefined	as_event	84091718	84098823	.	-	.	transcript_id "PB.1057.13/PB.1057.8,PB.1057.1/PB.1057.10/PB.1057.11/PB.1057.3/PB.1057.6"; gene_id "PIN_chr1:84082730-84127270C"; flanks "84098823^,84091718-"; structure "1-2^3-4^,5-6^"; splice_chain "84097940-84097896^84097584-84097540^,84096389-84096300^"; sources "Undefined,Undefined"; NMorMRNA "null"; degree "4"; dimension "2_5";
PIN_chr1	Undefined	as_event	84091718	84098882	.	-	.	transcript_id "PB.1057.14,PB.1057.4"; gene_id "PIN_chr1:84082730-84127270C"; flanks "84098882-,84091718-"; structure "1^,2^3-4^5-6^"; splice_chain "84098823^,84098818^84097926-84097898^84097574-84097546^"; sources "Undefined,Undefined"; NMorMRNA "null"; degree "4"; dimension "2_6";
PIN_chr1	Undefined	as_event	84091718	84098882	.	-	.	transcript_id "PB.1057.1/PB.1057.10/PB.1057.11/PB.1057.3/PB.1057.6,PB.1057.4"; gene_id "PIN_chr1:84082730-84127270C"; flanks "84098882-,84091718-"; structure "1^7-8^,2^3-4^5-6^"; splice_chain "84098823^84096389-84096300^,84098818^84097926-84097898^84097574-84097546^"; sources "Undefined,Undefined"; NMorMRNA "null"; degree "4"; dimension "2_6";
PIN_chr1	Undefined	as_event	84091718	84098882	.	-	.	transcript_id "PB.1057.15,PB.1057.4"; gene_id "PIN_chr1:84082730-84127270C"; flanks "84098882-,84091718-"; structure "1^3-6^9-10^,2^4-5^7-8^"; splice_chain "84098823^84097940-84097895^84096344-84096300^,84098818^84097926-84097898^84097574-84097546^"; sources "Undefined,Undefined"; NMorMRNA "null"; degree "4"; dimension "2_6";
PIN_chr1	Undefined	as_event	84091718	84098882	.	-	.	transcript_id "PB.1057.13/PB.1057.8,PB.1057.4"; gene_id "PIN_chr1:84082730-84127270C"; flanks "84098882-,84091718-"; structure "1^3-6^7-10^,2^4-5^8-9^"; splice_chain "84098823^84097940-84097896^84097584-84097540^,84098818^84097926-84097898^84097574-84097546^"; sources "Undefined,Undefined"; NMorMRNA "null"; degree "4"; dimension "2_6";
PIN_chr1	Undefined	as_event	84091718	84098882	.	-	.	transcript_id "PB.1057.7/PB.1057.9,PB.1057.4"; gene_id "PIN_chr1:84082730-84127270C"; flanks "84098882-,84091718-"; structure "1^3-6^9-10^,2^4-5^7-8^"; splice_chain "84098823^84097940-84097896^84096389-84096300^,84098818^84097926-84097898^84097574-84097546^"; sources "Undefined,Undefined"; NMorMRNA "null"; degree "4"; dimension "2_6";
PIN_chr1	Undefined	as_event	84090195	84096300	.	-	.	transcript_id "PB.1057.12/PB.1057.16/PB.1057.2/PB.1057.5,PB.1057.1/PB.1057.10/PB.1057.11/PB.1057.15/PB.1057.3/PB.1057.6/PB.1057.7/PB.1057.9"; gene_id "PIN_chr1:84082730-84127270C"; flanks "84096300^,84090195-"; structure "1-2^,3-4^"; splice_chain "84092049-84091929^,84091718-84091598^"; sources "Undefined,Undefined"; NMorMRNA "null"; degree "4"; dimension "2_2";
PIN_chr1	Undefined	as_event	84090195	84098823	.	-	.	transcript_id "PB.1057.12/PB.1057.16/PB.1057.2/PB.1057.5,PB.1057.14"; gene_id "PIN_chr1:84082730-84127270C"; flanks "84098823^,84090195-"; structure "1-2^3-4^,5-6^"; splice_chain "84096389-84096300^84092049-84091929^,84091718-84091598^"; sources "Undefined,Undefined"; NMorMRNA "null"; degree "4"; dimension "2_6";
PIN_chr1	Undefined	as_event	84090195	84098823	.	-	.	transcript_id "PB.1057.13/PB.1057.8,PB.1057.12/PB.1057.16/PB.1057.2/PB.1057.5"; gene_id "PIN_chr1:84082730-84127270C"; flanks "84098823^,84090195-"; structure "1-2^3-4^9-10^,5-6^7-8^"; splice_chain "84097940-84097896^84097584-84097540^84091718-84091598^,84096389-84096300^84092049-84091929^"; sources "Undefined,Undefined"; NMorMRNA "null"; degree "4"; dimension "2_6";
PIN_chr1	Undefined	as_event	84090195	84098882	.	-	.	transcript_id "PB.1057.12/PB.1057.16/PB.1057.2/PB.1057.5,PB.1057.4"; gene_id "PIN_chr1:84082730-84127270C"; flanks "84098882-,84090195-"; structure "1^7-8^9-10^,2^3-4^5-6^11-12^"; splice_chain "84098823^84096389-84096300^84092049-84091929^,84098818^84097926-84097898^84097574-84097546^84091718-84091598^"; sources "Undefined,Undefined"; NMorMRNA "null"; degree "4"; dimension "2_7";
PIN_chr1	Undefined	as_event	84088779	84089238	.	-	.	transcript_id "PB.1057.4,PB.1057.10/PB.1057.11/PB.1057.14/PB.1057.15/PB.1057.3/PB.1057.7/PB.1057.8/PB.1057.9"; gene_id "PIN_chr1:84082730-84127270C"; flanks "84089238^,84088779^"; structure "1-2^4-,3-"; splice_chain "84088998-84088947^84088781-,84088872-"; sources "Undefined,Undefined"; NMorMRNA "null"; degree "4"; dimension "2_2";
PIN_chr1	Undefined	as_event	84086460	84089238	.	-	.	transcript_id "PB.1057.1/PB.1057.12/PB.1057.13/PB.1057.16/PB.1057.2/PB.1057.5/PB.1057.6,PB.1057.11/PB.1057.14/PB.1057.15/PB.1057.3/PB.1057.7/PB.1057.8/PB.1057.9"; gene_id "PIN_chr1:84082730-84127270C"; flanks "84089238^,84086460-"; structure "1-2^,3-4^"; splice_chain "84088998-84088947^,84088872-84088779^"; sources "Undefined,Undefined"; NMorMRNA "null"; degree "4"; dimension "2_2";
PIN_chr1	Undefined	as_event	84086415	84088779	.	-	.	transcript_id "PB.1057.11/PB.1057.14/PB.1057.15/PB.1057.3/PB.1057.7/PB.1057.8/PB.1057.9,PB.1057.4"; gene_id "PIN_chr1:84082730-84127270C"; flanks "84088779^,84086415^"; structure "1-,2-"; splice_chain "84086460-,84086457-"; sources "Undefined,Undefined"; NMorMRNA "null"; degree "4"; dimension "2_2";
PIN_chr1	Undefined	as_event	84086415	84088947	.	-	.	transcript_id "PB.1057.4,PB.1057.1/PB.1057.12/PB.1057.13/PB.1057.16/PB.1057.2/PB.1057.5/PB.1057.6"; gene_id "PIN_chr1:84082730-84127270C"; flanks "84088947^,84086415^"; structure "1-2^4-,3-"; splice_chain "84088781-84088779^84086457-,84086460-"; sources "Undefined,Undefined"; NMorMRNA "null"; degree "4"; dimension "2_2";
PIN_chr1	Undefined	as_event	84084617	84088779	.	-	.	transcript_id "PB.1057.10,PB.1057.11/PB.1057.14/PB.1057.15/PB.1057.3/PB.1057.7/PB.1057.8/PB.1057.9"; gene_id "PIN_chr1:84082730-84127270C"; flanks "84088779^,84084617-"; structure "0,1-2^"; splice_chain ",84086460-84086415^"; sources "Undefined,Undefined"; NMorMRNA "null"; degree "4"; dimension "2_3";
PIN_chr1	Undefined	as_event	84084617	84088779	.	-	.	transcript_id "PB.1057.10,PB.1057.4"; gene_id "PIN_chr1:84082730-84127270C"; flanks "84088779^,84084617-"; structure "0,1-2^"; splice_chain ",84086457-84086415^"; sources "Undefined,Undefined"; NMorMRNA "null"; degree "4"; dimension "2_3";
PIN_chr1	Undefined	as_event	84084617	84089238	.	-	.	transcript_id "PB.1057.1/PB.1057.12/PB.1057.13/PB.1057.16/PB.1057.2/PB.1057.5/PB.1057.6,PB.1057.10"; gene_id "PIN_chr1:84082730-84127270C"; flanks "84089238^,84084617-"; structure "1-2^5-6^,3-4^"; splice_chain "84088998-84088947^84086460-84086415^,84088872-84088779^"; sources "Undefined,Undefined"; NMorMRNA "null"; degree "4"; dimension "2_4";
PIN_chr1	Undefined	as_event	86412601	86412873	.	-	.	transcript_id "PB.1078.1/PB.1078.2,PB.1078.3"; gene_id "PIN_chr1:86399702-86412873C"; flanks "86412873[,86412601^"; structure "0,1^2-"; splice_chain ",86412807^86412762-"; sources "Undefined,Undefined"; NMorMRNA "null"; degree "4"; dimension "2_2";
PIN_chr1	Undefined	as_event	86410763	86412207	.	-	.	transcript_id "PB.1078.3,PB.1078.1"; gene_id "PIN_chr1:86399702-86412873C"; flanks "86412207^,86410763^"; structure "1-2^4-,3-"; splice_chain "86411352-86411328^86410872-,86410896-"; sources "Undefined,Undefined"; NMorMRNA "null"; degree "4"; dimension "2_2";
PIN_chr1	Undefined	as_event	86409153	86411352	.	-	.	transcript_id "PB.1078.3,PB.1078.2/PB.1078.4"; gene_id "PIN_chr1:86399702-86412873C"; flanks "86411352-,86409153-"; structure "1^3-4^,2^"; splice_chain "86411328^86410872-86410763^,86411219^"; sources "Undefined,Undefined"; NMorMRNA "null"; degree "4"; dimension "2_2";
PIN_chr1	Undefined	as_event	86409153	86412207	.	-	.	transcript_id "PB.1078.2/PB.1078.4,PB.1078.1"; gene_id "PIN_chr1:86399702-86412873C"; flanks "86412207^,86409153-"; structure "1-2^,3-4^"; splice_chain "86411352-86411219^,86410896-86410763^"; sources "Undefined,Undefined"; NMorMRNA "null"; degree "4"; dimension "2_3";
PIN_chr1	Undefined	as_event	86401575	86403348	.	-	.	transcript_id "PB.1078.2,PB.1078.1/PB.1078.3/PB.1078.4"; gene_id "PIN_chr1:86399702-86412873C"; flanks "86403348-,86401575^"; structure "0,1^2-"; splice_chain ",86403289^86401811-"; sources "Undefined,Undefined"; NMorMRNA "null"; degree "4"; dimension "2_2";
PIN_chr1	Undefined	as_event	89181426	89184748	.	-	.	transcript_id "PB.1118.1/PB.1118.3/PB.1118.5,PB.1118.4"; gene_id "PIN_chr1:89175389-89193448C"; flanks "89184748^,89181426-"; structure "0,1-2^"; splice_chain ",89184167-89184147^"; sources "Undefined,Undefined"; NMorMRNA "null"; degree "4"; dimension "2_2";
PIN_chr1	Undefined	as_event	89175389	89175952	.	-	.	transcript_id "PB.1118.2,PB.1118.1"; gene_id "PIN_chr1:89175389-89193448C"; flanks "89175952^,89175389]"; structure "1-,2-"; splice_chain "89175893-,89175887-"; sources "Undefined,Undefined"; NMorMRNA "null"; degree "4"; dimension "2_2";
PIN_chr1	Undefined	as_event	90087731	90101117	.	-	.	transcript_id "PB.1126.2,PB.1126.1"; gene_id "PIN_chr1:90080915-90110631C"; flanks "90101117-,90087731^"; structure "1^3-6^11-,2^4-5^7-8^9-10^12-"; splice_chain "90101029^90100655-90100551^90087854-,90101005^90100637-90100593^90096056-90096056^90088661-90088656^90087834-"; sources "Undefined,Undefined"; NMorMRNA "null"; degree "4"; dimension "2_2";
PIN_chr1	Undefined	as_event	90482368	90483829	.	-	.	transcript_id "PB.1131.1,PB.1131.2"; gene_id "PIN_chr1:90480670-90489494C"; flanks "90483829-,90482368-"; structure "1^3-4^,2^"; splice_chain "90483707^90483519-90483476^,90483618^"; sources "Undefined,Undefined"; NMorMRNA "null"; degree "4"; dimension "2_2";
PIN_chr1	Undefined	as_event	91818594	91819804	.	-	.	transcript_id "PB.1147.1,PB.1147.2"; gene_id "PIN_chr1:91818594-91829379C"; flanks "91819804-,91818594]"; structure "0,1^2-"; splice_chain ",91819276^91819167-"; sources "Undefined,Undefined"; NMorMRNA "null"; degree "4"; dimension "2_2";
PIN_chr1	Undefined	as_event	93061948	93063822	.	-	.	transcript_id "PB.1159.2,PB.1159.1"; gene_id "PIN_chr1:93055221-93074059C"; flanks "93063822-,93061948^"; structure "1^3-,2^4-"; splice_chain "93062888^93062583-,93062845^93062579-"; sources "Undefined,Undefined"; NMorMRNA "null"; degree "4"; dimension "2_2";
PIN_chr1	Undefined	as_event	94783758	94783953	.	-	.	transcript_id "PB.1171.2,PB.1171.1"; gene_id "PIN_chr1:94780493-94796528C"; flanks "94783953-,94783758^"; structure "1^3-5^6-,2^4-"; splice_chain "94783948^94783859-94783773^94783764-,94783905^94783823-"; sources "Undefined,Undefined"; NMorMRNA "null"; degree "4"; dimension "2_2";
PIN_chr1	Undefined	as_event	94802231	94805012	.	-	.	transcript_id "PB.1172.3/PB.1172.4/PB.1172.7,PB.1172.1"; gene_id "PIN_chr1:94800749-94814376C"; flanks "94805012-,94802231^"; structure "0,1^2-"; splice_chain ",94803015^94802981-"; sources "Undefined,Undefined"; NMorMRNA "null"; degree "4"; dimension "2_2";
PIN_chr1	Undefined	as_event	94800749	94802188	.	-	.	transcript_id "PB.1172.1,PB.1172.3"; gene_id "PIN_chr1:94800749-94814376C"; flanks "94802188-,94800749]"; structure "0,1^2-"; splice_chain ",94801495^94801422-"; sources "Undefined,Undefined"; NMorMRNA "null"; degree "4"; dimension "2_2";
PIN_chr1	Undefined	as_event	94800749	94805012	.	-	.	transcript_id "PB.1172.2,PB.1172.1"; gene_id "PIN_chr1:94800749-94814376C"; flanks "94805012-,94800749]"; structure "0,1^2-3^4-"; splice_chain ",94803015^94802981-94802231^94802188-"; sources "Undefined,Undefined"; NMorMRNA "null"; degree "4"; dimension "2_3";
PIN_chr1	Undefined	as_event	94800749	94805012	.	-	.	transcript_id "PB.1172.2,PB.1172.3"; gene_id "PIN_chr1:94800749-94814376C"; flanks "94805012-,94800749]"; structure "0,1^2-3^4-"; splice_chain ",94802231^94802188-94801495^94801422-"; sources "Undefined,Undefined"; NMorMRNA "null"; degree "4"; dimension "2_3";
PIN_chr1	Undefined	as_event	96281999	96284087	.	-	.	transcript_id "PB.1187.2,PB.1187.1/PB.1187.3/PB.1187.4"; gene_id "PIN_chr1:96274902-96286734C"; flanks "96284087^,96281999-"; structure "0,1-2^"; splice_chain ",96283115-96283042^"; sources "Undefined,Undefined"; NMorMRNA "null"; degree "4"; dimension "2_2";
PIN_chr1	Undefined	as_event	96280774	96281892	.	-	.	transcript_id "PB.1187.2/PB.1187.4,PB.1187.1/PB.1187.3/PB.1187.5"; gene_id "PIN_chr1:96274902-96286734C"; flanks "96281892^,96280774-"; structure "0,1-2^"; splice_chain ",96281427-96281367^"; sources "Undefined,Undefined"; NMorMRNA "null"; degree "4"; dimension "2_2";
PIN_chr1	Undefined	as_event	97538058	97540200	.	-	.	transcript_id "PB.1203.10/PB.1203.3,PB.1203.4"; gene_id "PIN_chr1:97471656-97549314C"; flanks "97540200^,97538058-"; structure "1-2^,3-4^"; splice_chain "97539820-97539697^,97539450-97539336^"; sources "Undefined,Undefined"; NMorMRNA "null"; degree "4"; dimension "2_2";
PIN_chr1	Undefined	as_event	97521363	97522794	.	-	.	transcript_id "PB.1203.1/PB.1203.11/PB.1203.13/PB.1203.14/PB.1203.5,PB.1203.6"; gene_id "PIN_chr1:97471656-97549314C"; flanks "97522794-,97521363-"; structure "1^,2^"; splice_chain "97522462^,97522318^"; sources "Undefined,Undefined"; NMorMRNA "null"; degree "4"; dimension "2_2";
PIN_chr1	Undefined	as_event	97521307	97527624	.	-	.	transcript_id "PB.1203.10/PB.1203.18/PB.1203.20/PB.1203.3/PB.1203.4,PB.1203.8"; gene_id "PIN_chr1:97471656-97549314C"; flanks "97527624^,97521307^"; structure "1-,2-"; splice_chain "97521416-,97521385-"; sources "Undefined,Undefined"; NMorMRNA "null"; degree "4"; dimension "2_2";
PIN_chr1	Undefined	as_event	97521307	97527653	.	-	.	transcript_id "PB.1203.10/PB.1203.18/PB.1203.20/PB.1203.3/PB.1203.4,PB.1203.19/PB.1203.9"; gene_id "PIN_chr1:97471656-97549314C"; flanks "97527653-,97521307^"; structure "1^3-,2^4-"; splice_chain "97527624^97521416-,97527564^97521364-"; sources "Undefined,Undefined"; NMorMRNA "null"; degree "4"; dimension "2_3";
PIN_chr1	Undefined	as_event	97521307	97527653	.	-	.	transcript_id "PB.1203.8,PB.1203.19/PB.1203.9"; gene_id "PIN_chr1:97471656-97549314C"; flanks "97527653-,97521307^"; structure "1^3-,2^4-"; splice_chain "97527624^97521385-,97527564^97521364-"; sources "Undefined,Undefined"; NMorMRNA "null"; degree "4"; dimension "2_3";
PIN_chr1	Undefined	as_event	97478218	97479713	.	-	.	transcript_id "PB.1203.12/PB.1203.14/PB.1203.6,PB.1203.1/PB.1203.10/PB.1203.11/PB.1203.15/PB.1203.16/PB.1203.18/PB.1203.19/PB.1203.20/PB.1203.21/PB.1203.5/PB.1203.7/PB.1203.8/PB.1203.9"; gene_id "PIN_chr1:97471656-97549314C"; flanks "97479713^,97478218-"; structure "1-2^,3-4^"; splice_chain "97479191-97479113^,97478891-97478813^"; sources "Undefined,Undefined"; NMorMRNA "null"; degree "4"; dimens…
PIN_chr1	Undefined	as_event	97478218	97519477	.	-	.	transcript_id "PB.1203.3,PB.1203.13/PB.1203.4"; gene_id "PIN_chr1:97471656-97549314C"; flanks "97519477^,97478218-"; structure "1-2^,3-4^"; splice_chain "97518926-97518848^,97518627-97518549^"; sources "Undefined,Undefined"; NMorMRNA "null"; degree "4"; dimension "2_2";
PIN_chr1	Undefined	as_event	97478218	97520637	.	-	.	transcript_id "PB.1203.13/PB.1203.4,PB.1203.1/PB.1203.10/PB.1203.11/PB.1203.18/PB.1203.19/PB.1203.20/PB.1203.21/PB.1203.5/PB.1203.8/PB.1203.9"; gene_id "PIN_chr1:97471656-97549314C"; flanks "97520637^,97478218-"; structure "1-2^3-4^,5-6^7-8^"; splice_chain "97519643-97519477^97518627-97518549^,97479879-97479713^97478891-97478813^"; sources "Undefined,Undefined"; NMorMRNA "null"; degree "4"; dimen…
PIN_chr1	Undefined	as_event	97478218	97520637	.	-	.	transcript_id "PB.1203.3,PB.1203.1/PB.1203.10/PB.1203.11/PB.1203.18/PB.1203.19/PB.1203.20/PB.1203.21/PB.1203.5/PB.1203.8/PB.1203.9"; gene_id "PIN_chr1:97471656-97549314C"; flanks "97520637^,97478218-"; structure "1-2^3-4^,5-6^7-8^"; splice_chain "97519643-97519477^97518926-97518848^,97479879-97479713^97478891-97478813^"; sources "Undefined,Undefined"; NMorMRNA "null"; degree "4"; dimension "2_4";
PIN_chr1	Undefined	as_event	97478218	97520637	.	-	.	transcript_id "PB.1203.13/PB.1203.4,PB.1203.14/PB.1203.6"; gene_id "PIN_chr1:97471656-97549314C"; flanks "97520637^,97478218-"; structure "1-2^3-4^,5-6^7-8^"; splice_chain "97519643-97519477^97518627-97518549^,97479879-97479713^97479191-97479113^"; sources "Undefined,Undefined"; NMorMRNA "null"; degree "4"; dimension "2_4";
PIN_chr1	Undefined	as_event	97478218	97520637	.	-	.	transcript_id "PB.1203.3,PB.1203.14/PB.1203.6"; gene_id "PIN_chr1:97471656-97549314C"; flanks "97520637^,97478218-"; structure "1-2^3-4^,5-6^7-8^"; splice_chain "97519643-97519477^97518926-97518848^,97479879-97479713^97479191-97479113^"; sources "Undefined,Undefined"; NMorMRNA "null"; degree "4"; dimension "2_4";
PIN_chr1	Undefined	as_event	97472231	97475049	.	-	.	transcript_id "PB.1203.11/PB.1203.18/PB.1203.3/PB.1203.8/PB.1203.9,PB.1203.1/PB.1203.10/PB.1203.13/PB.1203.15/PB.1203.19"; gene_id "PIN_chr1:97471656-97549314C"; flanks "97475049^,97472231-"; structure "0,1-2^"; splice_chain ",97474684-97474591^"; sources "Undefined,Undefined"; NMorMRNA "null"; degree "4"; dimension "2_4";
PIN_chr1	Undefined	as_event	97472231	97475049	.	-	.	transcript_id "PB.1203.1/PB.1203.10/PB.1203.13/PB.1203.15/PB.1203.19,PB.1203.12/PB.1203.14/PB.1203.6"; gene_id "PIN_chr1:97471656-97549314C"; flanks "97475049^,97472231-"; structure "1-2^,3-4^"; splice_chain "97474684-97474591^,97473642-97473609^"; sources "Undefined,Undefined"; NMorMRNA "null"; degree "4"; dimension "2_4";
PIN_chr1	Undefined	as_event	97472231	97475049	.	-	.	transcript_id "PB.1203.1/PB.1203.10/PB.1203.13/PB.1203.15/PB.1203.19,PB.1203.16/PB.1203.2/PB.1203.20/PB.1203.21/PB.1203.4/PB.1203.5/PB.1203.7"; gene_id "PIN_chr1:97471656-97549314C"; flanks "97475049^,97472231-"; structure "1-2^,3-4^"; splice_chain "97474684-97474591^,97473223-97473206^"; sources "Undefined,Undefined"; NMorMRNA "null"; degree "4"; dimension "2_4";
PIN_chr1	Undefined	as_event	97472231	97475049	.	-	.	transcript_id "PB.1203.11/PB.1203.18/PB.1203.3/PB.1203.8/PB.1203.9,PB.1203.12/PB.1203.14/PB.1203.6"; gene_id "PIN_chr1:97471656-97549314C"; flanks "97475049^,97472231-"; structure "0,1-2^"; splice_chain ",97473642-97473609^"; sources "Undefined,Undefined"; NMorMRNA "null"; degree "4"; dimension "2_4";
PIN_chr1	Undefined	as_event	97472231	97475049	.	-	.	transcript_id "PB.1203.11/PB.1203.18/PB.1203.3/PB.1203.8/PB.1203.9,PB.1203.16/PB.1203.2/PB.1203.20/PB.1203.21/PB.1203.4/PB.1203.5/PB.1203.7"; gene_id "PIN_chr1:97471656-97549314C"; flanks "97475049^,97472231-"; structure "0,1-2^"; splice_chain ",97473223-97473206^"; sources "Undefined,Undefined"; NMorMRNA "null"; degree "4"; dimension "2_4";
PIN_chr1	Undefined	as_event	97472231	97475049	.	-	.	transcript_id "PB.1203.12/PB.1203.14/PB.1203.6,PB.1203.16/PB.1203.2/PB.1203.20/PB.1203.21/PB.1203.4/PB.1203.5/PB.1203.7"; gene_id "PIN_chr1:97471656-97549314C"; flanks "97475049^,97472231-"; structure "1-2^,3-4^"; splice_chain "97473642-97473609^,97473223-97473206^"; sources "Undefined,Undefined"; NMorMRNA "null"; degree "4"; dimension "2_4";
PIN_chr1	Undefined	as_event	98270459	98271304	.	-	.	transcript_id "PB.1210.1/PB.1210.2/PB.1210.4,PB.1210.5"; gene_id "PIN_chr1:98261000-98290486C"; flanks "98271304^,98270459^"; structure "1-,2-"; splice_chain "98270534-,98270504-"; sources "Undefined,Undefined"; NMorMRNA "null"; degree "4"; dimension "2_2";
PIN_chr1	Undefined	as_event	98268904	98269873	.	-	.	transcript_id "PB.1210.4,PB.1210.1/PB.1210.2/PB.1210.5"; gene_id "PIN_chr1:98261000-98290486C"; flanks "98269873-,98268904^"; structure "1^6-,2^3-4^5-"; splice_chain "98269760^98268936-,98269739^98269626-98269484^98269049-"; sources "Undefined,Undefined"; NMorMRNA "null"; degree "4"; dimension "2_2";
PIN_chr1	Undefined	as_event	99227458	99230668	.	-	.	transcript_id "PB.1221.1/PB.1221.3,PB.1221.2"; gene_id "PIN_chr1:99226150-99244163C"; flanks "99230668^,99227458-"; structure "0,1-2^"; splice_chain ",99229760-99229627^"; sources "Undefined,Undefined"; NMorMRNA "null"; degree "4"; dimension "2_2";
PIN_chr1	Undefined	as_event	100073168	100073342	.	-	.	transcript_id "PB.1235.2/PB.1235.6,PB.1235.1/PB.1235.3"; gene_id "PIN_chr1:100061471-100089076C"; flanks "100073342-,100073168^"; structure "0,1^2-"; splice_chain ",100073337^100073306-"; sources "Undefined,Undefined"; NMorMRNA "null"; degree "4"; dimension "2_2";
PIN_chr1	Undefined	as_event	100073168	100076913	.	-	.	transcript_id "PB.1235.4,PB.1235.1/PB.1235.3"; gene_id "PIN_chr1:100061471-100089076C"; flanks "100076913^,100073168^"; structure "1-2^3-4^7-,5-6^8-"; splice_chain "100074781-100074772^100074437-100074379^100073308-,100073342-100073337^100073306-"; sources "Undefined,Undefined"; NMorMRNA "null"; degree "4"; dimension "2_3";
PIN_chr1	Undefined	as_event	100073168	100076913	.	-	.	transcript_id "PB.1235.4,PB.1235.2/PB.1235.6"; gene_id "PIN_chr1:100061471-100089076C"; flanks "100076913^,100073168^"; structure "1-2^3-4^6-,5-"; splice_chain "100074781-100074772^100074437-100074379^100073308-,100073342-"; sources "Undefined,Undefined"; NMorMRNA "null"; degree "4"; dimension "2_3";
PIN_chr1	Undefined	as_event	102332347	102339541	.	-	.	transcript_id "PB.1262.1,PB.1262.2"; gene_id "PIN_chr1:102332289-102340813C"; flanks "102339541^,102332347-"; structure "0,1-2^"; splice_chain ",102332924-102332777^"; sources "Undefined,Undefined"; NMorMRNA "null"; degree "4"; dimension "2_2";
PIN_chr1	Undefined	as_event	102941718	102941933	.	-	.	transcript_id "PB.1269.2,PB.1269.1"; gene_id "PIN_chr1:102914977-102945775C"; flanks "102941933-,102941718^"; structure "1^3-,2^4-"; splice_chain "102941863^102941802-,102941847^102941787-"; sources "Undefined,Undefined"; NMorMRNA "null"; degree "4"; dimension "2_2";
PIN_chr1	Undefined	as_event	103653882	103657102	.	-	.	transcript_id "PB.1273.4,PB.1273.1/PB.1273.2/PB.1273.3/PB.1273.5"; gene_id "PIN_chr1:103651062-103702065C"; flanks "103657102^,103653882-"; structure "0,1-2^"; splice_chain ",103656048-103655926^"; sources "Undefined,Undefined"; NMorMRNA "null"; degree "4"; dimension "2_2";
PIN_chr1	Undefined	as_event	103651064	103653882	.	-	.	transcript_id "PB.1273.3,PB.1273.2"; gene_id "PIN_chr1:103651062-103702065C"; flanks "103653882-,103651064]"; structure "1^3-,2^4-"; splice_chain "103652013^103651991-,103652011^103651990-"; sources "Undefined,Undefined"; NMorMRNA "null"; degree "4"; dimension "2_4";
PIN_chr1	Undefined	as_event	103651064	103653882	.	-	.	transcript_id "PB.1273.4,PB.1273.2"; gene_id "PIN_chr1:103651062-103702065C"; flanks "103653882-,103651064]"; structure "0,1^2-"; splice_chain ",103652011^103651990-"; sources "Undefined,Undefined"; NMorMRNA "null"; degree "4"; dimension "2_4";
PIN_chr1	Undefined	as_event	103651064	103653882	.	-	.	transcript_id "PB.1273.5,PB.1273.2"; gene_id "PIN_chr1:103651062-103702065C"; flanks "103653882-,103651064]"; structure "1^2-,3^4-"; splice_chain "103652859^103652482-,103652011^103651990-"; sources "Undefined,Undefined"; NMorMRNA "null"; degree "4"; dimension "2_4";
PIN_chr1	Undefined	as_event	103651064	103653882	.	-	.	transcript_id "PB.1273.4,PB.1273.3"; gene_id "PIN_chr1:103651062-103702065C"; flanks "103653882-,103651064]"; structure "0,1^2-"; splice_chain ",103652013^103651991-"; sources "Undefined,Undefined"; NMorMRNA "null"; degree "4"; dimension "2_4";
PIN_chr1	Undefined	as_event	103651064	103653882	.	-	.	transcript_id "PB.1273.5,PB.1273.3"; gene_id "PIN_chr1:103651062-103702065C"; flanks "103653882-,103651064]"; structure "1^2-,3^4-"; splice_chain "103652859^103652482-,103652013^103651991-"; sources "Undefined,Undefined"; NMorMRNA "null"; degree "4"; dimension "2_4";
PIN_chr1	Undefined	as_event	103651064	103653882	.	-	.	transcript_id "PB.1273.4,PB.1273.5"; gene_id "PIN_chr1:103651062-103702065C"; flanks "103653882-,103651064]"; structure "0,1^2-"; splice_chain ",103652859^103652482-"; sources "Undefined,Undefined"; NMorMRNA "null"; degree "4"; dimension "2_4";
PIN_chr1	Undefined	as_event	103906242	103907878	.	-	.	transcript_id "PB.1276.1,PB.1276.2/PB.1276.3"; gene_id "PIN_chr1:103891428-103912260C"; flanks "103907878^,103906242-"; structure "0,1-2^"; splice_chain ",103906654-103906583^"; sources "Undefined,Undefined"; NMorMRNA "null"; degree "4"; dimension "2_2";
PIN_chr1	Undefined	as_event	103990391	103998268	.	-	.	transcript_id "PB.1280.1/PB.1280.2,PB.1280.3"; gene_id "PIN_chr1:103989128-104015633C"; flanks "103998268^,103990391-"; structure "1-2^,3-4^"; splice_chain "103994000-103993882^,103992831-103992759^"; sources "Undefined,Undefined"; NMorMRNA "null"; degree "4"; dimension "2_3";
PIN_chr1	Undefined	as_event	103990391	103998268	.	-	.	transcript_id "PB.1280.5,PB.1280.1/PB.1280.2"; gene_id "PIN_chr1:103989128-104015633C"; flanks "103998268^,103990391-"; structure "0,1-2^"; splice_chain ",103994000-103993882^"; sources "Undefined,Undefined"; NMorMRNA "null"; degree "4"; dimension "2_3";
PIN_chr1	Undefined	as_event	103990391	103998268	.	-	.	transcript_id "PB.1280.5,PB.1280.3"; gene_id "PIN_chr1:103989128-104015633C"; flanks "103998268^,103990391-"; structure "0,1-2^"; splice_chain ",103992831-103992759^"; sources "Undefined,Undefined"; NMorMRNA "null"; degree "4"; dimension "2_3";
PIN_chr10	Undefined	as_event	220218	228415	.	+	.	transcript_id "PB.1290.2/PB.1290.3,PB.1290.5"; gene_id "PIN_chr10:219986-243500W"; flanks "220218^,228415^"; structure "1-,2-"; splice_chain "228399-,228408-"; sources "Undefined,Undefined"; NMorMRNA "null"; degree "4"; dimension "2_2";
PIN_chr10	Undefined	as_event	228415	229864	.	+	.	transcript_id "PB.1290.1/PB.1290.2/PB.1290.3/PB.1290.5,PB.1290.4"; gene_id "PIN_chr10:219986-243500W"; flanks "228415^,229864-"; structure "0,1-2^"; splice_chain ",228581-228658^"; sources "Undefined,Undefined"; NMorMRNA "null"; degree "4"; dimension "2_2";
PIN_chr10	Undefined	as_event	634001	634561	.	+	.	transcript_id "PB.1296.6,PB.1296.1/PB.1296.2/PB.1296.3/PB.1296.5"; gene_id "PIN_chr10:615022-637254W"; flanks "634001-,634561^"; structure "0,1^2-"; splice_chain ",634225^634391-"; sources "Undefined,Undefined"; NMorMRNA "null"; degree "4"; dimension "2_2";
PIN_chr10	Undefined	as_event	634001	635023	.	+	.	transcript_id "PB.1296.4,PB.1296.1/PB.1296.2/PB.1296.3/PB.1296.5"; gene_id "PIN_chr10:615022-637254W"; flanks "634001-,635023^"; structure "0,1^2-3^4-"; splice_chain ",634225^634391-634561^634848-"; sources "Undefined,Undefined"; NMorMRNA "null"; degree "4"; dimension "2_3";
PIN_chr10	Undefined	as_event	634001	635023	.	+	.	transcript_id "PB.1296.4,PB.1296.6"; gene_id "PIN_chr10:615022-637254W"; flanks "634001-,635023^"; structure "0,1^2-"; splice_chain ",634561^634848-"; sources "Undefined,Undefined"; NMorMRNA "null"; degree "4"; dimension "2_3";
PIN_chr10	Undefined	as_event	1800853	1802874	.	+	.	transcript_id "PB.1315.2,PB.1315.1"; gene_id "PIN_chr10:1787129-1804735W"; flanks "1800853-,1802874^"; structure "1^3-,2^4-5^6-"; splice_chain "1801905^1801911-,1801907^1801918-1801927^1801933-"; sources "Undefined,Undefined"; NMorMRNA "null"; degree "4"; dimension "2_2";
PIN_chr10	Undefined	as_event	2155045	2160686	.	+	.	transcript_id "PB.1324.2/PB.1324.4,PB.1324.1"; gene_id "PIN_chr10:2135707-2164038W"; flanks "2155045^,2160686-"; structure "0,1-2^"; splice_chain ",2159372-2159436^"; sources "Undefined,Undefined"; NMorMRNA "null"; degree "4"; dimension "2_3";
PIN_chr10	Undefined	as_event	2155045	2160686	.	+	.	transcript_id "PB.1324.3,PB.1324.1"; gene_id "PIN_chr10:2135707-2164038W"; flanks "2155045^,2160686-"; structure "1-2^,3-4^"; splice_chain "2158693-2158719^,2159372-2159436^"; sources "Undefined,Undefined"; NMorMRNA "null"; degree "4"; dimension "2_3";
PIN_chr10	Undefined	as_event	2155045	2160686	.	+	.	transcript_id "PB.1324.2/PB.1324.4,PB.1324.3"; gene_id "PIN_chr10:2135707-2164038W"; flanks "2155045^,2160686-"; structure "0,1-2^"; splice_chain ",2158693-2158719^"; sources "Undefined,Undefined"; NMorMRNA "null"; degree "4"; dimension "2_3";
PIN_chr10	Undefined	as_event	2316005	2316273	.	+	.	transcript_id "PB.1329.2,PB.1329.1"; gene_id "PIN_chr10:2305465-2321601W"; flanks "2316005-,2316273^"; structure "1^3-,2^4-"; splice_chain "2316058^2316228-,2316089^2316257-"; sources "Undefined,Undefined"; NMorMRNA "null"; degree "4"; dimension "2_2";
PIN_chr10	Undefined	as_event	2541129	2541742	.	+	.	transcript_id "PB.1333.3/PB.1333.4,PB.1333.2/PB.1333.5/PB.1333.6"; gene_id "PIN_chr10:2537714-2556230W"; flanks "2541129-,2541742^"; structure "1^3-5^7-,2^4-6^8-"; splice_chain "2541229^2541502-2541513^2541718-,2541230^2541503-2541514^2541719-"; sources "Undefined,Undefined"; NMorMRNA "null"; degree "4"; dimension "2_2";
PIN_chr10	Undefined	as_event	2550842	2555153	.	+	.	transcript_id "PB.1333.3/PB.1333.6,PB.1333.4"; gene_id "PIN_chr10:2537714-2556230W"; flanks "2550842^,2555153-"; structure "1-2^3-4^7-8^9-10^,5-6^"; splice_chain "2550991-2551323^2552077-2552091^2553520-2554040^2554210-2554220^,2552837-2552861^"; sources "Undefined,Undefined"; NMorMRNA "null"; degree "4"; dimension "2_2";
PIN_chr10	Undefined	as_event	2550991	2555168	.	+	.	transcript_id "PB.1333.3/PB.1333.6,PB.1333.5"; gene_id "PIN_chr10:2537714-2556230W"; flanks "2550991-,2555168^"; structure "1^2-3^4-5^7-8^10-,6^9-"; splice_chain "2551323^2552077-2552091^2553520-2554040^2554210-2554220^2555153-,2554049^2555151-"; sources "Undefined,Undefined"; NMorMRNA "null"; degree "4"; dimension "2_2";
PIN_chr10	Undefined	as_event	2550842	2555168	.	+	.	transcript_id "PB.1333.5,PB.1333.4"; gene_id "PIN_chr10:2537714-2556230W"; flanks "2550842^,2555168^"; structure "1-4^5-,2-3^6-"; splice_chain "2550991-2554049^2555151-,2552837-2552861^2555153-"; sources "Undefined,Undefined"; NMorMRNA "null"; degree "4"; dimension "2_3";
PIN_chr10	Undefined	as_event	2552861	2555824	.	+	.	transcript_id "PB.1333.2,PB.1333.4"; gene_id "PIN_chr10:2537714-2556230W"; flanks "2552861^,2555824-"; structure "0,1-2^"; splice_chain ",2555153-2555168^"; sources "Undefined,Undefined"; NMorMRNA "null"; degree "4"; dimension "2_2";
PIN_chr10	Undefined	as_event	2550842	2555824	.	+	.	transcript_id "PB.1333.3/PB.1333.6,PB.1333.2"; gene_id "PIN_chr10:2537714-2556230W"; flanks "2550842^,2555824-"; structure "1-2^3-4^7-8^9-10^11-12^,5-6^"; splice_chain "2550991-2551323^2552077-2552091^2553520-2554040^2554210-2554220^2555153-2555168^,2552837-2552861^"; sources "Undefined,Undefined"; NMorMRNA "null"; degree "4"; dimension "2_4";
PIN_chr10	Undefined	as_event	2550842	2555824	.	+	.	transcript_id "PB.1333.5,PB.1333.2"; gene_id "PIN_chr10:2537714-2556230W"; flanks "2550842^,2555824-"; structure "1-4^5-6^,2-3^"; splice_chain "2550991-2554049^2555151-2555168^,2552837-2552861^"; sources "Undefined,Undefined"; NMorMRNA "null"; degree "4"; dimension "2_4";
PIN_chr10	Undefined	as_event	2921330	2923929	.	+	.	transcript_id "PB.1335.2,PB.1335.1"; gene_id "PIN_chr10:2888871-2925637W"; flanks "2921330^,2923929-"; structure "0,1-2^"; splice_chain ",2922915-2922980^"; sources "Undefined,Undefined"; NMorMRNA "null"; degree "4"; dimension "2_2";
PIN_chr10	Undefined	as_event	3593044	3593303	.	+	.	transcript_id "PB.1346.2,PB.1346.1"; gene_id "PIN_chr10:3582824-3614652W"; flanks "3593044-,3593303^"; structure "1^3-,2^4-"; splice_chain "3593204^3593257-,3593221^3593274-"; sources "Undefined,Undefined"; NMorMRNA "null"; degree "4"; dimension "2_2";
PIN_chr10	Undefined	as_event	3604721	3607093	.	+	.	transcript_id "PB.1346.2,PB.1346.1"; gene_id "PIN_chr10:3582824-3614652W"; flanks "3604721-,3607093-"; structure "1^,2^"; splice_chain "3604876^,3604880^"; sources "Undefined,Undefined"; NMorMRNA "null"; degree "4"; dimension "2_2";
PIN_chr10	Undefined	as_event	4324775	4325486	.	+	.	transcript_id "PB.1355.2/PB.1355.3/PB.1355.4/PB.1355.5,PB.1355.1"; gene_id "PIN_chr10:4313493-4371577W"; flanks "4324775-,4325486-"; structure "1^,2^"; splice_chain "4324999^,4325003^"; sources "Undefined,Undefined"; NMorMRNA "null"; degree "4"; dimension "2_2";
PIN_chr10	Undefined	as_event	4330869	4335532	.	+	.	transcript_id "PB.1355.1/PB.1355.2/PB.1355.4,PB.1355.3"; gene_id "PIN_chr10:4313493-4371577W"; flanks "4330869^,4335532-"; structure "0,1-2^"; splice_chain ",4331730-4331744^"; sources "Undefined,Undefined"; NMorMRNA "null"; degree "4"; dimension "2_2";
PIN_chr10	Undefined	as_event	4341351	4342175	.	+	.	transcript_id "PB.1355.1,PB.1355.2"; gene_id "PIN_chr10:4313493-4371577W"; flanks "4341351-,4342175-"; structure "1^3-4^,2^"; splice_chain "4341498^4341809-4341970^,4341755^"; sources "Undefined,Undefined"; NMorMRNA "null"; degree "4"; dimension "2_2";
PIN_chr10	Undefined	as_event	4341498	4348445	.	+	.	transcript_id "PB.1355.3,PB.1355.1"; gene_id "PIN_chr10:4313493-4371577W"; flanks "4341498^,4348445-"; structure "1-2^,3-4^5-6^7-8^9-10^"; splice_chain "4341554-4341554^,4341809-4341970^4342175-4342194^4342215-4342316^4342406-4342442^"; sources "Undefined,Undefined"; NMorMRNA "null"; degree "4"; dimension "2_2";
PIN_chr10	Undefined	as_event	4341351	4348445	.	+	.	transcript_id "PB.1355.3,PB.1355.2"; gene_id "PIN_chr10:4313493-4371577W"; flanks "4341351-,4348445-"; structure "1^2-3^,4^5-6^7-8^9-10^"; splice_chain "4341498^4341554-4341554^,4341755^4342175-4342194^4342215-4342316^4342406-4342442^"; sources "Undefined,Undefined"; NMorMRNA "null"; degree "4"; dimension "2_3";
PIN_chr10	Undefined	as_event	4341351	4348511	.	+	.	transcript_id "PB.1355.4,PB.1355.2"; gene_id "PIN_chr10:4313493-4371577W"; flanks "4341351-,4348511^"; structure "1^10-,2^3-4^5-6^7-8^9-"; splice_chain "4341496^4348465-,4341755^4342175-4342194^4342215-4342316^4342406-4342442^4348445-"; sources "Undefined,Undefined"; NMorMRNA "null"; degree "4"; dimension "2_4";
PIN_chr10	Undefined	as_event	4341351	4348511	.	+	.	transcript_id "PB.1355.4,PB.1355.1"; gene_id "PIN_chr10:4313493-4371577W"; flanks "4341351-,4348511^"; structure "1^12-,2^3-4^5-6^7-8^9-10^11-"; splice_chain "4341496^4348465-,4341498^4341809-4341970^4342175-4342194^4342215-4342316^4342406-4342442^4348445-"; sources "Undefined,Undefined"; NMorMRNA "null"; degree "4"; dimension "2_4";
PIN_chr10	Undefined	as_event	4341351	4348511	.	+	.	transcript_id "PB.1355.4,PB.1355.3"; gene_id "PIN_chr10:4313493-4371577W"; flanks "4341351-,4348511^"; structure "1^6-,2^3-4^5-"; splice_chain "4341496^4348465-,4341498^4341554-4341554^4348445-"; sources "Undefined,Undefined"; NMorMRNA "null"; degree "4"; dimension "2_4";
PIN_chr10	Undefined	as_event	4349044	4353128	.	+	.	transcript_id "PB.1355.2/PB.1355.3/PB.1355.4,PB.1355.1"; gene_id "PIN_chr10:4313493-4371577W"; flanks "4349044^,4353128-"; structure "0,1-2^"; splice_chain ",4350672-4350746^"; sources "Undefined,Undefined"; NMorMRNA "null"; degree "4"; dimension "2_2";
PIN_chr10	Undefined	as_event	4985257	4988183	.	+	.	transcript_id "PB.1364.1/PB.1364.3/PB.1364.5/PB.1364.6,PB.1364.2"; gene_id "PIN_chr10:4973109-5085425W"; flanks "4985257^,4988183-"; structure "0,1-2^"; splice_chain ",4986755-4986757^"; sources "Undefined,Undefined"; NMorMRNA "null"; degree "4"; dimension "2_3";
PIN_chr10	Undefined	as_event	4985257	4988183	.	+	.	transcript_id "PB.1364.1/PB.1364.3/PB.1364.5/PB.1364.6,PB.1364.4/PB.1364.7/PB.1364.8"; gene_id "PIN_chr10:4973109-5085425W"; flanks "4985257^,4988183-"; structure "0,1-2^"; splice_chain ",4985903-4985920^"; sources "Undefined,Undefined"; NMorMRNA "null"; degree "4"; dimension "2_3";
PIN_chr10	Undefined	as_event	4985257	4988183	.	+	.	transcript_id "PB.1364.4/PB.1364.7/PB.1364.8,PB.1364.2"; gene_id "PIN_chr10:4973109-5085425W"; flanks "4985257^,4988183-"; structure "1-2^,3-4^"; splice_chain "4985903-4985920^,4986755-4986757^"; sources "Undefined,Undefined"; NMorMRNA "null"; degree "4"; dimension "2_3";
PIN_chr10	Undefined	as_event	4988237	4993335	.	+	.	transcript_id "PB.1364.1/PB.1364.4/PB.1364.5/PB.1364.6/PB.1364.7,PB.1364.2/PB.1364.3"; gene_id "PIN_chr10:4973109-5085425W"; flanks "4988237^,4993335-"; structure "0,1-2^"; splice_chain ",4991762-4991824^"; sources "Undefined,Undefined"; NMorMRNA "null"; degree "4"; dimension "2_3";
PIN_chr10	Undefined	as_event	4988237	4993335	.	+	.	transcript_id "PB.1364.1/PB.1364.4/PB.1364.5/PB.1364.6/PB.1364.7,PB.1364.8"; gene_id "PIN_chr10:4973109-5085425W"; flanks "4988237^,4993335-"; structure "0,1-2^"; splice_chain ",4990277-4990294^"; sources "Undefined,Undefined"; NMorMRNA "null"; degree "4"; dimension "2_3";
PIN_chr10	Undefined	as_event	4988237	4993335	.	+	.	transcript_id "PB.1364.8,PB.1364.2/PB.1364.3"; gene_id "PIN_chr10:4973109-5085425W"; flanks "4988237^,4993335-"; structure "1-2^,3-4^"; splice_chain "4990277-4990294^,4991762-4991824^"; sources "Undefined,Undefined"; NMorMRNA "null"; degree "4"; dimension "2_3";
PIN_chr10	Undefined	as_event	4993461	4999209	.	+	.	transcript_id "PB.1364.2,PB.1364.5"; gene_id "PIN_chr10:4973109-5085425W"; flanks "4993461^,4999209]"; structure "1-2^4-,3-"; splice_chain "4996472-4997123^4998737-,4998331-"; sources "Undefined,Undefined"; NMorMRNA "null"; degree "4"; dimension "2_2";
PIN_chr10	Undefined	as_event	4993461	4999212	.	+	.	transcript_id "PB.1364.8,PB.1364.3"; gene_id "PIN_chr10:4973109-5085425W"; flanks "4993461^,4999212]"; structure "1-2^4-,3-"; splice_chain "4996472-4997123^4998737-,4998331-"; sources "Undefined,Undefined"; NMorMRNA "null"; degree "4"; dimension "2_2";
PIN_chr10	Undefined	as_event	5955456	5957404	.	+	.	transcript_id "PB.1372.1,PB.1372.2"; gene_id "PIN_chr10:5927716-5971606W"; flanks "5955456^,5957404-"; structure "0,1-2^"; splice_chain ",5956180-5956188^"; sources "Undefined,Undefined"; NMorMRNA "null"; degree "4"; dimension "2_2";
PIN_chr10	Undefined	as_event	6468836	6473928	.	+	.	transcript_id "PB.1380.2,PB.1380.1"; gene_id "PIN_chr10:6455119-6477882W"; flanks "6468836-,6473928-"; structure "1^3-4^,2^"; splice_chain "6468871^6472951-6472996^,6468917^"; sources "Undefined,Undefined"; NMorMRNA "null"; degree "4"; dimension "2_2";
PIN_chr10	Undefined	as_event	8191400	8194466	.	+	.	transcript_id "PB.1401.3,PB.1401.2"; gene_id "PIN_chr10:8183221-8194466W"; flanks "8191400-,8194466]"; structure "1^4-,2^3-"; splice_chain "8193034^8193510-,8193238^8193271-"; sources "Undefined,Undefined"; NMorMRNA "null"; degree "4"; dimension "2_2";
PIN_chr10	Undefined	as_event	8466739	8468533	.	+	.	transcript_id "PB.1409.1,PB.1409.2/PB.1409.3"; gene_id "PIN_chr10:8465414-8469647W"; flanks "8466739-,8468533^"; structure "0,1^2-3^4-"; splice_chain ",8467144^8467408-8467811^8468291-"; sources "Undefined,Undefined"; NMorMRNA "null"; degree "4"; dimension "2_2";
PIN_chr10	Undefined	as_event	10459900	10460593	.	+	.	transcript_id "PB.1425.1,PB.1425.2"; gene_id "PIN_chr10:10451876-10466491W"; flanks "10459900-,10460593^"; structure "0,1^2-"; splice_chain ",10459956^10460154-"; sources "Undefined,Undefined"; NMorMRNA "null"; degree "4"; dimension "2_2";
PIN_chr10	Undefined	as_event	10889597	10892641	.	+	.	transcript_id "PB.1432.3,PB.1432.1/PB.1432.2"; gene_id "PIN_chr10:10882083-10906986W"; flanks "10889597^,10892641-"; structure "0,1-2^"; splice_chain ",10891274-10891369^"; sources "Undefined,Undefined"; NMorMRNA "null"; degree "4"; dimension "2_2";
PIN_chr10	Undefined	as_event	11141785	11141969	.	+	.	transcript_id "PB.1439.1,PB.1439.2"; gene_id "PIN_chr10:11134302-11143314W"; flanks "11141785-,11141969^"; structure "0,1^2-"; splice_chain ",11141941^11141958-"; sources "Undefined,Undefined"; NMorMRNA "null"; degree "4"; dimension "2_2";
PIN_chr10	Undefined	as_event	14614645	14615075	.	+	.	transcript_id "PB.1483.2/PB.1483.4,PB.1483.3/PB.1483.5"; gene_id "PIN_chr10:14589201-14622124W"; flanks "14614645-,14615075^"; structure "1^2-3^5-,4^6-"; splice_chain "14614778^14614785-14614791^14614958-,14614795^14614971-"; sources "Undefined,Undefined"; NMorMRNA "null"; degree "4"; dimension "2_2";
PIN_chr10	Undefined	as_event	14615777	14616558	.	+	.	transcript_id "PB.1483.4,PB.1483.1/PB.1483.2/PB.1483.3/PB.1483.5"; gene_id "PIN_chr10:14589201-14622124W"; flanks "14615777-,14616558^"; structure "0,1^2-"; splice_chain ",14615940^14616273-"; sources "Undefined,Undefined"; NMorMRNA "null"; degree "4"; dimension "2_2";
PIN_chr10	Undefined	as_event	14620770	14622114	.	+	.	transcript_id "PB.1483.3,PB.1483.4"; gene_id "PIN_chr10:14589201-14622124W"; flanks "14620770-,14622114]"; structure "0,1^2-"; splice_chain ",14621027^14621639-"; sources "Undefined,Undefined"; NMorMRNA "null"; degree "4"; dimension "2_2";
PIN_chr10	Undefined	as_event	15486411	15488236	.	+	.	transcript_id "PB.1497.2,PB.1497.1"; gene_id "PIN_chr10:15476867-15493636W"; flanks "15486411^,15488236-"; structure "1-2^,3-4^"; splice_chain "15486591-15486701^,15487497-15487607^"; sources "Undefined,Undefined"; NMorMRNA "null"; degree "4"; dimension "2_2";
PIN_chr10	Undefined	as_event	16850649	16860366	.	+	.	transcript_id "PB.1508.3,PB.1508.4"; gene_id "PIN_chr10:16839818-16914520W"; flanks "16850649-,16860366-"; structure "1^2-3^7-8^9-10^,4^5-6^11-12^13-14^"; splice_chain "16850654^16850669-16850679^16851283-16851289^16851388-16851440^,16850700^16850797-16850851^16851530-16851535^16851649-16851656^"; sources "Undefined,Undefined"; NMorMRNA "null"; degree "4"; dimension "2_2";
PIN_chr10	Undefined	as_event	16850599	16860443	.	+	.	transcript_id "PB.1508.4,PB.1508.1"; gene_id "PIN_chr10:16839818-16914520W"; flanks "16850599^,16860443^"; structure "1-2^3-4^5-6^7-8^12-,9-10^11-"; splice_chain "16850649-16850700^16850797-16850851^16851530-16851535^16851649-16851656^16860366-,16860226-16860329^16860349-"; sources "Undefined,Undefined"; NMorMRNA "null"; degree "4"; dimension "2_2";
PIN_chr10	Undefined	as_event	16850649	16862994	.	+	.	transcript_id "PB.1508.4,PB.1508.6"; gene_id "PIN_chr10:16839818-16914520W"; flanks "16850649-,16862994^"; structure "1^3-4^5-6^7-8^9-10^14-,2^11-12^13-"; splice_chain "16850700^16850797-16850851^16851530-16851535^16851649-16851656^16860366-16860443^16862894-,16850703^16862779-16862786^16862850-"; sources "Undefined,Undefined"; NMorMRNA "null"; degree "4"; dimension "2_2";
PIN_chr10	Undefined	as_event	16850599	16862994	.	+	.	transcript_id "PB.1508.6,PB.1508.1"; gene_id "PIN_chr10:16839818-16914520W"; flanks "16850599^,16862994^"; structure "1-2^7-8^9-,3-4^5-6^10-"; splice_chain "16850649-16850703^16862779-16862786^16862850-,16860226-16860329^16860349-16860443^16862894-"; sources "Undefined,Undefined"; NMorMRNA "null"; degree "4"; dimension "2_3";
PIN_chr10	Undefined	as_event	16846151	16866755	.	+	.	transcript_id "PB.1508.5,PB.1508.1"; gene_id "PIN_chr10:16839818-16914520W"; flanks "16846151-,16866755^"; structure "1^28-,2^3-4^5-6^7-8^9-10^11-12^13-14^15-16^17-18^19-20^21-22^23-24^25-26^27-"; splice_chain "16846201^16866606-,16846242^16849001-16849106^16849425-16849524^16849830-16850026^16850334-16850535^16850547-16850599^16860226-16860329^16860349-16860443^16862894-16862994^16863229-1686334…
PIN_chr10	Undefined	as_event	16846151	16866755	.	+	.	transcript_id "PB.1508.5,PB.1508.6"; gene_id "PIN_chr10:16839818-16914520W"; flanks "16846151-,16866755^"; structure "1^28-,2^3-4^5-6^7-8^9-10^11-12^13-14^15-16^17-18^19-20^21-22^23-24^25-26^27-"; splice_chain "16846201^16866606-,16846242^16849001-16849106^16849425-16849524^16849830-16850026^16850334-16850535^16850547-16850599^16850649-16850703^16862779-16862786^16862850-16862994^16863229-1686334…
PIN_chr10	Undefined	as_event	16846151	16866755	.	+	.	transcript_id "PB.1508.5,PB.1508.4"; gene_id "PIN_chr10:16839818-16914520W"; flanks "16846151-,16866755^"; structure "1^34-,2^3-4^5-6^7-8^9-10^11-12^13-14^15-16^17-18^19-20^21-22^23-24^25-26^27-28^29-30^31-32^33-"; splice_chain "16846201^16866606-,16846242^16849001-16849106^16849425-16849524^16849830-16850026^16850334-16850535^16850547-16850599^16850649-16850700^16850797-16850851^16851530-1685153…
PIN_chr10	Undefined	as_event	16885697	16887002	.	+	.	transcript_id "PB.1508.4/PB.1508.7,PB.1508.1/PB.1508.5"; gene_id "PIN_chr10:16839818-16914520W"; flanks "16885697^,16887002-"; structure "0,1-2^"; splice_chain ",16886098-16886106^"; sources "Undefined,Undefined"; NMorMRNA "null"; degree "4"; dimension "2_2";
PIN_chr10	Undefined	as_event	16887169	16889788	.	+	.	transcript_id "PB.1508.4/PB.1508.7,PB.1508.1/PB.1508.5"; gene_id "PIN_chr10:16839818-16914520W"; flanks "16887169^,16889788-"; structure "0,1-2^"; splice_chain ",16888550-16888570^"; sources "Undefined,Undefined"; NMorMRNA "null"; degree "4"; dimension "2_2";
PIN_chr10	Undefined	as_event	17559536	17574227	.	+	.	transcript_id "PB.1512.2,PB.1512.1"; gene_id "PIN_chr10:17559536-17580462W"; flanks "17559536[,17574227-"; structure "1^,2^"; splice_chain "17559572^,17559662^"; sources "Undefined,Undefined"; NMorMRNA "null"; degree "4"; dimension "2_2";
PIN_chr10	Undefined	as_event	17590637	17591884	.	+	.	transcript_id "PB.1513.1/PB.1513.3,PB.1513.2/PB.1513.4/PB.1513.5"; gene_id "PIN_chr10:17586970-17598765W"; flanks "17590637-,17591884^"; structure "0,1^2-"; splice_chain ",17591286^17591736-"; sources "Undefined,Undefined"; NMorMRNA "null"; degree "4"; dimension "2_2";
PIN_chr10	Undefined	as_event	18322331	18323007	.	+	.	transcript_id "PB.1520.1,PB.1520.2"; gene_id "PIN_chr10:18306925-18340366W"; flanks "18322331-,18323007^"; structure "1^3-,2^4-"; splice_chain "18322417^18322864-,18322422^18322865-"; sources "Undefined,Undefined"; NMorMRNA "null"; degree "4"; dimension "2_2";
PIN_chr10	Undefined	as_event	18323445	18324100	.	+	.	transcript_id "PB.1520.1,PB.1520.2"; gene_id "PIN_chr10:18306925-18340366W"; flanks "18323445^,18324100^"; structure "1-2^4-,3-"; splice_chain "18323971-18323973^18324017-,18324014-"; sources "Undefined,Undefined"; NMorMRNA "null"; degree "4"; dimension "2_2";
PIN_chr10	Undefined	as_event	18328634	18328724	.	+	.	transcript_id "PB.1520.1,PB.1520.2"; gene_id "PIN_chr10:18306925-18340366W"; flanks "18328634-,18328724^"; structure "0,1^2-"; splice_chain ",18328664^18328681-"; sources "Undefined,Undefined"; NMorMRNA "null"; degree "4"; dimension "2_2";
PIN_chr10	Undefined	as_event	18339096	18340366	.	+	.	transcript_id "PB.1520.2,PB.1520.1"; gene_id "PIN_chr10:18306925-18340366W"; flanks "18339096-,18340366]"; structure "0,1^2-"; splice_chain ",18340096^18340108-"; sources "Undefined,Undefined"; NMorMRNA "null"; degree "4"; dimension "2_2";
PIN_chr10	Undefined	as_event	18526920	18533989	.	+	.	transcript_id "PB.1523.2,PB.1523.1"; gene_id "PIN_chr10:18512229-18555575W"; flanks "18526920-,18533989^"; structure "1^3-,2^4-"; splice_chain "18527062^18533701-,18527089^18533720-"; sources "Undefined,Undefined"; NMorMRNA "null"; degree "4"; dimension "2_2";
PIN_chr10	Undefined	as_event	19586045	19586431	.	+	.	transcript_id "PB.1535.1,PB.1535.2"; gene_id "PIN_chr10:19584495-19588280W"; flanks "19586045-,19586431^"; structure "0,1^2-"; splice_chain ",19586221^19586249-"; sources "Undefined,Undefined"; NMorMRNA "null"; degree "4"; dimension "2_2";
PIN_chr10	Undefined	as_event	19781432	19784258	.	+	.	transcript_id "PB.1539.2/PB.1539.3/PB.1539.4/PB.1539.5,PB.1539.1"; gene_id "PIN_chr10:19750734-19802032W"; flanks "19781432^,19784258-"; structure "0,1-2^"; splice_chain ",19782896-19782916^"; sources "Undefined,Undefined"; NMorMRNA "null"; degree "4"; dimension "2_2";
PIN_chr10	Undefined	as_event	19792088	19795462	.	+	.	transcript_id "PB.1539.1/PB.1539.2/PB.1539.4/PB.1539.5,PB.1539.3"; gene_id "PIN_chr10:19750734-19802032W"; flanks "19792088-,19795462^"; structure "1^3-4^5-6^7-,2^8-"; splice_chain "19792342^19795153-19795178^19795221-19795226^19795273-,19792362^19795297-"; sources "Undefined,Undefined"; NMorMRNA "null"; degree "4"; dimension "2_2";
PIN_chr10	Undefined	as_event	19820172	19820982	.	+	.	transcript_id "PB.1540.2,PB.1540.1"; gene_id "PIN_chr10:19817612-19846838W"; flanks "19820172-,19820982^"; structure "0,1^2-"; splice_chain ",19820457^19820851-"; sources "Undefined,Undefined"; NMorMRNA "null"; degree "4"; dimension "2_2";
PIN_chr10	Undefined	as_event	19827765	19842842	.	+	.	transcript_id "PB.1540.1,PB.1540.2"; gene_id "PIN_chr10:19817612-19846838W"; flanks "19827765-,19842842-"; structure "1^,2^"; splice_chain "19828026^,19828027^"; sources "Undefined,Undefined"; NMorMRNA "null"; degree "4"; dimension "2_2";
PIN_chr10	Undefined	as_event	20030023	20033468	.	+	.	transcript_id "PB.1544.3,PB.1544.2"; gene_id "PIN_chr10:20030018-20033468W"; flanks "20030023[,20033468]"; structure "0,1^2-"; splice_chain ",20030213^20031041-"; sources "Undefined,Undefined"; NMorMRNA "null"; degree "4"; dimension "2_2";
PIN_chr10	Undefined	as_event	20132510	20134896	.	+	.	transcript_id "PB.1546.2,PB.1546.1"; gene_id "PIN_chr10:20120282-20134896W"; flanks "20132510-,20134896]"; structure "1^3-,2^4-"; splice_chain "20132845^20133457-,20132861^20133473-"; sources "Undefined,Undefined"; NMorMRNA "null"; degree "4"; dimension "2_2";
PIN_chr10	Undefined	as_event	20560901	20565458	.	+	.	transcript_id "PB.1550.2,PB.1550.1"; gene_id "PIN_chr10:20554671-20565458W"; flanks "20560901^,20565458]"; structure "1-,2-"; splice_chain "20564790-,20564796-"; sources "Undefined,Undefined"; NMorMRNA "null"; degree "4"; dimension "2_2";
PIN_chr10	Undefined	as_event	22069959	22075411	.	+	.	transcript_id "PB.1557.1,PB.1557.2"; gene_id "PIN_chr10:22060800-22080354W"; flanks "22069959^,22075411^"; structure "1-2^5-,3-4^6-"; splice_chain "22072665-22072665^22075375-,22075084-22075117^22075377-"; sources "Undefined,Undefined"; NMorMRNA "null"; degree "4"; dimension "2_2";
PIN_chr10	Undefined	as_event	26438032	26439229	.	+	.	transcript_id "PB.1607.5,PB.1607.3"; gene_id "PIN_chr10:26431244-26439642W"; flanks "26438032-,26439229-"; structure "1^,2^"; splice_chain "26438722^,26439012^"; sources "Undefined,Undefined"; NMorMRNA "null"; degree "4"; dimension "2_2";
PIN_chr10	Undefined	as_event	26438032	26439631	.	+	.	transcript_id "PB.1607.2/PB.1607.6,PB.1607.1"; gene_id "PIN_chr10:26431244-26439642W"; flanks "26438032-,26439631]"; structure "0,1^2-"; splice_chain ",26438960^26439223-"; sources "Undefined,Undefined"; NMorMRNA "null"; degree "4"; dimension "2_2";
PIN_chr10	Undefined	as_event	28892852	28940222	.	+	.	transcript_id "PB.1631.1,PB.1631.2"; gene_id "PIN_chr10:28892688-28943634W"; flanks "28892852^,28940222-"; structure "1-2^,3-4^"; splice_chain "28900021-28900135^,28938189-28938303^"; sources "Undefined,Undefined"; NMorMRNA "null"; degree "4"; dimension "2_2";
PIN_chr10	Undefined	as_event	28942500	28943634	.	+	.	transcript_id "PB.1631.1,PB.1631.2"; gene_id "PIN_chr10:28892688-28943634W"; flanks "28942500-,28943634]"; structure "0,1^2-"; splice_chain ",28943166^28943179-"; sources "Undefined,Undefined"; NMorMRNA "null"; degree "4"; dimension "2_2";
PIN_chr10	Undefined	as_event	29126828	29129838	.	+	.	transcript_id "PB.1637.1,PB.1637.2"; gene_id "PIN_chr10:29116398-29141806W"; flanks "29126828-,29129838^"; structure "1^2-4^11-12^13-14^16-,3^5-6^7-8^9-10^15-"; splice_chain "29126942^29126949-29126955^29127977-29128002^29128100-29128305^29129725-,29126949^29127100-29127105^29127156-29127156^29127163-29127164^29129719-"; sources "Undefined,Undefined"; NMorMRNA "null"; degree "4"; dimension "2_2";
PIN_chr10	Undefined	as_event	30885212	30886701	.	+	.	transcript_id "PB.1657.14/PB.1657.4,PB.1657.10/PB.1657.6"; gene_id "PIN_chr10:30827521-30892573W"; flanks "30885212-,30886701^"; structure "0,1^2-"; splice_chain ",30885373^30886633-"; sources "Undefined,Undefined"; NMorMRNA "null"; degree "4"; dimension "2_2";
PIN_chr10	Undefined	as_event	30886633	30888316	.	+	.	transcript_id "PB.1657.10,PB.1657.7"; gene_id "PIN_chr10:30827521-30892573W"; flanks "30886633-,30888316^"; structure "1^3-,2^4-"; splice_chain "30886701^30888310-,30886704^30888313-"; sources "Undefined,Undefined"; NMorMRNA "null"; degree "4"; dimension "2_2";
PIN_chr10	Undefined	as_event	30885373	30888353	.	+	.	transcript_id "PB.1657.10,PB.1657.9"; gene_id "PIN_chr10:30827521-30892573W"; flanks "30885373^,30888353^"; structure "1-2^3-4^6-,5-"; splice_chain "30886633-30886701^30888310-30888316^30888347-,30888332-"; sources "Undefined,Undefined"; NMorMRNA "null"; degree "4"; dimension "2_2";
PIN_chr10	Undefined	as_event	30886633	30888734	.	+	.	transcript_id "PB.1657.6,PB.1657.7"; gene_id "PIN_chr10:30827521-30892573W"; flanks "30886633-,30888734-"; structure "1^3-6^,2^4-5^7-8^"; splice_chain "30886701^30888310-30888344^,30886704^30888313-30888316^30888347-30888347^"; sources "Undefined,Undefined"; NMorMRNA "null"; degree "4"; dimension "2_2";
PIN_chr10	Undefined	as_event	30885212	30888734	.	+	.	transcript_id "PB.1657.7,PB.1657.14/PB.1657.4"; gene_id "PIN_chr10:30827521-30892573W"; flanks "30885212-,30888734-"; structure "1^2-4^6-7^9-10^,3^5-8^"; splice_chain "30885373^30886633-30886704^30888313-30888316^30888347-30888347^,30886701^30888310-30888344^"; sources "Undefined,Undefined"; NMorMRNA "null"; degree "4"; dimension "2_3";
PIN_chr10	Undefined	as_event	30888347	30890997	.	+	.	transcript_id "PB.1657.7,PB.1657.10"; gene_id "PIN_chr10:30827521-30892573W"; flanks "30888347-,30890997-"; structure "1^3-4^,2^"; splice_chain "30888347^30888734-30888740^,30888353^"; sources "Undefined,Undefined"; NMorMRNA "null"; degree "4"; dimension "2_2";
PIN_chr10	Undefined	as_event	30888310	30890997	.	+	.	transcript_id "PB.1657.10,PB.1657.14/PB.1657.4/PB.1657.6"; gene_id "PIN_chr10:30827521-30892573W"; flanks "30888310-,30890997-"; structure "1^3-4^,2^5-6^"; splice_chain "30888316^30888347-30888353^,30888344^30888734-30888740^"; sources "Undefined,Undefined"; NMorMRNA "null"; degree "4"; dimension "2_2";
PIN_chr10	Undefined	as_event	30886704	30890997	.	+	.	transcript_id "PB.1657.1/PB.1657.11/PB.1657.5,PB.1657.7"; gene_id "PIN_chr10:30827521-30892573W"; flanks "30886704^,30890997-"; structure "0,1-2^3-4^5-6^"; splice_chain ",30888313-30888316^30888347-30888347^30888734-30888740^"; sources "Undefined,Undefined"; NMorMRNA "null"; degree "4"; dimension "2_2";
PIN_chr10	Undefined	as_event	30886633	30890997	.	+	.	transcript_id "PB.1657.6,PB.1657.1/PB.1657.11/PB.1657.5"; gene_id "PIN_chr10:30827521-30892573W"; flanks "30886633-,30890997-"; structure "1^3-4^5-6^,2^"; splice_chain "30886701^30888310-30888344^30888734-30888740^,30886704^"; sources "Undefined,Undefined"; NMorMRNA "null"; degree "4"; dimension "2_4";
PIN_chr10	Undefined	as_event	30886633	30890997	.	+	.	transcript_id "PB.1657.10,PB.1657.1/PB.1657.11/PB.1657.5"; gene_id "PIN_chr10:30827521-30892573W"; flanks "30886633-,30890997-"; structure "1^3-4^5-6^,2^"; splice_chain "30886701^30888310-30888316^30888347-30888353^,30886704^"; sources "Undefined,Undefined"; NMorMRNA "null"; degree "4"; dimension "2_4";
PIN_chr10	Undefined	as_event	30885373	30890997	.	+	.	transcript_id "PB.1657.12/PB.1657.3,PB.1657.9"; gene_id "PIN_chr10:30827521-30892573W"; flanks "30885373^,30890997-"; structure "0,1-2^"; splice_chain ",30888332-30888353^"; sources "Undefined,Undefined"; NMorMRNA "null"; degree "4"; dimension "2_7";
PIN_chr10	Undefined	as_event	30885373	30890997	.	+	.	transcript_id "PB.1657.9,PB.1657.2/PB.1657.8"; gene_id "PIN_chr10:30827521-30892573W"; flanks "30885373^,30890997-"; structure "1-2^,3-4^"; splice_chain "30888332-30888353^,30890797-30890833^"; sources "Undefined,Undefined"; NMorMRNA "null"; degree "4"; dimension "2_7";
PIN_chr10	Undefined	as_event	30885373	30890997	.	+	.	transcript_id "PB.1657.6,PB.1657.9"; gene_id "PIN_chr10:30827521-30892573W"; flanks "30885373^,30890997-"; structure "1-2^3-5^7-8^,4-6^"; splice_chain "30886633-30886701^30888310-30888344^30888734-30888740^,30888332-30888353^"; sources "Undefined,Undefined"; NMorMRNA "null"; degree "4"; dimension "2_7";
PIN_chr10	Undefined	as_event	30885373	30890997	.	+	.	transcript_id "PB.1657.1/PB.1657.11/PB.1657.5,PB.1657.9"; gene_id "PIN_chr10:30827521-30892573W"; flanks "30885373^,30890997-"; structure "1-2^,3-4^"; splice_chain "30886633-30886704^,30888332-30888353^"; sources "Undefined,Undefined"; NMorMRNA "null"; degree "4"; dimension "2_7";
PIN_chr10	Undefined	as_event	30885373	30890997	.	+	.	transcript_id "PB.1657.7,PB.1657.9"; gene_id "PIN_chr10:30827521-30892573W"; flanks "30885373^,30890997-"; structure "1-2^3-4^6-7^9-10^,5-8^"; splice_chain "30886633-30886704^30888313-30888316^30888347-30888347^30888734-30888740^,30888332-30888353^"; sources "Undefined,Undefined"; NMorMRNA "null"; degree "4"; dimension "2_7";
PIN_chr10	Undefined	as_event	30885373	30890997	.	+	.	transcript_id "PB.1657.12/PB.1657.3,PB.1657.2/PB.1657.8"; gene_id "PIN_chr10:30827521-30892573W"; flanks "30885373^,30890997-"; structure "0,1-2^"; splice_chain ",30890797-30890833^"; sources "Undefined,Undefined"; NMorMRNA "null"; degree "4"; dimension "2_7";
PIN_chr10	Undefined	as_event	30885373	30890997	.	+	.	transcript_id "PB.1657.12/PB.1657.3,PB.1657.6"; gene_id "PIN_chr10:30827521-30892573W"; flanks "30885373^,30890997-"; structure "0,1-2^3-4^5-6^"; splice_chain ",30886633-30886701^30888310-30888344^30888734-30888740^"; sources "Undefined,Undefined"; NMorMRNA "null"; degree "4"; dimension "2_7";
PIN_chr10	Undefined	as_event	30885373	30890997	.	+	.	transcript_id "PB.1657.12/PB.1657.3,PB.1657.10"; gene_id "PIN_chr10:30827521-30892573W"; flanks "30885373^,30890997-"; structure "0,1-2^3-4^5-6^"; splice_chain ",30886633-30886701^30888310-30888316^30888347-30888353^"; sources "Undefined,Undefined"; NMorMRNA "null"; degree "4"; dimension "2_7";
PIN_chr10	Undefined	as_event	30885373	30890997	.	+	.	transcript_id "PB.1657.12/PB.1657.3,PB.1657.1/PB.1657.11/PB.1657.5"; gene_id "PIN_chr10:30827521-30892573W"; flanks "30885373^,30890997-"; structure "0,1-2^"; splice_chain ",30886633-30886704^"; sources "Undefined,Undefined"; NMorMRNA "null"; degree "4"; dimension "2_7";
PIN_chr10	Undefined	as_event	30885373	30890997	.	+	.	transcript_id "PB.1657.12/PB.1657.3,PB.1657.7"; gene_id "PIN_chr10:30827521-30892573W"; flanks "30885373^,30890997-"; structure "0,1-2^3-4^5-6^7-8^"; splice_chain ",30886633-30886704^30888313-30888316^30888347-30888347^30888734-30888740^"; sources "Undefined,Undefined"; NMorMRNA "null"; degree "4"; dimension "2_7";
PIN_chr10	Undefined	as_event	30885373	30890997	.	+	.	transcript_id "PB.1657.6,PB.1657.2/PB.1657.8"; gene_id "PIN_chr10:30827521-30892573W"; flanks "30885373^,30890997-"; structure "1-2^3-4^5-6^,7-8^"; splice_chain "30886633-30886701^30888310-30888344^30888734-30888740^,30890797-30890833^"; sources "Undefined,Undefined"; NMorMRNA "null"; degree "4"; dimension "2_7";
PIN_chr10	Undefined	as_event	30885373	30890997	.	+	.	transcript_id "PB.1657.10,PB.1657.2/PB.1657.8"; gene_id "PIN_chr10:30827521-30892573W"; flanks "30885373^,30890997-"; structure "1-2^3-4^5-6^,7-8^"; splice_chain "30886633-30886701^30888310-30888316^30888347-30888353^,30890797-30890833^"; sources "Undefined,Undefined"; NMorMRNA "null"; degree "4"; dimension "2_7";
PIN_chr10	Undefined	as_event	30885373	30890997	.	+	.	transcript_id "PB.1657.1/PB.1657.11/PB.1657.5,PB.1657.2/PB.1657.8"; gene_id "PIN_chr10:30827521-30892573W"; flanks "30885373^,30890997-"; structure "1-2^,3-4^"; splice_chain "30886633-30886704^,30890797-30890833^"; sources "Undefined,Undefined"; NMorMRNA "null"; degree "4"; dimension "2_7";
PIN_chr10	Undefined	as_event	30885373	30890997	.	+	.	transcript_id "PB.1657.7,PB.1657.2/PB.1657.8"; gene_id "PIN_chr10:30827521-30892573W"; flanks "30885373^,30890997-"; structure "1-2^3-4^5-6^7-8^,9-10^"; splice_chain "30886633-30886704^30888313-30888316^30888347-30888347^30888734-30888740^,30890797-30890833^"; sources "Undefined,Undefined"; NMorMRNA "null"; degree "4"; dimension "2_7";
PIN_chr10	Undefined	as_event	30885212	30890997	.	+	.	transcript_id "PB.1657.9,PB.1657.14/PB.1657.4"; gene_id "PIN_chr10:30827521-30892573W"; flanks "30885212-,30890997-"; structure "1^4-6^,2^3-5^7-8^"; splice_chain "30885373^30888332-30888353^,30886701^30888310-30888344^30888734-30888740^"; sources "Undefined,Undefined"; NMorMRNA "null"; degree "4"; dimension "2_8";
PIN_chr10	Undefined	as_event	30885212	30890997	.	+	.	transcript_id "PB.1657.12/PB.1657.3,PB.1657.14/PB.1657.4"; gene_id "PIN_chr10:30827521-30892573W"; flanks "30885212-,30890997-"; structure "1^,2^3-4^5-6^"; splice_chain "30885373^,30886701^30888310-30888344^30888734-30888740^"; sources "Undefined,Undefined"; NMorMRNA "null"; degree "4"; dimension "2_8";
PIN_chr10	Undefined	as_event	30885212	30890997	.	+	.	transcript_id "PB.1657.2/PB.1657.8,PB.1657.14/PB.1657.4"; gene_id "PIN_chr10:30827521-30892573W"; flanks "30885212-,30890997-"; structure "1^7-8^,2^3-4^5-6^"; splice_chain "30885373^30890797-30890833^,30886701^30888310-30888344^30888734-30888740^"; sources "Undefined,Undefined"; NMorMRNA "null"; degree "4"; dimension "2_8";
PIN_chr10	Undefined	as_event	30885212	30890997	.	+	.	transcript_id "PB.1657.1/PB.1657.11/PB.1657.5,PB.1657.14/PB.1657.4"; gene_id "PIN_chr10:30827521-30892573W"; flanks "30885212-,30890997-"; structure "1^2-4^,3^5-6^7-8^"; splice_chain "30885373^30886633-30886704^,30886701^30888310-30888344^30888734-30888740^"; sources "Undefined,Undefined"; NMorMRNA "null"; degree "4"; dimension "2_8";
PIN_chr10	Undefined	as_event	30970961	30974685	.	+	.	transcript_id "PB.1659.3/PB.1659.5,PB.1659.1/PB.1659.2"; gene_id "PIN_chr10:30954094-30993959W"; flanks "30970961^,30974685-"; structure "1-2^,3-4^"; splice_chain "30971092-30971169^,30971198-30971275^"; sources "Undefined,Undefined"; NMorMRNA "null"; degree "4"; dimension "2_3";
PIN_chr10	Undefined	as_event	30970961	30974685	.	+	.	transcript_id "PB.1659.4,PB.1659.1/PB.1659.2"; gene_id "PIN_chr10:30954094-30993959W"; flanks "30970961^,30974685-"; structure "1-2^,3-4^"; splice_chain "30970982-30971063^,30971198-30971275^"; sources "Undefined,Undefined"; NMorMRNA "null"; degree "4"; dimension "2_3";
PIN_chr10	Undefined	as_event	30970961	30974685	.	+	.	transcript_id "PB.1659.4,PB.1659.3/PB.1659.5"; gene_id "PIN_chr10:30954094-30993959W"; flanks "30970961^,30974685-"; structure "1-2^,3-4^"; splice_chain "30970982-30971063^,30971092-30971169^"; sources "Undefined,Undefined"; NMorMRNA "null"; degree "4"; dimension "2_3";
PIN_chr10	Undefined	as_event	32375255	32375387	.	+	.	transcript_id "PB.1673.1,PB.1673.2"; gene_id "PIN_chr10:32362673-32383767W"; flanks "32375255-,32375387^"; structure "1^3-,2^4-"; splice_chain "32375274^32375328-,32375309^32375363-"; sources "Undefined,Undefined"; NMorMRNA "null"; degree "4"; dimension "2_2";
PIN_chr10	Undefined	as_event	32502293	32506053	.	+	.	transcript_id "PB.1678.2,PB.1678.1"; gene_id "PIN_chr10:32499786-32537449W"; flanks "32502293^,32506053-"; structure "0,1-2^"; splice_chain ",32503269-32503388^"; sources "Undefined,Undefined"; NMorMRNA "null"; degree "4"; dimension "2_2";
PIN_chr10	Undefined	as_event	32500043	32506053	.	+	.	transcript_id "PB.1678.3,PB.1678.1"; gene_id "PIN_chr10:32499786-32537449W"; flanks "32500043^,32506053-"; structure "0,1-2^3-4^"; splice_chain ",32502225-32502293^32503269-32503388^"; sources "Undefined,Undefined"; NMorMRNA "null"; degree "4"; dimension "2_3";
PIN_chr10	Undefined	as_event	32500043	32506053	.	+	.	transcript_id "PB.1678.3,PB.1678.2"; gene_id "PIN_chr10:32499786-32537449W"; flanks "32500043^,32506053-"; structure "0,1-2^"; splice_chain ",32502225-32502293^"; sources "Undefined,Undefined"; NMorMRNA "null"; degree "4"; dimension "2_3";
PIN_chr10	Undefined	as_event	33690260	33692729	.	+	.	transcript_id "PB.1696.2,PB.1696.1"; gene_id "PIN_chr10:33669845-33692729W"; flanks "33690260-,33692729]"; structure "1^3-,2^4-"; splice_chain "33690644^33692386-,33690655^33692392-"; sources "Undefined,Undefined"; NMorMRNA "null"; degree "4"; dimension "2_2";
PIN_chr10	Undefined	as_event	34012022	34016512	.	+	.	transcript_id "PB.1701.2,PB.1701.1/PB.1701.3"; gene_id "PIN_chr10:33986140-34019424W"; flanks "34012022^,34016512-"; structure "0,1-2^"; splice_chain ",34014075-34014101^"; sources "Undefined,Undefined"; NMorMRNA "null"; degree "4"; dimension "2_2";
PIN_chr10	Undefined	as_event	34671512	34677066	.	+	.	transcript_id "PB.1711.2,PB.1711.1"; gene_id "PIN_chr10:34653398-34691365W"; flanks "34671512-,34677066-"; structure "1^,2^"; splice_chain "34671586^,34671598^"; sources "Undefined,Undefined"; NMorMRNA "null"; degree "4"; dimension "2_2";
PIN_chr10	Undefined	as_event	34687666	34689962	.	+	.	transcript_id "PB.1711.5,PB.1711.6"; gene_id "PIN_chr10:34653398-34691365W"; flanks "34687666[,34689962-"; structure "1^,2^"; splice_chain "34689186^,34689187^"; sources "Undefined,Undefined"; NMorMRNA "null"; degree "4"; dimension "2_2";
PIN_chr10	Undefined	as_event	35420903	35464947	.	+	.	transcript_id "PB.1720.2,PB.1720.1"; gene_id "PIN_chr10:35418413-35468327W"; flanks "35420903^,35464947-"; structure "1-2^3-4^5-6^,7-8^9-10^11-12^"; splice_chain "35423836-35423911^35424409-35424519^35425319-35425502^,35462332-35462407^35462905-35463015^35463826-35464009^"; sources "Undefined,Undefined"; NMorMRNA "null"; degree "4"; dimension "2_2";
PIN_chr10	Undefined	as_event	37392207	37396193	.	+	.	transcript_id "PB.1738.2,PB.1738.1/PB.1738.3/PB.1738.4/PB.1738.5"; gene_id "PIN_chr10:37367875-37397382W"; flanks "37392207-,37396193^"; structure "1^4-,2^3-"; splice_chain "37392312^37396068-,37392364^37395950-"; sources "Undefined,Undefined"; NMorMRNA "null"; degree "4"; dimension "2_2";
PIN_chr10	Undefined	as_event	37474181	37475051	.	+	.	transcript_id "PB.1741.1/PB.1741.2,PB.1741.3/PB.1741.4"; gene_id "PIN_chr10:37465325-37480044W"; flanks "37474181-,37475051-"; structure "1^3-4^,2^"; splice_chain "37474349^37474407-37474414^,37474357^"; sources "Undefined,Undefined"; NMorMRNA "null"; degree "4"; dimension "2_2";
PIN_chr10	Undefined	as_event	37476510	37477104	.	+	.	transcript_id "PB.1741.2,PB.1741.1/PB.1741.3/PB.1741.4"; gene_id "PIN_chr10:37465325-37480044W"; flanks "37476510-,37477104^"; structure "0,1^2-"; splice_chain ",37476701^37476982-"; sources "Undefined,Undefined"; NMorMRNA "null"; degree "4"; dimension "2_2";
PIN_chr10	Undefined	as_event	38404814	38409159	.	+	.	transcript_id "PB.1746.3,PB.1746.2"; gene_id "PIN_chr10:38404263-38419578W"; flanks "38404814^,38409159-"; structure "0,1-2^3-4^"; splice_chain ",38407666-38407719^38408906-38408911^"; sources "Undefined,Undefined"; NMorMRNA "null"; degree "4"; dimension "2_2";
PIN_chr10	Undefined	as_event	38404706	38409159	.	+	.	transcript_id "PB.1746.1,PB.1746.2"; gene_id "PIN_chr10:38404263-38419578W"; flanks "38404706-,38409159-"; structure "1^,2^3-4^5-6^"; splice_chain "38404794^,38404814^38407666-38407719^38408906-38408911^"; sources "Undefined,Undefined"; NMorMRNA "null"; degree "4"; dimension "2_2";
PIN_chr10	Undefined	as_event	38411607	38413435	.	+	.	transcript_id "PB.1746.1,PB.1746.2/PB.1746.3"; gene_id "PIN_chr10:38404263-38419578W"; flanks "38411607-,38413435-"; structure "1^3-4^,2^"; splice_chain "38411742^38412358-38412360^,38411745^"; sources "Undefined,Undefined"; NMorMRNA "null"; degree "4"; dimension "2_2";
PIN_chr10	Undefined	as_event	39891299	39891538	.	+	.	transcript_id "PB.1755.2/PB.1755.3,PB.1755.1"; gene_id "PIN_chr10:39885831-39901315W"; flanks "39891299-,39891538^"; structure "1^3-,2^4-"; splice_chain "39891409^39891466-,39891432^39891491-"; sources "Undefined,Undefined"; NMorMRNA "null"; degree "4"; dimension "2_2";
PIN_chr10	Undefined	as_event	42651735	42652289	.	+	.	transcript_id "PB.1781.1,PB.1781.2"; gene_id "PIN_chr10:42649245-42663249W"; flanks "42651735-,42652289-"; structure "1^3-4^,2^"; splice_chain "42651884^42651940-42651965^,42651910^"; sources "Undefined,Undefined"; NMorMRNA "null"; degree "4"; dimension "2_2";
PIN_chr10	Undefined	as_event	44034085	44035837	.	+	.	transcript_id "PB.1797.1,PB.1797.2"; gene_id "PIN_chr10:44033978-44038182W"; flanks "44034085^,44035837-"; structure "0,1-2^"; splice_chain ",44034923-44034992^"; sources "Undefined,Undefined"; NMorMRNA "null"; degree "4"; dimension "2_2";
PIN_chr10	Undefined	as_event	44176212	44180056	.	+	.	transcript_id "PB.1799.4/PB.1799.5,PB.1799.1"; gene_id "PIN_chr10:44160005-44190290W"; flanks "44176212^,44180056-"; structure "0,1-2^"; splice_chain ",44176914-44176958^"; sources "Undefined,Undefined"; NMorMRNA "null"; degree "4"; dimension "2_2";
PIN_chr10	Undefined	as_event	44174848	44180056	.	+	.	transcript_id "PB.1799.2,PB.1799.1"; gene_id "PIN_chr10:44160005-44190290W"; flanks "44174848^,44180056-"; structure "0,1-2^3-4^"; splice_chain ",44176174-44176212^44176914-44176958^"; sources "Undefined,Undefined"; NMorMRNA "null"; degree "4"; dimension "2_3";
PIN_chr10	Undefined	as_event	44174848	44180056	.	+	.	transcript_id "PB.1799.2,PB.1799.4/PB.1799.5"; gene_id "PIN_chr10:44160005-44190290W"; flanks "44174848^,44180056-"; structure "0,1-2^"; splice_chain ",44176174-44176212^"; sources "Undefined,Undefined"; NMorMRNA "null"; degree "4"; dimension "2_3";
PIN_chr10	Undefined	as_event	44186045	44188746	.	+	.	transcript_id "PB.1799.2/PB.1799.4,PB.1799.1/PB.1799.5"; gene_id "PIN_chr10:44160005-44190290W"; flanks "44186045^,44188746-"; structure "0,1-2^"; splice_chain ",44187282-44187314^"; sources "Undefined,Undefined"; NMorMRNA "null"; degree "4"; dimension "2_2";
PIN_chr10	Undefined	as_event	44430023	44431688	.	+	.	transcript_id "PB.1803.2,PB.1803.1"; gene_id "PIN_chr10:44430023-44438955W"; flanks "44430023[,44431688-"; structure "1^,2^"; splice_chain "44430107^,44430194^"; sources "Undefined,Undefined"; NMorMRNA "null"; degree "4"; dimension "2_2";
PIN_chr10	Undefined	as_event	45954567	45954625	.	+	.	transcript_id "PB.1816.2,PB.1816.1"; gene_id "PIN_chr10:45954223-45980102W"; flanks "45954567-,45954625^"; structure "0,1^2-3^4-"; splice_chain ",45954572^45954602-45954608^45954620-"; sources "Undefined,Undefined"; NMorMRNA "null"; degree "4"; dimension "2_2";
PIN_chr10	Undefined	as_event	46929197	46969552	.	+	.	transcript_id "PB.1829.1,PB.1829.2/PB.1829.3"; gene_id "PIN_chr10:46929009-46972940W"; flanks "46929197^,46969552^"; structure "1-2^4-,3-"; splice_chain "46931402-46932663^46968876-,46967615-"; sources "Undefined,Undefined"; NMorMRNA "null"; degree "4"; dimension "2_2";
PIN_chr10	Undefined	as_event	48259557	48262320	.	+	.	transcript_id "PB.1842.1,PB.1842.3"; gene_id "PIN_chr10:48250976-48265980W"; flanks "48259557^,48262320^"; structure "1-2^4-,3-"; splice_chain "48259921-48260469^48261738-,48261191-"; sources "Undefined,Undefined"; NMorMRNA "null"; degree "4"; dimension "2_2";
PIN_chr10	Undefined	as_event	48261191	48262557	.	+	.	transcript_id "PB.1842.3,PB.1842.2"; gene_id "PIN_chr10:48250976-48265980W"; flanks "48261191-,48262557-"; structure "1^,2^"; splice_chain "48262320^,48262327^"; sources "Undefined,Undefined"; NMorMRNA "null"; degree "4"; dimension "2_2";
PIN_chr10	Undefined	as_event	48259557	48262557	.	+	.	transcript_id "PB.1842.1,PB.1842.2"; gene_id "PIN_chr10:48250976-48265980W"; flanks "48259557^,48262557-"; structure "1-2^4-5^,3-6^"; splice_chain "48259921-48260469^48261738-48262320^,48261191-48262327^"; sources "Undefined,Undefined"; NMorMRNA "null"; degree "4"; dimension "2_3";
PIN_chr10	Undefined	as_event	48262719	48265980	.	+	.	transcript_id "PB.1842.2,PB.1842.1"; gene_id "PIN_chr10:48250976-48265980W"; flanks "48262719^,48265980]"; structure "1-2^4-,3-"; splice_chain "48263558-48263646^48263773-,48263679-"; sources "Undefined,Undefined"; NMorMRNA "null"; degree "4"; dimension "2_2";
PIN_chr10	Undefined	as_event	49424827	49436064	.	+	.	transcript_id "PB.1856.2,PB.1856.1/PB.1856.3/PB.1856.4/PB.1856.5/PB.1856.6"; gene_id "PIN_chr10:49412791-49438866W"; flanks "49424827-,49436064^"; structure "1^6-,2^3-4^5-"; splice_chain "49425045^49435970-,49425065^49433855-49434060^49435963-"; sources "Undefined,Undefined"; NMorMRNA "null"; degree "4"; dimension "2_2";
PIN_chr10	Undefined	as_event	50125084	50128500	.	+	.	transcript_id "PB.1862.1,PB.1862.2/PB.1862.3"; gene_id "PIN_chr10:50092490-50140792W"; flanks "50125084-,50128500-"; structure "1^,2^"; splice_chain "50125158^,50125170^"; sources "Undefined,Undefined"; NMorMRNA "null"; degree "4"; dimension "2_2";
PIN_chr10	Undefined	as_event	50635398	50640145	.	+	.	transcript_id "PB.1864.3/PB.1864.5,PB.1864.2/PB.1864.4"; gene_id "PIN_chr10:50622430-50641711W"; flanks "50635398^,50640145-"; structure "0,1-2^"; splice_chain ",50636262-50636318^"; sources "Undefined,Undefined"; NMorMRNA "null"; degree "4"; dimension "2_2";
PIN_chr10	Undefined	as_event	51179030	51182628	.	+	.	transcript_id "PB.1868.2,PB.1868.1/PB.1868.3"; gene_id "PIN_chr10:51133435-51183157W"; flanks "51179030-,51182628-"; structure "1^,2^"; splice_chain "51179321^,51179500^"; sources "Undefined,Undefined"; NMorMRNA "null"; degree "4"; dimension "2_2";
PIN_chr10	Undefined	as_event	51459261	51461802	.	+	.	transcript_id "PB.1874.2,PB.1874.5"; gene_id "PIN_chr10:51455533-51475436W"; flanks "51459261^,51461802-"; structure "0,1-2^"; splice_chain ",51460737-51460823^"; sources "Undefined,Undefined"; NMorMRNA "null"; degree "4"; dimension "2_2";
PIN_chr10	Undefined	as_event	52826828	52836480	.	+	.	transcript_id "PB.1891.2,PB.1891.1/PB.1891.3"; gene_id "PIN_chr10:52800553-52837633W"; flanks "52826828^,52836480-"; structure "1-2^5-6^,3-4^"; splice_chain "52826981-52827076^52834910-52835019^,52828704-52828799^"; sources "Undefined,Undefined"; NMorMRNA "null"; degree "4"; dimension "2_2";
PIN_chr10	Undefined	as_event	53229689	53231714	.	+	.	transcript_id "PB.1896.4,PB.1896.1"; gene_id "PIN_chr10:53138051-53238441W"; flanks "53229689-,53231714^"; structure "1^3-4^9-,2^5-6^7-8^10-"; splice_chain "53229939^53231501-53231508^53231685-,53229957^53231641-53231647^53231680-53231680^53231703-"; sources "Undefined,Undefined"; NMorMRNA "null"; degree "4"; dimension "2_2";
PIN_chr10	Undefined	as_event	53229689	53238441	.	+	.	transcript_id "PB.1896.2,PB.1896.1"; gene_id "PIN_chr10:53138051-53238441W"; flanks "53229689-,53238441]"; structure "1^9-10^12-,2^3-4^5-6^7-8^11-"; splice_chain "53229939^53233646-53233652^53233753-,53229957^53231641-53231647^53231680-53231680^53231703-53231714^53233750-"; sources "Undefined,Undefined"; NMorMRNA "null"; degree "4"; dimension "2_2";
PIN_chr10	Undefined	as_event	53493958	53498675	.	+	.	transcript_id "PB.1904.1,PB.1904.2/PB.1904.3/PB.1904.4"; gene_id "PIN_chr10:53482334-53521345W"; flanks "53493958^,53498675-"; structure "1-2^,3-4^"; splice_chain "53494610-53494715^,53497643-53497748^"; sources "Undefined,Undefined"; NMorMRNA "null"; degree "4"; dimension "2_2";
PIN_chr10	Undefined	as_event	53499447	53511326	.	+	.	transcript_id "PB.1904.1,PB.1904.2/PB.1904.3/PB.1904.4"; gene_id "PIN_chr10:53482334-53521345W"; flanks "53499447^,53511326^"; structure "1-2^3-4^5-6^7-8^9-10^20-,11-12^13-14^15-16^17-18^19-"; splice_chain "53500864-53501009^53502030-53502156^53502491-53502654^53503142-53503258^53504404-53504443^53511226-,53506172-53506317^53506901-53507027^53509453-53509616^53510575-53510691^53511186-"; sources …
PIN_chr10	Undefined	as_event	56164293	56167278	.	+	.	transcript_id "PB.1930.3,PB.1930.1/PB.1930.2/PB.1930.4/PB.1930.5/PB.1930.6/PB.1930.7"; gene_id "PIN_chr10:56156763-56174837W"; flanks "56164293^,56167278-"; structure "0,1-2^"; splice_chain ",56165240-56165326^"; sources "Undefined,Undefined"; NMorMRNA "null"; degree "4"; dimension "2_2";
PIN_chr10	Undefined	as_event	56167397	56169721	.	+	.	transcript_id "PB.1930.1/PB.1930.2/PB.1930.5,PB.1930.3/PB.1930.4/PB.1930.6/PB.1930.7"; gene_id "PIN_chr10:56156763-56174837W"; flanks "56167397^,56169721-"; structure "0,1-2^"; splice_chain ",56168206-56168232^"; sources "Undefined,Undefined"; NMorMRNA "null"; degree "4"; dimension "2_2";
PIN_chr10	Undefined	as_event	56532595	56536397	.	+	.	transcript_id "PB.1934.1/PB.1934.2/PB.1934.4,PB.1934.3"; gene_id "PIN_chr10:56520542-56537617W"; flanks "56532595^,56536397-"; structure "1-2^,3-4^"; splice_chain "56533016-56533137^,56535172-56535293^"; sources "Undefined,Undefined"; NMorMRNA "null"; degree "4"; dimension "2_2";
PIN_chr10	Undefined	as_event	56711756	56713188	.	+	.	transcript_id "PB.1936.2,PB.1936.3"; gene_id "PIN_chr10:56704198-56745412W"; flanks "56711756-,56713188^"; structure "1^3-5^6-,2^4-"; splice_chain "56711831^56712109-56712566^56712585-,56711833^56712112-"; sources "Undefined,Undefined"; NMorMRNA "null"; degree "4"; dimension "2_2";
PIN_chr10	Undefined	as_event	56716906	56725938	.	+	.	transcript_id "PB.1936.3,PB.1936.2"; gene_id "PIN_chr10:56704198-56745412W"; flanks "56716906-,56725938-"; structure "1^5-6^,2^3-4^"; splice_chain "56717005^56725416-56725503^,56717051^56717219-56717270^"; sources "Undefined,Undefined"; NMorMRNA "null"; degree "4"; dimension "2_2";
PIN_chr10	Undefined	as_event	60009060	60028299	.	+	.	transcript_id "PB.1966.2,PB.1966.4"; gene_id "PIN_chr10:60006894-60047560W"; flanks "60009060^,60028299^"; structure "1-2^4-,3-"; splice_chain "60021166-60021573^60028227-,60027819-"; sources "Undefined,Undefined"; NMorMRNA "null"; degree "4"; dimension "2_2";
PIN_chr10	Undefined	as_event	60021166	60036390	.	+	.	transcript_id "PB.1966.2/PB.1966.5,PB.1966.1/PB.1966.3"; gene_id "PIN_chr10:60006894-60047560W"; flanks "60021166-,60036390-"; structure "1^3-4^,2^"; splice_chain "60021573^60028227-60028299^,60021646^"; sources "Undefined,Undefined"; NMorMRNA "null"; degree "4"; dimension "2_2";
PIN_chr10	Undefined	as_event	60009060	60036390	.	+	.	transcript_id "PB.1966.3,PB.1966.4"; gene_id "PIN_chr10:60006894-60047560W"; flanks "60009060^,60036390-"; structure "1-2^,3-4^"; splice_chain "60021166-60021646^,60027819-60028299^"; sources "Undefined,Undefined"; NMorMRNA "null"; degree "4"; dimension "2_3";
PIN_chr10	Undefined	as_event	60054424	60065377	.	+	.	transcript_id "PB.1968.2,PB.1968.1"; gene_id "PIN_chr10:60054249-60074210W"; flanks "60054424^,60065377-"; structure "0,1-2^"; splice_chain ",60062209-60062662^"; sources "Undefined,Undefined"; NMorMRNA "null"; degree "4"; dimension "2_2";
PIN_chr10	Undefined	as_event	60752497	60761426	.	+	.	transcript_id "PB.1979.1/PB.1979.3,PB.1979.2"; gene_id "PIN_chr10:60752407-60771142W"; flanks "60752497^,60761426-"; structure "0,1-2^"; splice_chain ",60752954-60753018^"; sources "Undefined,Undefined"; NMorMRNA "null"; degree "4"; dimension "2_2";
PIN_chr10	Undefined	as_event	60768049	60771142	.	+	.	transcript_id "PB.1979.2/PB.1979.3,PB.1979.1"; gene_id "PIN_chr10:60752407-60771142W"; flanks "60768049-,60771142]"; structure "1^4-,2^3-"; splice_chain "60770365^60770810-,60770488^60770543-"; sources "Undefined,Undefined"; NMorMRNA "null"; degree "4"; dimension "2_2";
PIN_chr10	Undefined	as_event	61903970	61907987	.	+	.	transcript_id "PB.1995.1,PB.1995.2"; gene_id "PIN_chr10:61903885-61911577W"; flanks "61903970^,61907987-"; structure "1-2^,3-4^"; splice_chain "61906029-61906154^,61906228-61906353^"; sources "Undefined,Undefined"; NMorMRNA "null"; degree "4"; dimension "2_2";
PIN_chr10	Undefined	as_event	63972293	63974269	.	+	.	transcript_id "PB.2018.4,PB.2018.1/PB.2018.3"; gene_id "PIN_chr10:63970697-63988801W"; flanks "63972293-,63974269-"; structure "1^,2^"; splice_chain "63972424^,63972425^"; sources "Undefined,Undefined"; NMorMRNA "null"; degree "4"; dimension "2_2";
PIN_chr10	Undefined	as_event	63974269	63974317	.	+	.	transcript_id "PB.2018.1/PB.2018.3,PB.2018.4"; gene_id "PIN_chr10:63970697-63988801W"; flanks "63974269-,63974317^"; structure "0,1^2-"; splice_chain ",63974274^63974312-"; sources "Undefined,Undefined"; NMorMRNA "null"; degree "4"; dimension "2_2";
PIN_chr10	Undefined	as_event	63972293	63974411	.	+	.	transcript_id "PB.2018.4,PB.2018.2"; gene_id "PIN_chr10:63970697-63988801W"; flanks "63972293-,63974411^"; structure "1^5-6^7-8^10-,2^3-4^9-"; splice_chain "63972424^63974269-63974274^63974312-63974317^63974398-,63972425^63972870-63972895^63974345-"; sources "Undefined,Undefined"; NMorMRNA "null"; degree "4"; dimension "2_2";
PIN_chr10	Undefined	as_event	63974398	63974611	.	+	.	transcript_id "PB.2018.1/PB.2018.3,PB.2018.4"; gene_id "PIN_chr10:63970697-63988801W"; flanks "63974398-,63974611^"; structure "0,1^2-"; splice_chain ",63974411^63974442-"; sources "Undefined,Undefined"; NMorMRNA "null"; degree "4"; dimension "2_2";
PIN_chr10	Undefined	as_event	63972425	63974611	.	+	.	transcript_id "PB.2018.2,PB.2018.1/PB.2018.3"; gene_id "PIN_chr10:63970697-63988801W"; flanks "63972425^,63974611^"; structure "1-2^5-7^8-,3-4^6-"; splice_chain "63972870-63972895^63974345-63974411^63974442-,63974269-63974317^63974398-"; sources "Undefined,Undefined"; NMorMRNA "null"; degree "4"; dimension "2_2";
PIN_chr10	Undefined	as_event	63976881	63979001	.	+	.	transcript_id "PB.2018.2/PB.2018.3/PB.2018.4,PB.2018.1"; gene_id "PIN_chr10:63970697-63988801W"; flanks "63976881^,63979001-"; structure "0,1-2^"; splice_chain ",63977086-63977121^"; sources "Undefined,Undefined"; NMorMRNA "null"; degree "4"; dimension "2_2";
PIN_chr10	Undefined	as_event	64341179	64345266	.	+	.	transcript_id "PB.2023.1,PB.2023.2"; gene_id "PIN_chr10:64309574-64357096W"; flanks "64341179^,64345266-"; structure "1-2^3-4^,5-6^7-8^"; splice_chain "64341669-64341830^64342237-64342332^,64344467-64344628^64345042-64345137^"; sources "Undefined,Undefined"; NMorMRNA "null"; degree "4"; dimension "2_2";
PIN_chr10	Undefined	as_event	66016955	66019730	.	+	.	transcript_id "PB.2038.3,PB.2038.1"; gene_id "PIN_chr10:66014380-66021643W"; flanks "66016955^,66019730-"; structure "0,1-2^"; splice_chain ",66018467-66018475^"; sources "Undefined,Undefined"; NMorMRNA "null"; degree "4"; dimension "2_2";
PIN_chr10	Undefined	as_event	66016868	66019815	.	+	.	transcript_id "PB.2038.2,PB.2038.1"; gene_id "PIN_chr10:66014380-66021643W"; flanks "66016868-,66019815^"; structure "0,1^2-3^4-"; splice_chain ",66016955^66018467-66018475^66019730-"; sources "Undefined,Undefined"; NMorMRNA "null"; degree "4"; dimension "2_3";
PIN_chr10	Undefined	as_event	66016868	66019815	.	+	.	transcript_id "PB.2038.2,PB.2038.3"; gene_id "PIN_chr10:66014380-66021643W"; flanks "66016868-,66019815^"; structure "0,1^2-"; splice_chain ",66016955^66019730-"; sources "Undefined,Undefined"; NMorMRNA "null"; degree "4"; dimension "2_3";
PIN_chr10	Undefined	as_event	66316536	66317885	.	+	.	transcript_id "PB.2043.1,PB.2043.2"; gene_id "PIN_chr10:66306567-66317885W"; flanks "66316536-,66317885]"; structure "0,1^2-3^4-"; splice_chain ",66317137^66317308-66317456^66317478-"; sources "Undefined,Undefined"; NMorMRNA "null"; degree "4"; dimension "2_2";
PIN_chr10	Undefined	as_event	66370084	66371499	.	+	.	transcript_id "PB.2045.1,PB.2045.2"; gene_id "PIN_chr10:66360733-66371499W"; flanks "66370084-,66371499]"; structure "0,1^2-"; splice_chain ",66371188^66371207-"; sources "Undefined,Undefined"; NMorMRNA "null"; degree "4"; dimension "2_2";
PIN_chr10	Undefined	as_event	66663563	66665337	.	+	.	transcript_id "PB.2051.1/PB.2051.2,PB.2051.3"; gene_id "PIN_chr10:66656954-66671267W"; flanks "66663563^,66665337-"; structure "0,1-2^"; splice_chain ",66663800-66663829^"; sources "Undefined,Undefined"; NMorMRNA "null"; degree "4"; dimension "2_2";
PIN_chr10	Undefined	as_event	66667799	66669216	.	+	.	transcript_id "PB.2051.1,PB.2051.2/PB.2051.3"; gene_id "PIN_chr10:66656954-66671267W"; flanks "66667799^,66669216-"; structure "0,1-2^"; splice_chain ",66668361-66668394^"; sources "Undefined,Undefined"; NMorMRNA "null"; degree "4"; dimension "2_2";
PIN_chr10	Undefined	as_event	67974494	67977938	.	+	.	transcript_id "PB.2061.1,PB.2061.2"; gene_id "PIN_chr10:67950677-67977938W"; flanks "67974494-,67977938]"; structure "1^3-,2^4-"; splice_chain "67976253^67976671-,67976262^67976681-"; sources "Undefined,Undefined"; NMorMRNA "null"; degree "4"; dimension "2_2";
PIN_chr10	Undefined	as_event	68766087	68774514	.	+	.	transcript_id "PB.2078.2/PB.2078.3,PB.2078.4"; gene_id "PIN_chr10:68759587-68796999W"; flanks "68766087^,68774514-"; structure "0,1-2^"; splice_chain ",68769126-68769161^"; sources "Undefined,Undefined"; NMorMRNA "null"; degree "4"; dimension "2_2";
PIN_chr10	Undefined	as_event	68778371	68786817	.	+	.	transcript_id "PB.2078.3,PB.2078.4"; gene_id "PIN_chr10:68759587-68796999W"; flanks "68778371^,68786817^"; structure "1-,2-"; splice_chain "68786700-,68786702-"; sources "Undefined,Undefined"; NMorMRNA "null"; degree "4"; dimension "2_2";
PIN_chr10	Undefined	as_event	69751298	69753129	.	+	.	transcript_id "PB.2088.3,PB.2088.1/PB.2088.2"; gene_id "PIN_chr10:69744254-69753293W"; flanks "69751298-,69753129^"; structure "0,1^2-"; splice_chain ",69751358^69752147-"; sources "Undefined,Undefined"; NMorMRNA "null"; degree "4"; dimension "2_2";
PIN_chr10	Undefined	as_event	71072779	71072983	.	+	.	transcript_id "PB.2102.2,PB.2102.3"; gene_id "PIN_chr10:71059819-71075687W"; flanks "71072779-,71072983^"; structure "1^3-,2^4-"; splice_chain "71072860^71072930-,71072884^71072955-"; sources "Undefined,Undefined"; NMorMRNA "null"; degree "4"; dimension "2_2";
PIN_chr10	Undefined	as_event	71072955	71074121	.	+	.	transcript_id "PB.2102.3,PB.2102.1"; gene_id "PIN_chr10:71059819-71075687W"; flanks "71072955-,71074121-"; structure "1^,2^"; splice_chain "71072983^,71072995^"; sources "Undefined,Undefined"; NMorMRNA "null"; degree "4"; dimension "2_2";
PIN_chr10	Undefined	as_event	71072779	71074121	.	+	.	transcript_id "PB.2102.2,PB.2102.1"; gene_id "PIN_chr10:71059819-71075687W"; flanks "71072779-,71074121-"; structure "1^3-5^,2^4-6^"; splice_chain "71072860^71072930-71072983^,71072884^71072955-71072995^"; sources "Undefined,Undefined"; NMorMRNA "null"; degree "4"; dimension "2_3";
PIN_chr10	Undefined	as_event	72654187	72655892	.	+	.	transcript_id "PB.2119.5,PB.2119.1/PB.2119.10/PB.2119.7/PB.2119.8/PB.2119.9"; gene_id "PIN_chr10:72523413-72700198W"; flanks "72654187-,72655892^"; structure "0,1^2-"; splice_chain ",72654380^72655814-"; sources "Undefined,Undefined"; NMorMRNA "null"; degree "4"; dimension "2_2";
PIN_chr10	Undefined	as_event	72654187	72656350	.	+	.	transcript_id "PB.2119.4,PB.2119.10/PB.2119.7"; gene_id "PIN_chr10:72523413-72700198W"; flanks "72654187-,72656350^"; structure "0,1^2-3^4-"; splice_chain ",72654380^72655814-72655892^72656041-"; sources "Undefined,Undefined"; NMorMRNA "null"; degree "4"; dimension "2_2";
PIN_chr10	Undefined	as_event	72654031	72690590	.	+	.	transcript_id "PB.2119.8/PB.2119.9,PB.2119.11"; gene_id "PIN_chr10:72523413-72700198W"; flanks "72654031^,72690590-"; structure "1-2^3-4^,5-6^7-8^"; splice_chain "72654187-72654380^72655814-72655892^,72688766-72688959^72690364-72690442^"; sources "Undefined,Undefined"; NMorMRNA "null"; degree "4"; dimension "2_2";
PIN_chr10	Undefined	as_event	73402686	73403714	.	+	.	transcript_id "PB.2122.2,PB.2122.1"; gene_id "PIN_chr10:73402605-73405358W"; flanks "73402686^,73403714-"; structure "0,1-2^"; splice_chain ",73403046-73403426^"; sources "Undefined,Undefined"; NMorMRNA "null"; degree "4"; dimension "2_2";
PIN_chr10	Undefined	as_event	73988695	73998452	.	+	.	transcript_id "PB.2127.1,PB.2127.2"; gene_id "PIN_chr10:73987654-73999337W"; flanks "73988695-,73998452-"; structure "1^,2^"; splice_chain "73989598^,73989608^"; sources "Undefined,Undefined"; NMorMRNA "null"; degree "4"; dimension "2_2";
PIN_chr10	Undefined	as_event	74242206	74243054	.	+	.	transcript_id "PB.2131.2,PB.2131.3/PB.2131.4"; gene_id "PIN_chr10:74240559-74244021W"; flanks "74242206-,74243054^"; structure "0,1^2-"; splice_chain ",74242304^74242576-"; sources "Undefined,Undefined"; NMorMRNA "null"; degree "4"; dimension "2_2";
PIN_chr10	Undefined	as_event	74243113	74244021	.	+	.	transcript_id "PB.2131.2/PB.2131.3,PB.2131.4"; gene_id "PIN_chr10:74240559-74244021W"; flanks "74243113-,74244021]"; structure "0,1^2-"; splice_chain ",74243307^74243469-"; sources "Undefined,Undefined"; NMorMRNA "null"; degree "4"; dimension "2_2";
PIN_chr10	Undefined	as_event	74242576	74244021	.	+	.	transcript_id "PB.2131.1,PB.2131.3"; gene_id "PIN_chr10:74240559-74244021W"; flanks "74242576-,74244021]"; structure "1^3-,2^4-"; splice_chain "74243038^74243097-,74243054^74243113-"; sources "Undefined,Undefined"; NMorMRNA "null"; degree "4"; dimension "2_3";
PIN_chr10	Undefined	as_event	74242576	74244021	.	+	.	transcript_id "PB.2131.1,PB.2131.4"; gene_id "PIN_chr10:74240559-74244021W"; flanks "74242576-,74244021]"; structure "1^3-,2^4-5^6-"; splice_chain "74243038^74243097-,74243054^74243113-74243307^74243469-"; sources "Undefined,Undefined"; NMorMRNA "null"; degree "4"; dimension "2_3";
PIN_chr10	Undefined	as_event	74242206	74244021	.	+	.	transcript_id "PB.2131.1,PB.2131.2"; gene_id "PIN_chr10:74240559-74244021W"; flanks "74242206-,74244021]"; structure "1^2-3^5-,4^6-"; splice_chain "74242304^74242576-74243038^74243097-,74243054^74243113-"; sources "Undefined,Undefined"; NMorMRNA "null"; degree "4"; dimension "2_4";
PIN_chr10	Undefined	as_event	76971388	76974027	.	+	.	transcript_id "PB.2152.1,PB.2152.2"; gene_id "PIN_chr10:76954701-76975822W"; flanks "76971388^,76974027-"; structure "0,1-2^"; splice_chain ",76972243-76972305^"; sources "Undefined,Undefined"; NMorMRNA "null"; degree "4"; dimension "2_2";
PIN_chr10	Undefined	as_event	78291826	78293307	.	+	.	transcript_id "PB.2165.2,PB.2165.1/PB.2165.3/PB.2165.4"; gene_id "PIN_chr10:78256026-78296636W"; flanks "78291826-,78293307-"; structure "1^,2^"; splice_chain "78292098^,78292109^"; sources "Undefined,Undefined"; NMorMRNA "null"; degree "4"; dimension "2_2";
PIN_chr10	Undefined	as_event	79273422	79280408	.	+	.	transcript_id "PB.2176.2,PB.2176.1"; gene_id "PIN_chr10:79255930-79299772W"; flanks "79273422^,79280408^"; structure "1-2^3-4^5-7^14-,6-8^9-10^11-12^13-"; splice_chain "79273536-79273887^79277303-79277326^79278487-79278507^79280309-,79278501-79278526^79279632-79279637^79279685-79279764^79280307-"; sources "Undefined,Undefined"; NMorMRNA "null"; degree "4"; dimension "2_2";
PIN_chr10	Undefined	as_event	80378313	80379174	.	+	.	transcript_id "PB.2197.2,PB.2197.1"; gene_id "PIN_chr10:80378267-80384740W"; flanks "80378313^,80379174^"; structure "1-,2-"; splice_chain "80379002-,80379011-"; sources "Undefined,Undefined"; NMorMRNA "null"; degree "4"; dimension "2_2";
PIN_chr10	Undefined	as_event	80379174	80383735	.	+	.	transcript_id "PB.2197.1,PB.2197.2"; gene_id "PIN_chr10:80378267-80384740W"; flanks "80379174^,80383735-"; structure "1-2^,3-4^"; splice_chain "80380694-80380824^,80382525-80382655^"; sources "Undefined,Undefined"; NMorMRNA "null"; degree "4"; dimension "2_2";
PIN_chr10	Undefined	as_event	81223069	81224280	.	+	.	transcript_id "PB.2210.1/PB.2210.10/PB.2210.11/PB.2210.12/PB.2210.13/PB.2210.14/PB.2210.15/PB.2210.16/PB.2210.2/PB.2210.3/PB.2210.4/PB.2210.5/PB.2210.6/PB.2210.7/PB.2210.8/PB.2210.9,PB.2210.17"; gene_id "PIN_chr10:81199134-81241872W"; flanks "81223069^,81224280^"; structure "1-,2-"; splice_chain "81224170-,81224173-"; sources "Undefined,Undefined"; NMorMRNA "null"; degree "4"; dimension "2_2";
PIN_chr10	Undefined	as_event	81225017	81226848	.	+	.	transcript_id "PB.2210.13/PB.2210.15/PB.2210.16/PB.2210.4/PB.2210.8,PB.2210.1/PB.2210.10/PB.2210.11/PB.2210.12/PB.2210.14/PB.2210.17/PB.2210.18/PB.2210.2/PB.2210.3/PB.2210.5/PB.2210.6/PB.2210.7/PB.2210.9"; gene_id "PIN_chr10:81199134-81241872W"; flanks "81225017^,81226848-"; structure "0,1-2^"; splice_chain ",81225885-81225899^"; sources "Undefined,Undefined"; NMorMRNA "null"; degree "4"; dimensi…
PIN_chr10	Undefined	as_event	81231267	81234030	.	+	.	transcript_id "PB.2210.14/PB.2210.2/PB.2210.6,PB.2210.1/PB.2210.10/PB.2210.12/PB.2210.16/PB.2210.5/PB.2210.8/PB.2210.9"; gene_id "PIN_chr10:81199134-81241872W"; flanks "81231267^,81234030-"; structure "0,1-2^"; splice_chain ",81231958-81232098^"; sources "Undefined,Undefined"; NMorMRNA "null"; degree "4"; dimension "2_2";
PIN_chr10	Undefined	as_event	81234104	81237698	.	+	.	transcript_id "PB.2210.8,PB.2210.1/PB.2210.10/PB.2210.12/PB.2210.14/PB.2210.16/PB.2210.2/PB.2210.5/PB.2210.6/PB.2210.9"; gene_id "PIN_chr10:81199134-81241872W"; flanks "81234104^,81237698-"; structure "0,1-2^"; splice_chain ",81234368-81234427^"; sources "Undefined,Undefined"; NMorMRNA "null"; degree "4"; dimension "2_2";
PIN_chr10	Undefined	as_event	81232098	81237698	.	+	.	transcript_id "PB.2210.17/PB.2210.18,PB.2210.1/PB.2210.10/PB.2210.12/PB.2210.16/PB.2210.5/PB.2210.9"; gene_id "PIN_chr10:81199134-81241872W"; flanks "81232098^,81237698-"; structure "0,1-2^3-4^"; splice_chain ",81234030-81234104^81234368-81234427^"; sources "Undefined,Undefined"; NMorMRNA "null"; degree "4"; dimension "2_3";
PIN_chr10	Undefined	as_event	81232098	81237698	.	+	.	transcript_id "PB.2210.17/PB.2210.18,PB.2210.8"; gene_id "PIN_chr10:81199134-81241872W"; flanks "81232098^,81237698-"; structure "0,1-2^"; splice_chain ",81234030-81234104^"; sources "Undefined,Undefined"; NMorMRNA "null"; degree "4"; dimension "2_3";
PIN_chr10	Undefined	as_event	81231267	81237698	.	+	.	transcript_id "PB.2210.11/PB.2210.13/PB.2210.15/PB.2210.3/PB.2210.4/PB.2210.7,PB.2210.14/PB.2210.2/PB.2210.6"; gene_id "PIN_chr10:81199134-81241872W"; flanks "81231267^,81237698-"; structure "0,1-2^3-4^"; splice_chain ",81234030-81234104^81234368-81234427^"; sources "Undefined,Undefined"; NMorMRNA "null"; degree "4"; dimension "2_5";
PIN_chr10	Undefined	as_event	81231267	81237698	.	+	.	transcript_id "PB.2210.11/PB.2210.13/PB.2210.15/PB.2210.3/PB.2210.4/PB.2210.7,PB.2210.17/PB.2210.18"; gene_id "PIN_chr10:81199134-81241872W"; flanks "81231267^,81237698-"; structure "0,1-2^"; splice_chain ",81231958-81232098^"; sources "Undefined,Undefined"; NMorMRNA "null"; degree "4"; dimension "2_5";
PIN_chr10	Undefined	as_event	81231267	81237698	.	+	.	transcript_id "PB.2210.11/PB.2210.13/PB.2210.15/PB.2210.3/PB.2210.4/PB.2210.7,PB.2210.1/PB.2210.10/PB.2210.12/PB.2210.16/PB.2210.5/PB.2210.9"; gene_id "PIN_chr10:81199134-81241872W"; flanks "81231267^,81237698-"; structure "0,1-2^3-4^5-6^"; splice_chain ",81231958-81232098^81234030-81234104^81234368-81234427^"; sources "Undefined,Undefined"; NMorMRNA "null"; degree "4"; dimension "2_5";
PIN_chr10	Undefined	as_event	81231267	81237698	.	+	.	transcript_id "PB.2210.11/PB.2210.13/PB.2210.15/PB.2210.3/PB.2210.4/PB.2210.7,PB.2210.8"; gene_id "PIN_chr10:81199134-81241872W"; flanks "81231267^,81237698-"; structure "0,1-2^3-4^"; splice_chain ",81231958-81232098^81234030-81234104^"; sources "Undefined,Undefined"; NMorMRNA "null"; degree "4"; dimension "2_5";
PIN_chr10	Undefined	as_event	81231267	81237698	.	+	.	transcript_id "PB.2210.17/PB.2210.18,PB.2210.14/PB.2210.2/PB.2210.6"; gene_id "PIN_chr10:81199134-81241872W"; flanks "81231267^,81237698-"; structure "1-2^,3-4^5-6^"; splice_chain "81231958-81232098^,81234030-81234104^81234368-81234427^"; sources "Undefined,Undefined"; NMorMRNA "null"; degree "4"; dimension "2_5";
PIN_chr10	Undefined	as_event	81322884	81323536	.	+	.	transcript_id "PB.2212.1/PB.2212.2/PB.2212.3/PB.2212.4/PB.2212.6/PB.2212.8/PB.2212.9,PB.2212.10"; gene_id "PIN_chr10:81310898-81360624W"; flanks "81322884^,81323536-"; structure "0,1-2^"; splice_chain ",81323046-81323122^"; sources "Undefined,Undefined"; NMorMRNA "null"; degree "4"; dimension "2_2";
PIN_chr10	Undefined	as_event	81322827	81323629	.	+	.	transcript_id "PB.2212.5,PB.2212.1/PB.2212.2/PB.2212.3/PB.2212.4/PB.2212.6/PB.2212.8/PB.2212.9"; gene_id "PIN_chr10:81310898-81360624W"; flanks "81322827-,81323629^"; structure "0,1^2-"; splice_chain ",81322884^81323536-"; sources "Undefined,Undefined"; NMorMRNA "null"; degree "4"; dimension "2_3";
PIN_chr10	Undefined	as_event	81322827	81323629	.	+	.	transcript_id "PB.2212.5,PB.2212.10"; gene_id "PIN_chr10:81310898-81360624W"; flanks "81322827-,81323629^"; structure "0,1^2-3^4-"; splice_chain ",81322884^81323046-81323122^81323536-"; sources "Undefined,Undefined"; NMorMRNA "null"; degree "4"; dimension "2_3";
PIN_chr10	Undefined	as_event	81358615	81359589	.	+	.	transcript_id "PB.2212.3/PB.2212.8,PB.2212.6"; gene_id "PIN_chr10:81310898-81360624W"; flanks "81358615-,81359589]"; structure "0,1^2-"; splice_chain ",81359241^81359275-"; sources "Undefined,Undefined"; NMorMRNA "null"; degree "4"; dimension "2_2";
PIN_chr10	Undefined	as_event	81358615	81360615	.	+	.	transcript_id "PB.2212.10/PB.2212.5/PB.2212.9,PB.2212.1"; gene_id "PIN_chr10:81310898-81360624W"; flanks "81358615-,81360615]"; structure "1^2-,3^4-"; splice_chain "81359241^81359275-,81360342^81360352-"; sources "Undefined,Undefined"; NMorMRNA "null"; degree "4"; dimension "2_2";
PIN_chr10	Undefined	as_event	82000086	82000429	.	+	.	transcript_id "PB.2224.1,PB.2224.2"; gene_id "PIN_chr10:81934485-82000429W"; flanks "82000086-,82000429]"; structure "1^3-,2^4-"; splice_chain "82000237^82000312-,82000257^82000338-"; sources "Undefined,Undefined"; NMorMRNA "null"; degree "4"; dimension "2_2";
PIN_chr10	Undefined	as_event	82295026	82297345	.	+	.	transcript_id "PB.2227.2,PB.2227.1"; gene_id "PIN_chr10:82292575-82301266W"; flanks "82295026^,82297345-"; structure "0,1-2^"; splice_chain ",82296408-82296514^"; sources "Undefined,Undefined"; NMorMRNA "null"; degree "4"; dimension "2_2";
PIN_chr10	Undefined	as_event	82294814	82297489	.	+	.	transcript_id "PB.2227.4,PB.2227.1"; gene_id "PIN_chr10:82292575-82301266W"; flanks "82294814-,82297489^"; structure "0,1^2-3^4-"; splice_chain ",82295026^82296408-82296514^82297345-"; sources "Undefined,Undefined"; NMorMRNA "null"; degree "4"; dimension "2_3";
PIN_chr10	Undefined	as_event	82294814	82297489	.	+	.	transcript_id "PB.2227.4,PB.2227.2"; gene_id "PIN_chr10:82292575-82301266W"; flanks "82294814-,82297489^"; structure "0,1^2-"; splice_chain ",82295026^82297345-"; sources "Undefined,Undefined"; NMorMRNA "null"; degree "4"; dimension "2_3";
PIN_chr10	Undefined	as_event	83021866	83024399	.	+	.	transcript_id "PB.2231.2,PB.2231.1"; gene_id "PIN_chr10:83018131-83030128W"; flanks "83021866^,83024399-"; structure "0,1-2^"; splice_chain ",83022483-83022590^"; sources "Undefined,Undefined"; NMorMRNA "null"; degree "4"; dimension "2_2";
PIN_chr10	Undefined	as_event	83181448	83183060	.	+	.	transcript_id "PB.2232.2/PB.2232.3,PB.2232.1"; gene_id "PIN_chr10:83167877-83188233W"; flanks "83181448^,83183060-"; structure "0,1-2^"; splice_chain ",83181748-83181831^"; sources "Undefined,Undefined"; NMorMRNA "null"; degree "4"; dimension "2_2";
PIN_chr10	Undefined	as_event	83610776	83612430	.	+	.	transcript_id "PB.2236.2/PB.2236.3,PB.2236.1/PB.2236.4"; gene_id "PIN_chr10:83602116-83629141W"; flanks "83610776^,83612430-"; structure "0,1-2^"; splice_chain ",83610964-83610975^"; sources "Undefined,Undefined"; NMorMRNA "null"; degree "4"; dimension "2_2";
PIN_chr10	Undefined	as_event	83619059	83622854	.	+	.	transcript_id "PB.2236.1/PB.2236.2/PB.2236.4,PB.2236.3"; gene_id "PIN_chr10:83602116-83629141W"; flanks "83619059^,83622854-"; structure "0,1-2^"; splice_chain ",83621559-83621711^"; sources "Undefined,Undefined"; NMorMRNA "null"; degree "4"; dimension "2_2";
PIN_chr10	Undefined	as_event	83623009	83625047	.	+	.	transcript_id "PB.2236.1/PB.2236.3,PB.2236.2/PB.2236.4"; gene_id "PIN_chr10:83602116-83629141W"; flanks "83623009^,83625047-"; structure "0,1-2^"; splice_chain ",83623883-83624071^"; sources "Undefined,Undefined"; NMorMRNA "null"; degree "4"; dimension "2_2";
PIN_chr10	Undefined	as_event	83958847	83961485	.	+	.	transcript_id "PB.2243.3,PB.2243.1/PB.2243.2"; gene_id "PIN_chr10:83938855-83983901W"; flanks "83958847-,83961485-"; structure "1^,2^"; splice_chain "83958899^,83958961^"; sources "Undefined,Undefined"; NMorMRNA "null"; degree "4"; dimension "2_2";
PIN_chr10	Undefined	as_event	83961485	83965901	.	+	.	transcript_id "PB.2243.2/PB.2243.3,PB.2243.1"; gene_id "PIN_chr10:83938855-83983901W"; flanks "83961485-,83965901-"; structure "1^,2^"; splice_chain "83961511^,83962608^"; sources "Undefined,Undefined"; NMorMRNA "null"; degree "4"; dimension "2_2";
PIN_chr10	Undefined	as_event	84839881	84842321	.	+	.	transcript_id "PB.2252.2,PB.2252.1"; gene_id "PIN_chr10:84836286-84843978W"; flanks "84839881-,84842321^"; structure "0,1^2-"; splice_chain ",84840106^84842238-"; sources "Undefined,Undefined"; NMorMRNA "null"; degree "4"; dimension "2_2";
PIN_chr10	Undefined	as_event	84893577	84894355	.	+	.	transcript_id "PB.2254.2,PB.2254.1/PB.2254.3"; gene_id "PIN_chr10:84887786-84948762W"; flanks "84893577-,84894355^"; structure "1^4-,2^3-"; splice_chain "84893807^84894229-,84893877^84894224-"; sources "Undefined,Undefined"; NMorMRNA "null"; degree "4"; dimension "2_2";
PIN_chr10	Undefined	as_event	84894355	84938575	.	+	.	transcript_id "PB.2254.2,PB.2254.1/PB.2254.3"; gene_id "PIN_chr10:84887786-84948762W"; flanks "84894355^,84938575-"; structure "1-2^3-4^5-6^7-8^,9-10^11-12^13-14^15-16^"; splice_chain "84894610-84894775^84896023-84896058^84897136-84897245^84897671-84897800^,84935032-84935197^84936438-84936473^84937107-84937216^84937625-84937754^"; sources "Undefined,Undefined"; NMorMRNA "null"; degree "4"; dimens…
PIN_chr10	Undefined	as_event	84942457	84945779	.	+	.	transcript_id "PB.2254.2/PB.2254.3,PB.2254.1"; gene_id "PIN_chr10:84887786-84948762W"; flanks "84942457^,84945779-"; structure "0,1-2^"; splice_chain ",84944404-84944503^"; sources "Undefined,Undefined"; NMorMRNA "null"; degree "4"; dimension "2_2";
PIN_chr10	Undefined	as_event	86396115	86396607	.	+	.	transcript_id "PB.2269.1/PB.2269.2,PB.2269.3"; gene_id "PIN_chr10:86385791-86408721W"; flanks "86396115-,86396607^"; structure "1^3-,2^4-"; splice_chain "86396263^86396510-,86396264^86396523-"; sources "Undefined,Undefined"; NMorMRNA "null"; degree "4"; dimension "2_2";
PIN_chr10	Undefined	as_event	600734	602603	.	-	.	transcript_id "PB.1297.2,PB.1297.5/PB.1297.7"; gene_id "PIN_chr10:588533-630397C"; flanks "602603^,600734-"; structure "0,1-2^"; splice_chain ",602117-601950^"; sources "Undefined,Undefined"; NMorMRNA "null"; degree "4"; dimension "2_2";
PIN_chr10	Undefined	as_event	600581	601950	.	-	.	transcript_id "PB.1297.1/PB.1297.3/PB.1297.4,PB.1297.5/PB.1297.7"; gene_id "PIN_chr10:588533-630397C"; flanks "601950^,600581^"; structure "1-,2-"; splice_chain "600962-,600734-"; sources "Undefined,Undefined"; NMorMRNA "null"; degree "4"; dimension "2_2";
PIN_chr10	Undefined	as_event	600581	602603	.	-	.	transcript_id "PB.1297.1/PB.1297.3/PB.1297.4,PB.1297.2"; gene_id "PIN_chr10:588533-630397C"; flanks "602603^,600581^"; structure "1-2^3-,4-"; splice_chain "602117-601950^600962-,600734-"; sources "Undefined,Undefined"; NMorMRNA "null"; degree "4"; dimension "2_3";
PIN_chr10	Undefined	as_event	905171	907746	.	-	.	transcript_id "PB.1299.2,PB.1299.1"; gene_id "PIN_chr10:899975-922861C"; flanks "907746^,905171-"; structure "0,1-2^"; splice_chain ",907477-907466^"; sources "Undefined,Undefined"; NMorMRNA "null"; degree "4"; dimension "2_2";
PIN_chr10	Undefined	as_event	2050531	2053262	.	-	.	transcript_id "PB.1322.1/PB.1322.2,PB.1322.3"; gene_id "PIN_chr10:2037817-2105124C"; flanks "2053262^,2050531-"; structure "0,1-2^"; splice_chain ",2053127-2053093^"; sources "Undefined,Undefined"; NMorMRNA "null"; degree "4"; dimension "2_2";
PIN_chr10	Undefined	as_event	2038377	2042775	.	-	.	transcript_id "PB.1322.2,PB.1322.1/PB.1322.3"; gene_id "PIN_chr10:2037817-2105124C"; flanks "2042775-,2038377^"; structure "1^3-,2^4-"; splice_chain "2041769^2039126-,2041756^2039116-"; sources "Undefined,Undefined"; NMorMRNA "null"; degree "4"; dimension "2_2";
PIN_chr10	Undefined	as_event	2367779	2369936	.	-	.	transcript_id "PB.1331.2,PB.1331.1"; gene_id "PIN_chr10:2359984-2374130C"; flanks "2369936-,2367779^"; structure "1^4-,2^3-"; splice_chain "2369861^2367947-,2369857^2367955-"; sources "Undefined,Undefined"; NMorMRNA "null"; degree "4"; dimension "2_2";
PIN_chr10	Undefined	as_event	2445056	2451979	.	-	.	transcript_id "PB.1332.10,PB.1332.4"; gene_id "PIN_chr10:2440845-2464317C"; flanks "2451979-,2445056-"; structure "1^,2^"; splice_chain "2451935^,2451929^"; sources "Undefined,Undefined"; NMorMRNA "null"; degree "4"; dimension "2_2";
PIN_chr10	Undefined	as_event	2445054	2451935	.	-	.	transcript_id "PB.1332.1/PB.1332.3/PB.1332.8,PB.1332.2/PB.1332.5/PB.1332.6/PB.1332.7"; gene_id "PIN_chr10:2440845-2464317C"; flanks "2451935^,2445054-"; structure "0,1-2^"; splice_chain ",2451635-2451615^"; sources "Undefined,Undefined"; NMorMRNA "null"; degree "4"; dimension "2_2";
PIN_chr10	Undefined	as_event	2445031	2451935	.	-	.	transcript_id "PB.1332.10,PB.1332.1/PB.1332.3/PB.1332.8"; gene_id "PIN_chr10:2440845-2464317C"; flanks "2451935^,2445031^"; structure "1-,2-"; splice_chain "2445056-,2445054-"; sources "Undefined,Undefined"; NMorMRNA "null"; degree "4"; dimension "2_3";
PIN_chr10	Undefined	as_event	2445031	2451935	.	-	.	transcript_id "PB.1332.2/PB.1332.5/PB.1332.6/PB.1332.7,PB.1332.10"; gene_id "PIN_chr10:2440845-2464317C"; flanks "2451935^,2445031^"; structure "1-2^4-,3-"; splice_chain "2451635-2451615^2445054-,2445056-"; sources "Undefined,Undefined"; NMorMRNA "null"; degree "4"; dimension "2_3";
PIN_chr10	Undefined	as_event	2445031	2451979	.	-	.	transcript_id "PB.1332.1/PB.1332.3/PB.1332.8,PB.1332.4"; gene_id "PIN_chr10:2440845-2464317C"; flanks "2451979-,2445031^"; structure "1^4-,2^3-"; splice_chain "2451935^2445054-,2451929^2445056-"; sources "Undefined,Undefined"; NMorMRNA "null"; degree "4"; dimension "2_4";
PIN_chr10	Undefined	as_event	2445031	2451979	.	-	.	transcript_id "PB.1332.2/PB.1332.5/PB.1332.6/PB.1332.7,PB.1332.4"; gene_id "PIN_chr10:2440845-2464317C"; flanks "2451979-,2445031^"; structure "1^3-4^6-,2^5-"; splice_chain "2451935^2451635-2451615^2445054-,2451929^2445056-"; sources "Undefined,Undefined"; NMorMRNA "null"; degree "4"; dimension "2_4";
PIN_chr10	Undefined	as_event	2442921	2444789	.	-	.	transcript_id "PB.1332.1/PB.1332.3/PB.1332.4/PB.1332.8,PB.1332.5"; gene_id "PIN_chr10:2440845-2464317C"; flanks "2444789-,2442921-"; structure "1^,2^"; splice_chain "2444772^,2444768^"; sources "Undefined,Undefined"; NMorMRNA "null"; degree "4"; dimension "2_2";
PIN_chr10	Undefined	as_event	2442622	2444772	.	-	.	transcript_id "PB.1332.6,PB.1332.1/PB.1332.3"; gene_id "PIN_chr10:2440845-2464317C"; flanks "2444772^,2442622-"; structure "1-2^,3-4^"; splice_chain "2443389-2443374^,2442921-2442897^"; sources "Undefined,Undefined"; NMorMRNA "null"; degree "4"; dimension "2_2";
PIN_chr10	Undefined	as_event	2442622	2444789	.	-	.	transcript_id "PB.1332.6,PB.1332.5"; gene_id "PIN_chr10:2440845-2464317C"; flanks "2444789-,2442622-"; structure "1^3-4^,2^5-6^"; splice_chain "2444772^2443389-2443374^,2444768^2442921-2442897^"; sources "Undefined,Undefined"; NMorMRNA "null"; degree "4"; dimension "2_3";
PIN_chr10	Undefined	as_event	2442594	2444772	.	-	.	transcript_id "PB.1332.1/PB.1332.3,PB.1332.2"; gene_id "PIN_chr10:2440845-2464317C"; flanks "2444772^,2442594^"; structure "1-2^4-,3-"; splice_chain "2442921-2442897^2442622-,2442626-"; sources "Undefined,Undefined"; NMorMRNA "null"; degree "4"; dimension "2_3";
PIN_chr10	Undefined	as_event	2442594	2444772	.	-	.	transcript_id "PB.1332.6,PB.1332.2"; gene_id "PIN_chr10:2440845-2464317C"; flanks "2444772^,2442594^"; structure "1-2^4-,3-"; splice_chain "2443389-2443374^2442622-,2442626-"; sources "Undefined,Undefined"; NMorMRNA "null"; degree "4"; dimension "2_3";
PIN_chr10	Undefined	as_event	2442594	2444789	.	-	.	transcript_id "PB.1332.2,PB.1332.5"; gene_id "PIN_chr10:2440845-2464317C"; flanks "2444789-,2442594^"; structure "1^5-,2^3-4^6-"; splice_chain "2444772^2442626-,2444768^2442921-2442897^2442622-"; sources "Undefined,Undefined"; NMorMRNA "null"; degree "4"; dimension "2_4";
PIN_chr10	Undefined	as_event	2442406	2442897	.	-	.	transcript_id "PB.1332.4/PB.1332.8,PB.1332.1/PB.1332.3/PB.1332.5"; gene_id "PIN_chr10:2440845-2464317C"; flanks "2442897^,2442406-"; structure "0,1-2^"; splice_chain ",2442622-2442594^"; sources "Undefined,Undefined"; NMorMRNA "null"; degree "4"; dimension "2_2";
PIN_chr10	Undefined	as_event	2442406	2444772	.	-	.	transcript_id "PB.1332.4/PB.1332.8,PB.1332.2"; gene_id "PIN_chr10:2440845-2464317C"; flanks "2444772^,2442406-"; structure "1-2^,3-4^"; splice_chain "2442921-2442897^,2442626-2442594^"; sources "Undefined,Undefined"; NMorMRNA "null"; degree "4"; dimension "2_4";
PIN_chr10	Undefined	as_event	2442406	2444772	.	-	.	transcript_id "PB.1332.6,PB.1332.4/PB.1332.8"; gene_id "PIN_chr10:2440845-2464317C"; flanks "2444772^,2442406-"; structure "1-2^5-6^,3-4^"; splice_chain "2443389-2443374^2442622-2442594^,2442921-2442897^"; sources "Undefined,Undefined"; NMorMRNA "null"; degree "4"; dimension "2_4";
PIN_chr10	Undefined	as_event	2441578	2443374	.	-	.	transcript_id "PB.1332.7,PB.1332.6"; gene_id "PIN_chr10:2440845-2464317C"; flanks "2443374^,2441578-"; structure "0,1-2^3-4^"; splice_chain ",2442622-2442594^2442406-2442389^"; sources "Undefined,Undefined"; NMorMRNA "null"; degree "4"; dimension "2_2";
PIN_chr10	Undefined	as_event	2441578	2444772	.	-	.	transcript_id "PB.1332.10,PB.1332.2"; gene_id "PIN_chr10:2440845-2464317C"; flanks "2444772^,2441578-"; structure "0,1-2^3-4^"; splice_chain ",2442626-2442594^2442406-2442389^"; sources "Undefined,Undefined"; NMorMRNA "null"; degree "4"; dimension "2_6";
PIN_chr10	Undefined	as_event	2441578	2444772	.	-	.	transcript_id "PB.1332.7,PB.1332.2"; gene_id "PIN_chr10:2440845-2464317C"; flanks "2444772^,2441578-"; structure "1-2^,3-4^5-6^"; splice_chain "2443389-2443374^,2442626-2442594^2442406-2442389^"; sources "Undefined,Undefined"; NMorMRNA "null"; degree "4"; dimension "2_6";
PIN_chr10	Undefined	as_event	2441578	2444772	.	-	.	transcript_id "PB.1332.10,PB.1332.1/PB.1332.3"; gene_id "PIN_chr10:2440845-2464317C"; flanks "2444772^,2441578-"; structure "0,1-2^3-4^5-6^"; splice_chain ",2442921-2442897^2442622-2442594^2442406-2442389^"; sources "Undefined,Undefined"; NMorMRNA "null"; degree "4"; dimension "2_6";
PIN_chr10	Undefined	as_event	2441578	2444772	.	-	.	transcript_id "PB.1332.10,PB.1332.4/PB.1332.8"; gene_id "PIN_chr10:2440845-2464317C"; flanks "2444772^,2441578-"; structure "0,1-2^3-4^"; splice_chain ",2442921-2442897^2442406-2442389^"; sources "Undefined,Undefined"; NMorMRNA "null"; degree "4"; dimension "2_6";
PIN_chr10	Undefined	as_event	2441578	2444772	.	-	.	transcript_id "PB.1332.10,PB.1332.6"; gene_id "PIN_chr10:2440845-2464317C"; flanks "2444772^,2441578-"; structure "0,1-2^3-4^5-6^"; splice_chain ",2443389-2443374^2442622-2442594^2442406-2442389^"; sources "Undefined,Undefined"; NMorMRNA "null"; degree "4"; dimension "2_6";
PIN_chr10	Undefined	as_event	2441578	2444772	.	-	.	transcript_id "PB.1332.10,PB.1332.7"; gene_id "PIN_chr10:2440845-2464317C"; flanks "2444772^,2441578-"; structure "0,1-2^"; splice_chain ",2443389-2443374^"; sources "Undefined,Undefined"; NMorMRNA "null"; degree "4"; dimension "2_6";
PIN_chr10	Undefined	as_event	2441578	2444772	.	-	.	transcript_id "PB.1332.7,PB.1332.1/PB.1332.3"; gene_id "PIN_chr10:2440845-2464317C"; flanks "2444772^,2441578-"; structure "1-2^,3-4^5-6^7-8^"; splice_chain "2443389-2443374^,2442921-2442897^2442622-2442594^2442406-2442389^"; sources "Undefined,Undefined"; NMorMRNA "null"; degree "4"; dimension "2_6";
PIN_chr10	Undefined	as_event	2441578	2444772	.	-	.	transcript_id "PB.1332.7,PB.1332.4/PB.1332.8"; gene_id "PIN_chr10:2440845-2464317C"; flanks "2444772^,2441578-"; structure "1-2^,3-4^5-6^"; splice_chain "2443389-2443374^,2442921-2442897^2442406-2442389^"; sources "Undefined,Undefined"; NMorMRNA "null"; degree "4"; dimension "2_6";
PIN_chr10	Undefined	as_event	2441578	2444789	.	-	.	transcript_id "PB.1332.10,PB.1332.5"; gene_id "PIN_chr10:2440845-2464317C"; flanks "2444789-,2441578-"; structure "1^,2^3-4^5-6^7-8^"; splice_chain "2444772^,2444768^2442921-2442897^2442622-2442594^2442406-2442389^"; sources "Undefined,Undefined"; NMorMRNA "null"; degree "4"; dimension "2_7";
PIN_chr10	Undefined	as_event	2441578	2444789	.	-	.	transcript_id "PB.1332.7,PB.1332.5"; gene_id "PIN_chr10:2440845-2464317C"; flanks "2444789-,2441578-"; structure "1^3-4^,2^5-6^7-8^9-10^"; splice_chain "2444772^2443389-2443374^,2444768^2442921-2442897^2442622-2442594^2442406-2442389^"; sources "Undefined,Undefined"; NMorMRNA "null"; degree "4"; dimension "2_7";
PIN_chr10	Undefined	as_event	3131667	3132120	.	-	.	transcript_id "PB.1336.1/PB.1336.3,PB.1336.5"; gene_id "PIN_chr10:2976703-3133216C"; flanks "3132120[,3131667-"; structure "1^,2^"; splice_chain "3131997^,3131969^"; sources "Undefined,Undefined"; NMorMRNA "null"; degree "4"; dimension "2_2";
PIN_chr10	Undefined	as_event	3129256	3129842	.	-	.	transcript_id "PB.1336.6,PB.1336.1/PB.1336.3/PB.1336.4/PB.1336.5/PB.1336.7"; gene_id "PIN_chr10:2976703-3133216C"; flanks "3129842-,3129256^"; structure "0,1^2-"; splice_chain ",3129672^3129373-"; sources "Undefined,Undefined"; NMorMRNA "null"; degree "4"; dimension "2_2";
PIN_chr10	Undefined	as_event	3125989	3126582	.	-	.	transcript_id "PB.1336.7,PB.1336.3/PB.1336.4/PB.1336.5/PB.1336.6"; gene_id "PIN_chr10:2976703-3133216C"; flanks "3126582-,3125989^"; structure "0,1^2-"; splice_chain ",3126420^3126198-"; sources "Undefined,Undefined"; NMorMRNA "null"; degree "4"; dimension "2_2";
PIN_chr10	Undefined	as_event	3862375	3865247	.	-	.	transcript_id "PB.1350.1,PB.1350.2"; gene_id "PIN_chr10:3846173-3908709C"; flanks "3865247-,3862375^"; structure "1^3-4^5-,2^6-"; splice_chain "3864965^3864214-3864175^3862664-,3864963^3862662-"; sources "Undefined,Undefined"; NMorMRNA "null"; degree "4"; dimension "2_2";
PIN_chr10	Undefined	as_event	4527836	4530197	.	-	.	transcript_id "PB.1358.1,PB.1358.2"; gene_id "PIN_chr10:4491869-4538315C"; flanks "4530197^,4527836-"; structure "0,1-2^"; splice_chain ",4529418-4529389^"; sources "Undefined,Undefined"; NMorMRNA "null"; degree "4"; dimension "2_2";
PIN_chr10	Undefined	as_event	4510298	4513830	.	-	.	transcript_id "PB.1358.1,PB.1358.2"; gene_id "PIN_chr10:4491869-4538315C"; flanks "4513830^,4510298-"; structure "0,1-2^"; splice_chain ",4513048-4513001^"; sources "Undefined,Undefined"; NMorMRNA "null"; degree "4"; dimension "2_2";
PIN_chr10	Undefined	as_event	4496199	4504702	.	-	.	transcript_id "PB.1358.2,PB.1358.1"; gene_id "PIN_chr10:4491869-4538315C"; flanks "4504702^,4496199-"; structure "0,1-2^"; splice_chain ",4504415-4504326^"; sources "Undefined,Undefined"; NMorMRNA "null"; degree "4"; dimension "2_2";
PIN_chr10	Undefined	as_event	5565578	5567104	.	-	.	transcript_id "PB.1369.2,PB.1369.1"; gene_id "PIN_chr10:5561088-5583423C"; flanks "5567104-,5565578-"; structure "1^3-4^,2^"; splice_chain "5567028^5566494-5566425^,5566963^"; sources "Undefined,Undefined"; NMorMRNA "null"; degree "4"; dimension "2_2";
PIN_chr10	Undefined	as_event	8408726	8413183	.	-	.	transcript_id "PB.1406.2,PB.1406.1/PB.1406.3"; gene_id "PIN_chr10:8402460-8423920C"; flanks "8413183^,8408726-"; structure "0,1-2^"; splice_chain ",8411606-8411525^"; sources "Undefined,Undefined"; NMorMRNA "null"; degree "4"; dimension "2_2";
PIN_chr10	Undefined	as_event	9249119	9252080	.	-	.	transcript_id "PB.1414.2/PB.1414.5,PB.1414.3/PB.1414.4/PB.1414.6"; gene_id "PIN_chr10:9235547-9273023C"; flanks "9252080^,9249119-"; structure "0,1-2^"; splice_chain ",9251364-9251320^"; sources "Undefined,Undefined"; NMorMRNA "null"; degree "4"; dimension "2_2";
PIN_chr10	Undefined	as_event	9240974	9246441	.	-	.	transcript_id "PB.1414.4/PB.1414.5/PB.1414.6,PB.1414.2/PB.1414.3"; gene_id "PIN_chr10:9235547-9273023C"; flanks "9246441^,9240974-"; structure "0,1-2^"; splice_chain ",9245600-9245544^"; sources "Undefined,Undefined"; NMorMRNA "null"; degree "4"; dimension "2_2";
PIN_chr10	Undefined	as_event	9237680	9240836	.	-	.	transcript_id "PB.1414.2/PB.1414.3/PB.1414.4/PB.1414.5,PB.1414.6"; gene_id "PIN_chr10:9235547-9273023C"; flanks "9240836^,9237680-"; structure "0,1-2^"; splice_chain ",9239039-9238971^"; sources "Undefined,Undefined"; NMorMRNA "null"; degree "4"; dimension "2_2";
PIN_chr10	Undefined	as_event	9322615	9323841	.	-	.	transcript_id "PB.1416.2/PB.1416.3,PB.1416.4"; gene_id "PIN_chr10:9322400-9335833C"; flanks "9323841-,9322615]"; structure "0,1^2-"; splice_chain ",9323811^9323365-"; sources "Undefined,Undefined"; NMorMRNA "null"; degree "4"; dimension "2_2";
PIN_chr10	Undefined	as_event	10831587	10832939	.	-	.	transcript_id "PB.1430.3,PB.1430.2"; gene_id "PIN_chr10:10797281-10841594C"; flanks "10832939-,10831587^"; structure "1^4-,2^3-"; splice_chain "10832824^10831666-,10832822^10831668-"; sources "Undefined,Undefined"; NMorMRNA "null"; degree "4"; dimension "2_2";
PIN_chr10	Undefined	as_event	10859285	10861384	.	-	.	transcript_id "PB.1431.2/PB.1431.4,PB.1431.1/PB.1431.3"; gene_id "PIN_chr10:10852517-10880011C"; flanks "10861384^,10859285-"; structure "0,1-2^"; splice_chain ",10860002-10859949^"; sources "Undefined,Undefined"; NMorMRNA "null"; degree "4"; dimension "2_2";
PIN_chr10	Undefined	as_event	11235837	11238938	.	-	.	transcript_id "PB.1441.3/PB.1441.4,PB.1441.2/PB.1441.5"; gene_id "PIN_chr10:11225492-11243873C"; flanks "11238938^,11235837-"; structure "0,1-2^"; splice_chain ",11237005-11236988^"; sources "Undefined,Undefined"; NMorMRNA "null"; degree "4"; dimension "2_2";
PIN_chr10	Undefined	as_event	11225492	11227805	.	-	.	transcript_id "PB.1441.2,PB.1441.1"; gene_id "PIN_chr10:11225492-11243873C"; flanks "11227805-,11225492]"; structure "0,1^2-"; splice_chain ",11225880^11225828-"; sources "Undefined,Undefined"; NMorMRNA "null"; degree "4"; dimension "2_2";
PIN_chr10	Undefined	as_event	12093474	12099727	.	-	.	transcript_id "PB.1458.1,PB.1458.2/PB.1458.3"; gene_id "PIN_chr10:12082742-12099777C"; flanks "12099727^,12093474^"; structure "1-2^3-,4-"; splice_chain "12095521-12095470^12093616-,12093609-"; sources "Undefined,Undefined"; NMorMRNA "null"; degree "4"; dimension "2_2";
PIN_chr10	Undefined	as_event	12088795	12089503	.	-	.	transcript_id "PB.1458.1/PB.1458.2,PB.1458.3"; gene_id "PIN_chr10:12082742-12099777C"; flanks "12089503-,12088795^"; structure "0,1^2-"; splice_chain ",12089278^12089016-"; sources "Undefined,Undefined"; NMorMRNA "null"; degree "4"; dimension "2_2";
PIN_chr10	Undefined	as_event	12803979	12809355	.	-	.	transcript_id "PB.1464.2/PB.1464.3/PB.1464.5,PB.1464.4"; gene_id "PIN_chr10:12795929-12815873C"; flanks "12809355^,12803979-"; structure "0,1-2^"; splice_chain ",12806511-12806461^"; sources "Undefined,Undefined"; NMorMRNA "null"; degree "4"; dimension "2_2";
PIN_chr10	Undefined	as_event	12802874	12803979	.	-	.	transcript_id "PB.1464.5,PB.1464.3"; gene_id "PIN_chr10:12795929-12815873C"; flanks "12803979-,12802874-"; structure "1^,2^"; splice_chain "12803064^,12802980^"; sources "Undefined,Undefined"; NMorMRNA "null"; degree "4"; dimension "2_2";
PIN_chr10	Undefined	as_event	12802667	12803979	.	-	.	transcript_id "PB.1464.2/PB.1464.4,PB.1464.3"; gene_id "PIN_chr10:12795929-12815873C"; flanks "12803979-,12802667^"; structure "0,1^2-"; splice_chain ",12802980^12802874-"; sources "Undefined,Undefined"; NMorMRNA "null"; degree "4"; dimension "2_3";
PIN_chr10	Undefined	as_event	12802667	12803979	.	-	.	transcript_id "PB.1464.2/PB.1464.4,PB.1464.5"; gene_id "PIN_chr10:12795929-12815873C"; flanks "12803979-,12802667^"; structure "0,1^2-"; splice_chain ",12803064^12802874-"; sources "Undefined,Undefined"; NMorMRNA "null"; degree "4"; dimension "2_3";
PIN_chr10	Undefined	as_event	18134439	18135288	.	-	.	transcript_id "PB.1518.5,PB.1518.1/PB.1518.2/PB.1518.3/PB.1518.4"; gene_id "PIN_chr10:18125984-18135430C"; flanks "18135288^,18134439-"; structure "0,1-2^"; splice_chain ",18135063-18135021^"; sources "Undefined,Undefined"; NMorMRNA "null"; degree "4"; dimension "2_2";
PIN_chr10	Undefined	as_event	18132322	18132564	.	-	.	transcript_id "PB.1518.2,PB.1518.1/PB.1518.3/PB.1518.4/PB.1518.5"; gene_id "PIN_chr10:18125984-18135430C"; flanks "18132564-,18132322^"; structure "1^3-,2^4-"; splice_chain "18132483^18132384-,18132472^18132378-"; sources "Undefined,Undefined"; NMorMRNA "null"; degree "4"; dimension "2_2";
PIN_chr10	Undefined	as_event	19639427	19641866	.	-	.	transcript_id "PB.1537.2,PB.1537.3"; gene_id "PIN_chr10:19618533-19641874C"; flanks "19641866[,19639427-"; structure "1^,2^"; splice_chain "19641826^,19641773^"; sources "Undefined,Undefined"; NMorMRNA "null"; degree "4"; dimension "2_2";
PIN_chr10	Undefined	as_event	19619352	19625360	.	-	.	transcript_id "PB.1537.1/PB.1537.2,PB.1537.3"; gene_id "PIN_chr10:19618533-19641874C"; flanks "19625360^,19619352-"; structure "0,1-2^"; splice_chain ",19623656-19623615^"; sources "Undefined,Undefined"; NMorMRNA "null"; degree "4"; dimension "2_2";
PIN_chr10	Undefined	as_event	20155173	20157705	.	-	.	transcript_id "PB.1547.2/PB.1547.3,PB.1547.1/PB.1547.4/PB.1547.6/PB.1547.7"; gene_id "PIN_chr10:20135749-20157834C"; flanks "20157705^,20155173-"; structure "0,1-2^"; splice_chain ",20157015-20157007^"; sources "Undefined,Undefined"; NMorMRNA "null"; degree "4"; dimension "2_2";
PIN_chr10	Undefined	as_event	20139675	20141753	.	-	.	transcript_id "PB.1547.2,PB.1547.1/PB.1547.3/PB.1547.4/PB.1547.6/PB.1547.7"; gene_id "PIN_chr10:20135749-20157834C"; flanks "20141753^,20139675-"; structure "1-2^,3-4^"; splice_chain "20141414-20141298^,20140638-20140522^"; sources "Undefined,Undefined"; NMorMRNA "null"; degree "4"; dimension "2_2";
PIN_chr10	Undefined	as_event	21535772	21539050	.	-	.	transcript_id "PB.1553.9,PB.1553.1/PB.1553.3"; gene_id "PIN_chr10:21522256-21542099C"; flanks "21539050^,21535772^"; structure "1-2^4-,3-"; splice_chain "21538300-21538297^21535893-,21535897-"; sources "Undefined,Undefined"; NMorMRNA "null"; degree "4"; dimension "2_2";
PIN_chr10	Undefined	as_event	21530221	21531945	.	-	.	transcript_id "PB.1553.3,PB.1553.7"; gene_id "PIN_chr10:21522256-21542099C"; flanks "21531945-,21530221^"; structure "1^3-4^5-7^8-,2^6-"; splice_chain "21531819^21530267-21530262^21530248-21530243^21530228-,21531799^21530243-"; sources "Undefined,Undefined"; NMorMRNA "null"; degree "4"; dimension "2_2";
PIN_chr10	Undefined	as_event	21530192	21531945	.	-	.	transcript_id "PB.1553.3,PB.1553.6/PB.1553.9"; gene_id "PIN_chr10:21522256-21542099C"; flanks "21531945-,21530192^"; structure "1^3-4^6-7^8-9^10-,2^5-"; splice_chain "21531819^21530267-21530262^21530248-21530243^21530228-21530221^21530197-,21531799^21530255-"; sources "Undefined,Undefined"; NMorMRNA "null"; degree "4"; dimension "2_2";
PIN_chr10	Undefined	as_event	21528438	21530197	.	-	.	transcript_id "PB.1553.3,PB.1553.7"; gene_id "PIN_chr10:21522256-21542099C"; flanks "21530197-,21528438-"; structure "1^,2^"; splice_chain "21530192^,21530183^"; sources "Undefined,Undefined"; NMorMRNA "null"; degree "4"; dimension "2_2";
PIN_chr10	Undefined	as_event	21528438	21531799	.	-	.	transcript_id "PB.1553.6/PB.1553.9,PB.1553.7"; gene_id "PIN_chr10:21522256-21542099C"; flanks "21531799^,21528438-"; structure "1-5^,2-3^4-6^"; splice_chain "21530255-21530192^,21530243-21530221^21530197-21530183^"; sources "Undefined,Undefined"; NMorMRNA "null"; degree "4"; dimension "2_2";
PIN_chr10	Undefined	as_event	21528303	21530243	.	-	.	transcript_id "PB.1553.1/PB.1553.2/PB.1553.4/PB.1553.5,PB.1553.7"; gene_id "PIN_chr10:21522256-21542099C"; flanks "21530243-,21528303^"; structure "1^5-6^7-,2^3-4^8-"; splice_chain "21530241^21528717-21528717^21528448-,21530221^21530197-21530183^21528438-"; sources "Undefined,Undefined"; NMorMRNA "null"; degree "4"; dimension "2_2";
PIN_chr10	Undefined	as_event	21528303	21531799	.	-	.	transcript_id "PB.1553.6/PB.1553.9,PB.1553.1/PB.1553.2/PB.1553.4/PB.1553.5"; gene_id "PIN_chr10:21522256-21542099C"; flanks "21531799^,21528303^"; structure "1-4^8-,2-3^5-6^7-"; splice_chain "21530255-21530192^21528438-,21530243-21530241^21528717-21528717^21528448-"; sources "Undefined,Undefined"; NMorMRNA "null"; degree "4"; dimension "2_3";
PIN_chr10	Undefined	as_event	21528303	21531945	.	-	.	transcript_id "PB.1553.3,PB.1553.1/PB.1553.2/PB.1553.4/PB.1553.5"; gene_id "PIN_chr10:21522256-21542099C"; flanks "21531945-,21528303^"; structure "1^3-4^5-7^9-10^11-12^16-,2^6-8^13-14^15-"; splice_chain "21531819^21530267-21530262^21530248-21530243^21530228-21530221^21530197-21530192^21528438-,21531799^21530243-21530241^21528717-21528717^21528448-"; sources "Undefined,Undefined"; NMorMRNA "null"…
PIN_chr10	Undefined	as_event	23047605	23058466	.	-	.	transcript_id "PB.1573.1/PB.1573.4,PB.1573.3/PB.1573.5/PB.1573.6"; gene_id "PIN_chr10:23029947-23058815C"; flanks "23058466^,23047605-"; structure "1-2^3-4^5-6^7-8^,9-10^11-12^13-14^15-16^"; splice_chain "23053756-23053586^23052944-23052801^23052232-23052161^23051795-23051680^,23050572-23050402^23049759-23049616^23049056-23048985^23048666-23048551^"; sources "Undefined,Undefined"; NMorMRNA "null"…
PIN_chr10	Undefined	as_event	23301381	23303108	.	-	.	transcript_id "PB.1579.2,PB.1579.1/PB.1579.3"; gene_id "PIN_chr10:23288225-23324626C"; flanks "23303108^,23301381^"; structure "1-2^4-,3-"; splice_chain "23301933-23301931^23301544-,23301547-"; sources "Undefined,Undefined"; NMorMRNA "null"; degree "4"; dimension "2_2";
PIN_chr10	Undefined	as_event	23535759	23538752	.	-	.	transcript_id "PB.1581.2,PB.1581.1"; gene_id "PIN_chr10:23535759-23554323C"; flanks "23538752-,23535759]"; structure "1^4-5^6-,2^3-"; splice_chain "23537761^23537722-23536723^23536695-,23537744^23537724-"; sources "Undefined,Undefined"; NMorMRNA "null"; degree "4"; dimension "2_2";
PIN_chr10	Undefined	as_event	23751944	23753586	.	-	.	transcript_id "PB.1583.1,PB.1583.2"; gene_id "PIN_chr10:23742246-23755899C"; flanks "23753586-,23751944-"; structure "1^,2^"; splice_chain "23753483^,23753456^"; sources "Undefined,Undefined"; NMorMRNA "null"; degree "4"; dimension "2_2";
PIN_chr10	Undefined	as_event	23744505	23747320	.	-	.	transcript_id "PB.1583.1,PB.1583.2"; gene_id "PIN_chr10:23742246-23755899C"; flanks "23747320^,23744505^"; structure "1-2^3-4^5-,6-"; splice_chain "23747065-23745788^23745380-23744820^23744744-,23744558-"; sources "Undefined,Undefined"; NMorMRNA "null"; degree "4"; dimension "2_2";
PIN_chr10	Undefined	as_event	25730392	25732965	.	-	.	transcript_id "PB.1601.2,PB.1601.1"; gene_id "PIN_chr10:25727929-25734385C"; flanks "25732965-,25730392^"; structure "0,1^2-"; splice_chain ",25732796^25731855-"; sources "Undefined,Undefined"; NMorMRNA "null"; degree "4"; dimension "2_2";
PIN_chr10	Undefined	as_event	26589879	26596453	.	-	.	transcript_id "PB.1609.3/PB.1609.4,PB.1609.2"; gene_id "PIN_chr10:26580903-26603139C"; flanks "26596453^,26589879-"; structure "1-2^3-4^5-6^,7-8^9-10^11-12^"; splice_chain "26596045-26595958^26595206-26595121^26594388-26594326^,26593466-26593379^26592413-26592328^26591588-26591526^"; sources "Undefined,Undefined"; NMorMRNA "null"; degree "4"; dimension "2_2";
PIN_chr10	Undefined	as_event	26716340	26718842	.	-	.	transcript_id "PB.1612.2,PB.1612.1/PB.1612.3"; gene_id "PIN_chr10:26714295-26756062C"; flanks "26718842^,26716340-"; structure "0,1-2^"; splice_chain ",26717177-26717155^"; sources "Undefined,Undefined"; NMorMRNA "null"; degree "4"; dimension "2_3";
PIN_chr10	Undefined	as_event	26716340	26718842	.	-	.	transcript_id "PB.1612.4,PB.1612.1/PB.1612.3"; gene_id "PIN_chr10:26714295-26756062C"; flanks "26718842^,26716340-"; structure "1-2^,3-4^"; splice_chain "26717662-26717448^,26717177-26717155^"; sources "Undefined,Undefined"; NMorMRNA "null"; degree "4"; dimension "2_3";
PIN_chr10	Undefined	as_event	26716340	26718842	.	-	.	transcript_id "PB.1612.2,PB.1612.4"; gene_id "PIN_chr10:26714295-26756062C"; flanks "26718842^,26716340-"; structure "0,1-2^"; splice_chain ",26717662-26717448^"; sources "Undefined,Undefined"; NMorMRNA "null"; degree "4"; dimension "2_3";
PIN_chr10	Undefined	as_event	28106820	28107295	.	-	.	transcript_id "PB.1624.1,PB.1624.2"; gene_id "PIN_chr10:28085461-28107295C"; flanks "28107295[,28106820-"; structure "1^,2^"; splice_chain "28107178^,28107174^"; sources "Undefined,Undefined"; NMorMRNA "null"; degree "4"; dimension "2_2";
PIN_chr10	Undefined	as_event	28090417	28091364	.	-	.	transcript_id "PB.1624.2,PB.1624.1"; gene_id "PIN_chr10:28085461-28107295C"; flanks "28091364^,28090417-"; structure "0,1-2^"; splice_chain ",28090631-28090537^"; sources "Undefined,Undefined"; NMorMRNA "null"; degree "4"; dimension "2_2";
PIN_chr10	Undefined	as_event	28088008	28090098	.	-	.	transcript_id "PB.1624.1,PB.1624.2"; gene_id "PIN_chr10:28085461-28107295C"; flanks "28090098^,28088008-"; structure "1-2^,3-4^"; splice_chain "28089887-28089777^,28089720-28089616^"; sources "Undefined,Undefined"; NMorMRNA "null"; degree "4"; dimension "2_2";
PIN_chr10	Undefined	as_event	28087194	28088008	.	-	.	transcript_id "PB.1624.2,PB.1624.1"; gene_id "PIN_chr10:28085461-28107295C"; flanks "28088008-,28087194^"; structure "0,1^2-3^4-"; splice_chain ",28087944^28087609-28087538^28087363-"; sources "Undefined,Undefined"; NMorMRNA "null"; degree "4"; dimension "2_2";
PIN_chr10	Undefined	as_event	29250348	29251374	.	-	.	transcript_id "PB.1638.4,PB.1638.3"; gene_id "PIN_chr10:29225515-29256629C"; flanks "29251374-,29250348-"; structure "1^,2^"; splice_chain "29250970^,29250848^"; sources "Undefined,Undefined"; NMorMRNA "null"; degree "4"; dimension "2_2";
PIN_chr10	Undefined	as_event	29250348	29251850	.	-	.	transcript_id "PB.1638.1,PB.1638.3"; gene_id "PIN_chr10:29225515-29256629C"; flanks "29251850^,29250348-"; structure "0,1-2^"; splice_chain ",29251374-29250848^"; sources "Undefined,Undefined"; NMorMRNA "null"; degree "4"; dimension "2_3";
PIN_chr10	Undefined	as_event	29250348	29251850	.	-	.	transcript_id "PB.1638.1,PB.1638.4"; gene_id "PIN_chr10:29225515-29256629C"; flanks "29251850^,29250348-"; structure "0,1-2^"; splice_chain ",29251374-29250970^"; sources "Undefined,Undefined"; NMorMRNA "null"; degree "4"; dimension "2_3";
PIN_chr10	Undefined	as_event	29999937	30000391	.	-	.	transcript_id "PB.1648.6,PB.1648.2"; gene_id "PIN_chr10:29964760-30000718C"; flanks "30000391^,29999937^"; structure "1-,2-"; splice_chain "30000133-,30000130-"; sources "Undefined,Undefined"; NMorMRNA "null"; degree "4"; dimension "2_2";
PIN_chr10	Undefined	as_event	31004012	31011035	.	-	.	transcript_id "PB.1660.1,PB.1660.2"; gene_id "PIN_chr10:30994515-31012769C"; flanks "31011035^,31004012-"; structure "0,1-2^"; splice_chain ",31010624-31010601^"; sources "Undefined,Undefined"; NMorMRNA "null"; degree "4"; dimension "2_2";
PIN_chr10	Undefined	as_event	33074075	33075581	.	-	.	transcript_id "PB.1686.6,PB.1686.1/PB.1686.11"; gene_id "PIN_chr10:33071420-33144376C"; flanks "33075581-,33074075-"; structure "1^,2^"; splice_chain "33075514^,33075509^"; sources "Undefined,Undefined"; NMorMRNA "null"; degree "4"; dimension "2_2";
PIN_chr10	Undefined	as_event	33074075	33078635	.	-	.	transcript_id "PB.1686.3/PB.1686.5,PB.1686.4"; gene_id "PIN_chr10:33071420-33144376C"; flanks "33078635^,33074075-"; structure "0,1-2^"; splice_chain ",33078145-33078140^"; sources "Undefined,Undefined"; NMorMRNA "null"; degree "4"; dimension "2_4";
PIN_chr10	Undefined	as_event	33074075	33078635	.	-	.	transcript_id "PB.1686.3/PB.1686.5,PB.1686.1/PB.1686.11"; gene_id "PIN_chr10:33071420-33144376C"; flanks "33078635^,33074075-"; structure "0,1-2^"; splice_chain ",33075581-33075509^"; sources "Undefined,Undefined"; NMorMRNA "null"; degree "4"; dimension "2_4";
PIN_chr10	Undefined	as_event	33074075	33078635	.	-	.	transcript_id "PB.1686.3/PB.1686.5,PB.1686.6"; gene_id "PIN_chr10:33071420-33144376C"; flanks "33078635^,33074075-"; structure "0,1-2^"; splice_chain ",33075581-33075514^"; sources "Undefined,Undefined"; NMorMRNA "null"; degree "4"; dimension "2_4";
PIN_chr10	Undefined	as_event	33074075	33078635	.	-	.	transcript_id "PB.1686.4,PB.1686.1/PB.1686.11"; gene_id "PIN_chr10:33071420-33144376C"; flanks "33078635^,33074075-"; structure "1-2^,3-4^"; splice_chain "33078145-33078140^,33075581-33075509^"; sources "Undefined,Undefined"; NMorMRNA "null"; degree "4"; dimension "2_4";
PIN_chr10	Undefined	as_event	33074075	33078635	.	-	.	transcript_id "PB.1686.4,PB.1686.6"; gene_id "PIN_chr10:33071420-33144376C"; flanks "33078635^,33074075-"; structure "1-2^,3-4^"; splice_chain "33078145-33078140^,33075581-33075514^"; sources "Undefined,Undefined"; NMorMRNA "null"; degree "4"; dimension "2_4";
PIN_chr10	Undefined	as_event	33074075	33078732	.	-	.	transcript_id "PB.1686.3/PB.1686.5,PB.1686.8"; gene_id "PIN_chr10:33071420-33144376C"; flanks "33078732-,33074075-"; structure "1^,2^"; splice_chain "33078635^,33078630^"; sources "Undefined,Undefined"; NMorMRNA "null"; degree "4"; dimension "2_5";
PIN_chr10	Undefined	as_event	33074075	33078732	.	-	.	transcript_id "PB.1686.4,PB.1686.8"; gene_id "PIN_chr10:33071420-33144376C"; flanks "33078732-,33074075-"; structure "1^3-4^,2^"; splice_chain "33078635^33078145-33078140^,33078630^"; sources "Undefined,Undefined"; NMorMRNA "null"; degree "4"; dimension "2_5";
PIN_chr10	Undefined	as_event	33074075	33078732	.	-	.	transcript_id "PB.1686.1/PB.1686.11,PB.1686.8"; gene_id "PIN_chr10:33071420-33144376C"; flanks "33078732-,33074075-"; structure "1^3-4^,2^"; splice_chain "33078635^33075581-33075509^,33078630^"; sources "Undefined,Undefined"; NMorMRNA "null"; degree "4"; dimension "2_5";
PIN_chr10	Undefined	as_event	33074075	33078732	.	-	.	transcript_id "PB.1686.6,PB.1686.8"; gene_id "PIN_chr10:33071420-33144376C"; flanks "33078732-,33074075-"; structure "1^3-4^,2^"; splice_chain "33078635^33075581-33075514^,33078630^"; sources "Undefined,Undefined"; NMorMRNA "null"; degree "4"; dimension "2_5";
PIN_chr10	Undefined	as_event	33073797	33075514	.	-	.	transcript_id "PB.1686.10,PB.1686.6"; gene_id "PIN_chr10:33071420-33144376C"; flanks "33075514^,33073797-"; structure "0,1-2^"; splice_chain ",33074075-33074038^"; sources "Undefined,Undefined"; NMorMRNA "null"; degree "4"; dimension "2_2";
PIN_chr10	Undefined	as_event	33073797	33075581	.	-	.	transcript_id "PB.1686.10,PB.1686.1/PB.1686.11"; gene_id "PIN_chr10:33071420-33144376C"; flanks "33075581-,33073797-"; structure "1^,2^3-4^"; splice_chain "33075514^,33075509^33074075-33074038^"; sources "Undefined,Undefined"; NMorMRNA "null"; degree "4"; dimension "2_3";
PIN_chr10	Undefined	as_event	33073797	33078635	.	-	.	transcript_id "PB.1686.12/PB.1686.2,PB.1686.3/PB.1686.5"; gene_id "PIN_chr10:33071420-33144376C"; flanks "33078635^,33073797-"; structure "0,1-2^"; splice_chain ",33074075-33074038^"; sources "Undefined,Undefined"; NMorMRNA "null"; degree "4"; dimension "2_6";
PIN_chr10	Undefined	as_event	33073797	33078635	.	-	.	transcript_id "PB.1686.10,PB.1686.3/PB.1686.5"; gene_id "PIN_chr10:33071420-33144376C"; flanks "33078635^,33073797-"; structure "1-2^,3-4^"; splice_chain "33075581-33075514^,33074075-33074038^"; sources "Undefined,Undefined"; NMorMRNA "null"; degree "4"; dimension "2_6";
PIN_chr10	Undefined	as_event	33073797	33078635	.	-	.	transcript_id "PB.1686.12/PB.1686.2,PB.1686.4"; gene_id "PIN_chr10:33071420-33144376C"; flanks "33078635^,33073797-"; structure "0,1-2^3-4^"; splice_chain ",33078145-33078140^33074075-33074038^"; sources "Undefined,Undefined"; NMorMRNA "null"; degree "4"; dimension "2_6";
PIN_chr10	Undefined	as_event	33073797	33078635	.	-	.	transcript_id "PB.1686.4,PB.1686.10"; gene_id "PIN_chr10:33071420-33144376C"; flanks "33078635^,33073797-"; structure "1-2^5-6^,3-4^"; splice_chain "33078145-33078140^33074075-33074038^,33075581-33075514^"; sources "Undefined,Undefined"; NMorMRNA "null"; degree "4"; dimension "2_6";
PIN_chr10	Undefined	as_event	33073797	33078635	.	-	.	transcript_id "PB.1686.12/PB.1686.2,PB.1686.1/PB.1686.11"; gene_id "PIN_chr10:33071420-33144376C"; flanks "33078635^,33073797-"; structure "0,1-2^3-4^"; splice_chain ",33075581-33075509^33074075-33074038^"; sources "Undefined,Undefined"; NMorMRNA "null"; degree "4"; dimension "2_6";
PIN_chr10	Undefined	as_event	33073797	33078635	.	-	.	transcript_id "PB.1686.12/PB.1686.2,PB.1686.6"; gene_id "PIN_chr10:33071420-33144376C"; flanks "33078635^,33073797-"; structure "0,1-2^3-4^"; splice_chain ",33075581-33075514^33074075-33074038^"; sources "Undefined,Undefined"; NMorMRNA "null"; degree "4"; dimension "2_6";
PIN_chr10	Undefined	as_event	33073797	33078635	.	-	.	transcript_id "PB.1686.12/PB.1686.2,PB.1686.10"; gene_id "PIN_chr10:33071420-33144376C"; flanks "33078635^,33073797-"; structure "0,1-2^"; splice_chain ",33075581-33075514^"; sources "Undefined,Undefined"; NMorMRNA "null"; degree "4"; dimension "2_6";
PIN_chr10	Undefined	as_event	33073797	33078732	.	-	.	transcript_id "PB.1686.12/PB.1686.2,PB.1686.8"; gene_id "PIN_chr10:33071420-33144376C"; flanks "33078732-,33073797-"; structure "1^,2^3-4^"; splice_chain "33078635^,33078630^33074075-33074038^"; sources "Undefined,Undefined"; NMorMRNA "null"; degree "4"; dimension "2_7";
PIN_chr10	Undefined	as_event	33073797	33078732	.	-	.	transcript_id "PB.1686.10,PB.1686.8"; gene_id "PIN_chr10:33071420-33144376C"; flanks "33078732-,33073797-"; structure "1^3-4^,2^5-6^"; splice_chain "33078635^33075581-33075514^,33078630^33074075-33074038^"; sources "Undefined,Undefined"; NMorMRNA "null"; degree "4"; dimension "2_7";
PIN_chr10	Undefined	as_event	34154103	34154286	.	-	.	transcript_id "PB.1706.1,PB.1706.2"; gene_id "PIN_chr10:34151351-34158557C"; flanks "34154286^,34154103^"; structure "1-3^4-,2-"; splice_chain "34154138-34154132^34154108-,34154132-"; sources "Undefined,Undefined"; NMorMRNA "null"; degree "4"; dimension "2_2";
PIN_chr10	Undefined	as_event	34151940	34153130	.	-	.	transcript_id "PB.1706.1,PB.1706.2"; gene_id "PIN_chr10:34151351-34158557C"; flanks "34153130^,34151940^"; structure "1-2^3-,4-"; splice_chain "34152860-34152839^34152258-,34152059-"; sources "Undefined,Undefined"; NMorMRNA "null"; degree "4"; dimension "2_2";
PIN_chr10	Undefined	as_event	38477536	38484630	.	-	.	transcript_id "PB.1747.10/PB.1747.11/PB.1747.7,PB.1747.8/PB.1747.9"; gene_id "PIN_chr10:37801880-38484866C"; flanks "38484630^,38477536-"; structure "0,1-2^3-4^"; splice_chain ",38478856-38478551^38478406-38478218^"; sources "Undefined,Undefined"; NMorMRNA "null"; degree "4"; dimension "2_2";
PIN_chr10	Undefined	as_event	40898194	40910662	.	-	.	transcript_id "PB.1764.1/PB.1764.2,PB.1764.3"; gene_id "PIN_chr10:40888159-40916320C"; flanks "40910662^,40898194^"; structure "1-2^7-8^13-,3-4^5-6^9-10^11-12^14-"; splice_chain "40899194-40899164^40898257-40898257^40898200-,40898315-40898310^40898302-40898290^40898235-40898235^40898210-40898205^40898194-"; sources "Undefined,Undefined"; NMorMRNA "null"; degree "4"; dimension "2_2";
PIN_chr10	Undefined	as_event	40897537	40898156	.	-	.	transcript_id "PB.1764.1/PB.1764.2,PB.1764.3"; gene_id "PIN_chr10:40888159-40916320C"; flanks "40898156-,40897537^"; structure "1^4-,2^3-"; splice_chain "40898142^40897637-,40898137^40897649-"; sources "Undefined,Undefined"; NMorMRNA "null"; degree "4"; dimension "2_2";
PIN_chr10	Undefined	as_event	40895458	40897027	.	-	.	transcript_id "PB.1764.1/PB.1764.2,PB.1764.3"; gene_id "PIN_chr10:40888159-40916320C"; flanks "40897027-,40895458-"; structure "1^,2^"; splice_chain "40896902^,40896890^"; sources "Undefined,Undefined"; NMorMRNA "null"; degree "4"; dimension "2_2";
PIN_chr10	Undefined	as_event	41724038	41725427	.	-	.	transcript_id "PB.1772.1,PB.1772.2/PB.1772.3"; gene_id "PIN_chr10:41720214-41735784C"; flanks "41725427^,41724038-"; structure "0,1-2^"; splice_chain ",41724556-41724467^"; sources "Undefined,Undefined"; NMorMRNA "null"; degree "4"; dimension "2_2";
PIN_chr10	Undefined	as_event	41872096	41877920	.	-	.	transcript_id "PB.1774.2,PB.1774.1"; gene_id "PIN_chr10:41861449-41890637C"; flanks "41877920-,41872096^"; structure "1^3-4^5-,2^6-"; splice_chain "41877800^41876755-41876696^41872368-,41877799^41872283-"; sources "Undefined,Undefined"; NMorMRNA "null"; degree "4"; dimension "2_2";
PIN_chr10	Undefined	as_event	41862449	41864297	.	-	.	transcript_id "PB.1774.1,PB.1774.2"; gene_id "PIN_chr10:41861449-41890637C"; flanks "41864297-,41862449^"; structure "1^3-,2^4-"; splice_chain "41864162^41863925-,41864158^41863922-"; sources "Undefined,Undefined"; NMorMRNA "null"; degree "4"; dimension "2_2";
PIN_chr10	Undefined	as_event	41997706	42000538	.	-	.	transcript_id "PB.1775.1,PB.1775.2"; gene_id "PIN_chr10:41989046-42017633C"; flanks "42000538^,41997706-"; structure "0,1-2^"; splice_chain ",42000338-42000315^"; sources "Undefined,Undefined"; NMorMRNA "null"; degree "4"; dimension "2_2";
PIN_chr10	Undefined	as_event	43968238	43969291	.	-	.	transcript_id "PB.1794.1,PB.1794.2"; gene_id "PIN_chr10:43964531-43992644C"; flanks "43969291-,43968238-"; structure "1^3-4^,2^"; splice_chain "43969173^43969044-43969006^,43969134^"; sources "Undefined,Undefined"; NMorMRNA "null"; degree "4"; dimension "2_2";
PIN_chr10	Undefined	as_event	44634076	44634659	.	-	.	transcript_id "PB.1806.2,PB.1806.1"; gene_id "PIN_chr10:44584982-44644166C"; flanks "44634659-,44634076-"; structure "1^,2^"; splice_chain "44634497^,44634440^"; sources "Undefined,Undefined"; NMorMRNA "null"; degree "4"; dimension "2_2";
PIN_chr10	Undefined	as_event	44584982	44587640	.	-	.	transcript_id "PB.1806.2,PB.1806.1"; gene_id "PIN_chr10:44584982-44644166C"; flanks "44587640^,44584982]"; structure "1-2^3-4^7-,5-6^8-"; splice_chain "44586004-44585993^44585985-44585980^44585688-,44585840-44585835^44585677-"; sources "Undefined,Undefined"; NMorMRNA "null"; degree "4"; dimension "2_2";
PIN_chr10	Undefined	as_event	45991169	45995016	.	-	.	transcript_id "PB.1817.1,PB.1817.2"; gene_id "PIN_chr10:45984345-45999763C"; flanks "45995016^,45991169^"; structure "1-2^6-,3-4^5-"; splice_chain "45993873-45993823^45991257-,45993724-45993683^45991264-"; sources "Undefined,Undefined"; NMorMRNA "null"; degree "4"; dimension "2_2";
PIN_chr10	Undefined	as_event	46793415	46793632	.	-	.	transcript_id "PB.1826.3,PB.1826.14"; gene_id "PIN_chr10:46741357-46809405C"; flanks "46793632-,46793415^"; structure "1^3-,2^4-"; splice_chain "46793608^46793444-,46793606^46793442-"; sources "Undefined,Undefined"; NMorMRNA "null"; degree "4"; dimension "2_2";
PIN_chr10	Undefined	as_event	46790565	46793442	.	-	.	transcript_id "PB.1826.1/PB.1826.11/PB.1826.12/PB.1826.13/PB.1826.15/PB.1826.2/PB.1826.4/PB.1826.6/PB.1826.8/PB.1826.9,PB.1826.5"; gene_id "PIN_chr10:46741357-46809405C"; flanks "46793442-,46790565-"; structure "1^,2^3-4^"; splice_chain "46793435^,46793416^46793269-46793217^"; sources "Undefined,Undefined"; NMorMRNA "null"; degree "4"; dimension "2_2";
PIN_chr10	Undefined	as_event	46790559	46793442	.	-	.	transcript_id "PB.1826.10,PB.1826.14"; gene_id "PIN_chr10:46741357-46809405C"; flanks "46793442-,46790559-"; structure "1^3-4^,2^"; splice_chain "46793416^46793386-46793381^,46793415^"; sources "Undefined,Undefined"; NMorMRNA "null"; degree "4"; dimension "2_2";
PIN_chr10	Undefined	as_event	46790559	46793632	.	-	.	transcript_id "PB.1826.3,PB.1826.10"; gene_id "PIN_chr10:46741357-46809405C"; flanks "46793632-,46790559-"; structure "1^3-6^,2^4-5^7-8^"; splice_chain "46793608^46793444-46793415^,46793606^46793442-46793416^46793386-46793381^"; sources "Undefined,Undefined"; NMorMRNA "null"; degree "4"; dimension "2_3";
PIN_chr10	Undefined	as_event	46790525	46790565	.	-	.	transcript_id "PB.1826.5,PB.1826.1/PB.1826.11/PB.1826.12/PB.1826.13/PB.1826.15/PB.1826.2/PB.1826.4/PB.1826.6/PB.1826.8/PB.1826.9"; gene_id "PIN_chr10:46741357-46809405C"; flanks "46790565-,46790525^"; structure "0,1^2-"; splice_chain ",46790560^46790552-"; sources "Undefined,Undefined"; NMorMRNA "null"; degree "4"; dimension "2_2";
PIN_chr10	Undefined	as_event	46790525	46793416	.	-	.	transcript_id "PB.1826.10,PB.1826.5"; gene_id "PIN_chr10:46741357-46809405C"; flanks "46793416^,46790525^"; structure "1-2^6-,3-4^5-"; splice_chain "46793386-46793381^46790559-,46793269-46793217^46790565-"; sources "Undefined,Undefined"; NMorMRNA "null"; degree "4"; dimension "2_2";
PIN_chr10	Undefined	as_event	46790525	46793442	.	-	.	transcript_id "PB.1826.1/PB.1826.11/PB.1826.12/PB.1826.13/PB.1826.15/PB.1826.2/PB.1826.4/PB.1826.6/PB.1826.8/PB.1826.9,PB.1826.14"; gene_id "PIN_chr10:46741357-46809405C"; flanks "46793442-,46790525^"; structure "1^3-4^6-,2^5-"; splice_chain "46793435^46790565-46790560^46790552-,46793415^46790559-"; sources "Undefined,Undefined"; NMorMRNA "null"; degree "4"; dimension "2_4";
PIN_chr10	Undefined	as_event	46790525	46793442	.	-	.	transcript_id "PB.1826.5,PB.1826.14"; gene_id "PIN_chr10:46741357-46809405C"; flanks "46793442-,46790525^"; structure "1^3-4^5-,2^6-"; splice_chain "46793416^46793269-46793217^46790565-,46793415^46790559-"; sources "Undefined,Undefined"; NMorMRNA "null"; degree "4"; dimension "2_4";
PIN_chr10	Undefined	as_event	46790525	46793442	.	-	.	transcript_id "PB.1826.1/PB.1826.11/PB.1826.12/PB.1826.13/PB.1826.15/PB.1826.2/PB.1826.4/PB.1826.6/PB.1826.8/PB.1826.9,PB.1826.10"; gene_id "PIN_chr10:46741357-46809405C"; flanks "46793442-,46790525^"; structure "1^5-6^8-,2^3-4^7-"; splice_chain "46793435^46790565-46790560^46790552-,46793416^46793386-46793381^46790559-"; sources "Undefined,Undefined"; NMorMRNA "null"; degree "4"; dimension "2_4";
PIN_chr10	Undefined	as_event	46790525	46793632	.	-	.	transcript_id "PB.1826.3,PB.1826.1/PB.1826.11/PB.1826.12/PB.1826.13/PB.1826.15/PB.1826.2/PB.1826.4/PB.1826.6/PB.1826.8/PB.1826.9"; gene_id "PIN_chr10:46741357-46809405C"; flanks "46793632-,46790525^"; structure "1^3-6^9-,2^4-5^7-8^10-"; splice_chain "46793608^46793444-46793415^46790559-,46793606^46793442-46793435^46790565-46790560^46790552-"; sources "Undefined,Undefined"; NMorMRNA "null"; degree…
PIN_chr10	Undefined	as_event	46790525	46793632	.	-	.	transcript_id "PB.1826.3,PB.1826.5"; gene_id "PIN_chr10:46741357-46809405C"; flanks "46793632-,46790525^"; structure "1^3-6^10-,2^4-5^7-8^9-"; splice_chain "46793608^46793444-46793415^46790559-,46793606^46793442-46793416^46793269-46793217^46790565-"; sources "Undefined,Undefined"; NMorMRNA "null"; degree "4"; dimension "2_5";
PIN_chr10	Undefined	as_event	46787064	46787991	.	-	.	transcript_id "PB.1826.15,PB.1826.14"; gene_id "PIN_chr10:46741357-46809405C"; flanks "46787991-,46787064^"; structure "0,1^2-3^4-"; splice_chain ",46787974^46787518-46787474^46787117-"; sources "Undefined,Undefined"; NMorMRNA "null"; degree "4"; dimension "2_2";
PIN_chr10	Undefined	as_event	46785689	46786510	.	-	.	transcript_id "PB.1826.14,PB.1826.15"; gene_id "PIN_chr10:46741357-46809405C"; flanks "46786510-,46785689^"; structure "1^3-4^6-,2^5-"; splice_chain "46786484^46786122-46786114^46785769-,46786482^46785770-"; sources "Undefined,Undefined"; NMorMRNA "null"; degree "4"; dimension "2_2";
PIN_chr10	Undefined	as_event	46777222	46779463	.	-	.	transcript_id "PB.1826.15,PB.1826.14"; gene_id "PIN_chr10:46741357-46809405C"; flanks "46779463-,46777222^"; structure "1^4-,2^3-"; splice_chain "46779437^46777275-,46779435^46777277-"; sources "Undefined,Undefined"; NMorMRNA "null"; degree "4"; dimension "2_2";
PIN_chr10	Undefined	as_event	46770614	46771365	.	-	.	transcript_id "PB.1826.11/PB.1826.3/PB.1826.8,PB.1826.1/PB.1826.10/PB.1826.12/PB.1826.13/PB.1826.2/PB.1826.4/PB.1826.5/PB.1826.6/PB.1826.9"; gene_id "PIN_chr10:46741357-46809405C"; flanks "46771365^,46770614-"; structure "0,1-2^"; splice_chain ",46770858-46770832^"; sources "Undefined,Undefined"; NMorMRNA "null"; degree "4"; dimension "2_2";
PIN_chr10	Undefined	as_event	46746332	46746735	.	-	.	transcript_id "PB.1826.1/PB.1826.2/PB.1826.3,PB.1826.4"; gene_id "PIN_chr10:46741357-46809405C"; flanks "46746735^,46746332^"; structure "1-,2-"; splice_chain "46746349-,46746337-"; sources "Undefined,Undefined"; NMorMRNA "null"; degree "4"; dimension "2_2";
PIN_chr10	Undefined	as_event	46745257	46745947	.	-	.	transcript_id "PB.1826.6,PB.1826.5/PB.1826.8"; gene_id "PIN_chr10:46741357-46809405C"; flanks "46745947-,46745257-"; structure "1^,2^"; splice_chain "46745390^,46745324^"; sources "Undefined,Undefined"; NMorMRNA "null"; degree "4"; dimension "2_2";
PIN_chr10	Undefined	as_event	46744392	46745947	.	-	.	transcript_id "PB.1826.7,PB.1826.8"; gene_id "PIN_chr10:46741357-46809405C"; flanks "46745947-,46744392]"; structure "1^3-,2^4-"; splice_chain "46745400^46745268-,46745324^46745257-"; sources "Undefined,Undefined"; NMorMRNA "null"; degree "4"; dimension "2_2";
PIN_chr10	Undefined	as_event	46741813	46742740	.	-	.	transcript_id "PB.1826.1,PB.1826.2/PB.1826.3/PB.1826.4"; gene_id "PIN_chr10:46741357-46809405C"; flanks "46742740-,46741813-"; structure "1^,2^"; splice_chain "46742624^,46742368^"; sources "Undefined,Undefined"; NMorMRNA "null"; degree "4"; dimension "2_2";
PIN_chr10	Undefined	as_event	49033548	49045063	.	-	.	transcript_id "PB.1854.1/PB.1854.2,PB.1854.3"; gene_id "PIN_chr10:49026261-49384750C"; flanks "49045063^,49033548^"; structure "1-2^3-,4-"; splice_chain "49033952-49033897^49033676-,49033657-"; sources "Undefined,Undefined"; NMorMRNA "null"; degree "4"; dimension "2_2";
PIN_chr10	Undefined	as_event	51188156	51192840	.	-	.	transcript_id "PB.1869.1,PB.1869.2"; gene_id "PIN_chr10:51185502-51199113C"; flanks "51192840^,51188156-"; structure "1-2^5-6^7-8^9-10^,3-4^"; splice_chain "51190941-51190848^51190185-51190159^51190105-51190019^51189412-51189368^,51190792-51190698^"; sources "Undefined,Undefined"; NMorMRNA "null"; degree "4"; dimension "2_2";
PIN_chr10	Undefined	as_event	51661315	51665305	.	-	.	transcript_id "PB.1877.2/PB.1877.4,PB.1877.1"; gene_id "PIN_chr10:51636566-51671740C"; flanks "51665305-,51661315^"; structure "1^10-,2^3-4^5-6^7-8^9-"; splice_chain "51665115^51661515-,51665090^51663441-51663436^51662508-51662443^51661983-51661850^51661517-"; sources "Undefined,Undefined"; NMorMRNA "null"; degree "4"; dimension "2_2";
PIN_chr10	Undefined	as_event	52351804	52358604	.	-	.	transcript_id "PB.1886.2/PB.1886.3,PB.1886.4"; gene_id "PIN_chr10:52348214-52366571C"; flanks "52358604-,52351804-"; structure "1^3-4^,2^"; splice_chain "52358482^52357129-52357100^,52358478^"; sources "Undefined,Undefined"; NMorMRNA "null"; degree "4"; dimension "2_2";
PIN_chr10	Undefined	as_event	53003364	53011037	.	-	.	transcript_id "PB.1894.2,PB.1894.1"; gene_id "PIN_chr10:53001771-53021696C"; flanks "53011037-,53003364-"; structure "1^5-7^9-10^,2^3-4^6-8^"; splice_chain "53010896^53010775-53010743^53003621-53003615^,53010884^53010794-53010790^53010743-53010729^"; sources "Undefined,Undefined"; NMorMRNA "null"; degree "4"; dimension "2_2";
PIN_chr10	Undefined	as_event	53303106	53311011	.	-	.	transcript_id "PB.1899.1,PB.1899.2/PB.1899.3"; gene_id "PIN_chr10:53293753-53320727C"; flanks "53311011^,53303106-"; structure "0,1-2^"; splice_chain ",53306817-53306728^"; sources "Undefined,Undefined"; NMorMRNA "null"; degree "4"; dimension "2_2";
PIN_chr10	Undefined	as_event	53899926	53904757	.	-	.	transcript_id "PB.1908.1,PB.1908.2"; gene_id "PIN_chr10:53887041-53908892C"; flanks "53904757^,53899926^"; structure "1-2^5-6^7-8^9-10^13-,3-4^11-12^14-"; splice_chain "53904737-53904650^53902083-53902083^53902010-53902010^53901989-53901984^53899987-,53902394-53902340^53900904-53900880^53899986-"; sources "Undefined,Undefined"; NMorMRNA "null"; degree "4"; dimension "2_2";
PIN_chr10	Undefined	as_event	54533666	54535715	.	-	.	transcript_id "PB.1913.3/PB.1913.5/PB.1913.6,PB.1913.4"; gene_id "PIN_chr10:54491406-54536031C"; flanks "54535715^,54533666-"; structure "0,1-2^"; splice_chain ",54534802-54534681^"; sources "Undefined,Undefined"; NMorMRNA "null"; degree "4"; dimension "2_2";
PIN_chr10	Undefined	as_event	55529233	55533258	.	-	.	transcript_id "PB.1922.1,PB.1922.2"; gene_id "PIN_chr10:55524701-55538584C"; flanks "55533258^,55529233-"; structure "0,1-2^"; splice_chain ",55531239-55531156^"; sources "Undefined,Undefined"; NMorMRNA "null"; degree "4"; dimension "2_2";
PIN_chr10	Undefined	as_event	56140043	56140739	.	-	.	transcript_id "PB.1929.1/PB.1929.3,PB.1929.2/PB.1929.4"; gene_id "PIN_chr10:56132738-56156758C"; flanks "56140739-,56140043^"; structure "1^3-,2^4-"; splice_chain "56140495^56140439-,56140485^56140432-"; sources "Undefined,Undefined"; NMorMRNA "null"; degree "4"; dimension "2_2";
PIN_chr10	Undefined	as_event	57808430	57811977	.	-	.	transcript_id "PB.1944.2,PB.1944.1"; gene_id "PIN_chr10:57802206-57816109C"; flanks "57811977^,57808430-"; structure "1-3^,2-4^"; splice_chain "57809255-57809245^,57809252-57809237^"; sources "Undefined,Undefined"; NMorMRNA "null"; degree "4"; dimension "2_2";
PIN_chr10	Undefined	as_event	57970107	57975078	.	-	.	transcript_id "PB.1946.2,PB.1946.1/PB.1946.3"; gene_id "PIN_chr10:57958247-57979859C"; flanks "57975078^,57970107-"; structure "0,1-2^"; splice_chain ",57974280-57974110^"; sources "Undefined,Undefined"; NMorMRNA "null"; degree "4"; dimension "2_2";
PIN_chr10	Undefined	as_event	57958247	57961752	.	-	.	transcript_id "PB.1946.2,PB.1946.1"; gene_id "PIN_chr10:57958247-57979859C"; flanks "57961752-,57958247]"; structure "1^3-,2^4-"; splice_chain "57958552^57958499-,57958538^57958486-"; sources "Undefined,Undefined"; NMorMRNA "null"; degree "4"; dimension "2_2";
PIN_chr10	Undefined	as_event	58062516	58073692	.	-	.	transcript_id "PB.1947.1/PB.1947.2,PB.1947.3/PB.1947.4"; gene_id "PIN_chr10:57994385-58073885C"; flanks "58073692^,58062516-"; structure "1-2^,3-4^"; splice_chain "58068315-58068138^,58068095-58068002^"; sources "Undefined,Undefined"; NMorMRNA "null"; degree "4"; dimension "2_2";
PIN_chr10	Undefined	as_event	58053164	58053813	.	-	.	transcript_id "PB.1947.1/PB.1947.2/PB.1947.4,PB.1947.3"; gene_id "PIN_chr10:57994385-58073885C"; flanks "58053813-,58053164-"; structure "1^,2^"; splice_chain "58053762^,58053714^"; sources "Undefined,Undefined"; NMorMRNA "null"; degree "4"; dimension "2_2";
PIN_chr10	Undefined	as_event	58041450	58043036	.	-	.	transcript_id "PB.1947.1/PB.1947.4,PB.1947.2/PB.1947.3"; gene_id "PIN_chr10:57994385-58073885C"; flanks "58043036-,58041450-"; structure "1^,2^"; splice_chain "58042897^,58042807^"; sources "Undefined,Undefined"; NMorMRNA "null"; degree "4"; dimension "2_2";
PIN_chr10	Undefined	as_event	58036915	58040460	.	-	.	transcript_id "PB.1947.2/PB.1947.3/PB.1947.4,PB.1947.1"; gene_id "PIN_chr10:57994385-58073885C"; flanks "58040460^,58036915^"; structure "1-2^3-4^5-6^8-,7-"; splice_chain "58037324-58037318^58037265-58037260^58037234-58037229^58036915-,58036931-"; sources "Undefined,Undefined"; NMorMRNA "null"; degree "4"; dimension "2_2";
PIN_chr10	Undefined	as_event	58031781	58033021	.	-	.	transcript_id "PB.1947.1,PB.1947.2/PB.1947.3/PB.1947.4"; gene_id "PIN_chr10:57994385-58073885C"; flanks "58033021^,58031781^"; structure "1-2^4-,3-"; splice_chain "58032321-58032219^58031823-,58031926-"; sources "Undefined,Undefined"; NMorMRNA "null"; degree "4"; dimension "2_2";
PIN_chr10	Undefined	as_event	57996283	58028848	.	-	.	transcript_id "PB.1947.3,PB.1947.4"; gene_id "PIN_chr10:57994385-58073885C"; flanks "58028848^,57996283^"; structure "1-,2-"; splice_chain "57996581-,57996580-"; sources "Undefined,Undefined"; NMorMRNA "null"; degree "4"; dimension "2_2";
PIN_chr10	Undefined	as_event	57996140	58029087	.	-	.	transcript_id "PB.1947.2,PB.1947.1"; gene_id "PIN_chr10:57994385-58073885C"; flanks "58029087-,57996140-"; structure "1^,2^"; splice_chain "58028557^,58028551^"; sources "Undefined,Undefined"; NMorMRNA "null"; degree "4"; dimension "2_2";
PIN_chr10	Undefined	as_event	57994391	58030093	.	-	.	transcript_id "PB.1947.2,PB.1947.3"; gene_id "PIN_chr10:57994385-58073885C"; flanks "58030093-,57994391]"; structure "1^3-6^9-,2^4-5^7-8^10-"; splice_chain "58029320^58029087-58028557^57996140-,58029284^58029052-58028848^57996581-57996283^57996134-"; sources "Undefined,Undefined"; NMorMRNA "null"; degree "4"; dimension "2_3";
PIN_chr10	Undefined	as_event	57994391	58030093	.	-	.	transcript_id "PB.1947.2,PB.1947.4"; gene_id "PIN_chr10:57994385-58073885C"; flanks "58030093-,57994391]"; structure "1^3-6^9-,2^4-5^7-8^10-"; splice_chain "58029320^58029087-58028557^57996140-,58029284^58029052-58028848^57996580-57996283^57996134-"; sources "Undefined,Undefined"; NMorMRNA "null"; degree "4"; dimension "2_3";
PIN_chr10	Undefined	as_event	59113095	59121687	.	-	.	transcript_id "PB.1955.1,PB.1955.2"; gene_id "PIN_chr10:59106724-59125388C"; flanks "59121687^,59113095-"; structure "1-2^3-4^5-6^7-8^9-10^11-12^13-14^,15-16^17-18^19-20^21-22^23-24^25-26^27-28^"; splice_chain "59121280-59121181^59120897-59120774^59120561-59120506^59120043-59119952^59119653-59119605^59117979-59117812^59117518-59117403^,59116952-59116853^59116587-59116464^59116256-59116201^5911550…
PIN_chr10	Undefined	as_event	59107061	59110666	.	-	.	transcript_id "PB.1955.1,PB.1955.2"; gene_id "PIN_chr10:59106724-59125388C"; flanks "59110666-,59107061^"; structure "1^3-4^6-7^8-9^10-,2^5-"; splice_chain "59109871^59109770-59109700^59109589-59108706^59108669-59107229^59107118-,59109771^59109695-"; sources "Undefined,Undefined"; NMorMRNA "null"; degree "4"; dimension "2_2";
PIN_chr10	Undefined	as_event	60666078	60673633	.	-	.	transcript_id "PB.1978.2,PB.1978.1"; gene_id "PIN_chr10:60656738-60674044C"; flanks "60673633^,60666078^"; structure "1-2^3-,4-"; splice_chain "60667223-60667102^60666509-,60666191-"; sources "Undefined,Undefined"; NMorMRNA "null"; degree "4"; dimension "2_2";
PIN_chr10	Undefined	as_event	61197927	61198360	.	-	.	transcript_id "PB.1984.1,PB.1984.2"; gene_id "PIN_chr10:61197927-61207860C"; flanks "61198360-,61197927]"; structure "0,1^2-"; splice_chain ",61198162^61198150-"; sources "Undefined,Undefined"; NMorMRNA "null"; degree "4"; dimension "2_2";
PIN_chr10	Undefined	as_event	61273088	61277310	.	-	.	transcript_id "PB.1986.3,PB.1986.2"; gene_id "PIN_chr10:61270773-61283037C"; flanks "61277310-,61273088^"; structure "1^13-,2^3-4^5-6^7-8^9-10^11-12^14-15^16-"; splice_chain "61277234^61273166-,61277229^61273473-61273473^61273450-61273445^61273408-61273395^61273366-61273361^61273195-61273195^61273126-61273117^61273107-"; sources "Undefined,Undefined"; NMorMRNA "null"; degree "4"; dimension "2_2";
PIN_chr10	Undefined	as_event	61270790	61277234	.	-	.	transcript_id "PB.1986.4,PB.1986.3"; gene_id "PIN_chr10:61270773-61283037C"; flanks "61277234^,61270790]"; structure "1-2^3-4^9-10^11-12^13-14^15-,5-6^7-8^16-"; splice_chain "61276266-61276265^61273639-61273580^61271475-61271467^61271450-61271445^61271428-61271387^61271380-,61273166-61273088^61271617-61271576^61271344-"; sources "Undefined,Undefined"; NMorMRNA "null"; degree "4"; dimension "2_2";
PIN_chr10	Undefined	as_event	61871323	61872179	.	-	.	transcript_id "PB.1993.1,PB.1993.2"; gene_id "PIN_chr10:61864768-61883659C"; flanks "61872179-,61871323^"; structure "0,1^2-"; splice_chain ",61871888^61871872-"; sources "Undefined,Undefined"; NMorMRNA "null"; degree "4"; dimension "2_2";
PIN_chr10	Undefined	as_event	62293853	62305071	.	-	.	transcript_id "PB.1996.1,PB.1996.2"; gene_id "PIN_chr10:62289837-62311253C"; flanks "62305071^,62293853^"; structure "1-2^3-4^6-,5-"; splice_chain "62304822-62304793^62302117-62302100^62293907-,62293924-"; sources "Undefined,Undefined"; NMorMRNA "null"; degree "4"; dimension "2_2";
PIN_chr10	Undefined	as_event	62454071	62454920	.	-	.	transcript_id "PB.1998.4,PB.1998.1/PB.1998.3"; gene_id "PIN_chr10:62447259-62460895C"; flanks "62454920-,62454071^"; structure "0,1^2-3^4-"; splice_chain ",62454832^62454596-62454278^62454156-"; sources "Undefined,Undefined"; NMorMRNA "null"; degree "4"; dimension "2_2";
PIN_chr10	Undefined	as_event	62666254	62669806	.	-	.	transcript_id "PB.2001.2,PB.2001.1/PB.2001.3"; gene_id "PIN_chr10:62661525-62687486C"; flanks "62669806^,62666254-"; structure "0,1-2^"; splice_chain ",62667939-62667853^"; sources "Undefined,Undefined"; NMorMRNA "null"; degree "4"; dimension "2_2";
PIN_chr10	Undefined	as_event	63783102	63783473	.	-	.	transcript_id "PB.2016.2,PB.2016.1"; gene_id "PIN_chr10:63773645-63800547C"; flanks "63783473-,63783102-"; structure "1^,2^"; splice_chain "63783380^,63783376^"; sources "Undefined,Undefined"; NMorMRNA "null"; degree "4"; dimension "2_2";
PIN_chr10	Undefined	as_event	63774021	63774609	.	-	.	transcript_id "PB.2016.1,PB.2016.2"; gene_id "PIN_chr10:63773645-63800547C"; flanks "63774609-,63774021-"; structure "1^,2^"; splice_chain "63774356^,63774092^"; sources "Undefined,Undefined"; NMorMRNA "null"; degree "4"; dimension "2_2";
PIN_chr10	Undefined	as_event	64001576	64003195	.	-	.	transcript_id "PB.2020.2,PB.2020.1"; gene_id "PIN_chr10:63998698-64003270C"; flanks "64003195^,64001576^"; structure "1-2^3-,4-"; splice_chain "64001816-64001811^64001801-,64001765-"; sources "Undefined,Undefined"; NMorMRNA "null"; degree "4"; dimension "2_3";
PIN_chr10	Undefined	as_event	64001576	64003195	.	-	.	transcript_id "PB.2020.3,PB.2020.1"; gene_id "PIN_chr10:63998698-64003270C"; flanks "64003195^,64001576^"; structure "1-,2-"; splice_chain "64001860-,64001765-"; sources "Undefined,Undefined"; NMorMRNA "null"; degree "4"; dimension "2_3";
PIN_chr10	Undefined	as_event	64001576	64003195	.	-	.	transcript_id "PB.2020.3,PB.2020.2"; gene_id "PIN_chr10:63998698-64003270C"; flanks "64003195^,64001576^"; structure "1-,2-3^4-"; splice_chain "64001860-,64001816-64001811^64001801-"; sources "Undefined,Undefined"; NMorMRNA "null"; degree "4"; dimension "2_3";
PIN_chr10	Undefined	as_event	65748748	65750071	.	-	.	transcript_id "PB.2036.2,PB.2036.1"; gene_id "PIN_chr10:65748624-65770859C"; flanks "65750071^,65748748-"; structure "0,1-2^"; splice_chain ",65749407-65749373^"; sources "Undefined,Undefined"; NMorMRNA "null"; degree "4"; dimension "2_2";
PIN_chr10	Undefined	as_event	66029313	66071153	.	-	.	transcript_id "PB.2040.3,PB.2040.2"; gene_id "PIN_chr10:66023866-66075970C"; flanks "66071153-,66029313-"; structure "1^3-4^,2^"; splice_chain "66070932^66069116-66068868^,66070683^"; sources "Undefined,Undefined"; NMorMRNA "null"; degree "4"; dimension "2_2";
PIN_chr10	Undefined	as_event	66138508	66140471	.	-	.	transcript_id "PB.2041.3,PB.2041.1/PB.2041.2/PB.2041.4"; gene_id "PIN_chr10:66132103-66162441C"; flanks "66140471-,66138508-"; structure "1^3-4^,2^"; splice_chain "66140398^66139294-66139221^,66140324^"; sources "Undefined,Undefined"; NMorMRNA "null"; degree "4"; dimension "2_2";
PIN_chr10	Undefined	as_event	66565814	66572160	.	-	.	transcript_id "PB.2048.1,PB.2048.3"; gene_id "PIN_chr10:66563871-66580000C"; flanks "66572160^,66565814-"; structure "0,1-2^"; splice_chain ",66569294-66569261^"; sources "Undefined,Undefined"; NMorMRNA "null"; degree "4"; dimension "2_2";
PIN_chr10	Undefined	as_event	66565814	66574334	.	-	.	transcript_id "PB.2048.1,PB.2048.2"; gene_id "PIN_chr10:66563871-66580000C"; flanks "66574334-,66565814-"; structure "1^,2^"; splice_chain "66572160^,66572060^"; sources "Undefined,Undefined"; NMorMRNA "null"; degree "4"; dimension "2_3";
PIN_chr10	Undefined	as_event	66565814	66574334	.	-	.	transcript_id "PB.2048.3,PB.2048.2"; gene_id "PIN_chr10:66563871-66580000C"; flanks "66574334-,66565814-"; structure "1^3-4^,2^"; splice_chain "66572160^66569294-66569261^,66572060^"; sources "Undefined,Undefined"; NMorMRNA "null"; degree "4"; dimension "2_3";
PIN_chr10	Undefined	as_event	66611641	66613421	.	-	.	transcript_id "PB.2049.2,PB.2049.3"; gene_id "PIN_chr10:66607881-66622181C"; flanks "66613421^,66611641-"; structure "1-2^,3-4^"; splice_chain "66612931-66612926^,66612852-66612841^"; sources "Undefined,Undefined"; NMorMRNA "null"; degree "4"; dimension "2_2";
PIN_chr10	Undefined	as_event	66611641	66614602	.	-	.	transcript_id "PB.2049.2,PB.2049.1"; gene_id "PIN_chr10:66607881-66622181C"; flanks "66614602-,66611641-"; structure "1^3-4^,2^"; splice_chain "66613421^66612931-66612926^,66613417^"; sources "Undefined,Undefined"; NMorMRNA "null"; degree "4"; dimension "2_3";
PIN_chr10	Undefined	as_event	66611641	66614602	.	-	.	transcript_id "PB.2049.3,PB.2049.1"; gene_id "PIN_chr10:66607881-66622181C"; flanks "66614602-,66611641-"; structure "1^3-4^,2^"; splice_chain "66613421^66612852-66612841^,66613417^"; sources "Undefined,Undefined"; NMorMRNA "null"; degree "4"; dimension "2_3";
PIN_chr10	Undefined	as_event	68112751	68112973	.	-	.	transcript_id "PB.2066.2,PB.2066.1"; gene_id "PIN_chr10:68108506-68138069C"; flanks "68112973-,68112751^"; structure "1^3-,2^4-"; splice_chain "68112914^68112842-,68112906^68112834-"; sources "Undefined,Undefined"; NMorMRNA "null"; degree "4"; dimension "2_2";
PIN_chr10	Undefined	as_event	68143620	68159516	.	-	.	transcript_id "PB.2067.1/PB.2067.4,PB.2067.2/PB.2067.3"; gene_id "PIN_chr10:68141432-68167711C"; flanks "68159516^,68143620-"; structure "0,1-2^"; splice_chain ",68144038-68143777^"; sources "Undefined,Undefined"; NMorMRNA "null"; degree "4"; dimension "2_2";
PIN_chr10	Undefined	as_event	68747434	68748098	.	-	.	transcript_id "PB.2077.2,PB.2077.1"; gene_id "PIN_chr10:68736816-68757409C"; flanks "68748098^,68747434-"; structure "0,1-2^"; splice_chain ",68747820-68747806^"; sources "Undefined,Undefined"; NMorMRNA "null"; degree "4"; dimension "2_2";
PIN_chr10	Undefined	as_event	70667316	70669597	.	-	.	transcript_id "PB.2096.2,PB.2096.1"; gene_id "PIN_chr10:70667230-70672205C"; flanks "70669597-,70667316^"; structure "1^3-,2^4-"; splice_chain "70668900^70668800-,70668868^70668754-"; sources "Undefined,Undefined"; NMorMRNA "null"; degree "4"; dimension "2_2";
PIN_chr10	Undefined	as_event	72062013	72062701	.	-	.	transcript_id "PB.2114.1,PB.2114.2"; gene_id "PIN_chr10:72053111-72062701C"; flanks "72062701[,72062013^"; structure "1^3-,2^4-"; splice_chain "72062641^72062302-,72062608^72062300-"; sources "Undefined,Undefined"; NMorMRNA "null"; degree "4"; dimension "2_2";
PIN_chr10	Undefined	as_event	73063098	73069082	.	-	.	transcript_id "PB.2120.2/PB.2120.6,PB.2120.3/PB.2120.4"; gene_id "PIN_chr10:73053044-73069357C"; flanks "73069082^,73063098^"; structure "1-2^3-4^5-,6-"; splice_chain "73067222-73067213^73064262-73064250^73063196-,73063195-"; sources "Undefined,Undefined"; NMorMRNA "null"; degree "4"; dimension "2_2";
PIN_chr10	Undefined	as_event	73060809	73061893	.	-	.	transcript_id "PB.2120.1/PB.2120.2/PB.2120.4/PB.2120.6/PB.2120.7,PB.2120.3/PB.2120.5"; gene_id "PIN_chr10:73053044-73069357C"; flanks "73061893-,73060809-"; structure "1^3-4^,2^"; splice_chain "73061757^73061168-73061165^,73061753^"; sources "Undefined,Undefined"; NMorMRNA "null"; degree "4"; dimension "2_2";
PIN_chr10	Undefined	as_event	73053359	73057505	.	-	.	transcript_id "PB.2120.5,PB.2120.4"; gene_id "PIN_chr10:73053044-73069357C"; flanks "73057505-,73053359]"; structure "1^9-,2^3-4^5-6^7-8^10-"; splice_chain "73057303^73054889-,73057271^73056547-73056541^73056442-73056357^73056342-73056286^73054436-"; sources "Undefined,Undefined"; NMorMRNA "null"; degree "4"; dimension "2_2";
PIN_chr10	Undefined	as_event	73053056	73057505	.	-	.	transcript_id "PB.2120.3,PB.2120.2"; gene_id "PIN_chr10:73053044-73069357C"; flanks "73057505-,73053056]"; structure "1^9-,2^3-4^5-6^7-8^10-"; splice_chain "73057303^73054890-,73057271^73056547-73056541^73056442-73056357^73056342-73056286^73054436-"; sources "Undefined,Undefined"; NMorMRNA "null"; degree "4"; dimension "2_2";
PIN_chr10	Undefined	as_event	73959266	73963073	.	-	.	transcript_id "PB.2126.3/PB.2126.4,PB.2126.1/PB.2126.2"; gene_id "PIN_chr10:73952491-73985410C"; flanks "73963073-,73959266-"; structure "1^,2^"; splice_chain "73962761^,73962760^"; sources "Undefined,Undefined"; NMorMRNA "null"; degree "4"; dimension "2_2";
PIN_chr10	Undefined	as_event	76910928	76914677	.	-	.	transcript_id "PB.2151.3/PB.2151.4,PB.2151.2"; gene_id "PIN_chr10:76901489-76919932C"; flanks "76914677^,76910928-"; structure "0,1-2^"; splice_chain ",76913677-76913657^"; sources "Undefined,Undefined"; NMorMRNA "null"; degree "4"; dimension "2_2";
PIN_chr10	Undefined	as_event	76910928	76915807	.	-	.	transcript_id "PB.2151.1/PB.2151.5,PB.2151.2"; gene_id "PIN_chr10:76901489-76919932C"; flanks "76915807^,76910928-"; structure "0,1-2^3-4^"; splice_chain ",76914706-76914677^76913677-76913657^"; sources "Undefined,Undefined"; NMorMRNA "null"; degree "4"; dimension "2_3";
PIN_chr10	Undefined	as_event	76910928	76915807	.	-	.	transcript_id "PB.2151.1/PB.2151.5,PB.2151.3/PB.2151.4"; gene_id "PIN_chr10:76901489-76919932C"; flanks "76915807^,76910928-"; structure "0,1-2^"; splice_chain ",76914706-76914677^"; sources "Undefined,Undefined"; NMorMRNA "null"; degree "4"; dimension "2_3";
PIN_chr10	Undefined	as_event	78213710	78225318	.	-	.	transcript_id "PB.2164.2,PB.2164.1"; gene_id "PIN_chr10:78201615-78231307C"; flanks "78225318^,78213710-"; structure "1-2^,3-4^"; splice_chain "78223009-78222927^,78215065-78214983^"; sources "Undefined,Undefined"; NMorMRNA "null"; degree "4"; dimension "2_2";
PIN_chr10	Undefined	as_event	78204740	78205703	.	-	.	transcript_id "PB.2164.1,PB.2164.2"; gene_id "PIN_chr10:78201615-78231307C"; flanks "78205703-,78204740^"; structure "1^3-,2^4-"; splice_chain "78205137^78205079-,78205096^78205043-"; sources "Undefined,Undefined"; NMorMRNA "null"; degree "4"; dimension "2_2";
PIN_chr10	Undefined	as_event	80110415	80112021	.	-	.	transcript_id "PB.2194.3,PB.2194.1/PB.2194.2/PB.2194.4"; gene_id "PIN_chr10:80098571-80115277C"; flanks "80112021-,80110415^"; structure "0,1^2-3^4-"; splice_chain ",80111875^80111236-80111109^80110499-"; sources "Undefined,Undefined"; NMorMRNA "null"; degree "4"; dimension "2_2";
PIN_chr10	Undefined	as_event	80109045	80109566	.	-	.	transcript_id "PB.2194.1,PB.2194.4"; gene_id "PIN_chr10:80098571-80115277C"; flanks "80109566-,80109045-"; structure "1^3-4^,2^"; splice_chain "80109488^80109385-80109345^,80109448^"; sources "Undefined,Undefined"; NMorMRNA "null"; degree "4"; dimension "2_2";
PIN_chr10	Undefined	as_event	80108659	80109566	.	-	.	transcript_id "PB.2194.1,PB.2194.2/PB.2194.3"; gene_id "PIN_chr10:80098571-80115277C"; flanks "80109566-,80108659-"; structure "1^3-4^5-6^,2^"; splice_chain "80109488^80109385-80109345^80109045-80109039^,80109441^"; sources "Undefined,Undefined"; NMorMRNA "null"; degree "4"; dimension "2_3";
PIN_chr10	Undefined	as_event	80108659	80109566	.	-	.	transcript_id "PB.2194.4,PB.2194.2/PB.2194.3"; gene_id "PIN_chr10:80098571-80115277C"; flanks "80109566-,80108659-"; structure "1^3-4^,2^"; splice_chain "80109448^80109045-80109039^,80109441^"; sources "Undefined,Undefined"; NMorMRNA "null"; degree "4"; dimension "2_3";
PIN_chr10	Undefined	as_event	80103000	80107050	.	-	.	transcript_id "PB.2194.4,PB.2194.2/PB.2194.3"; gene_id "PIN_chr10:80098571-80115277C"; flanks "80107050-,80103000-"; structure "1^3-5^6-7^,2^4-8^"; splice_chain "80106937^80106256-80106244^80106225-80106220^,80106933^80106250-80106219^"; sources "Undefined,Undefined"; NMorMRNA "null"; degree "4"; dimension "2_2";
PIN_chr10	Undefined	as_event	80101412	80103000	.	-	.	transcript_id "PB.2194.2/PB.2194.3,PB.2194.4"; gene_id "PIN_chr10:80098571-80115277C"; flanks "80103000-,80101412-"; structure "1^,2^3-4^"; splice_chain "80103000^,80102980^80101620-80101537^"; sources "Undefined,Undefined"; NMorMRNA "null"; degree "4"; dimension "2_2";
PIN_chr10	Undefined	as_event	80101230	80107050	.	-	.	transcript_id "PB.2194.1,PB.2194.2/PB.2194.3"; gene_id "PIN_chr10:80098571-80115277C"; flanks "80107050-,80101230^"; structure "1^3-4^10-,2^5-6^7-8^9-"; splice_chain "80106965^80106369-80106334^80101392-,80106933^80106250-80106219^80103000-80103000^80101412-"; sources "Undefined,Undefined"; NMorMRNA "null"; degree "4"; dimension "2_3";
PIN_chr10	Undefined	as_event	80101230	80107050	.	-	.	transcript_id "PB.2194.1,PB.2194.4"; gene_id "PIN_chr10:80098571-80115277C"; flanks "80107050-,80101230^"; structure "1^3-4^14-,2^5-6^7-8^9-10^11-12^13-"; splice_chain "80106965^80106369-80106334^80101392-,80106937^80106256-80106244^80106225-80106220^80103000-80102980^80101620-80101537^80101412-"; sources "Undefined,Undefined"; NMorMRNA "null"; degree "4"; dimension "2_3";
PIN_chr10	Undefined	as_event	84850285	84851517	.	-	.	transcript_id "PB.2253.3,PB.2253.5/PB.2253.8/PB.2253.9"; gene_id "PIN_chr10:84804416-84885357C"; flanks "84851517[,84850285-"; structure "1^3-4^,2^"; splice_chain "84851481^84851061-84851019^,84851442^"; sources "Undefined,Undefined"; NMorMRNA "null"; degree "4"; dimension "2_2";
PIN_chr10	Undefined	as_event	84847566	84849399	.	-	.	transcript_id "PB.2253.3,PB.2253.1/PB.2253.2/PB.2253.8/PB.2253.9"; gene_id "PIN_chr10:84804416-84885357C"; flanks "84849399^,84847566-"; structure "0,1-2^"; splice_chain ",84848925-84848851^"; sources "Undefined,Undefined"; NMorMRNA "null"; degree "4"; dimension "2_2";
PIN_chr10	Undefined	as_event	84806503	84849399	.	-	.	transcript_id "PB.2253.1/PB.2253.2/PB.2253.9,PB.2253.4/PB.2253.5"; gene_id "PIN_chr10:84804416-84885357C"; flanks "84849399^,84806503^"; structure "1-2^3-4^5-6^12-,7-8^9-10^11-"; splice_chain "84848925-84848851^84847566-84847164^84846843-84846653^84806523-,84810328-84810254^84807480-84807078^84806714-"; sources "Undefined,Undefined"; NMorMRNA "null"; degree "4"; dimension "2_3";
PIN_chr10	Undefined	as_event	84806503	84849399	.	-	.	transcript_id "PB.2253.3,PB.2253.4/PB.2253.5"; gene_id "PIN_chr10:84804416-84885357C"; flanks "84849399^,84806503^"; structure "1-2^3-4^10-,5-6^7-8^9-"; splice_chain "84847566-84847164^84846843-84846653^84806523-,84810328-84810254^84807480-84807078^84806714-"; sources "Undefined,Undefined"; NMorMRNA "null"; degree "4"; dimension "2_3";
PIN_chr10	Undefined	as_event	85489365	85489963	.	-	.	transcript_id "PB.2264.1,PB.2264.2"; gene_id "PIN_chr10:85465920-85498265C"; flanks "85489963-,85489365^"; structure "1^3-,2^4-"; splice_chain "85489882^85489522-,85489856^85489521-"; sources "Undefined,Undefined"; NMorMRNA "null"; degree "4"; dimension "2_2";
PIN_chr10	Undefined	as_event	85605905	85608753	.	-	.	transcript_id "PB.2266.2,PB.2266.1"; gene_id "PIN_chr10:85594044-85620262C"; flanks "85608753^,85605905-"; structure "0,1-2^"; splice_chain ",85606515-85606450^"; sources "Undefined,Undefined"; NMorMRNA "null"; degree "4"; dimension "2_2";
PIN_chr11	Undefined	as_event	93791	108208	.	+	.	transcript_id "PB.2280.6,PB.2280.1/PB.2280.2/PB.2280.3/PB.2280.4/PB.2280.5/PB.2280.7"; gene_id "PIN_chr11:72259-141781W"; flanks "93791^,108208-"; structure "0,1-2^3-4^"; splice_chain ",98188-98301^99947-100060^"; sources "Undefined,Undefined"; NMorMRNA "null"; degree "4"; dimension "2_2";
PIN_chr11	Undefined	as_event	110567	115180	.	+	.	transcript_id "PB.2280.10,PB.2280.1/PB.2280.2/PB.2280.3/PB.2280.4/PB.2280.5/PB.2280.6/PB.2280.7/PB.2280.8"; gene_id "PIN_chr11:72259-141781W"; flanks "110567-,115180^"; structure "1^6-,2^3-4^5-"; splice_chain "110644^115146-,110680^112029-112142^115067-"; sources "Undefined,Undefined"; NMorMRNA "null"; degree "4"; dimension "2_2";
PIN_chr11	Undefined	as_event	116525	117113	.	+	.	transcript_id "PB.2280.1/PB.2280.2/PB.2280.3/PB.2280.6,PB.2280.10"; gene_id "PIN_chr11:72259-141781W"; flanks "116525-,117113^"; structure "1^3-,2^4-"; splice_chain "116638^117000-,116639^117011-"; sources "Undefined,Undefined"; NMorMRNA "null"; degree "4"; dimension "2_2";
PIN_chr11	Undefined	as_event	116638	118120	.	+	.	transcript_id "PB.2280.4/PB.2280.5/PB.2280.7/PB.2280.8/PB.2280.9,PB.2280.1/PB.2280.2/PB.2280.3/PB.2280.6"; gene_id "PIN_chr11:72259-141781W"; flanks "116638^,118120-"; structure "0,1-2^"; splice_chain ",117000-117113^"; sources "Undefined,Undefined"; NMorMRNA "null"; degree "4"; dimension "2_2";
PIN_chr11	Undefined	as_event	116525	118120	.	+	.	transcript_id "PB.2280.4/PB.2280.5/PB.2280.7/PB.2280.8/PB.2280.9,PB.2280.10"; gene_id "PIN_chr11:72259-141781W"; flanks "116525-,118120-"; structure "1^,2^3-4^"; splice_chain "116638^,116639^117011-117113^"; sources "Undefined,Undefined"; NMorMRNA "null"; degree "4"; dimension "2_3";
PIN_chr11	Undefined	as_event	118120	120308	.	+	.	transcript_id "PB.2280.7/PB.2280.9,PB.2280.8"; gene_id "PIN_chr11:72259-141781W"; flanks "118120-,120308-"; structure "1^3-4^5-6^,2^"; splice_chain "118193^118293-118299^118430-118462^,118229^"; sources "Undefined,Undefined"; NMorMRNA "null"; degree "4"; dimension "2_3";
PIN_chr11	Undefined	as_event	118120	120308	.	+	.	transcript_id "PB.2280.7/PB.2280.9,PB.2280.4/PB.2280.5"; gene_id "PIN_chr11:72259-141781W"; flanks "118120-,120308-"; structure "1^3-4^5-6^,2^7-8^"; splice_chain "118193^118293-118299^118430-118462^,118233^118758-118765^"; sources "Undefined,Undefined"; NMorMRNA "null"; degree "4"; dimension "2_3";
PIN_chr11	Undefined	as_event	118120	120308	.	+	.	transcript_id "PB.2280.8,PB.2280.4/PB.2280.5"; gene_id "PIN_chr11:72259-141781W"; flanks "118120-,120308-"; structure "1^,2^3-4^"; splice_chain "118229^,118233^118758-118765^"; sources "Undefined,Undefined"; NMorMRNA "null"; degree "4"; dimension "2_3";
PIN_chr11	Undefined	as_event	118120	120380	.	+	.	transcript_id "PB.2280.7/PB.2280.9,PB.2280.1"; gene_id "PIN_chr11:72259-141781W"; flanks "118120-,120380^"; structure "1^3-4^5-6^10-,2^7-8^9-"; splice_chain "118193^118293-118299^118430-118462^120308-,118215^120262-120278^120305-"; sources "Undefined,Undefined"; NMorMRNA "null"; degree "4"; dimension "2_4";
PIN_chr11	Undefined	as_event	118120	120380	.	+	.	transcript_id "PB.2280.1,PB.2280.8"; gene_id "PIN_chr11:72259-141781W"; flanks "118120-,120380^"; structure "1^3-4^5-,2^6-"; splice_chain "118215^120262-120278^120305-,118229^120308-"; sources "Undefined,Undefined"; NMorMRNA "null"; degree "4"; dimension "2_4";
PIN_chr11	Undefined	as_event	118120	120380	.	+	.	transcript_id "PB.2280.1,PB.2280.4/PB.2280.5"; gene_id "PIN_chr11:72259-141781W"; flanks "118120-,120380^"; structure "1^5-6^7-,2^3-4^8-"; splice_chain "118215^120262-120278^120305-,118233^118758-118765^120308-"; sources "Undefined,Undefined"; NMorMRNA "null"; degree "4"; dimension "2_4";
PIN_chr11	Undefined	as_event	118233	121737	.	+	.	transcript_id "PB.2280.10/PB.2280.3/PB.2280.6,PB.2280.4/PB.2280.5"; gene_id "PIN_chr11:72259-141781W"; flanks "118233^,121737-"; structure "0,1-2^3-4^"; splice_chain ",118758-118765^120308-120380^"; sources "Undefined,Undefined"; NMorMRNA "null"; degree "4"; dimension "2_2";
PIN_chr11	Undefined	as_event	118120	121737	.	+	.	transcript_id "PB.2280.1,PB.2280.10/PB.2280.3/PB.2280.6"; gene_id "PIN_chr11:72259-141781W"; flanks "118120-,121737-"; structure "1^3-4^5-6^,2^"; splice_chain "118215^120262-120278^120305-120380^,118233^"; sources "Undefined,Undefined"; NMorMRNA "null"; degree "4"; dimension "2_5";
PIN_chr11	Undefined	as_event	118120	121737	.	+	.	transcript_id "PB.2280.7/PB.2280.9,PB.2280.10/PB.2280.3/PB.2280.6"; gene_id "PIN_chr11:72259-141781W"; flanks "118120-,121737-"; structure "1^3-4^5-6^7-8^,2^"; splice_chain "118193^118293-118299^118430-118462^120308-120380^,118233^"; sources "Undefined,Undefined"; NMorMRNA "null"; degree "4"; dimension "2_5";
PIN_chr11	Undefined	as_event	118120	121737	.	+	.	transcript_id "PB.2280.8,PB.2280.10/PB.2280.3/PB.2280.6"; gene_id "PIN_chr11:72259-141781W"; flanks "118120-,121737-"; structure "1^3-4^,2^"; splice_chain "118229^120308-120380^,118233^"; sources "Undefined,Undefined"; NMorMRNA "null"; degree "4"; dimension "2_5";
PIN_chr11	Undefined	as_event	127077	130350	.	+	.	transcript_id "PB.2280.5,PB.2280.10/PB.2280.3/PB.2280.4/PB.2280.6/PB.2280.7/PB.2280.8/PB.2280.9"; gene_id "PIN_chr11:72259-141781W"; flanks "127077^,130350-"; structure "0,1-2^"; splice_chain ",128714-128827^"; sources "Undefined,Undefined"; NMorMRNA "null"; degree "4"; dimension "2_2";
PIN_chr11	Undefined	as_event	4127614	4128945	.	+	.	transcript_id "PB.2301.2,PB.2301.1/PB.2301.3/PB.2301.4"; gene_id "PIN_chr11:4116929-4132659W"; flanks "4127614-,4128945-"; structure "1^3-4^,2^"; splice_chain "4127736^4128053-4128066^,4127739^"; sources "Undefined,Undefined"; NMorMRNA "null"; degree "4"; dimension "2_2";
PIN_chr11	Undefined	as_event	4130663	4132657	.	+	.	transcript_id "PB.2301.2,PB.2301.3"; gene_id "PIN_chr11:4116929-4132659W"; flanks "4130663-,4132657]"; structure "0,1^2-"; splice_chain ",4132315^4132430-"; sources "Undefined,Undefined"; NMorMRNA "null"; degree "4"; dimension "2_2";
PIN_chr11	Undefined	as_event	4798087	4800518	.	+	.	transcript_id "PB.2308.1/PB.2308.3/PB.2308.6,PB.2308.2/PB.2308.4/PB.2308.5"; gene_id "PIN_chr11:4797317-4802401W"; flanks "4798087-,4800518^"; structure "0,1^2-"; splice_chain ",4799795^4800055-"; sources "Undefined,Undefined"; NMorMRNA "null"; degree "4"; dimension "2_2";
PIN_chr11	Undefined	as_event	4800585	4802400	.	+	.	transcript_id "PB.2308.7,PB.2308.4"; gene_id "PIN_chr11:4797317-4802401W"; flanks "4800585-,4802400]"; structure "0,1^2-"; splice_chain ",4801646^4802042-"; sources "Undefined,Undefined"; NMorMRNA "null"; degree "4"; dimension "2_2";
PIN_chr11	Undefined	as_event	4800585	4802401	.	+	.	transcript_id "PB.2308.1,PB.2308.2/PB.2308.6"; gene_id "PIN_chr11:4797317-4802401W"; flanks "4800585-,4802401]"; structure "0,1^2-"; splice_chain ",4801644^4802052-"; sources "Undefined,Undefined"; NMorMRNA "null"; degree "4"; dimension "2_4";
PIN_chr11	Undefined	as_event	4800585	4802401	.	+	.	transcript_id "PB.2308.1,PB.2308.5"; gene_id "PIN_chr11:4797317-4802401W"; flanks "4800585-,4802401]"; structure "0,1^2-"; splice_chain ",4801645^4802034-"; sources "Undefined,Undefined"; NMorMRNA "null"; degree "4"; dimension "2_4";
PIN_chr11	Undefined	as_event	4800585	4802401	.	+	.	transcript_id "PB.2308.1,PB.2308.3"; gene_id "PIN_chr11:4797317-4802401W"; flanks "4800585-,4802401]"; structure "0,1^2-"; splice_chain ",4801646^4802042-"; sources "Undefined,Undefined"; NMorMRNA "null"; degree "4"; dimension "2_4";
PIN_chr11	Undefined	as_event	4800585	4802401	.	+	.	transcript_id "PB.2308.2/PB.2308.6,PB.2308.5"; gene_id "PIN_chr11:4797317-4802401W"; flanks "4800585-,4802401]"; structure "1^4-,2^3-"; splice_chain "4801644^4802052-,4801645^4802034-"; sources "Undefined,Undefined"; NMorMRNA "null"; degree "4"; dimension "2_4";
PIN_chr11	Undefined	as_event	4800585	4802401	.	+	.	transcript_id "PB.2308.2/PB.2308.6,PB.2308.3"; gene_id "PIN_chr11:4797317-4802401W"; flanks "4800585-,4802401]"; structure "1^4-,2^3-"; splice_chain "4801644^4802052-,4801646^4802042-"; sources "Undefined,Undefined"; NMorMRNA "null"; degree "4"; dimension "2_4";
PIN_chr11	Undefined	as_event	4800585	4802401	.	+	.	transcript_id "PB.2308.5,PB.2308.3"; gene_id "PIN_chr11:4797317-4802401W"; flanks "4800585-,4802401]"; structure "1^3-,2^4-"; splice_chain "4801645^4802034-,4801646^4802042-"; sources "Undefined,Undefined"; NMorMRNA "null"; degree "4"; dimension "2_4";
PIN_chr11	Undefined	as_event	5074395	5078326	.	+	.	transcript_id "PB.2310.3,PB.2310.1"; gene_id "PIN_chr11:5067962-5092747W"; flanks "5074395-,5078326^"; structure "1^3-,2^4-"; splice_chain "5074526^5078069-,5074554^5078098-"; sources "Undefined,Undefined"; NMorMRNA "null"; degree "4"; dimension "2_2";
PIN_chr11	Undefined	as_event	5074395	5080469	.	+	.	transcript_id "PB.2310.1,PB.2310.2"; gene_id "PIN_chr11:5067962-5092747W"; flanks "5074395-,5080469-"; structure "1^7-8^9-10^11-12^,2^3-4^5-6^"; splice_chain "5074554^5078098-5078326^5078830-5078937^5079319-5079414^,5074783^5075285-5075392^5075774-5075869^"; sources "Undefined,Undefined"; NMorMRNA "null"; degree "4"; dimension "2_3";
PIN_chr11	Undefined	as_event	5074395	5080469	.	+	.	transcript_id "PB.2310.3,PB.2310.2"; gene_id "PIN_chr11:5067962-5092747W"; flanks "5074395-,5080469-"; structure "1^7-8^9-10^11-12^,2^3-4^5-6^"; splice_chain "5074526^5078069-5078326^5078830-5078937^5079319-5079414^,5074783^5075285-5075392^5075774-5075869^"; sources "Undefined,Undefined"; NMorMRNA "null"; degree "4"; dimension "2_3";
PIN_chr11	Undefined	as_event	7580273	7589464	.	+	.	transcript_id "PB.2341.2,PB.2341.1"; gene_id "PIN_chr11:7565854-7590968W"; flanks "7580273-,7589464-"; structure "1^,2^"; splice_chain "7580408^,7580420^"; sources "Undefined,Undefined"; NMorMRNA "null"; degree "4"; dimension "2_2";
PIN_chr11	Undefined	as_event	12555069	12556299	.	+	.	transcript_id "PB.2382.4,PB.2382.3"; gene_id "PIN_chr11:12539540-12557652W"; flanks "12555069-,12556299]"; structure "0,1^2-"; splice_chain ",12555771^12555924-"; sources "Undefined,Undefined"; NMorMRNA "null"; degree "4"; dimension "2_2";
PIN_chr11	Undefined	as_event	12555069	12557089	.	+	.	transcript_id "PB.2382.1,PB.2382.2"; gene_id "PIN_chr11:12539540-12557652W"; flanks "12555069-,12557089]"; structure "0,1^2-"; splice_chain ",12555771^12555924-"; sources "Undefined,Undefined"; NMorMRNA "null"; degree "4"; dimension "2_2";
PIN_chr11	Undefined	as_event	12555069	12557652	.	+	.	transcript_id "PB.2382.6,PB.2382.5"; gene_id "PIN_chr11:12539540-12557652W"; flanks "12555069-,12557652]"; structure "0,1^2-"; splice_chain ",12555771^12555924-"; sources "Undefined,Undefined"; NMorMRNA "null"; degree "4"; dimension "2_2";
PIN_chr11	Undefined	as_event	14314111	14314548	.	+	.	transcript_id "PB.2399.1,PB.2399.2"; gene_id "PIN_chr11:14303204-14315706W"; flanks "14314111^,14314548^"; structure "1-2^3-,4-"; splice_chain "14314126-14314244^14314431-,14314443-"; sources "Undefined,Undefined"; NMorMRNA "null"; degree "4"; dimension "2_2";
PIN_chr11	Undefined	as_event	15691772	15692537	.	+	.	transcript_id "PB.2407.1/PB.2407.2,PB.2407.3"; gene_id "PIN_chr11:15689806-15720160W"; flanks "15691772-,15692537^"; structure "0,1^2-"; splice_chain ",15692427^15692455-"; sources "Undefined,Undefined"; NMorMRNA "null"; degree "4"; dimension "2_2";
PIN_chr11	Undefined	as_event	15694826	15697125	.	+	.	transcript_id "PB.2407.2,PB.2407.4"; gene_id "PIN_chr11:15689806-15720160W"; flanks "15694826-,15697125-"; structure "1^5-6^,2^3-4^"; splice_chain "15694933^15696523-15696545^,15694938^15695850-15695850^"; sources "Undefined,Undefined"; NMorMRNA "null"; degree "4"; dimension "2_2";
PIN_chr11	Undefined	as_event	15695850	15697239	.	+	.	transcript_id "PB.2407.4,PB.2407.1/PB.2407.3"; gene_id "PIN_chr11:15689806-15720160W"; flanks "15695850^,15697239^"; structure "1-,2-"; splice_chain "15697125-,15697128-"; sources "Undefined,Undefined"; NMorMRNA "null"; degree "4"; dimension "2_2";
PIN_chr11	Undefined	as_event	15694826	15697239	.	+	.	transcript_id "PB.2407.2,PB.2407.1/PB.2407.3"; gene_id "PIN_chr11:15689806-15720160W"; flanks "15694826-,15697239^"; structure "1^5-6^7-,2^3-4^8-"; splice_chain "15694933^15696523-15696545^15697125-,15694938^15695850-15695850^15697128-"; sources "Undefined,Undefined"; NMorMRNA "null"; degree "4"; dimension "2_3";
PIN_chr11	Undefined	as_event	15698064	15706958	.	+	.	transcript_id "PB.2407.1/PB.2407.2/PB.2407.3,PB.2407.4"; gene_id "PIN_chr11:15689806-15720160W"; flanks "15698064^,15706958-"; structure "1-2^,3-4^"; splice_chain "15700347-15700462^,15706111-15706226^"; sources "Undefined,Undefined"; NMorMRNA "null"; degree "4"; dimension "2_2";
PIN_chr11	Undefined	as_event	15707073	15707323	.	+	.	transcript_id "PB.2407.1/PB.2407.3/PB.2407.4,PB.2407.2"; gene_id "PIN_chr11:15689806-15720160W"; flanks "15707073^,15707323^"; structure "1-,2-"; splice_chain "15707244-,15707258-"; sources "Undefined,Undefined"; NMorMRNA "null"; degree "4"; dimension "2_2";
PIN_chr11	Undefined	as_event	17593114	17596208	.	+	.	transcript_id "PB.2423.2,PB.2423.1"; gene_id "PIN_chr11:17593114-17610832W"; flanks "17593114[,17596208-"; structure "1^,2^"; splice_chain "17593153^,17593628^"; sources "Undefined,Undefined"; NMorMRNA "null"; degree "4"; dimension "2_2";
PIN_chr11	Undefined	as_event	19063317	19063652	.	+	.	transcript_id "PB.2431.4,PB.2431.2/PB.2431.5"; gene_id "PIN_chr11:19048559-19075038W"; flanks "19063317-,19063652-"; structure "1^,2^"; splice_chain "19063489^,19063506^"; sources "Undefined,Undefined"; NMorMRNA "null"; degree "4"; dimension "2_2";
PIN_chr11	Undefined	as_event	19063489	19064339	.	+	.	transcript_id "PB.2431.1/PB.2431.3,PB.2431.4"; gene_id "PIN_chr11:19048559-19075038W"; flanks "19063489^,19064339^"; structure "1-,2-"; splice_chain "19063616-,19063652-"; sources "Undefined,Undefined"; NMorMRNA "null"; degree "4"; dimension "2_2";
PIN_chr11	Undefined	as_event	19063317	19064339	.	+	.	transcript_id "PB.2431.1/PB.2431.3,PB.2431.2/PB.2431.5"; gene_id "PIN_chr11:19048559-19075038W"; flanks "19063317-,19064339^"; structure "1^3-,2^4-"; splice_chain "19063489^19063616-,19063506^19063652-"; sources "Undefined,Undefined"; NMorMRNA "null"; degree "4"; dimension "2_3";
PIN_chr11	Undefined	as_event	19064339	19065381	.	+	.	transcript_id "PB.2431.2/PB.2431.3/PB.2431.4,PB.2431.1/PB.2431.5"; gene_id "PIN_chr11:19048559-19075038W"; flanks "19064339^,19065381-"; structure "0,1-2^"; splice_chain ",19064681-19064743^"; sources "Undefined,Undefined"; NMorMRNA "null"; degree "4"; dimension "2_2";
PIN_chr11	Undefined	as_event	21114018	21115685	.	+	.	transcript_id "PB.2445.2,PB.2445.1"; gene_id "PIN_chr11:21104185-21120955W"; flanks "21114018^,21115685-"; structure "1-2^,3-4^"; splice_chain "21114150-21114184^,21114230-21114264^"; sources "Undefined,Undefined"; NMorMRNA "null"; degree "4"; dimension "2_2";
PIN_chr11	Undefined	as_event	21852288	21853137	.	+	.	transcript_id "PB.2450.3,PB.2450.1/PB.2450.2/PB.2450.4/PB.2450.5"; gene_id "PIN_chr11:21840442-21859195W"; flanks "21852288^,21853137^"; structure "1-,2-"; splice_chain "21852962-,21852963-"; sources "Undefined,Undefined"; NMorMRNA "null"; degree "4"; dimension "2_2";
PIN_chr11	Undefined	as_event	21853894	21858943	.	+	.	transcript_id "PB.2450.3,PB.2450.4"; gene_id "PIN_chr11:21840442-21859195W"; flanks "21853894^,21858943^"; structure "1-2^4-5^6-,3-"; splice_chain "21855091-21855105^21857541-21858356^21858694-,21857526-"; sources "Undefined,Undefined"; NMorMRNA "null"; degree "4"; dimension "2_2";
PIN_chr11	Undefined	as_event	21853894	21859194	.	+	.	transcript_id "PB.2450.1,PB.2450.4"; gene_id "PIN_chr11:21840442-21859195W"; flanks "21853894^,21859194]"; structure "1-2^4-,3-5^6-"; splice_chain "21855091-21855842^21858294-,21857526-21858943^21858965-"; sources "Undefined,Undefined"; NMorMRNA "null"; degree "4"; dimension "2_2";
PIN_chr11	Undefined	as_event	21853894	21859195	.	+	.	transcript_id "PB.2450.3,PB.2450.2"; gene_id "PIN_chr11:21840442-21859195W"; flanks "21853894^,21859195]"; structure "1-2^4-5^6-8^10-,3-7^9-"; splice_chain "21855091-21855105^21857541-21858356^21858694-21858943^21858965-,21857526-21858931^21858953-"; sources "Undefined,Undefined"; NMorMRNA "null"; degree "4"; dimension "2_2";
PIN_chr11	Undefined	as_event	24233903	24234483	.	+	.	transcript_id "PB.2469.1/PB.2469.2/PB.2469.3/PB.2469.4,PB.2469.5/PB.2469.6"; gene_id "PIN_chr11:24224771-24243648W"; flanks "24233903^,24234483^"; structure "1-2^3-4^6-,5-"; splice_chain "24234404-24234409^24234416-24234422^24234478-,24234444-"; sources "Undefined,Undefined"; NMorMRNA "null"; degree "4"; dimension "2_2";
PIN_chr11	Undefined	as_event	24236098	24237697	.	+	.	transcript_id "PB.2469.2/PB.2469.3/PB.2469.5/PB.2469.6,PB.2469.1/PB.2469.4"; gene_id "PIN_chr11:24224771-24243648W"; flanks "24236098-,24237697^"; structure "1^3-,2^4-"; splice_chain "24236233^24237623-,24236234^24237624-"; sources "Undefined,Undefined"; NMorMRNA "null"; degree "4"; dimension "2_2";
PIN_chr11	Undefined	as_event	24237697	24240425	.	+	.	transcript_id "PB.2469.2/PB.2469.3/PB.2469.6,PB.2469.1/PB.2469.4/PB.2469.5"; gene_id "PIN_chr11:24224771-24243648W"; flanks "24237697^,24240425-"; structure "0,1-2^"; splice_chain ",24238582-24238641^"; sources "Undefined,Undefined"; NMorMRNA "null"; degree "4"; dimension "2_2";
PIN_chr11	Undefined	as_event	25740364	25745716	.	+	.	transcript_id "PB.2491.2,PB.2491.1"; gene_id "PIN_chr11:25721395-25752823W"; flanks "25740364-,25745716^"; structure "1^4-,2^3-"; splice_chain "25740509^25745623-,25740542^25745613-"; sources "Undefined,Undefined"; NMorMRNA "null"; degree "4"; dimension "2_2";
PIN_chr11	Undefined	as_event	26864397	26867872	.	+	.	transcript_id "PB.2502.2,PB.2502.3"; gene_id "PIN_chr11:26796278-26867989W"; flanks "26864397^,26867872-"; structure "1-2^,3-4^"; splice_chain "26864980-26865113^,26865480-26865613^"; sources "Undefined,Undefined"; NMorMRNA "null"; degree "4"; dimension "2_2";
PIN_chr11	Undefined	as_event	26893839	26894925	.	+	.	transcript_id "PB.2503.2,PB.2503.1"; gene_id "PIN_chr11:26889618-26910585W"; flanks "26893839^,26894925-"; structure "0,1-2^"; splice_chain ",26894154-26894174^"; sources "Undefined,Undefined"; NMorMRNA "null"; degree "4"; dimension "2_2";
PIN_chr11	Undefined	as_event	26899732	26900176	.	+	.	transcript_id "PB.2503.1/PB.2503.2,PB.2503.3"; gene_id "PIN_chr11:26889618-26910585W"; flanks "26899732-,26900176-"; structure "1^,2^"; splice_chain "26899912^,26899916^"; sources "Undefined,Undefined"; NMorMRNA "null"; degree "4"; dimension "2_2";
PIN_chr11	Undefined	as_event	26908555	26910578	.	+	.	transcript_id "PB.2503.3,PB.2503.5"; gene_id "PIN_chr11:26889618-26910585W"; flanks "26908555-,26910578]"; structure "1^3-5^6-,2^4-"; splice_chain "26908856^26909124-26909818^26909831-,26909044^26909316-"; sources "Undefined,Undefined"; NMorMRNA "null"; degree "4"; dimension "2_2";
PIN_chr11	Undefined	as_event	26908555	26910582	.	+	.	transcript_id "PB.2503.2,PB.2503.4"; gene_id "PIN_chr11:26889618-26910585W"; flanks "26908555-,26910582]"; structure "1^3-,2^4-5^6-"; splice_chain "26908825^26909097-,26909044^26909316-26909830^26909844-"; sources "Undefined,Undefined"; NMorMRNA "null"; degree "4"; dimension "2_2";
PIN_chr11	Undefined	as_event	29073866	29076290	.	+	.	transcript_id "PB.2518.2,PB.2518.3"; gene_id "PIN_chr11:29065139-29078848W"; flanks "29073866-,29076290^"; structure "1^4-,2^3-5^6-"; splice_chain "29073967^29075349-,29073971^29075346-29075932^29075985-"; sources "Undefined,Undefined"; NMorMRNA "null"; degree "4"; dimension "2_2";
PIN_chr11	Undefined	as_event	30688647	30689469	.	+	.	transcript_id "PB.2526.2/PB.2526.3/PB.2526.4/PB.2526.6,PB.2526.1/PB.2526.5"; gene_id "PIN_chr11:30682665-30761924W"; flanks "30688647-,30689469^"; structure "0,1^2-"; splice_chain ",30688747^30689329-"; sources "Undefined,Undefined"; NMorMRNA "null"; degree "4"; dimension "2_2";
PIN_chr11	Undefined	as_event	30702679	30704036	.	+	.	transcript_id "PB.2526.3,PB.2526.1/PB.2526.2/PB.2526.4/PB.2526.5/PB.2526.6"; gene_id "PIN_chr11:30682665-30761924W"; flanks "30702679-,30704036-"; structure "1^,2^"; splice_chain "30702725^,30702823^"; sources "Undefined,Undefined"; NMorMRNA "null"; degree "4"; dimension "2_2";
PIN_chr11	Undefined	as_event	30704723	30761569	.	+	.	transcript_id "PB.2526.3,PB.2526.2"; gene_id "PIN_chr11:30682665-30761924W"; flanks "30704723-,30761569-"; structure "1^11-12^15-16^17-18^,2^3-4^5-6^7-8^9-10^13-14^"; splice_chain "30704944^30746788-30746805^30761159-30761164^30761179-30761232^,30704992^30736034-30736042^30736281-30736283^30739907-30739912^30739974-30739988^30753927-30753947^"; sources "Undefined,Undefined"; NMorMRNA "null"; degr…
PIN_chr11	Undefined	as_event	30704036	30761569	.	+	.	transcript_id "PB.2526.2,PB.2526.6"; gene_id "PIN_chr11:30682665-30761924W"; flanks "30704036-,30761569-"; structure "1^4-5^9-10^11-12^13-14^15-16^17-18^,2^3-6^7-8^19-20^21-22^"; splice_chain "30704094^30704723-30704992^30736034-30736042^30736281-30736283^30739907-30739912^30739974-30739988^30753927-30753947^,30704108^30704700-30705045^30723839-30723860^30755200-30755219^30757672-30757672^"; sour…
PIN_chr11	Undefined	as_event	30704036	30761569	.	+	.	transcript_id "PB.2526.3,PB.2526.6"; gene_id "PIN_chr11:30682665-30761924W"; flanks "30704036-,30761569-"; structure "1^4-5^9-10^15-16^17-18^,2^3-6^7-8^11-12^13-14^"; splice_chain "30704094^30704723-30704944^30746788-30746805^30761159-30761164^30761179-30761232^,30704108^30704700-30705045^30723839-30723860^30755200-30755219^30757672-30757672^"; sources "Undefined,Undefined"; NMorMRNA "null"; degr…
PIN_chr11	Undefined	as_event	32815169	32816843	.	+	.	transcript_id "PB.2551.2,PB.2551.1"; gene_id "PIN_chr11:32801792-32819077W"; flanks "32815169^,32816843-"; structure "0,1-2^"; splice_chain ",32815551-32815569^"; sources "Undefined,Undefined"; NMorMRNA "null"; degree "4"; dimension "2_2";
PIN_chr11	Undefined	as_event	32816843	32819077	.	+	.	transcript_id "PB.2551.2,PB.2551.1"; gene_id "PIN_chr11:32801792-32819077W"; flanks "32816843-,32819077]"; structure "1^3-,2^4-"; splice_chain "32817580^32818478-,32817582^32818480-"; sources "Undefined,Undefined"; NMorMRNA "null"; degree "4"; dimension "2_2";
PIN_chr11	Undefined	as_event	35021567	35022535	.	+	.	transcript_id "PB.2566.1/PB.2566.2,PB.2566.3"; gene_id "PIN_chr11:35011738-35031019W"; flanks "35021567^,35022535^"; structure "1-2^4-,3-"; splice_chain "35022258-35022311^35022425-,35022370-"; sources "Undefined,Undefined"; NMorMRNA "null"; degree "4"; dimension "2_2";
PIN_chr11	Undefined	as_event	35311125	35313693	.	+	.	transcript_id "PB.2569.2,PB.2569.1"; gene_id "PIN_chr11:35261332-35317048W"; flanks "35311125^,35313693-"; structure "0,1-2^"; splice_chain ",35311837-35311863^"; sources "Undefined,Undefined"; NMorMRNA "null"; degree "4"; dimension "2_2";
PIN_chr11	Undefined	as_event	35392618	35395213	.	+	.	transcript_id "PB.2571.1,PB.2571.2"; gene_id "PIN_chr11:35368708-35407763W"; flanks "35392618^,35395213-"; structure "1-2^,3-4^"; splice_chain "35392899-35393001^,35394126-35394228^"; sources "Undefined,Undefined"; NMorMRNA "null"; degree "4"; dimension "2_2";
PIN_chr11	Undefined	as_event	36466322	36468683	.	+	.	transcript_id "PB.2578.2,PB.2578.1/PB.2578.3/PB.2578.4"; gene_id "PIN_chr11:36439812-36474003W"; flanks "36466322^,36468683^"; structure "1-,2-"; splice_chain "36468516-,36468528-"; sources "Undefined,Undefined"; NMorMRNA "null"; degree "4"; dimension "2_2";
PIN_chr11	Undefined	as_event	38097587	38100665	.	+	.	transcript_id "PB.2593.2,PB.2593.3"; gene_id "PIN_chr11:38097563-38140930W"; flanks "38097587[,38100665]"; structure "0,1^2-"; splice_chain ",38097628^38097810-"; sources "Undefined,Undefined"; NMorMRNA "null"; degree "4"; dimension "2_2";
PIN_chr11	Undefined	as_event	38373730	38375941	.	+	.	transcript_id "PB.2594.1,PB.2594.2/PB.2594.3/PB.2594.4/PB.2594.5/PB.2594.6/PB.2594.7"; gene_id "PIN_chr11:38373417-38382964W"; flanks "38373730-,38375941-"; structure "1^3-4^,2^"; splice_chain "38373742^38373808-38373808^,38373743^"; sources "Undefined,Undefined"; NMorMRNA "null"; degree "4"; dimension "2_2";
PIN_chr11	Undefined	as_event	38378951	38381270	.	+	.	transcript_id "PB.2594.3/PB.2594.4/PB.2594.5/PB.2594.7,PB.2594.2"; gene_id "PIN_chr11:38373417-38382964W"; flanks "38378951-,38381270-"; structure "1^2-3^,4^"; splice_chain "38380790^38380944-38381013^,38381173^"; sources "Undefined,Undefined"; NMorMRNA "null"; degree "4"; dimension "2_2";
PIN_chr11	Undefined	as_event	38381270	38382606	.	+	.	transcript_id "PB.2594.5,PB.2594.7"; gene_id "PIN_chr11:38373417-38382964W"; flanks "38381270-,38382606]"; structure "1^3-,2^4-"; splice_chain "38381914^38381978-,38381950^38382023-"; sources "Undefined,Undefined"; NMorMRNA "null"; degree "4"; dimension "2_2";
PIN_chr11	Undefined	as_event	38421274	38422422	.	+	.	transcript_id "PB.2595.2,PB.2595.1"; gene_id "PIN_chr11:38391791-38422422W"; flanks "38421274-,38422422]"; structure "1^2-,3^4-"; splice_chain "38421793^38421850-,38422103^38422133-"; sources "Undefined,Undefined"; NMorMRNA "null"; degree "4"; dimension "2_2";
PIN_chr11	Undefined	as_event	39717128	39718996	.	+	.	transcript_id "PB.2604.2,PB.2604.1/PB.2604.3"; gene_id "PIN_chr11:39706325-39720829W"; flanks "39717128-,39718996^"; structure "0,1^2-"; splice_chain ",39717468^39717701-"; sources "Undefined,Undefined"; NMorMRNA "null"; degree "4"; dimension "2_2";
PIN_chr11	Undefined	as_event	39925605	39926234	.	+	.	transcript_id "PB.2608.4,PB.2608.2/PB.2608.3/PB.2608.5"; gene_id "PIN_chr11:39866646-39948763W"; flanks "39925605-,39926234^"; structure "1^4-,2^3-"; splice_chain "39925745^39926148-,39925765^39926144-"; sources "Undefined,Undefined"; NMorMRNA "null"; degree "4"; dimension "2_2";
PIN_chr11	Undefined	as_event	41307353	41308308	.	+	.	transcript_id "PB.2616.2,PB.2616.1"; gene_id "PIN_chr11:41302842-41314780W"; flanks "41307353-,41308308^"; structure "0,1^2-"; splice_chain ",41307556^41308303-"; sources "Undefined,Undefined"; NMorMRNA "null"; degree "4"; dimension "2_2";
PIN_chr11	Undefined	as_event	41307353	41314780	.	+	.	transcript_id "PB.2616.3,PB.2616.1"; gene_id "PIN_chr11:41302842-41314780W"; flanks "41307353-,41314780]"; structure "1^5-6^7-,2^3-4^8-"; splice_chain "41307455^41312468-41312523^41313922-,41307556^41308303-41308308^41313958-"; sources "Undefined,Undefined"; NMorMRNA "null"; degree "4"; dimension "2_2";
PIN_chr11	Undefined	as_event	42201021	42202733	.	+	.	transcript_id "PB.2628.2,PB.2628.3"; gene_id "PIN_chr11:42197433-42214851W"; flanks "42201021^,42202733^"; structure "1-,2-"; splice_chain "42202623-,42202662-"; sources "Undefined,Undefined"; NMorMRNA "null"; degree "4"; dimension "2_2";
PIN_chr11	Undefined	as_event	43132690	43144129	.	+	.	transcript_id "PB.2638.7,PB.2638.6"; gene_id "PIN_chr11:43105887-43157341W"; flanks "43132690^,43144129-"; structure "0,1-2^"; splice_chain ",43135080-43135696^"; sources "Undefined,Undefined"; NMorMRNA "null"; degree "4"; dimension "2_2";
PIN_chr11	Undefined	as_event	43151649	43155507	.	+	.	transcript_id "PB.2638.1/PB.2638.3/PB.2638.7,PB.2638.2/PB.2638.4"; gene_id "PIN_chr11:43105887-43157341W"; flanks "43151649^,43155507-"; structure "0,1-2^"; splice_chain ",43152602-43152643^"; sources "Undefined,Undefined"; NMorMRNA "null"; degree "4"; dimension "2_2";
PIN_chr11	Undefined	as_event	43151649	43155516	.	+	.	transcript_id "PB.2638.10/PB.2638.8,PB.2638.5/PB.2638.6/PB.2638.9"; gene_id "PIN_chr11:43105887-43157341W"; flanks "43151649^,43155516-"; structure "0,1-2^"; splice_chain ",43152602-43152643^"; sources "Undefined,Undefined"; NMorMRNA "null"; degree "4"; dimension "2_2";
PIN_chr11	Undefined	as_event	43152643	43155579	.	+	.	transcript_id "PB.2638.2/PB.2638.4,PB.2638.5/PB.2638.6/PB.2638.9"; gene_id "PIN_chr11:43105887-43157341W"; flanks "43152643^,43155579^"; structure "1-,2-"; splice_chain "43155507-,43155516-"; sources "Undefined,Undefined"; NMorMRNA "null"; degree "4"; dimension "2_2";
PIN_chr11	Undefined	as_event	43151649	43155579	.	+	.	transcript_id "PB.2638.1/PB.2638.3/PB.2638.7,PB.2638.10/PB.2638.8"; gene_id "PIN_chr11:43105887-43157341W"; flanks "43151649^,43155579^"; structure "1-,2-"; splice_chain "43155507-,43155516-"; sources "Undefined,Undefined"; NMorMRNA "null"; degree "4"; dimension "2_4";
PIN_chr11	Undefined	as_event	43151649	43155579	.	+	.	transcript_id "PB.2638.5/PB.2638.6/PB.2638.9,PB.2638.1/PB.2638.3/PB.2638.7"; gene_id "PIN_chr11:43105887-43157341W"; flanks "43151649^,43155579^"; structure "1-2^4-,3-"; splice_chain "43152602-43152643^43155516-,43155507-"; sources "Undefined,Undefined"; NMorMRNA "null"; degree "4"; dimension "2_4";
PIN_chr11	Undefined	as_event	43151649	43155579	.	+	.	transcript_id "PB.2638.2/PB.2638.4,PB.2638.10/PB.2638.8"; gene_id "PIN_chr11:43105887-43157341W"; flanks "43151649^,43155579^"; structure "1-2^3-,4-"; splice_chain "43152602-43152643^43155507-,43155516-"; sources "Undefined,Undefined"; NMorMRNA "null"; degree "4"; dimension "2_4";
PIN_chr11	Undefined	as_event	44178838	44180134	.	+	.	transcript_id "PB.2648.1/PB.2648.2/PB.2648.3,PB.2648.4"; gene_id "PIN_chr11:44170789-44186399W"; flanks "44178838^,44180134-"; structure "0,1-2^"; splice_chain ",44179227-44179274^"; sources "Undefined,Undefined"; NMorMRNA "null"; degree "4"; dimension "2_2";
PIN_chr11	Undefined	as_event	44183681	44184258	.	+	.	transcript_id "PB.2648.2,PB.2648.1/PB.2648.3/PB.2648.4"; gene_id "PIN_chr11:44170789-44186399W"; flanks "44183681-,44184258^"; structure "0,1^2-"; splice_chain ",44183794^44184155-"; sources "Undefined,Undefined"; NMorMRNA "null"; degree "4"; dimension "2_2";
PIN_chr11	Undefined	as_event	45547206	45547650	.	+	.	transcript_id "PB.2659.2/PB.2659.4/PB.2659.5,PB.2659.1/PB.2659.3"; gene_id "PIN_chr11:45518270-45638190W"; flanks "45547206^,45547650^"; structure "1-,2-"; splice_chain "45547549-,45547556-"; sources "Undefined,Undefined"; NMorMRNA "null"; degree "4"; dimension "2_2";
PIN_chr11	Undefined	as_event	45549489	45549709	.	+	.	transcript_id "PB.2659.2,PB.2659.1/PB.2659.4"; gene_id "PIN_chr11:45518270-45638190W"; flanks "45549489-,45549709^"; structure "1^3-,2^4-"; splice_chain "45549578^45549643-,45549601^45549669-"; sources "Undefined,Undefined"; NMorMRNA "null"; degree "4"; dimension "2_4";
PIN_chr11	Undefined	as_event	45549489	45549709	.	+	.	transcript_id "PB.2659.3,PB.2659.1/PB.2659.4"; gene_id "PIN_chr11:45518270-45638190W"; flanks "45549489-,45549709^"; structure "1^3-,2^4-"; splice_chain "45549551^45549620-,45549601^45549669-"; sources "Undefined,Undefined"; NMorMRNA "null"; degree "4"; dimension "2_4";
PIN_chr11	Undefined	as_event	45549489	45549709	.	+	.	transcript_id "PB.2659.1/PB.2659.4,PB.2659.5"; gene_id "PIN_chr11:45518270-45638190W"; flanks "45549489-,45549709^"; structure "1^3-,2^4-"; splice_chain "45549601^45549669-,45549609^45549678-"; sources "Undefined,Undefined"; NMorMRNA "null"; degree "4"; dimension "2_4";
PIN_chr11	Undefined	as_event	45549489	45549709	.	+	.	transcript_id "PB.2659.3,PB.2659.2"; gene_id "PIN_chr11:45518270-45638190W"; flanks "45549489-,45549709^"; structure "1^3-,2^4-"; splice_chain "45549551^45549620-,45549578^45549643-"; sources "Undefined,Undefined"; NMorMRNA "null"; degree "4"; dimension "2_4";
PIN_chr11	Undefined	as_event	45549489	45549709	.	+	.	transcript_id "PB.2659.2,PB.2659.5"; gene_id "PIN_chr11:45518270-45638190W"; flanks "45549489-,45549709^"; structure "1^3-,2^4-"; splice_chain "45549578^45549643-,45549609^45549678-"; sources "Undefined,Undefined"; NMorMRNA "null"; degree "4"; dimension "2_4";
PIN_chr11	Undefined	as_event	45549489	45549709	.	+	.	transcript_id "PB.2659.3,PB.2659.5"; gene_id "PIN_chr11:45518270-45638190W"; flanks "45549489-,45549709^"; structure "1^3-,2^4-"; splice_chain "45549551^45549620-,45549609^45549678-"; sources "Undefined,Undefined"; NMorMRNA "null"; degree "4"; dimension "2_4";
PIN_chr11	Undefined	as_event	45554537	45555891	.	+	.	transcript_id "PB.2659.2,PB.2659.3"; gene_id "PIN_chr11:45518270-45638190W"; flanks "45554537-,45555891-"; structure "1^2-4^,3^"; splice_chain "45554805^45554820-45555291^,45555290^"; sources "Undefined,Undefined"; NMorMRNA "null"; degree "4"; dimension "2_2";
PIN_chr11	Undefined	as_event	46309981	46312050	.	+	.	transcript_id "PB.2665.3,PB.2665.1"; gene_id "PIN_chr11:46292874-46334871W"; flanks "46309981^,46312050-"; structure "1-2^,3-4^5-6^"; splice_chain "46310030-46310047^,46310846-46310903^46310923-46310923^"; sources "Undefined,Undefined"; NMorMRNA "null"; degree "4"; dimension "2_2";
[truncated: 3,210 more rows]
