# Supplementary material for: PacBio single molecule long-read sequencing provides insight into the complexity and diversity of the Pinctada fucata martensii transcriptome
Source: BMC Genomics. 2020 Jul 13;21:481. doi: 10.1186/s12864-020-06894-3 (PMC7359550; doi:10.1186/s12864-020-06894-3)
Supplement: Supplementary file 5 — Additional file 5: Table S5a, b. Five kinds of alternative splicing events were identified. [file 12864_2020_6894_MOESM5_ESM.zip › Additional file7 Table S7a.xls]

## Sheet: LncRNA Prediction
#ID	cnci	cpat	cpc	pfam
PB.3886.1	NA	NA	PB.3886.1	NA
PB.4858.7	NA	NA	PB.4858.7	NA
PB.7075.1	NA	NA	PB.7075.1	PB.7075.1
PB.8276.1	NA	NA	NA	PB.8276.1
PB.7172.1	NA	NA	NA	PB.7172.1
PB.300.1	PB.300.1	PB.300.1	PB.300.1	PB.300.1
PB.4217.7	NA	NA	NA	PB.4217.7
PB.6760.2	NA	NA	PB.6760.2	NA
PB.623.1	NA	NA	PB.623.1	PB.623.1
PB.2162.1	NA	NA	PB.2162.1	NA
PB.7162.4	NA	PB.7162.4	PB.7162.4	NA
PB.1804.1	NA	NA	NA	PB.1804.1
PB.2453.1	NA	NA	PB.2453.1	NA
PB.235.1	NA	NA	PB.235.1	PB.235.1
PB.1524.1	NA	NA	PB.1524.1	PB.1524.1
PB.8664.1	NA	NA	PB.8664.1	NA
PB.5027.3	NA	PB.5027.3	PB.5027.3	PB.5027.3
PB.5954.2	NA	NA	PB.5954.2	NA
PB.7005.1	PB.7005.1	PB.7005.1	PB.7005.1	PB.7005.1
PB.2987.3	NA	NA	PB.2987.3	NA
PB.7032.1	NA	PB.7032.1	PB.7032.1	PB.7032.1
PB.3295.7	NA	NA	NA	PB.3295.7
PB.4163.1	NA	PB.4163.1	PB.4163.1	NA
PB.4328.1	NA	NA	PB.4328.1	NA
PB.4207.1	NA	NA	PB.4207.1	NA
PB.1048.1	NA	NA	PB.1048.1	PB.1048.1
PB.713.1	NA	PB.713.1	PB.713.1	NA
PB.4318.1	NA	NA	PB.4318.1	NA
PB.9235.4	PB.9235.4	PB.9235.4	PB.9235.4	PB.9235.4
PB.1137.2	NA	PB.1137.2	NA	NA
PB.4221.1	NA	NA	NA	PB.4221.1
PB.2051.2	NA	NA	PB.2051.2	NA
PB.1266.2	NA	NA	PB.1266.2	PB.1266.2
PB.3579.1	NA	NA	PB.3579.1	PB.3579.1
PB.3593.2	NA	NA	PB.3593.2	NA
PB.2806.1	NA	NA	PB.2806.1	PB.2806.1
PB.2949.1	NA	NA	PB.2949.1	NA
PB.5879.3	NA	PB.5879.3	NA	NA
PB.3188.1	NA	NA	PB.3188.1	PB.3188.1
PB.8084.1	NA	NA	PB.8084.1	PB.8084.1
PB.7448.1	NA	NA	NA	PB.7448.1
PB.1352.3	NA	NA	PB.1352.3	NA
PB.582.1	NA	NA	NA	PB.582.1
PB.3528.2	PB.3528.2	PB.3528.2	PB.3528.2	PB.3528.2
PB.1152.2	NA	NA	PB.1152.2	PB.1152.2
PB.1603.1	NA	NA	NA	PB.1603.1
PB.8236.1	NA	PB.8236.1	NA	NA
PB.2462.1	NA	NA	PB.2462.1	PB.2462.1
PB.7682.2	NA	NA	NA	PB.7682.2
PB.5221.26	NA	NA	PB.5221.26	NA
PB.5914.2	NA	NA	NA	PB.5914.2
PB.7870.1	NA	PB.7870.1	PB.7870.1	PB.7870.1
PB.4496.2	NA	NA	PB.4496.2	NA
PB.7313.5	PB.7313.5	PB.7313.5	NA	NA
PB.7201.1	NA	NA	PB.7201.1	PB.7201.1
PB.3563.2	NA	NA	PB.3563.2	NA
PB.2021.1	PB.2021.1	PB.2021.1	PB.2021.1	PB.2021.1
PB.1544.3	NA	NA	NA	PB.1544.3
PB.1170.1	NA	NA	PB.1170.1	PB.1170.1
PB.7988.5	NA	NA	PB.7988.5	PB.7988.5
PB.3502.1	NA	NA	NA	PB.3502.1
PB.485.1	NA	PB.485.1	NA	NA
PB.8901.1	NA	NA	PB.8901.1	NA
PB.7009.2	NA	NA	PB.7009.2	NA
PB.2415.2	PB.2415.2	PB.2415.2	PB.2415.2	PB.2415.2
PB.3128.7	NA	NA	NA	PB.3128.7
PB.2007.1	NA	NA	PB.2007.1	NA
PB.8854.1	NA	NA	NA	PB.8854.1
PB.7509.1	NA	NA	PB.7509.1	NA
PB.1408.1	NA	NA	PB.1408.1	NA
PB.2522.1	PB.2522.1	PB.2522.1	PB.2522.1	PB.2522.1
PB.9063.2	NA	NA	NA	PB.9063.2
PB.8933.2	NA	NA	PB.8933.2	NA
PB.8278.2	NA	NA	NA	PB.8278.2
PB.855.2	NA	NA	PB.855.2	NA
PB.4450.1	NA	NA	PB.4450.1	PB.4450.1
PB.1857.1	NA	NA	PB.1857.1	NA
PB.6649.1	NA	NA	NA	PB.6649.1
PB.6522.1	NA	NA	PB.6522.1	NA
PB.3672.2	NA	PB.3672.2	PB.3672.2	NA
PB.6447.2	NA	NA	NA	PB.6447.2
PB.1130.1	PB.1130.1	PB.1130.1	PB.1130.1	PB.1130.1
PB.312.1	NA	NA	PB.312.1	NA
PB.3990.1	PB.3990.1	PB.3990.1	PB.3990.1	PB.3990.1
PB.2862.2	NA	NA	PB.2862.2	NA
PB.5250.1	NA	NA	PB.5250.1	NA
PB.7633.3	NA	NA	NA	PB.7633.3
PB.2851.1	NA	NA	PB.2851.1	PB.2851.1
PB.1915.1	NA	NA	PB.1915.1	PB.1915.1
PB.2594.2	NA	PB.2594.2	NA	NA
PB.4814.2	NA	NA	PB.4814.2	PB.4814.2
PB.107.1	NA	NA	PB.107.1	NA
PB.3600.1	NA	NA	PB.3600.1	NA
PB.1946.1	NA	NA	PB.1946.1	NA
PB.398.2	PB.398.2	PB.398.2	PB.398.2	PB.398.2
PB.7386.1	NA	NA	NA	PB.7386.1
PB.2457.1	NA	NA	NA	PB.2457.1
PB.5744.2	NA	NA	PB.5744.2	PB.5744.2
PB.825.3	NA	NA	NA	PB.825.3
PB.19.2	NA	NA	PB.19.2	NA
PB.9196.1	PB.9196.1	PB.9196.1	PB.9196.1	PB.9196.1
PB.6627.1	PB.6627.1	PB.6627.1	PB.6627.1	PB.6627.1
PB.2891.1	NA	NA	PB.2891.1	PB.2891.1
PB.1840.2	NA	NA	NA	PB.1840.2
PB.2518.2	NA	NA	PB.2518.2	NA
PB.6433.1	PB.6433.1	PB.6433.1	PB.6433.1	PB.6433.1
PB.3654.1	NA	NA	NA	PB.3654.1
PB.2568.3	NA	NA	PB.2568.3	PB.2568.3
PB.7709.2	PB.7709.2	PB.7709.2	PB.7709.2	PB.7709.2
PB.2494.1	NA	NA	NA	PB.2494.1
PB.9047.2	NA	NA	NA	PB.9047.2
PB.2220.1	NA	NA	PB.2220.1	PB.2220.1
PB.1939.1	NA	PB.1939.1	PB.1939.1	NA
PB.8106.2	NA	NA	PB.8106.2	NA
PB.495.1	NA	NA	PB.495.1	NA
PB.3379.1	PB.3379.1	PB.3379.1	PB.3379.1	PB.3379.1
PB.4355.2	PB.4355.2	PB.4355.2	PB.4355.2	PB.4355.2
PB.4219.3	NA	NA	NA	PB.4219.3
PB.4999.1	NA	NA	PB.4999.1	NA
PB.9304.1	NA	NA	PB.9304.1	PB.9304.1
PB.3672.1	NA	PB.3672.1	PB.3672.1	NA
PB.6685.2	NA	PB.6685.2	PB.6685.2	NA
PB.4712.1	PB.4712.1	NA	PB.4712.1	NA
PB.8376.2	NA	PB.8376.2	NA	NA
PB.3030.1	NA	NA	NA	PB.3030.1
PB.4110.5	NA	NA	PB.4110.5	NA
PB.5975.2	NA	NA	PB.5975.2	NA
PB.959.1	NA	NA	PB.959.1	NA
PB.6781.5	PB.6781.5	PB.6781.5	PB.6781.5	NA
PB.5239.2	NA	NA	NA	PB.5239.2
PB.7812.3	NA	NA	PB.7812.3	NA
PB.1994.1	NA	NA	PB.1994.1	PB.1994.1
PB.6505.1	NA	NA	PB.6505.1	PB.6505.1
PB.6476.1	NA	NA	NA	PB.6476.1
PB.5278.2	PB.5278.2	PB.5278.2	PB.5278.2	PB.5278.2
PB.3513.1	NA	NA	PB.3513.1	PB.3513.1
PB.673.3	NA	NA	NA	PB.673.3
PB.2450.3	NA	PB.2450.3	PB.2450.3	PB.2450.3
PB.3416.5	NA	NA	PB.3416.5	PB.3416.5
PB.5393.1	NA	NA	PB.5393.1	NA
PB.6517.5	NA	NA	PB.6517.5	NA
PB.4545.2	NA	NA	NA	PB.4545.2
PB.6535.1	NA	NA	NA	PB.6535.1
PB.3590.1	NA	NA	PB.3590.1	NA
PB.6667.1	NA	NA	PB.6667.1	NA
PB.6924.1	NA	NA	PB.6924.1	PB.6924.1
PB.7868.3	NA	NA	PB.7868.3	NA
PB.1247.5	NA	PB.1247.5	PB.1247.5	PB.1247.5
PB.3055.1	NA	NA	PB.3055.1	NA
PB.5908.3	NA	NA	NA	PB.5908.3
PB.5744.22	NA	NA	PB.5744.22	PB.5744.22
PB.7135.1	NA	PB.7135.1	PB.7135.1	PB.7135.1
PB.187.3	NA	NA	PB.187.3	NA
PB.3256.2	NA	NA	PB.3256.2	NA
PB.2752.2	NA	NA	PB.2752.2	PB.2752.2
PB.4876.9	NA	PB.4876.9	NA	NA
PB.3398.6	NA	NA	NA	PB.3398.6
PB.7815.2	NA	PB.7815.2	PB.7815.2	PB.7815.2
PB.5107.3	NA	NA	NA	PB.5107.3
PB.6786.1	NA	NA	NA	PB.6786.1
PB.8504.2	NA	NA	PB.8504.2	PB.8504.2
PB.5647.3	NA	NA	PB.5647.3	PB.5647.3
PB.2131.2	NA	NA	PB.2131.2	NA
PB.3428.2	NA	NA	PB.3428.2	NA
PB.594.3	NA	NA	PB.594.3	PB.594.3
PB.3338.1	NA	NA	NA	PB.3338.1
PB.3803.1	NA	NA	PB.3803.1	NA
PB.89.1	NA	NA	PB.89.1	NA
PB.293.3	NA	NA	PB.293.3	NA
PB.8814.3	NA	PB.8814.3	PB.8814.3	PB.8814.3
PB.1515.3	PB.1515.3	PB.1515.3	PB.1515.3	PB.1515.3
PB.4636.1	NA	NA	PB.4636.1	PB.4636.1
PB.7729.1	NA	NA	NA	PB.7729.1
PB.4482.3	NA	PB.4482.3	NA	NA
PB.4218.2	NA	PB.4218.2	PB.4218.2	PB.4218.2
PB.207.1	NA	NA	PB.207.1	NA
PB.6858.1	NA	PB.6858.1	NA	NA
PB.3110.1	NA	PB.3110.1	PB.3110.1	NA
PB.7088.1	NA	NA	PB.7088.1	PB.7088.1
PB.4380.1	NA	NA	PB.4380.1	NA
PB.5516.1	NA	NA	PB.5516.1	NA
PB.234.1	NA	PB.234.1	PB.234.1	PB.234.1
PB.2752.1	NA	NA	PB.2752.1	PB.2752.1
PB.6342.1	NA	NA	PB.6342.1	NA
PB.5330.1	NA	NA	PB.5330.1	NA
PB.555.1	NA	PB.555.1	PB.555.1	NA
PB.3128.6	NA	NA	NA	PB.3128.6
PB.4696.1	NA	NA	PB.4696.1	NA
PB.8812.1	NA	NA	NA	PB.8812.1
PB.5596.3	PB.5596.3	PB.5596.3	PB.5596.3	NA
PB.4369.4	NA	NA	NA	PB.4369.4
PB.8501.2	NA	NA	PB.8501.2	PB.8501.2
PB.6312.1	NA	PB.6312.1	PB.6312.1	PB.6312.1
PB.959.2	NA	NA	PB.959.2	NA
PB.7835.2	NA	NA	PB.7835.2	NA
PB.1452.1	NA	PB.1452.1	NA	PB.1452.1
PB.8149.1	NA	PB.8149.1	NA	NA
PB.6517.6	NA	NA	PB.6517.6	NA
PB.1677.1	NA	NA	PB.1677.1	PB.1677.1
PB.1786.1	PB.1786.1	PB.1786.1	PB.1786.1	PB.1786.1
PB.19.9	PB.19.9	PB.19.9	PB.19.9	NA
PB.3398.7	NA	NA	NA	PB.3398.7
PB.2314.1	NA	NA	PB.2314.1	NA
PB.2219.2	NA	NA	PB.2219.2	PB.2219.2
PB.9198.1	NA	NA	PB.9198.1	NA
PB.3609.4	NA	NA	NA	PB.3609.4
PB.6321.3	NA	NA	NA	PB.6321.3
PB.3730.1	NA	NA	PB.3730.1	NA
PB.7977.3	NA	NA	PB.7977.3	NA
PB.2901.1	NA	NA	PB.2901.1	PB.2901.1
PB.7474.1	NA	NA	PB.7474.1	NA
PB.4987.1	NA	NA	PB.4987.1	NA
PB.2039.1	NA	PB.2039.1	PB.2039.1	NA
PB.4245.8	NA	NA	PB.4245.8	NA
PB.2248.1	NA	NA	NA	PB.2248.1
PB.5556.1	PB.5556.1	NA	PB.5556.1	NA
PB.3750.12	PB.3750.12	PB.3750.12	PB.3750.12	NA
PB.1770.1	PB.1770.1	PB.1770.1	PB.1770.1	PB.1770.1
PB.6309.1	NA	NA	PB.6309.1	NA
PB.1390.1	NA	NA	PB.1390.1	NA
PB.5535.2	NA	PB.5535.2	PB.5535.2	PB.5535.2
PB.6456.9	PB.6456.9	NA	PB.6456.9	PB.6456.9
PB.1914.1	PB.1914.1	PB.1914.1	PB.1914.1	PB.1914.1
PB.6253.2	PB.6253.2	PB.6253.2	PB.6253.2	PB.6253.2
PB.6890.5	NA	NA	PB.6890.5	PB.6890.5
PB.5728.3	PB.5728.3	PB.5728.3	PB.5728.3	PB.5728.3
PB.9080.1	NA	PB.9080.1	NA	NA
PB.5793.3	NA	NA	PB.5793.3	PB.5793.3
PB.7974.1	PB.7974.1	PB.7974.1	PB.7974.1	PB.7974.1
PB.4640.1	PB.4640.1	PB.4640.1	PB.4640.1	PB.4640.1
PB.7154.1	PB.7154.1	PB.7154.1	PB.7154.1	PB.7154.1
PB.7795.2	NA	NA	NA	PB.7795.2
PB.160.1	PB.160.1	PB.160.1	PB.160.1	PB.160.1
PB.37.2	NA	NA	PB.37.2	NA
PB.1128.1	PB.1128.1	PB.1128.1	PB.1128.1	PB.1128.1
PB.5596.5	PB.5596.5	PB.5596.5	PB.5596.5	NA
PB.7344.1	NA	NA	NA	PB.7344.1
PB.1512.2	NA	NA	PB.1512.2	NA
PB.2109.2	NA	NA	PB.2109.2	PB.2109.2
PB.7349.1	NA	PB.7349.1	NA	PB.7349.1
PB.7257.1	PB.7257.1	PB.7257.1	NA	NA
PB.7847.1	NA	NA	NA	PB.7847.1
PB.3398.4	NA	NA	NA	PB.3398.4
PB.1506.2	PB.1506.2	PB.1506.2	PB.1506.2	PB.1506.2
PB.5706.1	NA	PB.5706.1	PB.5706.1	PB.5706.1
PB.4819.6	NA	NA	NA	PB.4819.6
PB.728.1	NA	PB.728.1	PB.728.1	PB.728.1
PB.8624.1	NA	PB.8624.1	PB.8624.1	PB.8624.1
PB.389.6	NA	NA	NA	PB.389.6
PB.358.3	NA	NA	NA	PB.358.3
PB.610.1	PB.610.1	NA	PB.610.1	NA
PB.3371.5	NA	NA	PB.3371.5	NA
PB.2260.1	NA	PB.2260.1	NA	NA
PB.4411.1	PB.4411.1	NA	PB.4411.1	PB.4411.1
PB.4369.3	NA	NA	NA	PB.4369.3
PB.3251.1	NA	PB.3251.1	PB.3251.1	PB.3251.1
PB.4998.3	NA	NA	PB.4998.3	PB.4998.3
PB.3626.1	NA	PB.3626.1	NA	NA
PB.2482.1	PB.2482.1	PB.2482.1	PB.2482.1	PB.2482.1
PB.4723.1	NA	NA	PB.4723.1	NA
PB.5458.1	NA	PB.5458.1	PB.5458.1	NA
PB.3259.1	NA	PB.3259.1	PB.3259.1	PB.3259.1
PB.6855.1	NA	NA	NA	PB.6855.1
PB.3988.2	NA	NA	PB.3988.2	PB.3988.2
PB.3468.1	PB.3468.1	PB.3468.1	PB.3468.1	PB.3468.1
PB.666.1	PB.666.1	PB.666.1	PB.666.1	PB.666.1
PB.6923.1	NA	NA	PB.6923.1	PB.6923.1
PB.2834.12	NA	PB.2834.12	PB.2834.12	PB.2834.12
PB.7898.2	NA	NA	PB.7898.2	NA
PB.5606.1	NA	NA	PB.5606.1	NA
PB.8905.1	NA	PB.8905.1	PB.8905.1	PB.8905.1
PB.2908.2	NA	NA	NA	PB.2908.2
PB.1149.1	NA	PB.1149.1	NA	NA
PB.8559.1	NA	NA	PB.8559.1	NA
PB.5353.2	NA	PB.5353.2	PB.5353.2	PB.5353.2
PB.4007.1	NA	NA	PB.4007.1	NA
PB.2119.2	NA	NA	PB.2119.2	PB.2119.2
PB.9043.1	PB.9043.1	PB.9043.1	PB.9043.1	PB.9043.1
PB.4760.1	PB.4760.1	PB.4760.1	PB.4760.1	PB.4760.1
PB.3361.1	NA	NA	PB.3361.1	PB.3361.1
PB.3146.1	NA	PB.3146.1	PB.3146.1	NA
PB.7853.1	PB.7853.1	PB.7853.1	PB.7853.1	PB.7853.1
PB.1030.1	NA	NA	NA	PB.1030.1
PB.5628.3	NA	NA	PB.5628.3	PB.5628.3
PB.2131.3	NA	NA	PB.2131.3	NA
PB.8821.1	NA	PB.8821.1	PB.8821.1	PB.8821.1
PB.2945.1	NA	NA	PB.2945.1	NA
PB.7409.1	PB.7409.1	PB.7409.1	PB.7409.1	PB.7409.1
PB.6375.3	NA	PB.6375.3	PB.6375.3	NA
PB.4116.1	NA	NA	PB.4116.1	NA
PB.1309.1	PB.1309.1	PB.1309.1	PB.1309.1	PB.1309.1
PB.159.2	NA	PB.159.2	PB.159.2	PB.159.2
PB.3142.13	NA	NA	PB.3142.13	NA
PB.721.7	NA	NA	PB.721.7	NA
PB.3229.1	PB.3229.1	PB.3229.1	PB.3229.1	PB.3229.1
PB.3562.1	PB.3562.1	PB.3562.1	PB.3562.1	PB.3562.1
PB.4728.1	NA	NA	PB.4728.1	NA
PB.112.1	PB.112.1	PB.112.1	PB.112.1	PB.112.1
PB.7344.2	NA	NA	NA	PB.7344.2
PB.3406.1	NA	NA	PB.3406.1	NA
PB.5179.1	NA	NA	PB.5179.1	NA
PB.3089.1	NA	NA	PB.3089.1	PB.3089.1
PB.8700.1	NA	NA	PB.8700.1	NA
PB.4483.3	NA	NA	NA	PB.4483.3
PB.5508.1	PB.5508.1	PB.5508.1	PB.5508.1	PB.5508.1
PB.2025.1	NA	PB.2025.1	PB.2025.1	PB.2025.1
PB.2357.1	NA	PB.2357.1	PB.2357.1	PB.2357.1
PB.2414.1	NA	PB.2414.1	NA	NA
PB.4751.1	NA	NA	PB.4751.1	PB.4751.1
PB.993.1	NA	NA	NA	PB.993.1
PB.6465.2	PB.6465.2	PB.6465.2	PB.6465.2	PB.6465.2
PB.2868.2	NA	NA	PB.2868.2	NA
PB.8412.1	NA	NA	PB.8412.1	NA
PB.4932.1	NA	NA	PB.4932.1	NA
PB.1085.1	PB.1085.1	PB.1085.1	PB.1085.1	PB.1085.1
PB.3398.2	NA	NA	NA	PB.3398.2
PB.3140.1	NA	NA	NA	PB.3140.1
PB.2963.1	NA	NA	PB.2963.1	NA
PB.8864.1	NA	PB.8864.1	PB.8864.1	NA
PB.6273.2	NA	NA	PB.6273.2	PB.6273.2
PB.6772.2	NA	NA	PB.6772.2	NA
PB.2999.2	NA	NA	PB.2999.2	PB.2999.2
PB.6773.1	NA	NA	NA	PB.6773.1
PB.5927.3	NA	NA	PB.5927.3	NA
PB.6884.10	PB.6884.10	PB.6884.10	PB.6884.10	PB.6884.10
PB.8539.7	NA	NA	NA	PB.8539.7
PB.5928.7	NA	NA	NA	PB.5928.7
PB.1952.1	NA	NA	PB.1952.1	NA
PB.5626.1	NA	NA	NA	PB.5626.1
PB.6277.1	NA	NA	PB.6277.1	NA
PB.2827.1	NA	PB.2827.1	NA	NA
PB.9152.1	NA	PB.9152.1	PB.9152.1	NA
PB.4716.1	NA	PB.4716.1	NA	NA
PB.2675.1	NA	NA	PB.2675.1	NA
PB.4400.1	NA	NA	PB.4400.1	NA
PB.8916.1	NA	NA	PB.8916.1	NA
PB.8657.1	NA	PB.8657.1	PB.8657.1	PB.8657.1
PB.8029.1	NA	NA	NA	PB.8029.1
PB.4051.1	NA	NA	NA	PB.4051.1
PB.7319.2	NA	NA	PB.7319.2	NA
PB.5826.3	NA	NA	PB.5826.3	NA
PB.6503.2	NA	PB.6503.2	PB.6503.2	PB.6503.2
PB.4545.1	NA	NA	NA	PB.4545.1
PB.7781.2	NA	NA	PB.7781.2	PB.7781.2
PB.8148.2	NA	NA	NA	PB.8148.2
PB.5458.5	NA	PB.5458.5	PB.5458.5	NA
PB.7127.1	NA	PB.7127.1	PB.7127.1	PB.7127.1
PB.7704.1	NA	NA	PB.7704.1	NA
PB.4377.3	NA	NA	PB.4377.3	NA
PB.9220.2	NA	NA	PB.9220.2	NA
PB.56.1	NA	PB.56.1	NA	PB.56.1
PB.5869.1	NA	PB.5869.1	NA	NA
PB.2180.1	NA	PB.2180.1	PB.2180.1	PB.2180.1
PB.7811.3	NA	NA	NA	PB.7811.3
PB.1349.1	NA	NA	PB.1349.1	PB.1349.1
PB.6111.3	NA	NA	NA	PB.6111.3
PB.9180.1	NA	PB.9180.1	PB.9180.1	NA
PB.6294.1	NA	NA	PB.6294.1	PB.6294.1
PB.6292.3	NA	NA	PB.6292.3	PB.6292.3
PB.7848.1	NA	NA	PB.7848.1	PB.7848.1
PB.3728.3	NA	NA	PB.3728.3	NA
PB.2832.2	PB.2832.2	PB.2832.2	PB.2832.2	PB.2832.2
PB.1452.3	NA	PB.1452.3	NA	PB.1452.3
PB.3955.1	NA	PB.3955.1	PB.3955.1	PB.3955.1
PB.7793.1	PB.7793.1	PB.7793.1	PB.7793.1	PB.7793.1
PB.587.1	NA	NA	NA	PB.587.1
PB.2933.2	NA	PB.2933.2	PB.2933.2	NA
PB.19.7	NA	PB.19.7	PB.19.7	NA
PB.4630.1	NA	NA	PB.4630.1	NA
PB.7.5	NA	NA	NA	PB.7.5
PB.2051.3	NA	NA	PB.2051.3	NA
PB.3853.2	NA	NA	NA	PB.3853.2
PB.7140.2	NA	NA	NA	PB.7140.2
PB.3475.1	NA	NA	PB.3475.1	PB.3475.1
PB.2803.1	NA	NA	NA	PB.2803.1
PB.4832.1	NA	PB.4832.1	PB.4832.1	NA
PB.1412.4	PB.1412.4	PB.1412.4	PB.1412.4	PB.1412.4
PB.3276.5	NA	NA	PB.3276.5	NA
PB.3771.2	NA	NA	NA	PB.3771.2
PB.7188.2	NA	NA	NA	PB.7188.2
PB.8563.3	NA	PB.8563.3	PB.8563.3	PB.8563.3
PB.6974.2	NA	NA	NA	PB.6974.2
PB.3864.1	NA	NA	PB.3864.1	NA
PB.6238.1	NA	PB.6238.1	PB.6238.1	NA
PB.5746.1	NA	PB.5746.1	PB.5746.1	NA
PB.2753.1	PB.2753.1	PB.2753.1	PB.2753.1	PB.2753.1
PB.3506.2	NA	NA	PB.3506.2	NA
PB.8388.5	NA	PB.8388.5	NA	NA
PB.10.1	NA	PB.10.1	PB.10.1	NA
PB.196.1	NA	NA	PB.196.1	NA
PB.2234.1	NA	NA	NA	PB.2234.1
PB.1100.1	NA	NA	PB.1100.1	PB.1100.1
PB.2708.1	PB.2708.1	PB.2708.1	PB.2708.1	PB.2708.1
PB.9102.1	NA	NA	PB.9102.1	PB.9102.1
PB.6498.1	NA	NA	PB.6498.1	PB.6498.1
PB.978.1	NA	PB.978.1	NA	NA
PB.333.4	PB.333.4	PB.333.4	PB.333.4	PB.333.4
PB.5594.2	NA	NA	NA	PB.5594.2
PB.1296.1	NA	NA	PB.1296.1	NA
PB.586.1	PB.586.1	PB.586.1	PB.586.1	PB.586.1
PB.8375.2	NA	NA	NA	PB.8375.2
PB.3507.2	NA	NA	PB.3507.2	PB.3507.2
PB.4959.2	NA	NA	PB.4959.2	NA
PB.8796.1	NA	NA	NA	PB.8796.1
PB.2593.2	PB.2593.2	PB.2593.2	PB.2593.2	NA
PB.6777.1	NA	NA	PB.6777.1	NA
PB.7263.1	NA	NA	NA	PB.7263.1
PB.1725.1	NA	NA	PB.1725.1	NA
PB.8846.1	NA	NA	NA	PB.8846.1
PB.1948.3	PB.1948.3	PB.1948.3	PB.1948.3	PB.1948.3
PB.5190.6	NA	NA	NA	PB.5190.6
PB.9194.1	NA	NA	NA	PB.9194.1
PB.6172.1	NA	NA	PB.6172.1	PB.6172.1
PB.3576.1	PB.3576.1	PB.3576.1	PB.3576.1	PB.3576.1
PB.5799.1	NA	NA	NA	PB.5799.1
PB.8170.2	PB.8170.2	PB.8170.2	NA	NA
PB.7455.1	PB.7455.1	PB.7455.1	PB.7455.1	NA
PB.5650.1	NA	NA	PB.5650.1	PB.5650.1
PB.8086.2	NA	NA	PB.8086.2	NA
PB.6914.3	NA	NA	NA	PB.6914.3
PB.3092.1	NA	NA	PB.3092.1	NA
PB.4483.7	NA	NA	NA	PB.4483.7
PB.6837.1	NA	NA	PB.6837.1	NA
PB.3179.3	NA	NA	NA	PB.3179.3
PB.6.2	NA	NA	NA	PB.6.2
PB.3836.2	NA	PB.3836.2	NA	NA
PB.2822.3	NA	NA	PB.2822.3	NA
PB.2178.1	NA	PB.2178.1	PB.2178.1	NA
PB.8469.1	PB.8469.1	PB.8469.1	PB.8469.1	PB.8469.1
PB.8603.1	NA	PB.8603.1	PB.8603.1	NA
PB.8580.2	PB.8580.2	PB.8580.2	PB.8580.2	PB.8580.2
PB.1333.5	NA	NA	PB.1333.5	PB.1333.5
PB.5435.1	PB.5435.1	PB.5435.1	PB.5435.1	PB.5435.1
PB.2525.4	NA	NA	PB.2525.4	PB.2525.4
PB.7418.1	NA	NA	NA	PB.7418.1
PB.7861.5	NA	NA	PB.7861.5	NA
PB.7868.1	NA	NA	PB.7868.1	NA
PB.1896.4	NA	NA	PB.1896.4	NA
PB.5234.1	NA	PB.5234.1	PB.5234.1	PB.5234.1
PB.4461.2	NA	NA	NA	PB.4461.2
PB.8808.1	PB.8808.1	PB.8808.1	PB.8808.1	NA
PB.77.2	NA	NA	PB.77.2	NA
PB.4319.2	PB.4319.2	NA	PB.4319.2	NA
PB.4318.2	NA	NA	PB.4318.2	NA
PB.673.4	NA	NA	NA	PB.673.4
PB.1642.1	NA	NA	PB.1642.1	PB.1642.1
PB.2210.17	NA	NA	PB.2210.17	PB.2210.17
PB.268.3	PB.268.3	PB.268.3	PB.268.3	NA
PB.6253.4	PB.6253.4	PB.6253.4	PB.6253.4	PB.6253.4
PB.3687.1	NA	PB.3687.1	PB.3687.1	PB.3687.1
PB.9031.2	NA	NA	PB.9031.2	NA
PB.2120.1	NA	NA	NA	PB.2120.1
PB.1774.2	NA	NA	PB.1774.2	NA
PB.5714.1	NA	NA	PB.5714.1	NA
PB.2253.9	NA	NA	NA	PB.2253.9
PB.3372.2	NA	NA	PB.3372.2	NA
PB.6517.4	NA	NA	PB.6517.4	NA
PB.5623.2	NA	NA	PB.5623.2	NA
PB.9158.22	NA	PB.9158.22	PB.9158.22	NA
PB.2119.10	NA	NA	PB.2119.10	NA
PB.6155.1	NA	PB.6155.1	NA	NA
PB.3224.1	NA	NA	NA	PB.3224.1
PB.5276.1	NA	NA	PB.5276.1	NA
PB.5185.1	NA	NA	PB.5185.1	PB.5185.1
PB.4328.3	NA	NA	PB.4328.3	NA
PB.4572.1	NA	NA	PB.4572.1	PB.4572.1
PB.4966.1	NA	NA	PB.4966.1	PB.4966.1
PB.8057.1	NA	NA	PB.8057.1	NA
PB.1758.1	NA	NA	NA	PB.1758.1
PB.6310.1	NA	NA	PB.6310.1	NA
PB.5137.2	NA	NA	NA	PB.5137.2
PB.8308.1	NA	PB.8308.1	NA	NA
PB.8133.1	NA	PB.8133.1	NA	NA
PB.5278.1	NA	NA	PB.5278.1	NA
PB.373.1	NA	NA	PB.373.1	NA
PB.1773.1	NA	NA	NA	PB.1773.1
PB.8039.1	NA	NA	NA	PB.8039.1
PB.7302.1	NA	NA	PB.7302.1	PB.7302.1
PB.6575.4	NA	PB.6575.4	PB.6575.4	PB.6575.4
PB.8683.1	NA	NA	PB.8683.1	NA
PB.975.3	PB.975.3	PB.975.3	PB.975.3	NA
PB.4225.2	NA	NA	PB.4225.2	NA
PB.6045.1	PB.6045.1	PB.6045.1	PB.6045.1	PB.6045.1
PB.2712.2	NA	NA	NA	PB.2712.2
PB.463.2	NA	NA	NA	PB.463.2
PB.1667.1	NA	NA	PB.1667.1	PB.1667.1
PB.840.2	NA	NA	PB.840.2	NA
PB.1024.2	NA	NA	PB.1024.2	PB.1024.2
PB.4475.1	NA	NA	PB.4475.1	NA
PB.976.1	NA	PB.976.1	PB.976.1	PB.976.1
PB.7434.1	NA	NA	PB.7434.1	NA
PB.1208.1	NA	NA	PB.1208.1	NA
PB.5848.2	NA	NA	PB.5848.2	PB.5848.2
PB.1243.2	NA	NA	PB.1243.2	NA
PB.2792.1	NA	NA	PB.2792.1	PB.2792.1
PB.3036.1	NA	NA	PB.3036.1	PB.3036.1
PB.1532.1	PB.1532.1	PB.1532.1	PB.1532.1	PB.1532.1
PB.2045.2	NA	PB.2045.2	PB.2045.2	NA
PB.6463.1	NA	PB.6463.1	NA	NA
PB.1657.5	NA	NA	PB.1657.5	PB.1657.5
PB.890.1	NA	NA	NA	PB.890.1
PB.6862.1	NA	NA	NA	PB.6862.1
PB.2555.5	NA	NA	PB.2555.5	NA
PB.9235.3	NA	PB.9235.3	PB.9235.3	NA
PB.4334.1	NA	NA	PB.4334.1	NA
PB.4502.2	NA	NA	NA	PB.4502.2
PB.1524.2	PB.1524.2	PB.1524.2	PB.1524.2	PB.1524.2
PB.825.2	NA	NA	NA	PB.825.2
PB.7998.13	PB.7998.13	PB.7998.13	PB.7998.13	PB.7998.13
PB.2276.1	NA	NA	PB.2276.1	NA
PB.7698.3	NA	NA	PB.7698.3	PB.7698.3
PB.2488.1	PB.2488.1	PB.2488.1	PB.2488.1	NA
PB.1597.1	NA	PB.1597.1	PB.1597.1	PB.1597.1
PB.2813.1	NA	PB.2813.1	NA	NA
PB.1384.1	PB.1384.1	PB.1384.1	PB.1384.1	PB.1384.1
PB.3642.1	NA	NA	NA	PB.3642.1
PB.8359.1	NA	PB.8359.1	NA	NA
PB.5794.1	NA	PB.5794.1	PB.5794.1	PB.5794.1
PB.5596.4	NA	PB.5596.4	PB.5596.4	NA
PB.3179.2	NA	NA	PB.3179.2	PB.3179.2
PB.9122.1	NA	NA	PB.9122.1	PB.9122.1
PB.680.1	NA	PB.680.1	PB.680.1	PB.680.1
PB.2119.8	NA	NA	PB.2119.8	NA
PB.6046.2	NA	NA	PB.6046.2	NA
PB.3826.1	NA	NA	PB.3826.1	NA
PB.5997.4	NA	NA	PB.5997.4	NA
PB.8543.2	NA	NA	PB.8543.2	NA
PB.78.1	NA	NA	NA	PB.78.1
PB.2145.1	NA	NA	PB.2145.1	NA
PB.7602.4	NA	NA	PB.7602.4	NA
PB.4556.2	NA	PB.4556.2	PB.4556.2	PB.4556.2
PB.6726.1	NA	NA	PB.6726.1	NA
PB.5381.1	NA	NA	PB.5381.1	PB.5381.1
PB.7832.1	PB.7832.1	PB.7832.1	PB.7832.1	NA
PB.3887.1	NA	NA	PB.3887.1	NA
PB.5740.1	NA	NA	PB.5740.1	PB.5740.1
PB.7371.1	NA	NA	PB.7371.1	NA
PB.5122.1	NA	NA	NA	PB.5122.1
PB.990.3	NA	NA	PB.990.3	NA
PB.5689.20	NA	NA	PB.5689.20	NA
PB.8607.1	PB.8607.1	PB.8607.1	PB.8607.1	PB.8607.1
PB.1885.1	NA	NA	PB.1885.1	NA
PB.5475.1	NA	PB.5475.1	PB.5475.1	NA
PB.4458.1	NA	PB.4458.1	PB.4458.1	NA
PB.5636.1	NA	NA	PB.5636.1	NA
PB.1361.1	PB.1361.1	PB.1361.1	PB.1361.1	NA
PB.5120.1	NA	PB.5120.1	PB.5120.1	PB.5120.1
PB.249.3	PB.249.3	PB.249.3	PB.249.3	PB.249.3
PB.4687.1	NA	NA	NA	PB.4687.1
PB.8715.1	PB.8715.1	PB.8715.1	PB.8715.1	PB.8715.1
PB.108.1	NA	PB.108.1	PB.108.1	PB.108.1
PB.2337.1	NA	NA	PB.2337.1	PB.2337.1
PB.6244.5	NA	NA	PB.6244.5	NA
PB.4699.1	NA	PB.4699.1	NA	NA
PB.4557.1	NA	PB.4557.1	PB.4557.1	PB.4557.1
PB.6222.1	NA	NA	PB.6222.1	NA
PB.91.2	NA	NA	PB.91.2	NA
PB.8918.1	NA	NA	NA	PB.8918.1
PB.268.1	NA	NA	PB.268.1	NA
PB.1696.1	NA	NA	NA	PB.1696.1
PB.214.1	NA	NA	PB.214.1	NA
PB.4703.1	NA	PB.4703.1	NA	NA
PB.7155.11	NA	NA	PB.7155.11	NA
PB.1283.1	NA	PB.1283.1	PB.1283.1	NA
PB.1418.1	PB.1418.1	PB.1418.1	PB.1418.1	PB.1418.1
PB.8388.3	PB.8388.3	PB.8388.3	NA	PB.8388.3
PB.3883.1	PB.3883.1	PB.3883.1	PB.3883.1	PB.3883.1
PB.3024.5	NA	NA	PB.3024.5	NA
PB.4140.3	NA	NA	PB.4140.3	NA
PB.9235.1	NA	PB.9235.1	PB.9235.1	NA
PB.8486.1	NA	NA	PB.8486.1	PB.8486.1
PB.6880.1	PB.6880.1	PB.6880.1	PB.6880.1	PB.6880.1
PB.4306.1	PB.4306.1	PB.4306.1	PB.4306.1	PB.4306.1
PB.7733.2	NA	NA	PB.7733.2	NA
PB.2177.2	NA	NA	PB.2177.2	NA
PB.5683.2	NA	PB.5683.2	NA	NA
PB.5345.2	PB.5345.2	PB.5345.2	PB.5345.2	PB.5345.2
PB.6087.1	NA	NA	PB.6087.1	NA
PB.2318.2	NA	NA	PB.2318.2	PB.2318.2
PB.5714.2	NA	NA	PB.5714.2	NA
PB.3053.1	NA	NA	NA	PB.3053.1
PB.9066.1	NA	PB.9066.1	PB.9066.1	PB.9066.1
PB.6037.4	NA	NA	PB.6037.4	PB.6037.4
PB.7072.1	PB.7072.1	PB.7072.1	PB.7072.1	PB.7072.1
PB.4213.1	NA	NA	PB.4213.1	NA
PB.7313.1	NA	PB.7313.1	NA	NA
PB.8128.1	NA	PB.8128.1	NA	NA
PB.9198.3	NA	NA	PB.9198.3	NA
PB.2221.1	NA	NA	NA	PB.2221.1
PB.3414.1	NA	NA	PB.3414.1	PB.3414.1
PB.8758.1	NA	PB.8758.1	PB.8758.1	PB.8758.1
PB.7429.2	NA	NA	PB.7429.2	PB.7429.2
PB.5384.2	NA	PB.5384.2	NA	NA
PB.9200.1	NA	PB.9200.1	PB.9200.1	PB.9200.1
PB.8123.1	NA	NA	PB.8123.1	NA
PB.463.4	NA	NA	NA	PB.463.4
PB.3941.1	NA	NA	PB.3941.1	PB.3941.1
PB.4694.1	PB.4694.1	PB.4694.1	PB.4694.1	PB.4694.1
PB.3507.1	NA	NA	NA	PB.3507.1
PB.1516.1	NA	NA	PB.1516.1	NA
PB.3609.1	NA	NA	NA	PB.3609.1
PB.1119.1	PB.1119.1	PB.1119.1	PB.1119.1	NA
PB.6860.1	NA	NA	PB.6860.1	PB.6860.1
PB.479.1	NA	NA	NA	PB.479.1
PB.2644.2	NA	NA	PB.2644.2	NA
PB.6592.1	NA	NA	NA	PB.6592.1
PB.2202.5	NA	NA	NA	PB.2202.5
PB.1572.1	NA	NA	PB.1572.1	PB.1572.1
PB.1201.6	NA	NA	PB.1201.6	NA
PB.4936.1	NA	NA	PB.4936.1	NA
PB.2834.1	PB.2834.1	PB.2834.1	PB.2834.1	PB.2834.1
PB.6037.2	NA	PB.6037.2	PB.6037.2	PB.6037.2
PB.6004.1	PB.6004.1	PB.6004.1	PB.6004.1	PB.6004.1
PB.7166.2	NA	NA	PB.7166.2	NA
PB.6914.1	NA	NA	NA	PB.6914.1
PB.6094.2	NA	NA	PB.6094.2	PB.6094.2
PB.6411.1	NA	PB.6411.1	NA	NA
PB.6672.1	NA	PB.6672.1	NA	NA
PB.6944.1	NA	NA	PB.6944.1	NA
PB.4938.7	NA	NA	PB.4938.7	NA
PB.39.1	NA	NA	PB.39.1	NA
PB.2835.2	NA	PB.2835.2	PB.2835.2	PB.2835.2
PB.7284.1	NA	NA	NA	PB.7284.1
PB.2832.1	PB.2832.1	PB.2832.1	PB.2832.1	PB.2832.1
PB.2127.1	NA	NA	PB.2127.1	PB.2127.1
PB.3297.2	NA	NA	PB.3297.2	PB.3297.2
PB.3047.4	PB.3047.4	PB.3047.4	PB.3047.4	PB.3047.4
PB.4193.11	PB.4193.11	PB.4193.11	PB.4193.11	PB.4193.11
PB.8949.1	NA	PB.8949.1	PB.8949.1	NA
PB.6429.1	NA	NA	PB.6429.1	PB.6429.1
PB.5905.3	NA	NA	PB.5905.3	NA
PB.4692.4	NA	NA	PB.4692.4	NA
PB.1857.2	NA	NA	PB.1857.2	NA
PB.2706.1	NA	NA	NA	PB.2706.1
PB.4054.1	NA	NA	PB.4054.1	NA
PB.5219.1	NA	NA	NA	PB.5219.1
PB.9198.2	NA	NA	PB.9198.2	NA
PB.4193.4	PB.4193.4	PB.4193.4	PB.4193.4	PB.4193.4
PB.4943.2	PB.4943.2	PB.4943.2	PB.4943.2	PB.4943.2
PB.6062.1	NA	NA	NA	PB.6062.1
PB.7968.1	NA	NA	NA	PB.7968.1
PB.7021.1	NA	PB.7021.1	PB.7021.1	PB.7021.1
PB.4456.3	NA	NA	PB.4456.3	PB.4456.3
PB.3701.6	NA	NA	PB.3701.6	NA
PB.8855.1	NA	NA	NA	PB.8855.1
PB.5846.1	NA	NA	PB.5846.1	NA
PB.4669.1	NA	NA	NA	PB.4669.1
PB.6762.1	PB.6762.1	PB.6762.1	PB.6762.1	PB.6762.1
PB.302.1	PB.302.1	PB.302.1	PB.302.1	PB.302.1
PB.7404.2	NA	PB.7404.2	PB.7404.2	NA
PB.5066.1	NA	NA	NA	PB.5066.1
PB.6522.3	NA	NA	PB.6522.3	NA
PB.8427.2	NA	NA	PB.8427.2	NA
PB.2618.1	NA	NA	PB.2618.1	NA
PB.1211.1	NA	NA	NA	PB.1211.1
PB.3668.7	NA	NA	NA	PB.3668.7
PB.689.1	NA	NA	NA	PB.689.1
PB.9077.5	NA	NA	NA	PB.9077.5
PB.9090.2	PB.9090.2	PB.9090.2	PB.9090.2	PB.9090.2
PB.7160.1	PB.7160.1	PB.7160.1	PB.7160.1	PB.7160.1
PB.6480.1	NA	NA	PB.6480.1	NA
PB.4811.2	NA	NA	PB.4811.2	NA
PB.3111.1	PB.3111.1	NA	PB.3111.1	PB.3111.1
PB.3595.4	NA	NA	PB.3595.4	NA
PB.5140.3	NA	NA	PB.5140.3	NA
PB.1321.1	NA	NA	NA	PB.1321.1
PB.2999.7	NA	NA	PB.2999.7	PB.2999.7
PB.3509.1	NA	NA	PB.3509.1	NA
PB.4437.1	NA	NA	NA	PB.4437.1
PB.6467.1	NA	NA	PB.6467.1	NA
PB.2854.1	NA	PB.2854.1	PB.2854.1	PB.2854.1
PB.305.4	NA	NA	PB.305.4	NA
PB.906.1	NA	NA	PB.906.1	NA
PB.6080.1	NA	PB.6080.1	NA	NA
PB.8391.2	PB.8391.2	PB.8391.2	PB.8391.2	PB.8391.2
PB.4356.1	NA	NA	NA	PB.4356.1
PB.2350.1	NA	NA	PB.2350.1	PB.2350.1
PB.3254.11	NA	NA	PB.3254.11	PB.3254.11
PB.7466.1	NA	PB.7466.1	PB.7466.1	NA
PB.4176.1	NA	NA	NA	PB.4176.1
PB.939.2	NA	NA	PB.939.2	PB.939.2
PB.2301.5	NA	PB.2301.5	NA	PB.2301.5
PB.833.1	NA	NA	NA	PB.833.1
PB.7898.4	NA	NA	PB.7898.4	NA
PB.5292.2	NA	NA	PB.5292.2	PB.5292.2
PB.2150.2	NA	NA	NA	PB.2150.2
PB.4303.12	NA	NA	PB.4303.12	NA
PB.3802.1	NA	PB.3802.1	NA	NA
PB.6428.1	NA	NA	NA	PB.6428.1
PB.9261.1	NA	NA	PB.9261.1	PB.9261.1
PB.8086.1	NA	NA	PB.8086.1	NA
PB.6467.2	NA	NA	PB.6467.2	NA
PB.3710.3	NA	NA	NA	PB.3710.3
PB.8098.2	NA	PB.8098.2	NA	NA
PB.8091.1	NA	NA	PB.8091.1	NA
PB.2389.1	PB.2389.1	PB.2389.1	PB.2389.1	PB.2389.1
PB.8665.1	PB.8665.1	PB.8665.1	PB.8665.1	PB.8665.1
PB.688.1	NA	NA	NA	PB.688.1
PB.4968.16	NA	PB.4968.16	NA	NA
PB.6502.3	NA	NA	PB.6502.3	NA
PB.3594.2	NA	NA	PB.3594.2	PB.3594.2
PB.8070.1	NA	NA	NA	PB.8070.1
PB.8616.1	NA	NA	NA	PB.8616.1
PB.283.8	PB.283.8	PB.283.8	PB.283.8	PB.283.8
PB.4951.5	NA	NA	PB.4951.5	NA
PB.5759.1	NA	NA	PB.5759.1	NA
PB.8696.1	NA	NA	PB.8696.1	NA
PB.2281.2	NA	NA	PB.2281.2	PB.2281.2
PB.1137.1	NA	PB.1137.1	NA	NA
PB.2676.1	NA	NA	PB.2676.1	NA
PB.3674.1	NA	NA	PB.3674.1	PB.3674.1
PB.5098.4	NA	PB.5098.4	NA	NA
PB.6975.5	NA	PB.6975.5	PB.6975.5	NA
PB.5493.3	NA	NA	PB.5493.3	PB.5493.3
PB.2514.1	NA	NA	PB.2514.1	PB.2514.1
PB.2113.1	NA	NA	PB.2113.1	NA
PB.382.1	NA	PB.382.1	NA	NA
PB.4456.1	NA	NA	PB.4456.1	PB.4456.1
PB.2834.4	NA	PB.2834.4	PB.2834.4	PB.2834.4
PB.9233.1	NA	NA	NA	PB.9233.1
PB.4752.1	PB.4752.1	PB.4752.1	PB.4752.1	PB.4752.1
PB.110.1	NA	PB.110.1	PB.110.1	PB.110.1
PB.3142.7	NA	NA	PB.3142.7	NA
PB.4057.1	PB.4057.1	NA	PB.4057.1	PB.4057.1
PB.8649.3	NA	NA	PB.8649.3	NA
PB.7440.1	NA	NA	PB.7440.1	NA
PB.2006.4	NA	NA	PB.2006.4	NA
PB.8683.5	NA	NA	PB.8683.5	NA
PB.3461.1	NA	NA	PB.3461.1	NA
PB.1718.1	PB.1718.1	PB.1718.1	PB.1718.1	PB.1718.1
PB.3645.3	PB.3645.3	PB.3645.3	PB.3645.3	PB.3645.3
PB.6556.1	NA	NA	PB.6556.1	NA
PB.1333.3	NA	NA	NA	PB.1333.3
PB.4218.10	NA	NA	PB.4218.10	PB.4218.10
PB.7187.1	NA	NA	PB.7187.1	PB.7187.1
PB.2362.1	PB.2362.1	PB.2362.1	PB.2362.1	PB.2362.1
PB.7271.2	NA	NA	NA	PB.7271.2
PB.1550.1	NA	PB.1550.1	PB.1550.1	NA
PB.7190.2	NA	PB.7190.2	PB.7190.2	PB.7190.2
PB.6423.1	NA	NA	NA	PB.6423.1
PB.3446.2	NA	NA	PB.3446.2	NA
PB.5126.5	NA	NA	PB.5126.5	NA
PB.8750.1	NA	NA	PB.8750.1	NA
PB.767.1	NA	NA	NA	PB.767.1
PB.6833.1	NA	NA	PB.6833.1	PB.6833.1
PB.19.5	NA	NA	PB.19.5	NA
PB.4206.3	NA	NA	PB.4206.3	PB.4206.3
PB.2440.1	NA	NA	PB.2440.1	PB.2440.1
PB.5115.2	NA	NA	PB.5115.2	NA
PB.855.1	NA	NA	PB.855.1	NA
PB.2971.1	NA	NA	NA	PB.2971.1
PB.5404.2	NA	NA	NA	PB.5404.2
PB.1894.1	PB.1894.1	NA	NA	NA
PB.8806.2	NA	NA	PB.8806.2	PB.8806.2
PB.3569.1	NA	NA	PB.3569.1	PB.3569.1
PB.4427.1	NA	NA	PB.4427.1	PB.4427.1
PB.2508.1	NA	PB.2508.1	PB.2508.1	NA
PB.2632.1	NA	PB.2632.1	PB.2632.1	NA
PB.7887.3	NA	NA	PB.7887.3	NA
PB.653.1	NA	NA	NA	PB.653.1
PB.8431.2	NA	NA	PB.8431.2	NA
PB.8896.1	NA	NA	PB.8896.1	NA
PB.1681.1	NA	NA	NA	PB.1681.1
PB.4429.2	NA	NA	PB.4429.2	PB.4429.2
PB.2835.5	NA	PB.2835.5	PB.2835.5	PB.2835.5
PB.6527.2	NA	NA	PB.6527.2	NA
PB.4166.3	NA	NA	NA	PB.4166.3
PB.7091.1	NA	NA	PB.7091.1	PB.7091.1
PB.3149.1	PB.3149.1	PB.3149.1	NA	NA
PB.6195.2	NA	PB.6195.2	PB.6195.2	NA
PB.8392.2	PB.8392.2	PB.8392.2	PB.8392.2	PB.8392.2
PB.6816.2	NA	NA	PB.6816.2	NA
PB.4806.1	PB.4806.1	PB.4806.1	PB.4806.1	PB.4806.1
PB.3969.3	PB.3969.3	PB.3969.3	PB.3969.3	PB.3969.3
PB.966.1	NA	NA	PB.966.1	NA
PB.673.5	NA	NA	NA	PB.673.5
PB.1711.1	NA	NA	PB.1711.1	NA
PB.4667.1	NA	NA	PB.4667.1	PB.4667.1
PB.1180.4	NA	NA	PB.1180.4	PB.1180.4
PB.3785.1	NA	NA	PB.3785.1	NA
PB.7557.3	NA	NA	NA	PB.7557.3
PB.3018.1	NA	NA	NA	PB.3018.1
PB.6746.1	NA	NA	PB.6746.1	PB.6746.1
PB.2432.1	NA	NA	PB.2432.1	NA
PB.7773.1	NA	NA	NA	PB.7773.1
PB.5031.1	NA	NA	PB.5031.1	NA
PB.7931.1	PB.7931.1	PB.7931.1	PB.7931.1	PB.7931.1
PB.8545.3	NA	NA	NA	PB.8545.3
PB.6039.2	PB.6039.2	PB.6039.2	PB.6039.2	PB.6039.2
PB.2831.1	NA	PB.2831.1	PB.2831.1	PB.2831.1
PB.255.1	NA	NA	PB.255.1	NA
PB.5992.1	NA	NA	PB.5992.1	PB.5992.1
PB.2850.1	NA	NA	NA	PB.2850.1
PB.4110.3	NA	NA	PB.4110.3	NA
PB.111.1	NA	PB.111.1	PB.111.1	PB.111.1
PB.4218.1	NA	NA	NA	PB.4218.1
PB.6046.1	NA	NA	PB.6046.1	NA
PB.3532.1	NA	PB.3532.1	PB.3532.1	PB.3532.1
PB.80.1	NA	PB.80.1	PB.80.1	PB.80.1
PB.2868.3	NA	NA	PB.2868.3	NA
PB.7527.2	NA	NA	PB.7527.2	PB.7527.2
PB.7758.1	NA	NA	PB.7758.1	PB.7758.1
PB.6158.1	NA	NA	PB.6158.1	NA
PB.5928.5	NA	NA	NA	PB.5928.5
PB.2583.1	NA	NA	NA	PB.2583.1
PB.4968.13	NA	NA	PB.4968.13	NA
PB.5521.1	NA	NA	PB.5521.1	PB.5521.1
PB.2382.2	NA	NA	PB.2382.2	NA
PB.2202.1	NA	NA	NA	PB.2202.1
PB.3371.2	NA	NA	PB.3371.2	NA
PB.6626.1	NA	NA	PB.6626.1	NA
PB.6078.1	NA	NA	PB.6078.1	NA
PB.4196.2	NA	NA	NA	PB.4196.2
PB.633.1	PB.633.1	PB.633.1	PB.633.1	PB.633.1
PB.8220.2	PB.8220.2	NA	NA	NA
PB.4704.2	NA	NA	PB.4704.2	PB.4704.2
PB.5928.20	NA	NA	NA	PB.5928.20
PB.6324.1	PB.6324.1	PB.6324.1	PB.6324.1	PB.6324.1
PB.3918.1	NA	NA	PB.3918.1	NA
PB.2594.7	PB.2594.7	PB.2594.7	NA	NA
PB.8214.1	NA	NA	NA	PB.8214.1
PB.5431.1	NA	NA	PB.5431.1	NA
PB.713.2	PB.713.2	PB.713.2	PB.713.2	NA
PB.7035.1	PB.7035.1	PB.7035.1	PB.7035.1	PB.7035.1
PB.1525.1	NA	NA	PB.1525.1	PB.1525.1
PB.5801.1	NA	NA	PB.5801.1	NA
PB.7010.2	PB.7010.2	PB.7010.2	PB.7010.2	PB.7010.2
PB.6735.1	NA	NA	PB.6735.1	NA
PB.3772.1	NA	NA	PB.3772.1	NA
PB.5744.13	NA	NA	PB.5744.13	PB.5744.13
PB.517.2	NA	NA	NA	PB.517.2
PB.9158.23	NA	PB.9158.23	PB.9158.23	NA
PB.1648.4	NA	NA	PB.1648.4	NA
PB.6321.2	NA	NA	NA	PB.6321.2
PB.6674.6	PB.6674.6	PB.6674.6	PB.6674.6	PB.6674.6
PB.5896.1	NA	NA	PB.5896.1	NA
PB.4110.1	NA	NA	PB.4110.1	NA
PB.7253.1	PB.7253.1	PB.7253.1	PB.7253.1	PB.7253.1
PB.1364.8	NA	PB.1364.8	NA	NA
PB.1199.2	NA	NA	PB.1199.2	NA
PB.3166.1	NA	NA	NA	PB.3166.1
PB.86.2	NA	PB.86.2	PB.86.2	NA
PB.1118.3	NA	NA	PB.1118.3	NA
PB.7541.12	NA	PB.7541.12	NA	NA
PB.6200.1	NA	NA	PB.6200.1	NA
PB.3430.1	PB.3430.1	PB.3430.1	PB.3430.1	PB.3430.1
PB.3607.1	PB.3607.1	PB.3607.1	PB.3607.1	PB.3607.1
PB.4337.1	NA	NA	PB.4337.1	PB.4337.1
PB.2837.3	NA	PB.2837.3	NA	NA
PB.3720.1	NA	NA	NA	PB.3720.1
PB.6079.1	NA	NA	PB.6079.1	NA
PB.3500.2	PB.3500.2	PB.3500.2	NA	PB.3500.2
PB.8136.3	NA	NA	NA	PB.8136.3
PB.4500.1	NA	NA	PB.4500.1	NA
PB.8655.2	PB.8655.2	PB.8655.2	PB.8655.2	NA
PB.6295.2	NA	NA	PB.6295.2	NA
PB.8091.5	NA	NA	PB.8091.5	NA
PB.3419.2	NA	NA	PB.3419.2	NA
PB.3832.1	NA	PB.3832.1	PB.3832.1	NA
PB.1645.1	NA	NA	NA	PB.1645.1
PB.3651.1	NA	PB.3651.1	PB.3651.1	NA
PB.8985.1	NA	NA	NA	PB.8985.1
PB.6122.3	NA	NA	PB.6122.3	NA
PB.6575.7	NA	NA	PB.6575.7	PB.6575.7
PB.5864.1	PB.5864.1	PB.5864.1	NA	NA
PB.5501.1	NA	NA	PB.5501.1	PB.5501.1
PB.6424.1	NA	NA	PB.6424.1	PB.6424.1
PB.8635.1	PB.8635.1	PB.8635.1	PB.8635.1	PB.8635.1
PB.5762.1	NA	NA	NA	PB.5762.1
PB.8502.2	NA	NA	PB.8502.2	PB.8502.2
PB.9155.2	NA	NA	PB.9155.2	NA
PB.8573.1	NA	NA	PB.8573.1	NA
PB.6629.7	NA	NA	PB.6629.7	PB.6629.7
PB.3291.1	PB.3291.1	PB.3291.1	PB.3291.1	PB.3291.1
PB.3313.1	NA	PB.3313.1	PB.3313.1	PB.3313.1
PB.2561.2	NA	PB.2561.2	PB.2561.2	NA
PB.7739.1	NA	PB.7739.1	PB.7739.1	NA
PB.4268.1	NA	NA	PB.4268.1	PB.4268.1
PB.3371.6	PB.3371.6	PB.3371.6	PB.3371.6	NA
PB.1877.4	NA	NA	NA	PB.1877.4
PB.4435.2	NA	NA	PB.4435.2	NA
PB.9281.2	NA	NA	NA	PB.9281.2
PB.5920.1	NA	PB.5920.1	NA	NA
PB.2589.1	NA	NA	NA	PB.2589.1
PB.4294.1	NA	NA	PB.4294.1	PB.4294.1
PB.5689.25	NA	NA	NA	PB.5689.25
PB.901.3	NA	NA	NA	PB.901.3
PB.2616.2	NA	NA	PB.2616.2	PB.2616.2
PB.1467.1	NA	NA	PB.1467.1	NA
PB.951.1	NA	NA	NA	PB.951.1
PB.544.1	PB.544.1	PB.544.1	PB.544.1	PB.544.1
PB.1029.2	NA	NA	PB.1029.2	NA
PB.5744.25	NA	NA	PB.5744.25	PB.5744.25
PB.6089.1	NA	NA	PB.6089.1	PB.6089.1
PB.3728.4	NA	NA	PB.3728.4	NA
PB.1689.1	NA	NA	PB.1689.1	NA
PB.3024.8	PB.3024.8	PB.3024.8	PB.3024.8	PB.3024.8
PB.1201.11	NA	NA	PB.1201.11	NA
PB.8481.1	PB.8481.1	PB.8481.1	PB.8481.1	PB.8481.1
PB.5324.3	NA	NA	PB.5324.3	NA
PB.6845.7	NA	NA	NA	PB.6845.7
PB.8561.2	NA	NA	PB.8561.2	NA
PB.3135.2	NA	NA	PB.3135.2	NA
PB.1201.13	NA	NA	PB.1201.13	NA
PB.7617.1	NA	PB.7617.1	PB.7617.1	PB.7617.1
PB.2837.4	NA	NA	NA	PB.2837.4
PB.2521.1	NA	NA	NA	PB.2521.1
PB.4487.2	NA	NA	PB.4487.2	NA
PB.5190.2	NA	NA	NA	PB.5190.2
PB.642.1	NA	NA	PB.642.1	NA
PB.7886.2	NA	NA	NA	PB.7886.2
PB.4853.1	NA	NA	PB.4853.1	PB.4853.1
PB.7008.1	NA	PB.7008.1	PB.7008.1	NA
PB.5093.1	NA	NA	PB.5093.1	PB.5093.1
PB.595.2	NA	PB.595.2	PB.595.2	NA
PB.4960.5	NA	NA	NA	PB.4960.5
PB.5345.3	PB.5345.3	PB.5345.3	PB.5345.3	PB.5345.3
PB.3000.1	NA	NA	PB.3000.1	PB.3000.1
PB.6634.1	NA	NA	PB.6634.1	NA
PB.5410.1	PB.5410.1	PB.5410.1	PB.5410.1	PB.5410.1
PB.9147.1	NA	PB.9147.1	PB.9147.1	PB.9147.1
PB.5176.1	NA	NA	PB.5176.1	PB.5176.1
PB.2964.1	NA	NA	PB.2964.1	PB.2964.1
PB.3652.1	NA	NA	PB.3652.1	PB.3652.1
PB.7816.1	PB.7816.1	PB.7816.1	PB.7816.1	PB.7816.1
PB.4259.5	NA	NA	PB.4259.5	NA
PB.4155.1	NA	NA	PB.4155.1	NA
PB.1684.2	NA	NA	PB.1684.2	NA
PB.5737.1	NA	NA	PB.5737.1	PB.5737.1
PB.8683.6	NA	NA	PB.8683.6	NA
PB.2708.8	NA	NA	PB.2708.8	PB.2708.8
PB.1326.1	NA	NA	PB.1326.1	PB.1326.1
PB.3728.5	NA	NA	PB.3728.5	NA
PB.6902.1	NA	NA	PB.6902.1	NA
PB.2074.1	NA	PB.2074.1	NA	NA
PB.1657.4	NA	PB.1657.4	PB.1657.4	PB.1657.4
PB.1625.1	NA	NA	PB.1625.1	NA
PB.7043.2	NA	PB.7043.2	PB.7043.2	PB.7043.2
PB.7629.1	NA	NA	PB.7629.1	PB.7629.1
PB.8507.1	NA	NA	PB.8507.1	PB.8507.1
PB.3272.2	NA	NA	PB.3272.2	NA
PB.6475.1	PB.6475.1	PB.6475.1	PB.6475.1	PB.6475.1
PB.4521.1	NA	NA	PB.4521.1	NA
PB.7107.1	NA	PB.7107.1	NA	NA
PB.7364.1	NA	NA	PB.7364.1	PB.7364.1
PB.5837.4	NA	NA	PB.5837.4	PB.5837.4
PB.1591.1	NA	NA	PB.1591.1	NA
PB.2267.1	PB.2267.1	PB.2267.1	PB.2267.1	NA
PB.7026.1	NA	NA	PB.7026.1	NA
PB.8539.8	PB.8539.8	PB.8539.8	PB.8539.8	PB.8539.8
PB.8193.2	NA	NA	NA	PB.8193.2
PB.9299.1	NA	NA	PB.9299.1	NA
PB.3704.3	NA	NA	NA	PB.3704.3
PB.245.1	NA	NA	PB.245.1	NA
PB.3528.1	PB.3528.1	PB.3528.1	PB.3528.1	PB.3528.1
PB.4840.2	NA	NA	PB.4840.2	NA
PB.4282.1	NA	NA	PB.4282.1	PB.4282.1
PB.5583.1	NA	NA	NA	PB.5583.1
PB.884.2	NA	NA	PB.884.2	NA
PB.7695.1	NA	PB.7695.1	PB.7695.1	NA
PB.8350.1	NA	NA	NA	PB.8350.1
PB.5060.4	NA	NA	PB.5060.4	NA
PB.3024.7	NA	NA	PB.3024.7	NA
PB.5952.1	NA	PB.5952.1	NA	NA
PB.2272.1	NA	NA	PB.2272.1	NA
PB.4470.3	NA	NA	PB.4470.3	NA
PB.4521.2	NA	NA	PB.4521.2	NA
PB.2834.7	PB.2834.7	PB.2834.7	PB.2834.7	PB.2834.7
PB.329.3	NA	NA	NA	PB.329.3
PB.3700.1	NA	PB.3700.1	PB.3700.1	PB.3700.1
PB.2323.1	NA	NA	PB.2323.1	NA
PB.5925.1	NA	NA	PB.5925.1	NA
PB.8850.1	NA	NA	NA	PB.8850.1
PB.7631.1	NA	PB.7631.1	PB.7631.1	NA
PB.887.1	NA	NA	PB.887.1	PB.887.1
PB.962.2	NA	NA	PB.962.2	PB.962.2
PB.1237.1	NA	PB.1237.1	NA	NA
PB.3295.2	NA	NA	NA	PB.3295.2
PB.7873.1	NA	NA	NA	PB.7873.1
PB.2862.1	NA	NA	PB.2862.1	NA
PB.8422.1	PB.8422.1	NA	PB.8422.1	NA
PB.1338.1	NA	NA	PB.1338.1	NA
PB.594.8	NA	NA	PB.594.8	PB.594.8
PB.4536.1	NA	NA	PB.4536.1	PB.4536.1
PB.7787.1	NA	NA	NA	PB.7787.1
PB.515.1	NA	NA	NA	PB.515.1
PB.8947.1	PB.8947.1	PB.8947.1	PB.8947.1	PB.8947.1
PB.2890.1	NA	PB.2890.1	PB.2890.1	PB.2890.1
PB.5792.1	NA	NA	PB.5792.1	NA
PB.3519.2	NA	NA	PB.3519.2	PB.3519.2
PB.5113.2	NA	NA	NA	PB.5113.2
PB.6890.4	NA	NA	PB.6890.4	NA
PB.2835.11	NA	PB.2835.11	PB.2835.11	PB.2835.11
PB.7760.2	NA	NA	NA	PB.7760.2
PB.5062.1	NA	NA	PB.5062.1	PB.5062.1
PB.6504.1	NA	NA	PB.6504.1	PB.6504.1
PB.6869.1	NA	NA	PB.6869.1	NA
PB.6575.10	NA	NA	PB.6575.10	PB.6575.10
PB.1792.1	PB.1792.1	PB.1792.1	PB.1792.1	PB.1792.1
PB.5776.1	NA	PB.5776.1	PB.5776.1	PB.5776.1
PB.190.1	NA	NA	PB.190.1	NA
PB.2782.1	NA	PB.2782.1	PB.2782.1	NA
PB.7827.4	PB.7827.4	NA	NA	NA
PB.4296.1	NA	NA	PB.4296.1	NA
PB.84.1	NA	NA	PB.84.1	NA
PB.2026.1	PB.2026.1	PB.2026.1	PB.2026.1	PB.2026.1
PB.3141.1	NA	NA	NA	PB.3141.1
PB.5844.1	NA	NA	PB.5844.1	NA
PB.7013.1	NA	NA	NA	PB.7013.1
PB.9279.1	PB.9279.1	PB.9279.1	PB.9279.1	PB.9279.1
PB.20.1	NA	NA	PB.20.1	PB.20.1
PB.121.2	NA	NA	NA	PB.121.2
PB.5301.2	NA	NA	PB.5301.2	PB.5301.2
PB.1444.1	NA	NA	PB.1444.1	NA
PB.884.4	PB.884.4	PB.884.4	PB.884.4	PB.884.4
PB.3575.1	NA	NA	PB.3575.1	PB.3575.1
PB.183.3	NA	NA	PB.183.3	PB.183.3
PB.5160.1	NA	NA	NA	PB.5160.1
PB.5444.1	PB.5444.1	PB.5444.1	PB.5444.1	PB.5444.1
PB.1379.1	NA	NA	PB.1379.1	NA
PB.8553.1	NA	NA	PB.8553.1	PB.8553.1
PB.8563.2	NA	NA	PB.8563.2	PB.8563.2
PB.1496.1	NA	NA	PB.1496.1	NA
PB.9092.1	NA	NA	NA	PB.9092.1
PB.3805.1	NA	NA	NA	PB.3805.1
PB.1526.1	PB.1526.1	PB.1526.1	PB.1526.1	PB.1526.1
PB.1657.9	NA	PB.1657.9	PB.1657.9	PB.1657.9
PB.6713.3	NA	NA	PB.6713.3	PB.6713.3
PB.7.2	NA	NA	PB.7.2	NA
PB.2402.2	NA	NA	PB.2402.2	PB.2402.2
PB.2447.1	NA	NA	NA	PB.2447.1
PB.7986.1	NA	PB.7986.1	PB.7986.1	PB.7986.1
PB.8040.1	NA	NA	PB.8040.1	NA
PB.4381.1	NA	NA	NA	PB.4381.1
PB.3940.1	NA	NA	NA	PB.3940.1
PB.4293.1	NA	PB.4293.1	PB.4293.1	PB.4293.1
PB.5827.1	PB.5827.1	PB.5827.1	PB.5827.1	PB.5827.1
PB.2523.4	NA	NA	NA	PB.2523.4
PB.3295.3	NA	NA	NA	PB.3295.3
PB.2352.1	NA	NA	PB.2352.1	PB.2352.1
PB.7280.1	PB.7280.1	PB.7280.1	PB.7280.1	PB.7280.1
PB.3240.1	NA	NA	PB.3240.1	PB.3240.1
PB.4604.1	NA	NA	PB.4604.1	PB.4604.1
PB.8153.1	PB.8153.1	PB.8153.1	NA	PB.8153.1
PB.6434.3	NA	NA	NA	PB.6434.3
PB.189.1	NA	NA	PB.189.1	NA
PB.7281.3	NA	NA	PB.7281.3	NA
PB.6637.1	PB.6637.1	PB.6637.1	PB.6637.1	PB.6637.1
PB.5476.2	NA	PB.5476.2	PB.5476.2	NA
PB.4928.1	NA	NA	NA	PB.4928.1
PB.5826.2	NA	NA	PB.5826.2	NA
PB.5621.1	NA	NA	PB.5621.1	PB.5621.1
PB.5184.1	PB.5184.1	PB.5184.1	PB.5184.1	PB.5184.1
PB.5538.2	NA	NA	PB.5538.2	PB.5538.2
PB.4308.1	NA	NA	PB.4308.1	NA
PB.295.1	NA	NA	NA	PB.295.1
PB.3458.2	NA	NA	NA	PB.3458.2
PB.8276.3	NA	NA	NA	PB.8276.3
PB.2088.2	NA	PB.2088.2	PB.2088.2	NA
PB.6552.1	NA	NA	NA	PB.6552.1
PB.7733.7	NA	NA	PB.7733.7	NA
PB.2307.2	NA	NA	PB.2307.2	PB.2307.2
PB.3326.1	NA	NA	PB.3326.1	PB.3326.1
PB.545.7	NA	PB.545.7	NA	NA
PB.2927.1	PB.2927.1	PB.2927.1	PB.2927.1	NA
PB.8902.1	NA	NA	PB.8902.1	PB.8902.1
PB.8071.1	NA	NA	PB.8071.1	NA
PB.8595.1	NA	NA	PB.8595.1	PB.8595.1
PB.6256.1	PB.6256.1	PB.6256.1	PB.6256.1	PB.6256.1
PB.2768.2	NA	NA	PB.2768.2	NA
PB.1636.1	NA	NA	PB.1636.1	PB.1636.1
PB.6846.1	NA	NA	NA	PB.6846.1
PB.2768.1	NA	NA	PB.2768.1	NA
PB.8045.1	PB.8045.1	PB.8045.1	PB.8045.1	PB.8045.1
PB.1937.1	NA	NA	PB.1937.1	NA
PB.4490.1	NA	PB.4490.1	PB.4490.1	NA
PB.3735.1	NA	PB.3735.1	PB.3735.1	PB.3735.1
PB.7879.1	NA	NA	PB.7879.1	PB.7879.1
PB.2897.5	NA	NA	PB.2897.5	PB.2897.5
PB.3594.7	NA	PB.3594.7	PB.3594.7	PB.3594.7
PB.3474.2	NA	NA	PB.3474.2	PB.3474.2
PB.1545.1	PB.1545.1	PB.1545.1	PB.1545.1	PB.1545.1
PB.739.1	NA	NA	NA	PB.739.1
PB.8771.1	PB.8771.1	PB.8771.1	PB.8771.1	PB.8771.1
PB.2117.1	PB.2117.1	PB.2117.1	PB.2117.1	NA
PB.2150.6	PB.2150.6	PB.2150.6	PB.2150.6	PB.2150.6
PB.7353.1	NA	NA	PB.7353.1	PB.7353.1
PB.3419.1	NA	NA	PB.3419.1	NA
PB.554.1	NA	NA	PB.554.1	PB.554.1
PB.4084.1	NA	PB.4084.1	PB.4084.1	PB.4084.1
PB.7042.4	NA	NA	NA	PB.7042.4
PB.7024.2	NA	NA	PB.7024.2	PB.7024.2
PB.5328.2	NA	NA	NA	PB.5328.2
PB.2593.4	NA	PB.2593.4	PB.2593.4	NA
PB.125.1	NA	PB.125.1	PB.125.1	PB.125.1
PB.2991.1	PB.2991.1	PB.2991.1	PB.2991.1	PB.2991.1
PB.3881.1	PB.3881.1	PB.3881.1	PB.3881.1	PB.3881.1
PB.5509.1	NA	NA	PB.5509.1	NA
PB.1785.2	NA	NA	PB.1785.2	PB.1785.2
PB.2963.2	NA	NA	PB.2963.2	NA
PB.5744.5	NA	NA	PB.5744.5	PB.5744.5
PB.1276.4	NA	NA	NA	PB.1276.4
PB.7474.2	NA	NA	PB.7474.2	NA
PB.9096.1	NA	NA	PB.9096.1	NA
PB.5693.1	NA	NA	NA	PB.5693.1
PB.2281.3	NA	NA	PB.2281.3	PB.2281.3
PB.1163.1	NA	NA	NA	PB.1163.1
PB.1125.1	NA	NA	PB.1125.1	PB.1125.1
PB.3024.9	PB.3024.9	PB.3024.9	PB.3024.9	PB.3024.9
PB.2676.5	NA	NA	PB.2676.5	NA
PB.5539.1	NA	NA	NA	PB.5539.1
PB.3275.7	PB.3275.7	PB.3275.7	PB.3275.7	PB.3275.7
PB.5844.2	NA	PB.5844.2	PB.5844.2	NA
PB.6171.1	NA	NA	NA	PB.6171.1
PB.1361.2	PB.1361.2	PB.1361.2	PB.1361.2	NA
PB.8562.1	NA	NA	PB.8562.1	NA
PB.2544.2	NA	NA	PB.2544.2	PB.2544.2
PB.5932.1	NA	NA	PB.5932.1	NA
PB.697.5	NA	NA	PB.697.5	NA
PB.9120.1	NA	PB.9120.1	PB.9120.1	PB.9120.1
PB.6816.1	NA	NA	PB.6816.1	NA
PB.2516.1	NA	PB.2516.1	PB.2516.1	NA
PB.1905.1	NA	NA	NA	PB.1905.1
PB.1787.1	NA	NA	PB.1787.1	PB.1787.1
PB.3177.2	NA	NA	PB.3177.2	NA
PB.4427.7	NA	NA	PB.4427.7	NA
PB.9187.3	NA	PB.9187.3	NA	NA
PB.9156.1	NA	NA	PB.9156.1	PB.9156.1
PB.5121.2	NA	NA	PB.5121.2	NA
PB.9058.1	NA	NA	NA	PB.9058.1
PB.3546.1	NA	NA	PB.3546.1	NA
PB.2526.3	NA	NA	PB.2526.3	NA
PB.3743.4	PB.3743.4	PB.3743.4	PB.3743.4	PB.3743.4
PB.2127.2	NA	PB.2127.2	PB.2127.2	PB.2127.2
PB.1513.3	NA	NA	NA	PB.1513.3
PB.5160.2	NA	NA	NA	PB.5160.2
PB.1266.1	PB.1266.1	PB.1266.1	PB.1266.1	PB.1266.1
PB.7129.1	PB.7129.1	PB.7129.1	PB.7129.1	PB.7129.1
PB.5150.2	NA	NA	NA	PB.5150.2
PB.4065.2	NA	NA	PB.4065.2	NA
PB.8350.4	NA	PB.8350.4	NA	PB.8350.4
PB.5752.2	NA	NA	PB.5752.2	NA
PB.4835.3	NA	NA	PB.4835.3	NA
PB.6195.4	NA	PB.6195.4	PB.6195.4	NA
PB.5041.1	NA	NA	NA	PB.5041.1
PB.1818.1	NA	NA	PB.1818.1	NA
PB.8845.2	NA	NA	NA	PB.8845.2
PB.4951.1	NA	NA	PB.4951.1	NA
PB.1376.1	PB.1376.1	PB.1376.1	PB.1376.1	PB.1376.1
PB.4570.1	NA	NA	PB.4570.1	NA
PB.7422.3	NA	NA	NA	PB.7422.3
PB.5163.2	NA	NA	PB.5163.2	NA
PB.166.2	NA	NA	PB.166.2	PB.166.2
PB.2030.1	PB.2030.1	PB.2030.1	PB.2030.1	PB.2030.1
PB.6960.2	NA	NA	PB.6960.2	PB.6960.2
PB.4684.1	NA	NA	PB.4684.1	NA
PB.9235.5	NA	PB.9235.5	PB.9235.5	NA
PB.244.1	PB.244.1	PB.244.1	PB.244.1	PB.244.1
PB.5013.1	NA	PB.5013.1	PB.5013.1	NA
PB.7252.1	NA	PB.7252.1	PB.7252.1	PB.7252.1
PB.3424.9	PB.3424.9	PB.3424.9	NA	NA
PB.7672.1	NA	NA	NA	PB.7672.1
PB.5304.1	NA	PB.5304.1	NA	PB.5304.1
PB.7795.1	NA	NA	NA	PB.7795.1
PB.5714.4	NA	NA	PB.5714.4	NA
PB.6874.1	NA	PB.6874.1	PB.6874.1	PB.6874.1
PB.9228.1	PB.9228.1	PB.9228.1	PB.9228.1	PB.9228.1
PB.5717.1	PB.5717.1	PB.5717.1	PB.5717.1	PB.5717.1
PB.2476.2	NA	NA	NA	PB.2476.2
PB.8134.1	PB.8134.1	PB.8134.1	NA	PB.8134.1
PB.8034.1	NA	PB.8034.1	PB.8034.1	NA
PB.7839.2	NA	NA	NA	PB.7839.2
PB.6642.1	NA	NA	PB.6642.1	NA
PB.8539.3	PB.8539.3	PB.8539.3	PB.8539.3	PB.8539.3
PB.1653.3	NA	NA	PB.1653.3	NA
PB.1489.1	PB.1489.1	PB.1489.1	PB.1489.1	PB.1489.1
PB.4636.2	NA	NA	PB.4636.2	PB.4636.2
PB.2434.1	NA	NA	NA	PB.2434.1
PB.7319.1	NA	NA	PB.7319.1	NA
PB.6673.1	NA	NA	NA	PB.6673.1
PB.9012.4	NA	PB.9012.4	NA	NA
PB.4197.2	NA	NA	PB.4197.2	NA
PB.5817.5	NA	NA	NA	PB.5817.5
PB.2096.1	NA	NA	NA	PB.2096.1
PB.2748.1	NA	NA	NA	PB.2748.1
PB.7733.6	NA	NA	PB.7733.6	NA
PB.6262.1	NA	NA	PB.6262.1	NA
PB.1875.3	NA	NA	NA	PB.1875.3
PB.5138.1	NA	NA	NA	PB.5138.1
PB.1490.1	NA	NA	PB.1490.1	PB.1490.1
PB.1754.1	NA	NA	PB.1754.1	NA
PB.6928.1	NA	NA	PB.6928.1	NA
PB.7118.4	NA	NA	NA	PB.7118.4
PB.3372.1	NA	NA	PB.3372.1	NA
PB.2643.1	PB.2643.1	PB.2643.1	PB.2643.1	PB.2643.1
PB.4173.1	NA	NA	PB.4173.1	NA
PB.8763.1	PB.8763.1	NA	NA	NA
PB.6023.1	NA	NA	PB.6023.1	PB.6023.1
PB.9088.1	NA	NA	NA	PB.9088.1
PB.2774.1	PB.2774.1	PB.2774.1	PB.2774.1	PB.2774.1
PB.6829.2	PB.6829.2	PB.6829.2	PB.6829.2	PB.6829.2
PB.3115.2	NA	NA	NA	PB.3115.2
PB.529.4	NA	NA	PB.529.4	PB.529.4
PB.4219.2	NA	NA	PB.4219.2	PB.4219.2
PB.2341.1	NA	NA	NA	PB.2341.1
PB.6226.3	PB.6226.3	PB.6226.3	PB.6226.3	PB.6226.3
PB.8959.1	PB.8959.1	PB.8959.1	PB.8959.1	PB.8959.1
PB.9167.1	NA	NA	NA	PB.9167.1
PB.4340.1	NA	NA	NA	PB.4340.1
PB.5301.1	NA	NA	PB.5301.1	PB.5301.1
PB.4814.1	NA	NA	PB.4814.1	PB.4814.1
PB.5928.17	NA	NA	NA	PB.5928.17
PB.8666.1	PB.8666.1	PB.8666.1	PB.8666.1	PB.8666.1
PB.1986.2	NA	NA	NA	PB.1986.2
PB.326.2	NA	NA	NA	PB.326.2
PB.693.7	NA	PB.693.7	NA	NA
PB.119.3	NA	NA	PB.119.3	NA
PB.99.1	NA	NA	NA	PB.99.1
PB.6829.1	PB.6829.1	PB.6829.1	PB.6829.1	PB.6829.1
PB.9040.2	NA	NA	NA	PB.9040.2
PB.6450.1	PB.6450.1	PB.6450.1	PB.6450.1	PB.6450.1
PB.8936.1	PB.8936.1	PB.8936.1	PB.8936.1	PB.8936.1
PB.7724.1	NA	NA	NA	PB.7724.1
PB.8490.1	NA	PB.8490.1	PB.8490.1	PB.8490.1
PB.397.1	NA	NA	PB.397.1	PB.397.1
PB.4322.1	NA	NA	PB.4322.1	PB.4322.1
PB.4575.1	NA	NA	NA	PB.4575.1
PB.6066.1	NA	PB.6066.1	PB.6066.1	PB.6066.1
PB.5696.1	NA	NA	PB.5696.1	PB.5696.1
PB.2344.2	NA	NA	NA	PB.2344.2
PB.6037.5	NA	NA	PB.6037.5	PB.6037.5
PB.3128.3	NA	NA	NA	PB.3128.3
PB.3200.1	NA	NA	PB.3200.1	PB.3200.1
PB.4758.2	NA	NA	NA	PB.4758.2
PB.5628.2	NA	NA	PB.5628.2	PB.5628.2
PB.4043.1	NA	PB.4043.1	PB.4043.1	NA
PB.4204.1	NA	NA	PB.4204.1	NA
PB.1356.1	NA	NA	PB.1356.1	NA
PB.5039.1	PB.5039.1	PB.5039.1	PB.5039.1	PB.5039.1
PB.5799.2	NA	NA	NA	PB.5799.2
PB.5457.1	NA	NA	PB.5457.1	NA
PB.5928.8	NA	NA	NA	PB.5928.8
PB.7029.1	NA	NA	PB.7029.1	NA
PB.4643.1	NA	NA	PB.4643.1	NA
PB.2831.17	NA	PB.2831.17	NA	NA
PB.4483.2	NA	NA	NA	PB.4483.2
PB.4294.2	NA	NA	PB.4294.2	PB.4294.2
PB.6137.1	NA	PB.6137.1	NA	NA
PB.7350.1	NA	PB.7350.1	PB.7350.1	PB.7350.1
PB.929.1	NA	NA	PB.929.1	NA
PB.7568.1	NA	NA	PB.7568.1	PB.7568.1
PB.9086.1	NA	NA	PB.9086.1	NA
PB.4296.2	NA	NA	PB.4296.2	NA
PB.2797.1	NA	NA	PB.2797.1	NA
PB.4971.1	NA	NA	NA	PB.4971.1
PB.4636.3	NA	NA	PB.4636.3	PB.4636.3
PB.1364.6	NA	PB.1364.6	NA	NA
PB.3186.6	NA	NA	PB.3186.6	NA
PB.7221.1	NA	NA	PB.7221.1	NA
PB.5817.6	NA	NA	NA	PB.5817.6
PB.6049.1	NA	NA	PB.6049.1	PB.6049.1
PB.2197.1	NA	NA	PB.2197.1	NA
PB.5565.2	NA	NA	PB.5565.2	PB.5565.2
PB.7845.1	NA	NA	NA	PB.7845.1
PB.7029.2	NA	PB.7029.2	PB.7029.2	NA
PB.2708.3	NA	PB.2708.3	PB.2708.3	PB.2708.3
PB.6364.1	NA	NA	PB.6364.1	PB.6364.1
PB.693.4	PB.693.4	PB.693.4	NA	NA
PB.3328.1	NA	PB.3328.1	PB.3328.1	PB.3328.1
PB.1657.12	NA	PB.1657.12	PB.1657.12	PB.1657.12
PB.2616.1	NA	NA	PB.2616.1	PB.2616.1
PB.8972.1	NA	NA	NA	PB.8972.1
PB.2170.1	NA	NA	PB.2170.1	NA
PB.1273.6	PB.1273.6	PB.1273.6	PB.1273.6	PB.1273.6
PB.5332.1	NA	NA	PB.5332.1	PB.5332.1
PB.1332.8	NA	NA	PB.1332.8	PB.1332.8
PB.5778.1	NA	NA	PB.5778.1	NA
PB.7733.1	PB.7733.1	PB.7733.1	PB.7733.1	PB.7733.1
PB.2078.2	NA	NA	PB.2078.2	NA
PB.7776.1	NA	NA	PB.7776.1	PB.7776.1
PB.5324.2	NA	NA	PB.5324.2	NA
PB.3578.1	PB.3578.1	PB.3578.1	PB.3578.1	PB.3578.1
PB.7089.1	NA	PB.7089.1	NA	NA
PB.2050.1	NA	NA	NA	PB.2050.1
PB.6011.1	NA	NA	PB.6011.1	NA
PB.3115.1	NA	NA	NA	PB.3115.1
PB.2177.4	PB.2177.4	PB.2177.4	PB.2177.4	PB.2177.4
PB.9132.1	NA	NA	NA	PB.9132.1
PB.1607.3	NA	PB.1607.3	NA	NA
PB.5052.1	NA	NA	NA	PB.5052.1
PB.5645.2	NA	NA	PB.5645.2	PB.5645.2
PB.4152.2	NA	NA	PB.4152.2	NA
PB.6701.6	PB.6701.6	PB.6701.6	PB.6701.6	PB.6701.6
PB.1819.1	NA	NA	PB.1819.1	NA
PB.7437.1	NA	NA	PB.7437.1	NA
PB.3416.1	NA	NA	NA	PB.3416.1
PB.7954.1	NA	NA	PB.7954.1	NA
PB.3603.1	NA	NA	PB.3603.1	PB.3603.1
PB.4921.1	NA	NA	PB.4921.1	NA
PB.8351.1	NA	NA	NA	PB.8351.1
PB.3115.5	NA	NA	NA	PB.3115.5
PB.8966.1	NA	NA	NA	PB.8966.1
PB.5876.2	NA	NA	PB.5876.2	NA
PB.3096.1	NA	NA	PB.3096.1	NA
PB.4858.3	NA	NA	PB.4858.3	NA
PB.7118.6	NA	NA	NA	PB.7118.6
PB.1814.1	NA	NA	PB.1814.1	NA
PB.2786.2	NA	NA	PB.2786.2	NA
PB.3294.4	NA	NA	PB.3294.4	NA
PB.5053.1	NA	NA	PB.5053.1	NA
PB.7009.1	NA	NA	PB.7009.1	NA
PB.4192.1	PB.4192.1	PB.4192.1	PB.4192.1	PB.4192.1
PB.19.1	NA	NA	PB.19.1	NA
PB.1167.1	NA	NA	PB.1167.1	PB.1167.1
PB.1474.1	NA	NA	PB.1474.1	NA
PB.4140.5	NA	PB.4140.5	PB.4140.5	PB.4140.5
PB.8930.4	NA	PB.8930.4	NA	PB.8930.4
PB.3467.2	NA	NA	NA	PB.3467.2
PB.8616.5	NA	NA	NA	PB.8616.5
PB.8193.4	NA	NA	NA	PB.8193.4
PB.5200.1	NA	NA	PB.5200.1	PB.5200.1
PB.603.3	NA	PB.603.3	PB.603.3	PB.603.3
PB.6606.3	NA	NA	PB.6606.3	NA
PB.4887.1	NA	PB.4887.1	NA	NA
PB.7397.1	PB.7397.1	PB.7397.1	PB.7397.1	PB.7397.1
PB.8837.2	NA	NA	PB.8837.2	NA
PB.2822.1	NA	NA	PB.2822.1	NA
PB.7389.1	NA	NA	NA	PB.7389.1
PB.9120.2	NA	PB.9120.2	PB.9120.2	PB.9120.2
PB.7246.1	NA	NA	PB.7246.1	PB.7246.1
PB.305.3	NA	NA	PB.305.3	NA
PB.8381.1	PB.8381.1	PB.8381.1	NA	PB.8381.1
PB.3415.1	NA	NA	PB.3415.1	PB.3415.1
PB.2067.1	NA	NA	NA	PB.2067.1
PB.7406.1	NA	NA	PB.7406.1	PB.7406.1
PB.5874.1	NA	NA	NA	PB.5874.1
PB.2442.1	NA	PB.2442.1	NA	NA
PB.7043.4	NA	PB.7043.4	PB.7043.4	PB.7043.4
PB.6056.1	NA	NA	PB.6056.1	NA
PB.3294.3	NA	NA	PB.3294.3	NA
PB.3177.8	NA	NA	PB.3177.8	NA
PB.5267.3	NA	NA	NA	PB.5267.3
PB.6199.2	NA	NA	PB.6199.2	PB.6199.2
PB.3686.1	PB.3686.1	PB.3686.1	PB.3686.1	PB.3686.1
PB.8236.4	NA	PB.8236.4	NA	NA
PB.8721.1	PB.8721.1	PB.8721.1	PB.8721.1	PB.8721.1
PB.1759.2	PB.1759.2	PB.1759.2	PB.1759.2	PB.1759.2
PB.3754.1	NA	PB.3754.1	PB.3754.1	PB.3754.1
PB.2096.2	NA	NA	NA	PB.2096.2
PB.8535.1	NA	PB.8535.1	NA	NA
PB.1239.1	NA	NA	PB.1239.1	NA
PB.2102.1	NA	NA	NA	PB.2102.1
PB.2335.1	NA	NA	PB.2335.1	PB.2335.1
PB.7487.2	NA	PB.7487.2	PB.7487.2	NA
PB.124.4	NA	PB.124.4	PB.124.4	PB.124.4
PB.4192.4	PB.4192.4	PB.4192.4	PB.4192.4	PB.4192.4
PB.7893.2	NA	NA	NA	PB.7893.2
PB.934.4	NA	PB.934.4	PB.934.4	PB.934.4
PB.4218.6	NA	NA	NA	PB.4218.6
PB.4995.1	NA	NA	NA	PB.4995.1
PB.8780.1	PB.8780.1	PB.8780.1	PB.8780.1	PB.8780.1
PB.6654.1	NA	NA	PB.6654.1	PB.6654.1
PB.7463.2	NA	NA	NA	PB.7463.2
PB.5799.3	NA	NA	NA	PB.5799.3
PB.6455.1	NA	NA	NA	PB.6455.1
PB.7928.1	NA	NA	PB.7928.1	PB.7928.1
PB.5758.2	NA	NA	NA	PB.5758.2
PB.594.7	NA	NA	PB.594.7	PB.594.7
PB.1373.2	NA	NA	PB.1373.2	NA
PB.6704.1	NA	PB.6704.1	NA	NA
PB.6698.1	PB.6698.1	PB.6698.1	PB.6698.1	PB.6698.1
PB.8927.3	NA	NA	PB.8927.3	PB.8927.3
PB.8241.1	NA	NA	NA	PB.8241.1
PB.7908.1	PB.7908.1	PB.7908.1	PB.7908.1	PB.7908.1
PB.5956.1	NA	NA	PB.5956.1	PB.5956.1
PB.308.1	NA	NA	PB.308.1	PB.308.1
PB.5027.2	NA	PB.5027.2	PB.5027.2	PB.5027.2
PB.5391.5	NA	NA	PB.5391.5	PB.5391.5
PB.2987.1	NA	NA	PB.2987.1	NA
PB.8837.1	NA	NA	PB.8837.1	NA
PB.3016.1	NA	NA	PB.3016.1	NA
PB.4033.2	NA	NA	NA	PB.4033.2
PB.2722.1	NA	PB.2722.1	PB.2722.1	PB.2722.1
PB.4364.1	NA	NA	PB.4364.1	NA
PB.944.1	NA	NA	PB.944.1	PB.944.1
PB.3618.1	NA	NA	PB.3618.1	PB.3618.1
PB.8440.1	PB.8440.1	PB.8440.1	NA	PB.8440.1
PB.6305.1	NA	PB.6305.1	PB.6305.1	PB.6305.1
PB.2834.2	PB.2834.2	PB.2834.2	PB.2834.2	PB.2834.2
PB.4446.1	NA	NA	PB.4446.1	PB.4446.1
PB.5826.6	NA	NA	NA	PB.5826.6
PB.3709.1	NA	NA	PB.3709.1	NA
PB.2856.1	PB.2856.1	PB.2856.1	PB.2856.1	PB.2856.1
PB.945.2	NA	NA	PB.945.2	NA
PB.6713.1	NA	NA	PB.6713.1	PB.6713.1
PB.4592.5	PB.4592.5	PB.4592.5	PB.4592.5	PB.4592.5
PB.1048.3	NA	NA	PB.1048.3	PB.1048.3
PB.354.1	PB.354.1	PB.354.1	PB.354.1	PB.354.1
PB.2256.1	NA	NA	PB.2256.1	NA
PB.8502.1	NA	NA	PB.8502.1	PB.8502.1
PB.6864.2	NA	NA	NA	PB.6864.2
PB.1959.2	NA	NA	PB.1959.2	PB.1959.2
PB.2093.1	PB.2093.1	PB.2093.1	PB.2093.1	PB.2093.1
PB.4530.1	NA	NA	NA	PB.4530.1
PB.2102.2	NA	NA	NA	PB.2102.2
PB.7837.3	NA	NA	PB.7837.3	PB.7837.3
PB.3589.1	NA	NA	PB.3589.1	NA
PB.111.2	NA	PB.111.2	PB.111.2	PB.111.2
PB.2721.1	PB.2721.1	PB.2721.1	PB.2721.1	PB.2721.1
PB.9212.1	NA	PB.9212.1	NA	NA
PB.3358.1	NA	NA	NA	PB.3358.1
PB.9222.1	NA	NA	PB.9222.1	NA
PB.7863.1	NA	NA	PB.7863.1	NA
PB.6941.1	NA	NA	PB.6941.1	NA
PB.581.1	NA	NA	PB.581.1	PB.581.1
PB.7085.1	NA	NA	PB.7085.1	NA
PB.4976.1	NA	NA	PB.4976.1	PB.4976.1
PB.5375.1	NA	PB.5375.1	PB.5375.1	PB.5375.1
PB.1534.1	NA	PB.1534.1	PB.1534.1	PB.1534.1
PB.5817.3	NA	NA	NA	PB.5817.3
PB.2253.8	NA	NA	NA	PB.2253.8
PB.3666.2	NA	NA	NA	PB.3666.2
PB.1969.5	NA	NA	PB.1969.5	PB.1969.5
PB.2769.1	NA	NA	NA	PB.2769.1
PB.3480.2	NA	PB.3480.2	NA	NA
PB.7912.1	NA	NA	PB.7912.1	NA
PB.7821.2	NA	NA	NA	PB.7821.2
PB.6448.1	NA	NA	PB.6448.1	PB.6448.1
PB.7101.1	NA	NA	PB.7101.1	NA
PB.2119.4	NA	NA	PB.2119.4	NA
PB.5268.9	NA	NA	PB.5268.9	NA
PB.1955.1	NA	PB.1955.1	NA	NA
PB.7495.1	NA	NA	NA	PB.7495.1
PB.8718.4	NA	PB.8718.4	PB.8718.4	PB.8718.4
PB.8078.1	NA	NA	NA	PB.8078.1
PB.4985.2	NA	NA	PB.4985.2	NA
PB.540.1	NA	NA	PB.540.1	PB.540.1
PB.4698.1	NA	NA	NA	PB.4698.1
PB.3962.1	NA	PB.3962.1	NA	NA
PB.1922.1	NA	NA	PB.1922.1	PB.1922.1
PB.4353.2	NA	NA	PB.4353.2	NA
PB.2031.2	NA	NA	PB.2031.2	PB.2031.2
PB.4020.1	NA	NA	PB.4020.1	PB.4020.1
PB.212.1	NA	NA	PB.212.1	NA
PB.456.5	NA	NA	PB.456.5	NA
PB.1291.1	NA	PB.1291.1	PB.1291.1	PB.1291.1
PB.2278.1	NA	NA	NA	PB.2278.1
PB.293.4	NA	PB.293.4	PB.293.4	NA
PB.2119.9	NA	NA	PB.2119.9	NA
PB.8928.1	NA	NA	PB.8928.1	PB.8928.1
PB.8592.1	NA	NA	NA	PB.8592.1
PB.1215.3	NA	NA	PB.1215.3	NA
PB.4746.2	NA	NA	NA	PB.4746.2
PB.3624.1	NA	PB.3624.1	PB.3624.1	PB.3624.1
PB.8770.1	NA	PB.8770.1	NA	NA
PB.1333.4	NA	NA	PB.1333.4	PB.1333.4
PB.4305.5	NA	NA	PB.4305.5	NA
PB.1152.4	NA	NA	PB.1152.4	PB.1152.4
PB.7532.1	NA	PB.7532.1	NA	NA
PB.5326.1	NA	NA	NA	PB.5326.1
PB.3650.1	NA	NA	NA	PB.3650.1
PB.253.1	PB.253.1	PB.253.1	PB.253.1	NA
PB.949.1	NA	NA	NA	PB.949.1
PB.1215.1	NA	NA	PB.1215.1	NA
PB.704.3	NA	PB.704.3	PB.704.3	PB.704.3
PB.1015.1	NA	NA	PB.1015.1	NA
PB.3435.1	PB.3435.1	PB.3435.1	PB.3435.1	PB.3435.1
PB.9044.1	NA	PB.9044.1	PB.9044.1	PB.9044.1
PB.7837.1	NA	NA	NA	PB.7837.1
PB.1095.1	NA	NA	NA	PB.1095.1
PB.809.1	NA	NA	PB.809.1	NA
PB.113.1	PB.113.1	PB.113.1	PB.113.1	PB.113.1
PB.4746.1	NA	NA	NA	PB.4746.1
PB.4974.1	NA	NA	PB.4974.1	NA
PB.3909.2	NA	NA	PB.3909.2	NA
PB.3511.1	NA	NA	PB.3511.1	NA
PB.1201.5	NA	NA	PB.1201.5	NA
PB.4879.1	NA	NA	PB.4879.1	NA
PB.1796.1	PB.1796.1	NA	PB.1796.1	NA
PB.525.1	NA	NA	PB.525.1	NA
PB.3720.2	NA	NA	NA	PB.3720.2
PB.7473.1	NA	NA	PB.7473.1	NA
PB.8832.1	NA	PB.8832.1	PB.8832.1	NA
PB.4303.11	NA	NA	PB.4303.11	PB.4303.11
PB.2390.1	NA	NA	PB.2390.1	NA
PB.4487.3	NA	NA	PB.4487.3	NA
PB.2031.1	NA	PB.2031.1	PB.2031.1	PB.2031.1
PB.8846.2	NA	NA	NA	PB.8846.2
PB.7513.1	NA	NA	NA	PB.7513.1
PB.2423.2	PB.2423.2	PB.2423.2	NA	NA
PB.5580.2	NA	NA	PB.5580.2	PB.5580.2
PB.6931.2	NA	NA	PB.6931.2	PB.6931.2
PB.647.1	NA	NA	NA	PB.647.1
PB.4767.1	NA	NA	PB.4767.1	NA
PB.1509.1	PB.1509.1	PB.1509.1	PB.1509.1	NA
PB.4072.4	NA	NA	PB.4072.4	NA
PB.1187.6	NA	NA	PB.1187.6	NA
PB.6620.1	NA	NA	NA	PB.6620.1
PB.5264.1	NA	PB.5264.1	PB.5264.1	PB.5264.1
PB.2119.11	NA	NA	PB.2119.11	NA
PB.2889.1	NA	NA	NA	PB.2889.1
PB.2646.1	NA	PB.2646.1	PB.2646.1	NA
PB.59.4	NA	PB.59.4	NA	PB.59.4
PB.1067.1	PB.1067.1	PB.1067.1	PB.1067.1	PB.1067.1
PB.4319.4	PB.4319.4	NA	PB.4319.4	NA
PB.4920.1	NA	NA	PB.4920.1	NA
PB.4074.2	NA	NA	NA	PB.4074.2
PB.17.1	PB.17.1	PB.17.1	PB.17.1	PB.17.1
PB.71.1	NA	NA	NA	PB.71.1
PB.4863.1	NA	NA	PB.4863.1	NA
PB.4434.1	NA	NA	NA	PB.4434.1
PB.962.3	NA	NA	PB.962.3	PB.962.3
PB.4342.2	PB.4342.2	PB.4342.2	PB.4342.2	PB.4342.2
PB.736.2	NA	NA	PB.736.2	NA
PB.8350.5	NA	PB.8350.5	NA	PB.8350.5
PB.6935.2	NA	NA	NA	PB.6935.2
PB.1722.1	NA	NA	PB.1722.1	NA
PB.7868.2	NA	NA	PB.7868.2	NA
PB.2207.1	NA	NA	PB.2207.1	PB.2207.1
PB.5032.1	NA	NA	PB.5032.1	PB.5032.1
PB.4497.1	NA	NA	PB.4497.1	NA
PB.8036.1	NA	NA	PB.8036.1	NA
PB.5703.1	NA	NA	PB.5703.1	NA
PB.7238.3	NA	NA	PB.7238.3	NA
PB.7701.1	NA	NA	NA	PB.7701.1
PB.129.1	NA	NA	PB.129.1	NA
PB.5928.12	NA	NA	NA	PB.5928.12
PB.4977.2	NA	NA	PB.4977.2	NA
PB.4685.1	NA	NA	NA	PB.4685.1
PB.1110.1	NA	NA	PB.1110.1	PB.1110.1
PB.9068.1	NA	NA	NA	PB.9068.1
PB.2492.3	NA	NA	NA	PB.2492.3
PB.1908.3	NA	PB.1908.3	PB.1908.3	PB.1908.3
PB.9262.1	NA	NA	NA	PB.9262.1
PB.4486.1	NA	NA	PB.4486.1	NA
PB.3668.3	NA	NA	NA	PB.3668.3
PB.8917.3	PB.8917.3	PB.8917.3	PB.8917.3	PB.8917.3
PB.2627.1	NA	NA	PB.2627.1	NA
PB.8140.4	NA	NA	NA	PB.8140.4
PB.1420.1	NA	NA	PB.1420.1	NA
PB.7059.2	NA	NA	PB.7059.2	NA
PB.3032.1	NA	NA	NA	PB.3032.1
PB.4612.1	NA	NA	PB.4612.1	NA
PB.6050.1	NA	NA	NA	PB.6050.1
PB.1657.13	NA	PB.1657.13	PB.1657.13	PB.1657.13
PB.5610.1	NA	NA	PB.5610.1	NA
PB.3295.6	NA	NA	NA	PB.3295.6
PB.2836.23	NA	NA	NA	PB.2836.23
PB.5009.1	NA	NA	PB.5009.1	PB.5009.1
PB.1782.2	NA	NA	NA	PB.1782.2
PB.3088.1	NA	NA	NA	PB.3088.1
PB.3959.1	PB.3959.1	PB.3959.1	PB.3959.1	PB.3959.1
PB.2119.1	NA	NA	PB.2119.1	NA
PB.887.2	NA	NA	PB.887.2	PB.887.2
PB.849.1	PB.849.1	PB.849.1	PB.849.1	NA
PB.3432.1	PB.3432.1	PB.3432.1	PB.3432.1	PB.3432.1
PB.2397.2	NA	PB.2397.2	PB.2397.2	NA
PB.3187.3	NA	NA	NA	PB.3187.3
PB.2282.1	NA	NA	PB.2282.1	NA
PB.6943.1	NA	NA	PB.6943.1	NA
PB.1135.1	NA	NA	PB.1135.1	NA
PB.3840.1	NA	NA	PB.3840.1	PB.3840.1
PB.4776.2	NA	PB.4776.2	PB.4776.2	PB.4776.2
PB.3758.1	NA	NA	NA	PB.3758.1
PB.5709.2	NA	PB.5709.2	PB.5709.2	NA
PB.2670.1	NA	NA	PB.2670.1	NA
PB.2119.6	NA	PB.2119.6	PB.2119.6	NA
PB.5217.8	NA	NA	NA	PB.5217.8
PB.8311.1	NA	NA	NA	PB.8311.1
PB.7664.3	NA	NA	PB.7664.3	PB.7664.3
PB.6822.2	NA	NA	PB.6822.2	PB.6822.2
PB.7581.1	NA	NA	NA	PB.7581.1
PB.3806.1	NA	NA	PB.3806.1	NA
PB.1712.1	NA	NA	PB.1712.1	NA
PB.1019.1	NA	NA	PB.1019.1	NA
PB.1468.1	NA	NA	PB.1468.1	NA
PB.2240.1	NA	NA	NA	PB.2240.1
PB.8231.1	PB.8231.1	PB.8231.1	NA	NA
PB.4666.1	NA	NA	PB.4666.1	NA
PB.3647.1	NA	NA	NA	PB.3647.1
PB.9006.1	NA	NA	PB.9006.1	PB.9006.1
PB.6481.2	NA	NA	PB.6481.2	NA
PB.6387.5	NA	NA	PB.6387.5	NA
PB.9226.1	NA	PB.9226.1	NA	NA
PB.5683.1	NA	PB.5683.1	NA	NA
PB.771.1	NA	NA	PB.771.1	PB.771.1
PB.6156.1	NA	NA	NA	PB.6156.1
PB.6131.1	NA	NA	PB.6131.1	NA
PB.6427.1	NA	NA	PB.6427.1	PB.6427.1
PB.8498.1	NA	NA	PB.8498.1	NA
PB.7186.1	NA	NA	NA	PB.7186.1
PB.4374.2	NA	NA	NA	PB.4374.2
PB.5623.1	NA	NA	PB.5623.1	NA
PB.8807.1	NA	NA	PB.8807.1	NA
PB.2550.1	NA	PB.2550.1	PB.2550.1	NA
PB.358.1	NA	NA	NA	PB.358.1
PB.1978.1	NA	NA	NA	PB.1978.1
PB.4620.2	NA	NA	PB.4620.2	NA
PB.5190.3	NA	NA	NA	PB.5190.3
PB.6935.1	NA	NA	NA	PB.6935.1
PB.5928.6	NA	NA	NA	PB.5928.6
PB.2492.2	NA	NA	NA	PB.2492.2
PB.237.1	NA	NA	NA	PB.237.1
PB.624.1	NA	NA	PB.624.1	PB.624.1
PB.8541.1	NA	NA	PB.8541.1	PB.8541.1
PB.5734.1	PB.5734.1	PB.5734.1	NA	NA
PB.2565.1	PB.2565.1	PB.2565.1	PB.2565.1	PB.2565.1
PB.7241.1	NA	NA	PB.7241.1	NA
PB.7796.1	NA	NA	PB.7796.1	PB.7796.1
PB.208.2	NA	NA	NA	PB.208.2
PB.7399.1	NA	NA	PB.7399.1	NA
PB.3639.1	NA	NA	NA	PB.3639.1
PB.2049.3	NA	NA	NA	PB.2049.3
PB.3267.2	NA	NA	NA	PB.3267.2
PB.6628.1	NA	NA	NA	PB.6628.1
PB.2401.2	NA	NA	NA	PB.2401.2
PB.4011.1	NA	PB.4011.1	PB.4011.1	NA
PB.7243.1	NA	PB.7243.1	PB.7243.1	PB.7243.1
PB.4250.1	NA	NA	PB.4250.1	PB.4250.1
PB.6836.1	PB.6836.1	PB.6836.1	PB.6836.1	NA
PB.8925.2	NA	NA	PB.8925.2	NA
PB.1152.3	NA	PB.1152.3	PB.1152.3	PB.1152.3
PB.5404.3	NA	NA	NA	PB.5404.3
PB.6189.1	NA	NA	PB.6189.1	PB.6189.1
PB.7812.1	NA	NA	PB.7812.1	NA
PB.7580.2	NA	NA	PB.7580.2	NA
PB.2213.3	NA	NA	PB.2213.3	NA
PB.471.1	NA	NA	PB.471.1	PB.471.1
PB.950.1	NA	PB.950.1	NA	NA
PB.7986.2	NA	PB.7986.2	PB.7986.2	PB.7986.2
PB.2125.1	PB.2125.1	PB.2125.1	PB.2125.1	PB.2125.1
PB.6562.1	NA	NA	PB.6562.1	PB.6562.1
PB.5301.3	NA	NA	PB.5301.3	PB.5301.3
PB.7140.3	NA	NA	NA	PB.7140.3
PB.6000.1	NA	NA	PB.6000.1	NA
PB.4260.1	PB.4260.1	PB.4260.1	PB.4260.1	PB.4260.1
PB.2777.1	NA	NA	NA	PB.2777.1
PB.3556.1	PB.3556.1	PB.3556.1	PB.3556.1	PB.3556.1
PB.7216.1	NA	PB.7216.1	PB.7216.1	PB.7216.1
PB.6502.1	NA	NA	PB.6502.1	NA
PB.4640.4	PB.4640.4	PB.4640.4	PB.4640.4	PB.4640.4
PB.3653.5	NA	NA	PB.3653.5	NA
PB.3142.11	NA	NA	PB.3142.11	NA
PB.6312.2	NA	PB.6312.2	PB.6312.2	PB.6312.2
PB.8304.2	PB.8304.2	NA	NA	NA
PB.3750.10	NA	NA	PB.3750.10	NA
PB.2667.1	NA	NA	PB.2667.1	PB.2667.1
PB.2119.5	NA	NA	PB.2119.5	NA
PB.5744.11	NA	NA	PB.5744.11	PB.5744.11
PB.6497.1	NA	NA	NA	PB.6497.1
PB.7166.1	NA	PB.7166.1	PB.7166.1	NA
PB.8102.2	NA	PB.8102.2	NA	NA
PB.6667.5	NA	NA	PB.6667.5	NA
PB.2756.2	NA	NA	NA	PB.2756.2
PB.1247.4	NA	PB.1247.4	PB.1247.4	PB.1247.4
PB.8760.1	NA	NA	PB.8760.1	PB.8760.1
PB.8214.2	NA	NA	NA	PB.8214.2
PB.5489.1	NA	NA	PB.5489.1	PB.5489.1
PB.5217.6	NA	NA	NA	PB.5217.6
PB.332.1	NA	NA	PB.332.1	NA
PB.8897.1	NA	NA	NA	PB.8897.1
PB.5059.1	PB.5059.1	PB.5059.1	PB.5059.1	PB.5059.1
PB.8504.1	NA	NA	PB.8504.1	NA
PB.1118.1	NA	NA	PB.1118.1	NA
PB.2741.1	NA	NA	PB.2741.1	PB.2741.1
PB.4609.1	NA	NA	NA	PB.4609.1
PB.2409.1	NA	NA	NA	PB.2409.1
PB.6413.2	NA	NA	NA	PB.6413.2
PB.4513.1	NA	NA	NA	PB.4513.1
PB.8741.1	PB.8741.1	PB.8741.1	PB.8741.1	PB.8741.1
PB.4195.1	NA	NA	PB.4195.1	NA
PB.4174.1	PB.4174.1	PB.4174.1	PB.4174.1	PB.4174.1
PB.4013.1	NA	NA	NA	PB.4013.1
PB.5223.2	PB.5223.2	NA	NA	PB.5223.2
PB.903.2	NA	NA	NA	PB.903.2
PB.5460.2	NA	NA	PB.5460.2	PB.5460.2
PB.1152.5	NA	NA	PB.1152.5	PB.1152.5
PB.3047.5	PB.3047.5	PB.3047.5	PB.3047.5	PB.3047.5
PB.5928.4	NA	NA	NA	PB.5928.4
PB.8350.3	NA	PB.8350.3	NA	PB.8350.3
PB.6998.2	NA	NA	PB.6998.2	NA
PB.6041.1	NA	NA	PB.6041.1	NA
PB.5118.3	NA	NA	PB.5118.3	NA
PB.1401.1	NA	PB.1401.1	NA	NA
PB.3585.1	NA	NA	NA	PB.3585.1
PB.6862.2	NA	NA	NA	PB.6862.2
PB.6524.1	NA	NA	PB.6524.1	PB.6524.1
PB.7126.1	NA	PB.7126.1	PB.7126.1	PB.7126.1
PB.7292.1	NA	NA	PB.7292.1	NA
PB.1112.1	NA	NA	PB.1112.1	NA
PB.6920.3	PB.6920.3	PB.6920.3	PB.6920.3	PB.6920.3
PB.6275.1	NA	NA	PB.6275.1	NA
PB.5223.1	PB.5223.1	NA	NA	PB.5223.1
PB.3317.1	NA	NA	PB.3317.1	NA
PB.6983.2	PB.6983.2	PB.6983.2	PB.6983.2	PB.6983.2
PB.5589.5	NA	NA	NA	PB.5589.5
PB.3142.5	NA	NA	PB.3142.5	NA
PB.5384.1	NA	PB.5384.1	NA	NA
PB.729.1	PB.729.1	PB.729.1	PB.729.1	PB.729.1
PB.5809.2	NA	NA	PB.5809.2	NA
PB.231.1	PB.231.1	PB.231.1	PB.231.1	PB.231.1
PB.7843.1	NA	NA	PB.7843.1	NA
PB.4648.1	NA	NA	PB.4648.1	NA
PB.497.1	NA	PB.497.1	PB.497.1	PB.497.1
PB.619.1	NA	NA	PB.619.1	PB.619.1
PB.8391.1	PB.8391.1	PB.8391.1	PB.8391.1	PB.8391.1
PB.1860.1	PB.1860.1	PB.1860.1	PB.1860.1	PB.1860.1
PB.2371.1	NA	PB.2371.1	NA	NA
PB.7456.1	PB.7456.1	PB.7456.1	NA	PB.7456.1
PB.9218.1	NA	NA	NA	PB.9218.1
PB.1671.1	NA	PB.1671.1	PB.1671.1	PB.1671.1
PB.6652.1	NA	NA	PB.6652.1	PB.6652.1
PB.6807.1	NA	NA	PB.6807.1	PB.6807.1
PB.4487.1	NA	NA	PB.4487.1	NA
PB.1956.1	NA	NA	NA	PB.1956.1
PB.7827.3	NA	PB.7827.3	NA	NA
PB.350.1	PB.350.1	PB.350.1	PB.350.1	PB.350.1
PB.7643.1	NA	NA	PB.7643.1	NA
PB.6664.1	NA	NA	NA	PB.6664.1
PB.1282.1	NA	NA	NA	PB.1282.1
PB.4535.2	NA	NA	PB.4535.2	PB.4535.2
PB.5541.1	NA	PB.5541.1	PB.5541.1	NA
PB.7808.1	PB.7808.1	NA	PB.7808.1	PB.7808.1
PB.4624.1	NA	NA	PB.4624.1	NA
PB.4203.3	NA	NA	PB.4203.3	NA
PB.3177.9	NA	NA	PB.3177.9	NA
PB.5107.1	NA	NA	NA	PB.5107.1
PB.3957.1	PB.3957.1	PB.3957.1	PB.3957.1	PB.3957.1
PB.3391.2	PB.3391.2	PB.3391.2	PB.3391.2	PB.3391.2
PB.897.3	NA	PB.897.3	PB.897.3	NA
PB.1286.1	PB.1286.1	PB.1286.1	PB.1286.1	PB.1286.1
PB.1614.2	NA	NA	PB.1614.2	PB.1614.2
PB.3888.1	NA	PB.3888.1	PB.3888.1	NA
PB.4960.6	NA	NA	NA	PB.4960.6
PB.3024.6	NA	NA	PB.3024.6	PB.3024.6
PB.1241.1	NA	NA	PB.1241.1	NA
PB.4040.2	NA	NA	PB.4040.2	PB.4040.2
PB.1433.2	NA	PB.1433.2	PB.1433.2	NA
PB.9085.3	NA	NA	PB.9085.3	NA
PB.7037.1	NA	NA	PB.7037.1	NA
PB.2778.1	NA	NA	NA	PB.2778.1
PB.3416.2	NA	NA	PB.3416.2	PB.3416.2
PB.936.1	NA	NA	PB.936.1	NA
PB.7057.2	NA	PB.7057.2	PB.7057.2	PB.7057.2
PB.5690.1	NA	PB.5690.1	PB.5690.1	NA
PB.4193.2	PB.4193.2	PB.4193.2	PB.4193.2	PB.4193.2
PB.6882.1	NA	NA	PB.6882.1	NA
PB.8049.1	PB.8049.1	PB.8049.1	PB.8049.1	PB.8049.1
PB.3653.1	NA	NA	PB.3653.1	NA
PB.5823.1	NA	NA	PB.5823.1	NA
PB.2876.2	NA	NA	PB.2876.2	NA
PB.3469.1	NA	NA	PB.3469.1	NA
PB.1452.2	NA	PB.1452.2	NA	PB.1452.2
PB.3118.1	NA	NA	NA	PB.3118.1
PB.7891.1	NA	NA	PB.7891.1	NA
PB.243.1	NA	NA	PB.243.1	NA
PB.4479.4	PB.4479.4	NA	PB.4479.4	NA
PB.3386.1	PB.3386.1	PB.3386.1	PB.3386.1	PB.3386.1
PB.7960.3	NA	NA	PB.7960.3	NA
PB.8539.6	PB.8539.6	PB.8539.6	PB.8539.6	PB.8539.6
PB.8076.1	PB.8076.1	PB.8076.1	PB.8076.1	PB.8076.1
PB.1657.14	NA	PB.1657.14	PB.1657.14	PB.1657.14
PB.7395.1	NA	NA	PB.7395.1	NA
PB.3426.1	NA	NA	PB.3426.1	NA
PB.389.1	NA	NA	NA	PB.389.1
PB.629.2	NA	NA	PB.629.2	NA
PB.1657.10	NA	NA	PB.1657.10	PB.1657.10
PB.222.3	NA	NA	PB.222.3	NA
PB.8625.1	NA	PB.8625.1	NA	NA
PB.1029.1	NA	NA	PB.1029.1	NA
PB.7679.1	NA	NA	PB.7679.1	PB.7679.1
PB.9291.1	PB.9291.1	PB.9291.1	PB.9291.1	PB.9291.1
PB.6214.2	NA	PB.6214.2	PB.6214.2	PB.6214.2
PB.5500.1	NA	NA	PB.5500.1	NA
PB.1373.3	NA	PB.1373.3	PB.1373.3	NA
PB.6597.1	NA	NA	PB.6597.1	PB.6597.1
PB.207.3	NA	NA	PB.207.3	NA
PB.4239.1	PB.4239.1	PB.4239.1	PB.4239.1	PB.4239.1
PB.441.3	NA	PB.441.3	PB.441.3	NA
PB.7413.3	NA	NA	NA	PB.7413.3
PB.473.2	NA	PB.473.2	PB.473.2	PB.473.2
PB.7702.1	PB.7702.1	PB.7702.1	PB.7702.1	PB.7702.1
PB.488.1	NA	NA	NA	PB.488.1
PB.5953.1	PB.5953.1	PB.5953.1	PB.5953.1	NA
PB.6039.1	NA	NA	PB.6039.1	NA
PB.2568.1	NA	NA	PB.2568.1	PB.2568.1
PB.8136.2	NA	NA	NA	PB.8136.2
PB.3091.1	NA	NA	PB.3091.1	NA
PB.4.1	PB.4.1	PB.4.1	PB.4.1	PB.4.1
PB.190.3	NA	NA	PB.190.3	NA
PB.3490.2	NA	NA	PB.3490.2	NA
PB.8877.3	NA	NA	PB.8877.3	NA
PB.4846.5	PB.4846.5	PB.4846.5	PB.4846.5	PB.4846.5
PB.2831.10	PB.2831.10	PB.2831.10	NA	NA
PB.6332.1	NA	NA	NA	PB.6332.1
PB.5336.1	NA	NA	PB.5336.1	NA
PB.2131.1	NA	NA	PB.2131.1	NA
PB.3637.1	PB.3637.1	PB.3637.1	PB.3637.1	PB.3637.1
PB.19.8	PB.19.8	NA	PB.19.8	NA
PB.6470.2	NA	PB.6470.2	NA	NA
PB.1044.1	PB.1044.1	PB.1044.1	PB.1044.1	PB.1044.1
PB.2995.6	NA	NA	PB.2995.6	PB.2995.6
PB.6996.1	PB.6996.1	PB.6996.1	PB.6996.1	PB.6996.1
PB.1688.1	NA	PB.1688.1	NA	NA
PB.5626.2	NA	NA	NA	PB.5626.2
PB.7768.1	NA	NA	PB.7768.1	NA
PB.3142.1	NA	NA	PB.3142.1	NA
PB.7105.4	NA	PB.7105.4	NA	NA
PB.1180.1	NA	NA	PB.1180.1	PB.1180.1
PB.7433.1	NA	NA	PB.7433.1	NA
PB.3142.6	NA	NA	PB.3142.6	NA
PB.4319.3	NA	NA	PB.4319.3	NA
PB.3943.1	NA	NA	PB.3943.1	NA
PB.2834.8	NA	PB.2834.8	PB.2834.8	PB.2834.8
PB.4037.1	PB.4037.1	PB.4037.1	PB.4037.1	NA
PB.4205.1	NA	PB.4205.1	PB.4205.1	NA
PB.2800.3	NA	NA	PB.2800.3	NA
PB.2561.3	NA	NA	PB.2561.3	NA
PB.6847.1	NA	NA	PB.6847.1	PB.6847.1
PB.903.4	NA	NA	NA	PB.903.4
PB.9203.1	NA	PB.9203.1	PB.9203.1	NA
PB.4122.5	NA	NA	PB.4122.5	PB.4122.5
PB.2341.2	NA	NA	NA	PB.2341.2
PB.6605.1	NA	PB.6605.1	NA	NA
PB.2037.1	NA	PB.2037.1	PB.2037.1	NA
PB.7661.1	NA	NA	PB.7661.1	NA
PB.992.4	NA	NA	PB.992.4	NA
PB.8900.1	PB.8900.1	NA	PB.8900.1	NA
PB.451.2	NA	NA	PB.451.2	PB.451.2
PB.144.1	NA	NA	PB.144.1	NA
PB.3146.2	NA	PB.3146.2	PB.3146.2	NA
PB.3142.14	NA	NA	PB.3142.14	NA
PB.8388.7	NA	PB.8388.7	NA	NA
PB.3128.1	NA	NA	NA	PB.3128.1
PB.6111.2	NA	NA	NA	PB.6111.2
PB.4245.11	NA	NA	PB.4245.11	NA
PB.1444.2	NA	NA	PB.1444.2	NA
PB.7881.2	NA	NA	PB.7881.2	NA
PB.5262.1	NA	NA	PB.5262.1	NA
PB.5221.6	NA	NA	PB.5221.6	NA
PB.992.2	NA	NA	PB.992.2	NA
PB.7730.2	NA	NA	NA	PB.7730.2
PB.4480.1	NA	NA	PB.4480.1	NA
PB.3215.1	NA	PB.3215.1	PB.3215.1	NA
PB.7033.1	NA	NA	PB.7033.1	PB.7033.1
PB.2268.3	NA	PB.2268.3	NA	NA
PB.5996.2	NA	NA	PB.5996.2	NA
PB.8582.1	NA	NA	PB.8582.1	PB.8582.1
PB.7541.10	NA	PB.7541.10	NA	NA
PB.4228.1	NA	PB.4228.1	NA	NA
PB.1029.3	NA	NA	PB.1029.3	NA
PB.2382.6	NA	NA	PB.2382.6	NA
PB.1332.3	NA	PB.1332.3	PB.1332.3	PB.1332.3
PB.3177.3	NA	NA	PB.3177.3	NA
PB.85.1	NA	NA	PB.85.1	NA
PB.2102.3	NA	NA	NA	PB.2102.3
PB.673.1	NA	NA	NA	PB.673.1
PB.4303.10	NA	NA	PB.4303.10	NA
PB.358.2	NA	NA	NA	PB.358.2
PB.1401.2	NA	PB.1401.2	NA	NA
PB.7963.1	NA	NA	NA	PB.7963.1
PB.1243.5	NA	NA	PB.1243.5	NA
PB.3407.4	NA	NA	PB.3407.4	NA
PB.4264.1	NA	NA	PB.4264.1	NA
PB.4405.1	NA	PB.4405.1	PB.4405.1	NA
PB.5641.1	NA	NA	PB.5641.1	NA
PB.8908.2	NA	NA	PB.8908.2	NA
PB.8264.1	NA	PB.8264.1	NA	NA
PB.3238.2	NA	NA	PB.3238.2	NA
PB.7649.1	PB.7649.1	PB.7649.1	PB.7649.1	PB.7649.1
PB.2084.1	PB.2084.1	PB.2084.1	PB.2084.1	PB.2084.1
PB.452.1	NA	NA	PB.452.1	NA
PB.7757.1	NA	NA	NA	PB.7757.1
PB.1057.6	NA	PB.1057.6	NA	NA
PB.1800.1	NA	NA	PB.1800.1	NA
PB.6603.2	NA	NA	NA	PB.6603.2
PB.8862.1	NA	NA	PB.8862.1	NA
PB.1168.2	NA	NA	PB.1168.2	NA
PB.2807.1	NA	NA	NA	PB.2807.1
PB.6298.1	PB.6298.1	PB.6298.1	NA	NA
PB.4401.1	NA	NA	PB.4401.1	NA
PB.1262.2	PB.1262.2	PB.1262.2	PB.1262.2	PB.1262.2
PB.4270.2	NA	NA	PB.4270.2	NA
PB.3682.1	NA	NA	NA	PB.3682.1
PB.708.1	NA	NA	PB.708.1	NA
PB.7021.2	NA	PB.7021.2	PB.7021.2	PB.7021.2
PB.2107.1	NA	NA	NA	PB.2107.1
PB.3183.2	NA	NA	PB.3183.2	PB.3183.2
PB.427.2	NA	NA	NA	PB.427.2
PB.2966.1	NA	NA	PB.2966.1	PB.2966.1
PB.5927.2	NA	NA	PB.5927.2	NA
PB.9216.1	NA	NA	PB.9216.1	NA
PB.5324.1	NA	NA	PB.5324.1	NA
PB.5796.1	NA	NA	PB.5796.1	NA
PB.616.2	NA	NA	PB.616.2	NA
PB.9244.1	PB.9244.1	PB.9244.1	PB.9244.1	PB.9244.1
PB.399.1	NA	NA	PB.399.1	NA
PB.5801.2	NA	NA	PB.5801.2	NA
PB.443.1	NA	NA	PB.443.1	NA
PB.6366.2	NA	NA	PB.6366.2	NA
PB.7166.3	NA	NA	PB.7166.3	NA
PB.4692.5	NA	NA	PB.4692.5	NA
PB.5300.1	NA	NA	PB.5300.1	PB.5300.1
PB.147.1	NA	PB.147.1	NA	NA
PB.7683.1	NA	NA	PB.7683.1	NA
PB.919.2	NA	NA	NA	PB.919.2
PB.3557.1	NA	PB.3557.1	PB.3557.1	PB.3557.1
PB.2310.2	NA	NA	PB.2310.2	PB.2310.2
PB.5140.1	NA	NA	PB.5140.1	NA
PB.7234.2	NA	PB.7234.2	PB.7234.2	NA
PB.7182.2	NA	NA	PB.7182.2	NA
PB.6894.1	NA	NA	PB.6894.1	PB.6894.1
PB.5195.1	NA	NA	PB.5195.1	NA
PB.356.1	NA	NA	PB.356.1	PB.356.1
PB.5458.6	NA	NA	PB.5458.6	NA
PB.4816.1	NA	PB.4816.1	NA	PB.4816.1
PB.7205.1	PB.7205.1	PB.7205.1	PB.7205.1	PB.7205.1
PB.7820.1	NA	NA	PB.7820.1	NA
PB.8039.4	NA	NA	NA	PB.8039.4
PB.8234.1	NA	PB.8234.1	NA	NA
PB.1387.1	NA	NA	PB.1387.1	NA
PB.7068.1	NA	NA	NA	PB.7068.1
PB.9261.2	NA	NA	NA	PB.9261.2
PB.8917.2	NA	NA	PB.8917.2	NA
PB.6646.1	NA	NA	PB.6646.1	PB.6646.1
PB.2397.1	NA	NA	PB.2397.1	NA
PB.4791.8	NA	NA	PB.4791.8	PB.4791.8
PB.456.15	NA	NA	PB.456.15	NA
PB.4218.5	NA	NA	NA	PB.4218.5
PB.2913.1	NA	NA	NA	PB.2913.1
PB.693.5	NA	PB.693.5	NA	NA
PB.466.1	PB.466.1	PB.466.1	PB.466.1	PB.466.1
PB.3811.1	NA	NA	NA	PB.3811.1
PB.7884.4	NA	NA	PB.7884.4	PB.7884.4
PB.8525.1	NA	NA	PB.8525.1	PB.8525.1
PB.4522.1	NA	PB.4522.1	PB.4522.1	NA
PB.362.2	NA	NA	PB.362.2	PB.362.2
PB.7196.1	NA	NA	NA	PB.7196.1
PB.8136.1	NA	NA	NA	PB.8136.1
PB.7411.1	NA	NA	PB.7411.1	NA
PB.5167.1	NA	PB.5167.1	NA	NA
PB.7312.1	PB.7312.1	PB.7312.1	PB.7312.1	PB.7312.1
PB.2987.4	NA	NA	PB.2987.4	NA
PB.5601.1	PB.5601.1	PB.5601.1	PB.5601.1	PB.5601.1
PB.2456.1	NA	NA	NA	PB.2456.1
PB.6953.3	NA	NA	PB.6953.3	PB.6953.3
PB.7013.3	NA	NA	NA	PB.7013.3
PB.3296.2	NA	PB.3296.2	NA	NA
PB.8874.1	NA	NA	NA	PB.8874.1
PB.8939.3	NA	NA	NA	PB.8939.3
PB.8814.2	NA	NA	PB.8814.2	NA
PB.7303.1	NA	NA	PB.7303.1	PB.7303.1
PB.7179.1	NA	NA	NA	PB.7179.1
PB.8089.1	NA	NA	NA	PB.8089.1
PB.5270.1	NA	NA	NA	PB.5270.1
PB.7926.1	NA	NA	PB.7926.1	NA
PB.2257.2	NA	PB.2257.2	NA	NA
PB.8863.1	NA	NA	PB.8863.1	PB.8863.1
PB.1963.1	NA	NA	PB.1963.1	PB.1963.1
PB.142.2	NA	NA	PB.142.2	NA
PB.3062.2	NA	NA	PB.3062.2	PB.3062.2
PB.2790.1	NA	NA	PB.2790.1	NA
PB.7886.1	NA	NA	NA	PB.7886.1
PB.5116.1	NA	NA	PB.5116.1	PB.5116.1
PB.6845.4	NA	NA	PB.6845.4	NA
PB.502.1	NA	NA	PB.502.1	PB.502.1
PB.1847.3	NA	NA	NA	PB.1847.3
PB.1869.1	NA	NA	PB.1869.1	PB.1869.1
PB.2383.1	NA	NA	PB.2383.1	NA
PB.3582.1	NA	NA	NA	PB.3582.1
PB.7898.3	NA	NA	PB.7898.3	NA
PB.5759.4	NA	NA	PB.5759.4	NA
PB.3629.1	PB.3629.1	PB.3629.1	PB.3629.1	NA
PB.8927.1	NA	NA	NA	PB.8927.1
PB.5826.5	NA	NA	PB.5826.5	NA
PB.6244.1	PB.6244.1	NA	PB.6244.1	NA
PB.8602.1	NA	NA	PB.8602.1	NA
PB.2554.2	NA	NA	PB.2554.2	NA
PB.4808.2	NA	NA	PB.4808.2	PB.4808.2
PB.1057.4	NA	NA	PB.1057.4	NA
PB.4813.1	PB.4813.1	PB.4813.1	PB.4813.1	PB.4813.1
PB.3234.1	NA	NA	PB.3234.1	NA
PB.7430.2	NA	PB.7430.2	PB.7430.2	PB.7430.2
PB.4711.2	PB.4711.2	PB.4711.2	PB.4711.2	PB.4711.2
PB.1332.6	NA	NA	PB.1332.6	PB.1332.6
PB.3504.1	NA	NA	NA	PB.3504.1
PB.473.1	NA	NA	PB.473.1	PB.473.1
PB.5721.1	NA	NA	PB.5721.1	PB.5721.1
PB.2386.1	NA	NA	PB.2386.1	PB.2386.1
PB.3932.1	NA	NA	PB.3932.1	NA
PB.2746.1	PB.2746.1	PB.2746.1	PB.2746.1	PB.2746.1
PB.3382.1	NA	PB.3382.1	PB.3382.1	PB.3382.1
PB.7821.6	NA	NA	NA	PB.7821.6
PB.2692.1	NA	NA	NA	PB.2692.1
PB.4077.1	NA	NA	NA	PB.4077.1
PB.9136.1	NA	PB.9136.1	PB.9136.1	PB.9136.1
PB.5949.1	NA	NA	PB.5949.1	NA
PB.1018.1	NA	PB.1018.1	NA	NA
PB.6707.1	NA	NA	NA	PB.6707.1
[truncated: 4,019 more rows]
