# Supplementary material for: PacBio single molecule long-read sequencing provides insight into the complexity and diversity of the Pinctada fucata martensii transcriptome
Source: BMC Genomics. 2020 Jul 13;21:481. doi: 10.1186/s12864-020-06894-3 (PMC7359550; doi:10.1186/s12864-020-06894-3)
Supplement: Supplementary file 5 — Additional file 5: Table S5a, b. Five kinds of alternative splicing events were identified. [file 12864_2020_6894_MOESM5_ESM.zip › Additional file7 Table S7b.gtf]

PIN_chr1	PacBio	transcript	284997	286220	.	+	.	gene_id "PB.4"; transcript_id "PB.4.1"; xloc "XLOC_000001"; class_code "u";
PIN_chr1	PacBio	exon	284997	286220	.	+	.	gene_id "PB.4"; transcript_id "PB.4.1";
PIN_chr1	PacBio	transcript	1942139	1942333	.	+	.	gene_id "PB.16"; transcript_id "PB.16.1"; xloc "XLOC_000004"; class_code "u";
PIN_chr1	PacBio	exon	1942139	1942271	.	+	.	gene_id "PB.16"; transcript_id "PB.16.1";
PIN_chr1	PacBio	exon	1942286	1942333	.	+	.	gene_id "PB.16"; transcript_id "PB.16.1";
PIN_chr1	PacBio	transcript	2215632	2218312	.	-	.	gene_id "PB.17"; transcript_id "PB.17.1"; xloc "XLOC_000653"; class_code "u";
PIN_chr1	PacBio	exon	2215632	2218312	.	-	.	gene_id "PB.17"; transcript_id "PB.17.1";
PIN_chr1	PacBio	transcript	3744526	3752278	.	-	.	gene_id "PB.37"; transcript_id "PB.37.3"; gene_name "Pma_10006737.g"; xloc "XLOC_000662"; cmp_ref "Pma_10006737"; class_code "o";
PIN_chr1	PacBio	exon	3744526	3744734	.	-	.	gene_id "PB.37"; transcript_id "PB.37.3";
PIN_chr1	PacBio	exon	3750753	3751419	.	-	.	gene_id "PB.37"; transcript_id "PB.37.3";
PIN_chr1	PacBio	exon	3752220	3752278	.	-	.	gene_id "PB.37"; transcript_id "PB.37.3";
PIN_chr1	PacBio	transcript	4648379	4652268	.	+	.	gene_id "PB.54"; transcript_id "PB.54.1"; xloc "XLOC_000022"; class_code "u";
PIN_chr1	PacBio	exon	4648379	4651140	.	+	.	gene_id "PB.54"; transcript_id "PB.54.1";
PIN_chr1	PacBio	exon	4651672	4651749	.	+	.	gene_id "PB.54"; transcript_id "PB.54.1";
PIN_chr1	PacBio	exon	4652140	4652268	.	+	.	gene_id "PB.54"; transcript_id "PB.54.1";
PIN_chr1	PacBio	transcript	4719172	4719402	.	-	.	gene_id "PB.55"; transcript_id "PB.55.1"; xloc "XLOC_000673"; class_code "u";
PIN_chr1	PacBio	exon	4719172	4719402	.	-	.	gene_id "PB.55"; transcript_id "PB.55.1";
PIN_chr1	PacBio	transcript	8554543	8562430	.	+	.	gene_id "PB.112"; transcript_id "PB.112.1"; xloc "XLOC_000052"; class_code "u";
PIN_chr1	PacBio	exon	8554543	8554638	.	+	.	gene_id "PB.112"; transcript_id "PB.112.1";
PIN_chr1	PacBio	exon	8554941	8555017	.	+	.	gene_id "PB.112"; transcript_id "PB.112.1";
PIN_chr1	PacBio	exon	8559410	8559448	.	+	.	gene_id "PB.112"; transcript_id "PB.112.1";
PIN_chr1	PacBio	exon	8562072	8562430	.	+	.	gene_id "PB.112"; transcript_id "PB.112.1";
PIN_chr1	PacBio	transcript	8590192	8591392	.	-	.	gene_id "PB.113"; transcript_id "PB.113.1"; xloc "XLOC_000699"; class_code "u";
PIN_chr1	PacBio	exon	8590192	8591392	.	-	.	gene_id "PB.113"; transcript_id "PB.113.1";
PIN_chr1	PacBio	transcript	11381454	11383376	.	-	.	gene_id "PB.144"; transcript_id "PB.144.4"; xloc "XLOC_000715"; class_code "u";
PIN_chr1	PacBio	exon	11381454	11381626	.	-	.	gene_id "PB.144"; transcript_id "PB.144.4";
PIN_chr1	PacBio	exon	11381739	11383376	.	-	.	gene_id "PB.144"; transcript_id "PB.144.4";
PIN_chr1	PacBio	transcript	12416533	12418159	.	-	.	gene_id "PB.160"; transcript_id "PB.160.1"; gene_name "Pma_325.314.g"; xloc "XLOC_000725"; cmp_ref "Pma_325.314"; class_code "o";
PIN_chr1	PacBio	exon	12416533	12417129	.	-	.	gene_id "PB.160"; transcript_id "PB.160.1";
PIN_chr1	PacBio	exon	12418058	12418159	.	-	.	gene_id "PB.160"; transcript_id "PB.160.1";
PIN_chr1	PacBio	transcript	15564513	15567823	.	+	.	gene_id "PB.198"; transcript_id "PB.198.1"; xloc "XLOC_000088"; class_code "u";
PIN_chr1	PacBio	exon	15564513	15564876	.	+	.	gene_id "PB.198"; transcript_id "PB.198.1";
PIN_chr1	PacBio	exon	15565142	15566243	.	+	.	gene_id "PB.198"; transcript_id "PB.198.1";
PIN_chr1	PacBio	exon	15566264	15566269	.	+	.	gene_id "PB.198"; transcript_id "PB.198.1";
PIN_chr1	PacBio	exon	15566273	15566950	.	+	.	gene_id "PB.198"; transcript_id "PB.198.1";
PIN_chr1	PacBio	exon	15567014	15567823	.	+	.	gene_id "PB.198"; transcript_id "PB.198.1";
PIN_chr1	PacBio	transcript	15789566	15791563	.	+	.	gene_id "PB.203"; transcript_id "PB.203.3"; gene_name "Pma_10013070.g"; xloc "XLOC_000091"; cmp_ref "Pma_10013070"; class_code "i";
PIN_chr1	PacBio	exon	15789566	15791146	.	+	.	gene_id "PB.203"; transcript_id "PB.203.3";
PIN_chr1	PacBio	exon	15791204	15791563	.	+	.	gene_id "PB.203"; transcript_id "PB.203.3";
PIN_chr1	PacBio	transcript	18074292	18075332	.	+	.	gene_id "PB.231"; transcript_id "PB.231.1"; xloc "XLOC_000104"; class_code "u";
PIN_chr1	PacBio	exon	18074292	18075332	.	+	.	gene_id "PB.231"; transcript_id "PB.231.1";
PIN_chr1	PacBio	transcript	19005408	19006974	.	+	.	gene_id "PB.244"; transcript_id "PB.244.1"; xloc "XLOC_000114"; class_code "u";
PIN_chr1	PacBio	exon	19005408	19005632	.	+	.	gene_id "PB.244"; transcript_id "PB.244.1";
PIN_chr1	PacBio	exon	19006844	19006974	.	+	.	gene_id "PB.244"; transcript_id "PB.244.1";
PIN_chr1	PacBio	transcript	19450389	19452754	.	+	.	gene_id "PB.249"; transcript_id "PB.249.3"; xloc "XLOC_000116"; class_code "u";
PIN_chr1	PacBio	exon	19450389	19452160	.	+	.	gene_id "PB.249"; transcript_id "PB.249.3";
PIN_chr1	PacBio	exon	19452270	19452754	.	+	.	gene_id "PB.249"; transcript_id "PB.249.3";
PIN_chr1	PacBio	transcript	21763877	21772107	.	-	.	gene_id "PB.283"; transcript_id "PB.283.8"; gene_name "Pma_10030489.g"; xloc "XLOC_000779"; cmp_ref "Pma_10030489"; class_code "j";
PIN_chr1	PacBio	exon	21763877	21766357	.	-	.	gene_id "PB.283"; transcript_id "PB.283.8";
PIN_chr1	PacBio	exon	21768852	21768924	.	-	.	gene_id "PB.283"; transcript_id "PB.283.8";
PIN_chr1	PacBio	exon	21770055	21770280	.	-	.	gene_id "PB.283"; transcript_id "PB.283.8";
PIN_chr1	PacBio	exon	21771907	21772107	.	-	.	gene_id "PB.283"; transcript_id "PB.283.8";
PIN_chr1	PacBio	transcript	21770336	21772107	.	-	.	gene_id "PB.283"; transcript_id "PB.283.13"; gene_name "Pma_10030489.g"; xloc "XLOC_000779"; cmp_ref "Pma_10030489"; class_code "e";
PIN_chr1	PacBio	exon	21770336	21772107	.	-	.	gene_id "PB.283"; transcript_id "PB.283.13";
PIN_chr1	PacBio	transcript	23034690	23037116	.	+	.	gene_id "PB.300"; transcript_id "PB.300.1"; xloc "XLOC_000144"; class_code "u";
PIN_chr1	PacBio	exon	23034690	23037116	.	+	.	gene_id "PB.300"; transcript_id "PB.300.1";
PIN_chr1	PacBio	transcript	23047889	23051467	.	-	.	gene_id "PB.302"; transcript_id "PB.302.1"; xloc "XLOC_000791"; class_code "u";
PIN_chr1	PacBio	exon	23047889	23047935	.	-	.	gene_id "PB.302"; transcript_id "PB.302.1";
PIN_chr1	PacBio	exon	23047993	23050025	.	-	.	gene_id "PB.302"; transcript_id "PB.302.1";
PIN_chr1	PacBio	exon	23050071	23051467	.	-	.	gene_id "PB.302"; transcript_id "PB.302.1";
PIN_chr1	PacBio	transcript	23047894	23054287	.	-	.	gene_id "PB.302"; transcript_id "PB.302.2"; xloc "XLOC_000791"; class_code "u";
PIN_chr1	PacBio	exon	23047894	23047948	.	-	.	gene_id "PB.302"; transcript_id "PB.302.2";
PIN_chr1	PacBio	exon	23048007	23050025	.	-	.	gene_id "PB.302"; transcript_id "PB.302.2";
PIN_chr1	PacBio	exon	23050071	23051846	.	-	.	gene_id "PB.302"; transcript_id "PB.302.2";
PIN_chr1	PacBio	exon	23054143	23054287	.	-	.	gene_id "PB.302"; transcript_id "PB.302.2";
PIN_chr1	PacBio	transcript	23689700	23691508	.	+	.	gene_id "PB.312"; transcript_id "PB.312.2"; xloc "XLOC_000148"; class_code "u";
PIN_chr1	PacBio	exon	23689700	23690471	.	+	.	gene_id "PB.312"; transcript_id "PB.312.2";
PIN_chr1	PacBio	exon	23690537	23691508	.	+	.	gene_id "PB.312"; transcript_id "PB.312.2";
PIN_chr1	PacBio	transcript	24386585	24387234	.	+	.	gene_id "PB.320"; transcript_id "PB.320.3"; xloc "XLOC_000152"; class_code "u";
PIN_chr1	PacBio	exon	24386585	24387234	.	+	.	gene_id "PB.320"; transcript_id "PB.320.3";
PIN_chr1	PacBio	transcript	24876673	24876843	.	-	.	gene_id "PB.333"; transcript_id "PB.333.4"; xloc "XLOC_000806"; class_code "u";
PIN_chr1	PacBio	exon	24876673	24876843	.	-	.	gene_id "PB.333"; transcript_id "PB.333.4";
PIN_chr1	PacBio	transcript	25789332	25792447	.	+	.	gene_id "PB.349"; transcript_id "PB.349.3"; xloc "XLOC_000164"; class_code "u";
PIN_chr1	PacBio	exon	25789332	25792447	.	+	.	gene_id "PB.349"; transcript_id "PB.349.3";
PIN_chr1	PacBio	transcript	25869291	25870683	.	+	.	gene_id "PB.350"; transcript_id "PB.350.1"; xloc "XLOC_000165"; class_code "u";
PIN_chr1	PacBio	exon	25869291	25869789	.	+	.	gene_id "PB.350"; transcript_id "PB.350.1";
PIN_chr1	PacBio	exon	25869978	25870683	.	+	.	gene_id "PB.350"; transcript_id "PB.350.1";
PIN_chr1	PacBio	transcript	25967158	25982664	.	+	.	gene_id "PB.354"; transcript_id "PB.354.1"; gene_name "Pma_10010127.g"; xloc "XLOC_000167"; cmp_ref "Pma_10010127"; class_code "x";
PIN_chr1	PacBio	exon	25967158	25967234	.	+	.	gene_id "PB.354"; transcript_id "PB.354.1";
PIN_chr1	PacBio	exon	25972870	25975055	.	+	.	gene_id "PB.354"; transcript_id "PB.354.1";
PIN_chr1	PacBio	exon	25975067	25976024	.	+	.	gene_id "PB.354"; transcript_id "PB.354.1";
PIN_chr1	PacBio	exon	25981440	25982664	.	+	.	gene_id "PB.354"; transcript_id "PB.354.1";
PIN_chr1	PacBio	transcript	29553037	29554933	.	-	.	gene_id "PB.394"; transcript_id "PB.394.1"; gene_name "Pma_10015735.g"; xloc "XLOC_000837"; cmp_ref "Pma_10015735"; class_code "i";
PIN_chr1	PacBio	exon	29553037	29553354	.	-	.	gene_id "PB.394"; transcript_id "PB.394.1";
PIN_chr1	PacBio	exon	29553743	29554933	.	-	.	gene_id "PB.394"; transcript_id "PB.394.1";
PIN_chr1	PacBio	transcript	29631726	29636284	.	+	.	gene_id "PB.396"; transcript_id "PB.396.1"; gene_name "Pma_10015737.g"; xloc "XLOC_000186"; cmp_ref "Pma_10015737"; class_code "x";
PIN_chr1	PacBio	exon	29631726	29631750	.	+	.	gene_id "PB.396"; transcript_id "PB.396.1";
PIN_chr1	PacBio	exon	29635934	29636284	.	+	.	gene_id "PB.396"; transcript_id "PB.396.1";
PIN_chr1	PacBio	transcript	29669944	29671423	.	-	.	gene_id "PB.398"; transcript_id "PB.398.2"; xloc "XLOC_000838"; class_code "u";
PIN_chr1	PacBio	exon	29669944	29670094	.	-	.	gene_id "PB.398"; transcript_id "PB.398.2";
PIN_chr1	PacBio	exon	29671391	29671423	.	-	.	gene_id "PB.398"; transcript_id "PB.398.2";
PIN_chr1	PacBio	transcript	30756503	30761548	.	+	.	gene_id "PB.410"; transcript_id "PB.410.7"; gene_name "Pma_10003741.g"; xloc "XLOC_000194"; cmp_ref "Pma_10003741"; class_code "o";
PIN_chr1	PacBio	exon	30756503	30757372	.	+	.	gene_id "PB.410"; transcript_id "PB.410.7";
PIN_chr1	PacBio	exon	30757403	30758886	.	+	.	gene_id "PB.410"; transcript_id "PB.410.7";
PIN_chr1	PacBio	exon	30759008	30759508	.	+	.	gene_id "PB.410"; transcript_id "PB.410.7";
PIN_chr1	PacBio	exon	30759741	30760155	.	+	.	gene_id "PB.410"; transcript_id "PB.410.7";
PIN_chr1	PacBio	exon	30760211	30761548	.	+	.	gene_id "PB.410"; transcript_id "PB.410.7";
PIN_chr1	PacBio	transcript	33672938	33676001	.	-	.	gene_id "PB.466"; transcript_id "PB.466.1"; xloc "XLOC_000867"; class_code "u";
PIN_chr1	PacBio	exon	33672938	33676001	.	-	.	gene_id "PB.466"; transcript_id "PB.466.1";
PIN_chr1	PacBio	transcript	38886370	38888528	.	+	.	gene_id "PB.530"; transcript_id "PB.530.1"; xloc "XLOC_000258"; class_code "u";
PIN_chr1	PacBio	exon	38886370	38888528	.	+	.	gene_id "PB.530"; transcript_id "PB.530.1";
PIN_chr1	PacBio	transcript	40459160	40461228	.	-	.	gene_id "PB.544"; transcript_id "PB.544.1"; gene_name "Pma_10031651.g"; xloc "XLOC_000902"; cmp_ref "Pma_10031651"; class_code "p";
PIN_chr1	PacBio	exon	40459160	40461228	.	-	.	gene_id "PB.544"; transcript_id "PB.544.1";
PIN_chr1	PacBio	transcript	40808725	40816040	.	+	.	gene_id "PB.549"; transcript_id "PB.549.1"; gene_name "Pma_10031660.g"; xloc "XLOC_000269"; cmp_ref "Pma_10031660"; class_code "j";
PIN_chr1	PacBio	exon	40808725	40809069	.	+	.	gene_id "PB.549"; transcript_id "PB.549.1";
PIN_chr1	PacBio	exon	40809783	40809954	.	+	.	gene_id "PB.549"; transcript_id "PB.549.1";
PIN_chr1	PacBio	exon	40810546	40810649	.	+	.	gene_id "PB.549"; transcript_id "PB.549.1";
PIN_chr1	PacBio	exon	40811130	40811255	.	+	.	gene_id "PB.549"; transcript_id "PB.549.1";
PIN_chr1	PacBio	exon	40811767	40811946	.	+	.	gene_id "PB.549"; transcript_id "PB.549.1";
PIN_chr1	PacBio	exon	40813513	40813625	.	+	.	gene_id "PB.549"; transcript_id "PB.549.1";
PIN_chr1	PacBio	exon	40813935	40814037	.	+	.	gene_id "PB.549"; transcript_id "PB.549.1";
PIN_chr1	PacBio	exon	40814447	40814476	.	+	.	gene_id "PB.549"; transcript_id "PB.549.1";
PIN_chr1	PacBio	exon	40814930	40815208	.	+	.	gene_id "PB.549"; transcript_id "PB.549.1";
PIN_chr1	PacBio	exon	40815533	40815555	.	+	.	gene_id "PB.549"; transcript_id "PB.549.1";
PIN_chr1	PacBio	exon	40815940	40816040	.	+	.	gene_id "PB.549"; transcript_id "PB.549.1";
PIN_chr1	PacBio	transcript	40996469	40999792	.	-	.	gene_id "PB.551"; transcript_id "PB.551.1"; xloc "XLOC_000904"; class_code "u";
PIN_chr1	PacBio	exon	40996469	40997020	.	-	.	gene_id "PB.551"; transcript_id "PB.551.1";
PIN_chr1	PacBio	exon	40997366	40997521	.	-	.	gene_id "PB.551"; transcript_id "PB.551.1";
PIN_chr1	PacBio	exon	40997546	40999792	.	-	.	gene_id "PB.551"; transcript_id "PB.551.1";
PIN_chr1	PacBio	transcript	43549855	43551692	.	+	.	gene_id "PB.586"; transcript_id "PB.586.1"; xloc "XLOC_000290"; class_code "u";
PIN_chr1	PacBio	exon	43549855	43551692	.	+	.	gene_id "PB.586"; transcript_id "PB.586.1";
PIN_chr1	PacBio	transcript	43941959	43944136	.	+	.	gene_id "PB.594"; transcript_id "PB.594.1"; xloc "XLOC_000296"; class_code "u";
PIN_chr1	PacBio	exon	43941959	43944136	.	+	.	gene_id "PB.594"; transcript_id "PB.594.1";
PIN_chr1	PacBio	transcript	46826829	46846606	.	-	.	gene_id "PB.617"; transcript_id "PB.617.1"; xloc "XLOC_000928"; class_code "u";
PIN_chr1	PacBio	exon	46826829	46827361	.	-	.	gene_id "PB.617"; transcript_id "PB.617.1";
PIN_chr1	PacBio	exon	46845851	46846102	.	-	.	gene_id "PB.617"; transcript_id "PB.617.1";
PIN_chr1	PacBio	exon	46846408	46846606	.	-	.	gene_id "PB.617"; transcript_id "PB.617.1";
PIN_chr1	PacBio	transcript	48386322	48425071	.	+	.	gene_id "PB.633"; transcript_id "PB.633.1"; gene_name "Pma_10024348.g"; xloc "XLOC_000314"; cmp_ref "Pma_10024348"; class_code "o";
PIN_chr1	PacBio	exon	48386322	48386445	.	+	.	gene_id "PB.633"; transcript_id "PB.633.1";
PIN_chr1	PacBio	exon	48386929	48387053	.	+	.	gene_id "PB.633"; transcript_id "PB.633.1";
PIN_chr1	PacBio	exon	48387576	48388206	.	+	.	gene_id "PB.633"; transcript_id "PB.633.1";
PIN_chr1	PacBio	exon	48390991	48391164	.	+	.	gene_id "PB.633"; transcript_id "PB.633.1";
PIN_chr1	PacBio	exon	48395449	48395485	.	+	.	gene_id "PB.633"; transcript_id "PB.633.1";
PIN_chr1	PacBio	exon	48424352	48425071	.	+	.	gene_id "PB.633"; transcript_id "PB.633.1";
PIN_chr1	PacBio	transcript	48386497	48425071	.	+	.	gene_id "PB.633"; transcript_id "PB.633.2"; gene_name "Pma_10024348.g"; xloc "XLOC_000314"; cmp_ref "Pma_10024348"; class_code "o";
PIN_chr1	PacBio	exon	48386497	48386568	.	+	.	gene_id "PB.633"; transcript_id "PB.633.2";
PIN_chr1	PacBio	exon	48386917	48387053	.	+	.	gene_id "PB.633"; transcript_id "PB.633.2";
PIN_chr1	PacBio	exon	48387576	48388206	.	+	.	gene_id "PB.633"; transcript_id "PB.633.2";
PIN_chr1	PacBio	exon	48390991	48391164	.	+	.	gene_id "PB.633"; transcript_id "PB.633.2";
PIN_chr1	PacBio	exon	48395449	48395485	.	+	.	gene_id "PB.633"; transcript_id "PB.633.2";
PIN_chr1	PacBio	exon	48424352	48425071	.	+	.	gene_id "PB.633"; transcript_id "PB.633.2";
PIN_chr1	PacBio	transcript	48849354	48851105	.	+	.	gene_id "PB.640"; transcript_id "PB.640.1"; xloc "XLOC_000318"; class_code "u";
PIN_chr1	PacBio	exon	48849354	48851105	.	+	.	gene_id "PB.640"; transcript_id "PB.640.1";
PIN_chr1	PacBio	transcript	49006453	49014825	.	+	.	gene_id "PB.645"; transcript_id "PB.645.1"; gene_name "Pma_10008099.g"; xloc "XLOC_000320"; cmp_ref "Pma_10008099"; class_code "x";
PIN_chr1	PacBio	exon	49006453	49006582	.	+	.	gene_id "PB.645"; transcript_id "PB.645.1";
PIN_chr1	PacBio	exon	49009731	49009772	.	+	.	gene_id "PB.645"; transcript_id "PB.645.1";
PIN_chr1	PacBio	exon	49012450	49012499	.	+	.	gene_id "PB.645"; transcript_id "PB.645.1";
PIN_chr1	PacBio	exon	49012677	49012767	.	+	.	gene_id "PB.645"; transcript_id "PB.645.1";
PIN_chr1	PacBio	exon	49013098	49014825	.	+	.	gene_id "PB.645"; transcript_id "PB.645.1";
PIN_chr1	PacBio	transcript	49006466	49013263	.	+	.	gene_id "PB.645"; transcript_id "PB.645.2"; xloc "XLOC_000320"; class_code "u";
PIN_chr1	PacBio	exon	49006466	49006582	.	+	.	gene_id "PB.645"; transcript_id "PB.645.2";
PIN_chr1	PacBio	exon	49009731	49009772	.	+	.	gene_id "PB.645"; transcript_id "PB.645.2";
PIN_chr1	PacBio	exon	49012450	49012499	.	+	.	gene_id "PB.645"; transcript_id "PB.645.2";
PIN_chr1	PacBio	exon	49012677	49012767	.	+	.	gene_id "PB.645"; transcript_id "PB.645.2";
PIN_chr1	PacBio	exon	49013098	49013263	.	+	.	gene_id "PB.645"; transcript_id "PB.645.2";
PIN_chr1	PacBio	transcript	49724835	49728252	.	+	.	gene_id "PB.665"; transcript_id "PB.665.1"; xloc "XLOC_000330"; class_code "u";
PIN_chr1	PacBio	exon	49724835	49724951	.	+	.	gene_id "PB.665"; transcript_id "PB.665.1";
PIN_chr1	PacBio	exon	49726914	49727013	.	+	.	gene_id "PB.665"; transcript_id "PB.665.1";
PIN_chr1	PacBio	exon	49728015	49728252	.	+	.	gene_id "PB.665"; transcript_id "PB.665.1";
PIN_chr1	PacBio	transcript	49797609	49799563	.	-	.	gene_id "PB.666"; transcript_id "PB.666.1"; xloc "XLOC_000951"; class_code "u";
PIN_chr1	PacBio	exon	49797609	49799563	.	-	.	gene_id "PB.666"; transcript_id "PB.666.1";
PIN_chr1	PacBio	transcript	50165407	50167497	.	+	.	gene_id "PB.673"; transcript_id "PB.673.11"; xloc "XLOC_000335"; class_code "u";
PIN_chr1	PacBio	exon	50165407	50167497	.	+	.	gene_id "PB.673"; transcript_id "PB.673.11";
PIN_chr1	PacBio	transcript	55294237	55300244	.	+	.	gene_id "PB.729"; transcript_id "PB.729.1"; xloc "XLOC_000363"; class_code "u";
PIN_chr1	PacBio	exon	55294237	55294786	.	+	.	gene_id "PB.729"; transcript_id "PB.729.1";
PIN_chr1	PacBio	exon	55295599	55297837	.	+	.	gene_id "PB.729"; transcript_id "PB.729.1";
PIN_chr1	PacBio	exon	55298395	55298488	.	+	.	gene_id "PB.729"; transcript_id "PB.729.1";
PIN_chr1	PacBio	exon	55299195	55299271	.	+	.	gene_id "PB.729"; transcript_id "PB.729.1";
PIN_chr1	PacBio	exon	55300046	55300244	.	+	.	gene_id "PB.729"; transcript_id "PB.729.1";
PIN_chr1	PacBio	transcript	58400040	58400965	.	+	.	gene_id "PB.777"; transcript_id "PB.777.4"; xloc "XLOC_000384"; class_code "u";
PIN_chr1	PacBio	exon	58400040	58400456	.	+	.	gene_id "PB.777"; transcript_id "PB.777.4";
PIN_chr1	PacBio	exon	58400508	58400965	.	+	.	gene_id "PB.777"; transcript_id "PB.777.4";
PIN_chr1	PacBio	transcript	69687506	69690043	.	-	.	gene_id "PB.884"; transcript_id "PB.884.4"; gene_name "Pma_10024817.g"; xloc "XLOC_001059"; cmp_ref "Pma_10024817"; class_code "i";
PIN_chr1	PacBio	exon	69687506	69689675	.	-	.	gene_id "PB.884"; transcript_id "PB.884.4";
PIN_chr1	PacBio	exon	69689753	69690043	.	-	.	gene_id "PB.884"; transcript_id "PB.884.4";
PIN_chr1	PacBio	transcript	69721148	69723102	.	-	.	gene_id "PB.885"; transcript_id "PB.885.1"; xloc "XLOC_001060"; class_code "u";
PIN_chr1	PacBio	exon	69721148	69721384	.	-	.	gene_id "PB.885"; transcript_id "PB.885.1";
PIN_chr1	PacBio	exon	69723032	69723102	.	-	.	gene_id "PB.885"; transcript_id "PB.885.1";
PIN_chr1	PacBio	transcript	69725995	69727988	.	-	.	gene_id "PB.886"; transcript_id "PB.886.1"; xloc "XLOC_001061"; class_code "u";
PIN_chr1	PacBio	exon	69725995	69726233	.	-	.	gene_id "PB.886"; transcript_id "PB.886.1";
PIN_chr1	PacBio	exon	69727200	69727332	.	-	.	gene_id "PB.886"; transcript_id "PB.886.1";
PIN_chr1	PacBio	exon	69727906	69727988	.	-	.	gene_id "PB.886"; transcript_id "PB.886.1";
PIN_chr1	PacBio	transcript	75112740	75113652	.	-	.	gene_id "PB.940"; transcript_id "PB.940.1"; xloc "XLOC_001086"; class_code "u";
PIN_chr1	PacBio	exon	75112740	75113347	.	-	.	gene_id "PB.940"; transcript_id "PB.940.1";
PIN_chr1	PacBio	exon	75113435	75113652	.	-	.	gene_id "PB.940"; transcript_id "PB.940.1";
PIN_chr1	PacBio	transcript	78893906	78947955	.	+	.	gene_id "PB.985"; transcript_id "PB.985.1"; gene_name "Pma_10015957.g"; xloc "XLOC_000485"; cmp_ref "Pma_10015957"; class_code "o";
PIN_chr1	PacBio	exon	78893906	78893995	.	+	.	gene_id "PB.985"; transcript_id "PB.985.1";
PIN_chr1	PacBio	exon	78947065	78947955	.	+	.	gene_id "PB.985"; transcript_id "PB.985.1";
PIN_chr1	PacBio	transcript	78946223	78947953	.	+	.	gene_id "PB.985"; transcript_id "PB.985.2"; xloc "XLOC_000485"; class_code "u";
PIN_chr1	PacBio	exon	78946223	78946416	.	+	.	gene_id "PB.985"; transcript_id "PB.985.2";
PIN_chr1	PacBio	exon	78947065	78947953	.	+	.	gene_id "PB.985"; transcript_id "PB.985.2";
PIN_chr1	PacBio	transcript	79791934	79792559	.	-	.	gene_id "PB.994"; transcript_id "PB.994.1"; xloc "XLOC_001118"; class_code "u";
PIN_chr1	PacBio	exon	79791934	79792559	.	-	.	gene_id "PB.994"; transcript_id "PB.994.1";
PIN_chr1	PacBio	transcript	80185279	80188970	.	-	.	gene_id "PB.998"; transcript_id "PB.998.1"; xloc "XLOC_001120"; class_code "u";
PIN_chr1	PacBio	exon	80185279	80188970	.	-	.	gene_id "PB.998"; transcript_id "PB.998.1";
PIN_chr1	PacBio	transcript	81176576	81177959	.	-	.	gene_id "PB.1022"; transcript_id "PB.1022.1"; xloc "XLOC_001134"; class_code "u";
PIN_chr1	PacBio	exon	81176576	81177959	.	-	.	gene_id "PB.1022"; transcript_id "PB.1022.1";
PIN_chr1	PacBio	transcript	83023776	83026150	.	-	.	gene_id "PB.1044"; transcript_id "PB.1044.1"; gene_name "Pma_10026583.g"; xloc "XLOC_001144"; cmp_ref "Pma_10026583"; class_code "o";
PIN_chr1	PacBio	exon	83023776	83024309	.	-	.	gene_id "PB.1044"; transcript_id "PB.1044.1";
PIN_chr1	PacBio	exon	83024402	83025083	.	-	.	gene_id "PB.1044"; transcript_id "PB.1044.1";
PIN_chr1	PacBio	exon	83025139	83026150	.	-	.	gene_id "PB.1044"; transcript_id "PB.1044.1";
PIN_chr1	PacBio	transcript	83023783	83025659	.	-	.	gene_id "PB.1044"; transcript_id "PB.1044.4"; xloc "XLOC_001144"; class_code "u";
PIN_chr1	PacBio	exon	83023783	83024309	.	-	.	gene_id "PB.1044"; transcript_id "PB.1044.4";
PIN_chr1	PacBio	exon	83024402	83025121	.	-	.	gene_id "PB.1044"; transcript_id "PB.1044.4";
PIN_chr1	PacBio	exon	83025180	83025659	.	-	.	gene_id "PB.1044"; transcript_id "PB.1044.4";
PIN_chr1	PacBio	transcript	85320882	85322949	.	+	.	gene_id "PB.1067"; transcript_id "PB.1067.1"; xloc "XLOC_000523"; class_code "u";
PIN_chr1	PacBio	exon	85320882	85322949	.	+	.	gene_id "PB.1067"; transcript_id "PB.1067.1";
PIN_chr1	PacBio	transcript	86901175	86905008	.	-	.	gene_id "PB.1085"; transcript_id "PB.1085.1"; xloc "XLOC_001162"; class_code "u";
PIN_chr1	PacBio	exon	86901175	86905008	.	-	.	gene_id "PB.1085"; transcript_id "PB.1085.1";
PIN_chr1	PacBio	transcript	88917278	88921358	.	-	.	gene_id "PB.1116"; transcript_id "PB.1116.1"; xloc "XLOC_001176"; class_code "u";
PIN_chr1	PacBio	exon	88917278	88918471	.	-	.	gene_id "PB.1116"; transcript_id "PB.1116.1";
PIN_chr1	PacBio	exon	88919932	88921358	.	-	.	gene_id "PB.1116"; transcript_id "PB.1116.1";
PIN_chr1	PacBio	transcript	89175389	89177513	.	-	.	gene_id "PB.1118"; transcript_id "PB.1118.2"; xloc "XLOC_001177"; class_code "u";
PIN_chr1	PacBio	exon	89175389	89175893	.	-	.	gene_id "PB.1118"; transcript_id "PB.1118.2";
PIN_chr1	PacBio	exon	89175952	89177513	.	-	.	gene_id "PB.1118"; transcript_id "PB.1118.2";
PIN_chr1	PacBio	transcript	90358548	90361716	.	+	.	gene_id "PB.1128"; transcript_id "PB.1128.1"; xloc "XLOC_000553"; class_code "u";
PIN_chr1	PacBio	exon	90358548	90359559	.	+	.	gene_id "PB.1128"; transcript_id "PB.1128.1";
PIN_chr1	PacBio	exon	90359765	90360136	.	+	.	gene_id "PB.1128"; transcript_id "PB.1128.1";
PIN_chr1	PacBio	exon	90360548	90361716	.	+	.	gene_id "PB.1128"; transcript_id "PB.1128.1";
PIN_chr1	PacBio	transcript	90472052	90479086	.	+	.	gene_id "PB.1130"; transcript_id "PB.1130.1"; xloc "XLOC_000555"; class_code "u";
PIN_chr1	PacBio	exon	90472052	90472324	.	+	.	gene_id "PB.1130"; transcript_id "PB.1130.1";
PIN_chr1	PacBio	exon	90478788	90479086	.	+	.	gene_id "PB.1130"; transcript_id "PB.1130.1";
PIN_chr1	PacBio	transcript	92427618	92429510	.	-	.	gene_id "PB.1151"; transcript_id "PB.1151.1"; xloc "XLOC_001194"; class_code "u";
PIN_chr1	PacBio	exon	92427618	92428177	.	-	.	gene_id "PB.1151"; transcript_id "PB.1151.1";
PIN_chr1	PacBio	exon	92428193	92428531	.	-	.	gene_id "PB.1151"; transcript_id "PB.1151.1";
PIN_chr1	PacBio	exon	92428596	92429510	.	-	.	gene_id "PB.1151"; transcript_id "PB.1151.1";
PIN_chr1	PacBio	transcript	94800751	94802705	.	-	.	gene_id "PB.1172"; transcript_id "PB.1172.5"; xloc "XLOC_001203"; class_code "u";
PIN_chr1	PacBio	exon	94800751	94802181	.	-	.	gene_id "PB.1172"; transcript_id "PB.1172.5";
PIN_chr1	PacBio	exon	94802218	94802705	.	-	.	gene_id "PB.1172"; transcript_id "PB.1172.5";
PIN_chr1	PacBio	transcript	95020867	95066740	.	+	.	gene_id "PB.1174"; transcript_id "PB.1174.2"; gene_name "Pma_10004497.g"; xloc "XLOC_000577"; cmp_ref "Pma_10004497"; class_code "j";
PIN_chr1	PacBio	exon	95020867	95021084	.	+	.	gene_id "PB.1174"; transcript_id "PB.1174.2";
PIN_chr1	PacBio	exon	95030126	95030253	.	+	.	gene_id "PB.1174"; transcript_id "PB.1174.2";
PIN_chr1	PacBio	exon	95030551	95030719	.	+	.	gene_id "PB.1174"; transcript_id "PB.1174.2";
PIN_chr1	PacBio	exon	95065883	95065915	.	+	.	gene_id "PB.1174"; transcript_id "PB.1174.2";
PIN_chr1	PacBio	exon	95066127	95066740	.	+	.	gene_id "PB.1174"; transcript_id "PB.1174.2";
PIN_chr1	PacBio	transcript	98125164	98147178	.	-	.	gene_id "PB.1207"; transcript_id "PB.1207.1"; gene_name "Pma_10003603.g"; xloc "XLOC_001218"; cmp_ref "Pma_10003603"; class_code "j";
PIN_chr1	PacBio	exon	98125164	98126179	.	-	.	gene_id "PB.1207"; transcript_id "PB.1207.1";
PIN_chr1	PacBio	exon	98126473	98128739	.	-	.	gene_id "PB.1207"; transcript_id "PB.1207.1";
PIN_chr1	PacBio	exon	98128794	98129764	.	-	.	gene_id "PB.1207"; transcript_id "PB.1207.1";
PIN_chr1	PacBio	exon	98131610	98131709	.	-	.	gene_id "PB.1207"; transcript_id "PB.1207.1";
PIN_chr1	PacBio	exon	98134225	98134367	.	-	.	gene_id "PB.1207"; transcript_id "PB.1207.1";
PIN_chr1	PacBio	exon	98136752	98136823	.	-	.	gene_id "PB.1207"; transcript_id "PB.1207.1";
PIN_chr1	PacBio	exon	98137131	98137191	.	-	.	gene_id "PB.1207"; transcript_id "PB.1207.1";
PIN_chr1	PacBio	exon	98147011	98147178	.	-	.	gene_id "PB.1207"; transcript_id "PB.1207.1";
PIN_chr1	PacBio	transcript	99087342	99089796	.	-	.	gene_id "PB.1219"; transcript_id "PB.1219.1"; xloc "XLOC_001223"; class_code "u";
PIN_chr1	PacBio	exon	99087342	99088824	.	-	.	gene_id "PB.1219"; transcript_id "PB.1219.1";
PIN_chr1	PacBio	exon	99088889	99089796	.	-	.	gene_id "PB.1219"; transcript_id "PB.1219.1";
PIN_chr1	PacBio	transcript	100949653	100951563	.	-	.	gene_id "PB.1243"; transcript_id "PB.1243.4"; xloc "XLOC_001234"; class_code "u";
PIN_chr1	PacBio	exon	100949653	100951563	.	-	.	gene_id "PB.1243"; transcript_id "PB.1243.4";
PIN_chr1	PacBio	transcript	101206070	101207673	.	-	.	gene_id "PB.1251"; transcript_id "PB.1251.1"; xloc "XLOC_001238"; class_code "u";
PIN_chr1	PacBio	exon	101206070	101206247	.	-	.	gene_id "PB.1251"; transcript_id "PB.1251.1";
PIN_chr1	PacBio	exon	101206265	101207673	.	-	.	gene_id "PB.1251"; transcript_id "PB.1251.1";
PIN_chr1	PacBio	transcript	101206071	101209143	.	-	.	gene_id "PB.1251"; transcript_id "PB.1251.2"; xloc "XLOC_001238"; class_code "u";
PIN_chr1	PacBio	exon	101206071	101207717	.	-	.	gene_id "PB.1251"; transcript_id "PB.1251.2";
PIN_chr1	PacBio	exon	101208164	101208261	.	-	.	gene_id "PB.1251"; transcript_id "PB.1251.2";
PIN_chr1	PacBio	exon	101209061	101209143	.	-	.	gene_id "PB.1251"; transcript_id "PB.1251.2";
PIN_chr1	PacBio	transcript	102332291	102340806	.	-	.	gene_id "PB.1262"; transcript_id "PB.1262.2"; gene_name "Pma_10030189.g"; xloc "XLOC_001242"; cmp_ref "Pma_10030189"; class_code "j";
PIN_chr1	PacBio	exon	102332291	102332347	.	-	.	gene_id "PB.1262"; transcript_id "PB.1262.2";
PIN_chr1	PacBio	exon	102332777	102332924	.	-	.	gene_id "PB.1262"; transcript_id "PB.1262.2";
PIN_chr1	PacBio	exon	102339541	102339688	.	-	.	gene_id "PB.1262"; transcript_id "PB.1262.2";
PIN_chr1	PacBio	exon	102340659	102340806	.	-	.	gene_id "PB.1262"; transcript_id "PB.1262.2";
PIN_chr1	PacBio	transcript	102558960	102560727	.	-	.	gene_id "PB.1266"; transcript_id "PB.1266.1"; gene_name "Pma_10030196.g"; xloc "XLOC_001245"; cmp_ref "Pma_10030196"; class_code "p";
PIN_chr1	PacBio	exon	102558960	102560727	.	-	.	gene_id "PB.1266"; transcript_id "PB.1266.1";
PIN_chr1	PacBio	transcript	103654660	103662682	.	-	.	gene_id "PB.1273"; transcript_id "PB.1273.6"; gene_name "Pma_10027008.g"; xloc "XLOC_001249"; cmp_ref "Pma_10027008"; class_code "j";
PIN_chr1	PacBio	exon	103654660	103656449	.	-	.	gene_id "PB.1273"; transcript_id "PB.1273.6";
PIN_chr1	PacBio	exon	103656452	103656457	.	-	.	gene_id "PB.1273"; transcript_id "PB.1273.6";
PIN_chr1	PacBio	exon	103656465	103657181	.	-	.	gene_id "PB.1273"; transcript_id "PB.1273.6";
PIN_chr1	PacBio	exon	103657749	103657782	.	-	.	gene_id "PB.1273"; transcript_id "PB.1273.6";
PIN_chr1	PacBio	exon	103662560	103662682	.	-	.	gene_id "PB.1273"; transcript_id "PB.1273.6";
PIN_chr1	PacBio	transcript	104241593	104283147	.	+	.	gene_id "PB.1285"; transcript_id "PB.1285.2"; gene_name "Pma_10004582.g"; xloc "XLOC_000637"; cmp_ref "Pma_10004582"; class_code "o";
PIN_chr1	PacBio	exon	104241593	104242195	.	+	.	gene_id "PB.1285"; transcript_id "PB.1285.2";
PIN_chr1	PacBio	exon	104242276	104242338	.	+	.	gene_id "PB.1285"; transcript_id "PB.1285.2";
PIN_chr1	PacBio	exon	104281634	104283147	.	+	.	gene_id "PB.1285"; transcript_id "PB.1285.2";
PIN_chr1	PacBio	transcript	104326464	104328778	.	+	.	gene_id "PB.1286"; transcript_id "PB.1286.1"; xloc "XLOC_000638"; class_code "u";
PIN_chr1	PacBio	exon	104326464	104328778	.	+	.	gene_id "PB.1286"; transcript_id "PB.1286.1";
PIN_chr10	PacBio	transcript	966100	968328	.	-	.	gene_id "PB.1301"; transcript_id "PB.1301.1"; gene_name "Pma_10017839.g"; xloc "XLOC_001749"; cmp_ref "Pma_10017839"; class_code "p";
PIN_chr10	PacBio	exon	966100	968328	.	-	.	gene_id "PB.1301"; transcript_id "PB.1301.1";
PIN_chr10	PacBio	transcript	1563575	1565449	.	-	.	gene_id "PB.1309"; transcript_id "PB.1309.1"; xloc "XLOC_001754"; class_code "u";
PIN_chr10	PacBio	exon	1563575	1565449	.	-	.	gene_id "PB.1309"; transcript_id "PB.1309.1";
PIN_chr10	PacBio	transcript	2369636	2374119	.	-	.	gene_id "PB.1331"; transcript_id "PB.1331.3"; gene_name "Pma_10032411.g"; xloc "XLOC_001766"; cmp_ref "Pma_10032411"; class_code "e";
PIN_chr10	PacBio	exon	2369636	2374119	.	-	.	gene_id "PB.1331"; transcript_id "PB.1331.3";
PIN_chr10	PacBio	transcript	5013041	5029984	.	+	.	gene_id "PB.1364"; transcript_id "PB.1364.10"; gene_name "Pma_10011358.g"; xloc "XLOC_001285"; cmp_ref "Pma_10011358"; class_code "j";
PIN_chr10	PacBio	exon	5013041	5013201	.	+	.	gene_id "PB.1364"; transcript_id "PB.1364.10";
PIN_chr10	PacBio	exon	5017356	5017516	.	+	.	gene_id "PB.1364"; transcript_id "PB.1364.10";
PIN_chr10	PacBio	exon	5017769	5017839	.	+	.	gene_id "PB.1364"; transcript_id "PB.1364.10";
PIN_chr10	PacBio	exon	5019029	5019209	.	+	.	gene_id "PB.1364"; transcript_id "PB.1364.10";
PIN_chr10	PacBio	exon	5019404	5019499	.	+	.	gene_id "PB.1364"; transcript_id "PB.1364.10";
PIN_chr10	PacBio	exon	5020630	5020742	.	+	.	gene_id "PB.1364"; transcript_id "PB.1364.10";
PIN_chr10	PacBio	exon	5022327	5022415	.	+	.	gene_id "PB.1364"; transcript_id "PB.1364.10";
PIN_chr10	PacBio	exon	5022798	5022851	.	+	.	gene_id "PB.1364"; transcript_id "PB.1364.10";
PIN_chr10	PacBio	exon	5023701	5023827	.	+	.	gene_id "PB.1364"; transcript_id "PB.1364.10";
PIN_chr10	PacBio	exon	5024911	5024960	.	+	.	gene_id "PB.1364"; transcript_id "PB.1364.10";
PIN_chr10	PacBio	exon	5025205	5025286	.	+	.	gene_id "PB.1364"; transcript_id "PB.1364.10";
PIN_chr10	PacBio	exon	5026367	5027157	.	+	.	gene_id "PB.1364"; transcript_id "PB.1364.10";
PIN_chr10	PacBio	exon	5027709	5029984	.	+	.	gene_id "PB.1364"; transcript_id "PB.1364.10";
PIN_chr10	PacBio	transcript	6074622	6077170	.	-	.	gene_id "PB.1376"; transcript_id "PB.1376.1"; xloc "XLOC_001797"; class_code "u";
PIN_chr10	PacBio	exon	6074622	6074659	.	-	.	gene_id "PB.1376"; transcript_id "PB.1376.1";
PIN_chr10	PacBio	exon	6074711	6076447	.	-	.	gene_id "PB.1376"; transcript_id "PB.1376.1";
PIN_chr10	PacBio	exon	6077054	6077170	.	-	.	gene_id "PB.1376"; transcript_id "PB.1376.1";
PIN_chr10	PacBio	transcript	6859456	6859736	.	-	.	gene_id "PB.1384"; transcript_id "PB.1384.1"; gene_name "Pma_10026256.g"; xloc "XLOC_001801"; cmp_ref "Pma_10026256"; class_code "i";
PIN_chr10	PacBio	exon	6859456	6859736	.	-	.	gene_id "PB.1384"; transcript_id "PB.1384.1";
PIN_chr10	PacBio	transcript	6859878	6860455	.	-	.	gene_id "PB.1385"; transcript_id "PB.1385.1"; gene_name "Pma_10026256.g"; xloc "XLOC_001802"; cmp_ref "Pma_10026256"; class_code "x";
PIN_chr10	PacBio	exon	6859878	6860455	.	-	.	gene_id "PB.1385"; transcript_id "PB.1385.1";
PIN_chr10	PacBio	transcript	8729615	8733541	.	-	.	gene_id "PB.1412"; transcript_id "PB.1412.4"; gene_name "Pma_10007827.g"; xloc "XLOC_001817"; cmp_ref "Pma_10007827"; class_code "o";
PIN_chr10	PacBio	exon	8729615	8730371	.	-	.	gene_id "PB.1412"; transcript_id "PB.1412.4";
PIN_chr10	PacBio	exon	8731855	8731877	.	-	.	gene_id "PB.1412"; transcript_id "PB.1412.4";
PIN_chr10	PacBio	exon	8732635	8733541	.	-	.	gene_id "PB.1412"; transcript_id "PB.1412.4";
PIN_chr10	PacBio	transcript	9551952	9554388	.	+	.	gene_id "PB.1418"; transcript_id "PB.1418.1"; gene_name "Pma_10022480.g"; xloc "XLOC_001307"; cmp_ref "Pma_10022480"; class_code "i";
PIN_chr10	PacBio	exon	9551952	9552612	.	+	.	gene_id "PB.1418"; transcript_id "PB.1418.1";
PIN_chr10	PacBio	exon	9552648	9553197	.	+	.	gene_id "PB.1418"; transcript_id "PB.1418.1";
PIN_chr10	PacBio	exon	9553254	9554388	.	+	.	gene_id "PB.1418"; transcript_id "PB.1418.1";
PIN_chr10	PacBio	transcript	10265730	10267498	.	+	.	gene_id "PB.1423"; transcript_id "PB.1423.1"; xloc "XLOC_001309"; class_code "u";
PIN_chr10	PacBio	exon	10265730	10265869	.	+	.	gene_id "PB.1423"; transcript_id "PB.1423.1";
PIN_chr10	PacBio	exon	10266666	10267498	.	+	.	gene_id "PB.1423"; transcript_id "PB.1423.1";
PIN_chr10	PacBio	transcript	12908484	12910478	.	-	.	gene_id "PB.1469"; transcript_id "PB.1469.1"; xloc "XLOC_001845"; class_code "u";
PIN_chr10	PacBio	exon	12908484	12909687	.	-	.	gene_id "PB.1469"; transcript_id "PB.1469.1";
PIN_chr10	PacBio	exon	12909737	12910478	.	-	.	gene_id "PB.1469"; transcript_id "PB.1469.1";
PIN_chr10	PacBio	transcript	14861407	14863445	.	-	.	gene_id "PB.1489"; transcript_id "PB.1489.1"; xloc "XLOC_001855"; class_code "u";
PIN_chr10	PacBio	exon	14861407	14861611	.	-	.	gene_id "PB.1489"; transcript_id "PB.1489.1";
PIN_chr10	PacBio	exon	14861954	14862208	.	-	.	gene_id "PB.1489"; transcript_id "PB.1489.1";
PIN_chr10	PacBio	exon	14863370	14863445	.	-	.	gene_id "PB.1489"; transcript_id "PB.1489.1";
PIN_chr10	PacBio	transcript	16503652	16506957	.	+	.	gene_id "PB.1506"; transcript_id "PB.1506.2"; xloc "XLOC_001349"; class_code "u";
PIN_chr10	PacBio	exon	16503652	16506957	.	+	.	gene_id "PB.1506"; transcript_id "PB.1506.2";
PIN_chr10	PacBio	transcript	17837583	17844050	.	-	.	gene_id "PB.1515"; transcript_id "PB.1515.2"; xloc "XLOC_001870"; class_code "u";
PIN_chr10	PacBio	exon	17837583	17837868	.	-	.	gene_id "PB.1515"; transcript_id "PB.1515.2";
PIN_chr10	PacBio	exon	17839009	17839447	.	-	.	gene_id "PB.1515"; transcript_id "PB.1515.2";
PIN_chr10	PacBio	exon	17839501	17840683	.	-	.	gene_id "PB.1515"; transcript_id "PB.1515.2";
PIN_chr10	PacBio	exon	17842344	17842527	.	-	.	gene_id "PB.1515"; transcript_id "PB.1515.2";
PIN_chr10	PacBio	exon	17843906	17844050	.	-	.	gene_id "PB.1515"; transcript_id "PB.1515.2";
PIN_chr10	PacBio	transcript	17840496	17844020	.	-	.	gene_id "PB.1515"; transcript_id "PB.1515.3"; xloc "XLOC_001870"; class_code "u";
PIN_chr10	PacBio	exon	17840496	17840683	.	-	.	gene_id "PB.1515"; transcript_id "PB.1515.3";
PIN_chr10	PacBio	exon	17842344	17842527	.	-	.	gene_id "PB.1515"; transcript_id "PB.1515.3";
PIN_chr10	PacBio	exon	17843906	17844020	.	-	.	gene_id "PB.1515"; transcript_id "PB.1515.3";
PIN_chr10	PacBio	transcript	18568242	18571331	.	-	.	gene_id "PB.1524"; transcript_id "PB.1524.2"; xloc "XLOC_001874"; class_code "u";
PIN_chr10	PacBio	exon	18568242	18571331	.	-	.	gene_id "PB.1524"; transcript_id "PB.1524.2";
PIN_chr10	PacBio	transcript	18810913	18814575	.	-	.	gene_id "PB.1526"; transcript_id "PB.1526.1"; gene_name "Pma_10018989.g"; xloc "XLOC_001875"; cmp_ref "Pma_10018989"; class_code "o";
PIN_chr10	PacBio	exon	18810913	18812640	.	-	.	gene_id "PB.1526"; transcript_id "PB.1526.1";
PIN_chr10	PacBio	exon	18812990	18814575	.	-	.	gene_id "PB.1526"; transcript_id "PB.1526.1";
PIN_chr10	PacBio	transcript	19196014	19198267	.	-	.	gene_id "PB.1532"; transcript_id "PB.1532.1"; xloc "XLOC_001880"; class_code "u";
PIN_chr10	PacBio	exon	19196014	19196160	.	-	.	gene_id "PB.1532"; transcript_id "PB.1532.1";
PIN_chr10	PacBio	exon	19196333	19198267	.	-	.	gene_id "PB.1532"; transcript_id "PB.1532.1";
PIN_chr10	PacBio	transcript	20057473	20061852	.	+	.	gene_id "PB.1545"; transcript_id "PB.1545.1"; xloc "XLOC_001368"; class_code "u";
PIN_chr10	PacBio	exon	20057473	20057742	.	+	.	gene_id "PB.1545"; transcript_id "PB.1545.1";
PIN_chr10	PacBio	exon	20058699	20060774	.	+	.	gene_id "PB.1545"; transcript_id "PB.1545.1";
PIN_chr10	PacBio	exon	20060830	20061852	.	+	.	gene_id "PB.1545"; transcript_id "PB.1545.1";
PIN_chr10	PacBio	transcript	24733893	24739296	.	+	.	gene_id "PB.1592"; transcript_id "PB.1592.1"; xloc "XLOC_001388"; class_code "u";
PIN_chr10	PacBio	exon	24733893	24734186	.	+	.	gene_id "PB.1592"; transcript_id "PB.1592.1";
PIN_chr10	PacBio	exon	24734428	24734691	.	+	.	gene_id "PB.1592"; transcript_id "PB.1592.1";
PIN_chr10	PacBio	exon	24734790	24736208	.	+	.	gene_id "PB.1592"; transcript_id "PB.1592.1";
PIN_chr10	PacBio	exon	24738762	24739296	.	+	.	gene_id "PB.1592"; transcript_id "PB.1592.1";
PIN_chr10	PacBio	transcript	24763002	24766076	.	+	.	gene_id "PB.1593"; transcript_id "PB.1593.1"; xloc "XLOC_001389"; class_code "u";
PIN_chr10	PacBio	exon	24763002	24763902	.	+	.	gene_id "PB.1593"; transcript_id "PB.1593.1";
PIN_chr10	PacBio	exon	24764084	24766076	.	+	.	gene_id "PB.1593"; transcript_id "PB.1593.1";
PIN_chr10	PacBio	transcript	27652419	27652897	.	+	.	gene_id "PB.1619"; transcript_id "PB.1619.1"; xloc "XLOC_001401"; class_code "u";
PIN_chr10	PacBio	exon	27652419	27652897	.	+	.	gene_id "PB.1619"; transcript_id "PB.1619.1";
PIN_chr10	PacBio	transcript	30908121	30913160	.	+	.	gene_id "PB.1658"; transcript_id "PB.1658.1"; xloc "XLOC_001425"; class_code "u";
PIN_chr10	PacBio	exon	30908121	30908162	.	+	.	gene_id "PB.1658"; transcript_id "PB.1658.1";
PIN_chr10	PacBio	exon	30908744	30913160	.	+	.	gene_id "PB.1658"; transcript_id "PB.1658.1";
PIN_chr10	PacBio	transcript	30912560	30915610	.	+	.	gene_id "PB.1658"; transcript_id "PB.1658.2"; xloc "XLOC_001425"; class_code "u";
PIN_chr10	PacBio	exon	30912560	30915610	.	+	.	gene_id "PB.1658"; transcript_id "PB.1658.2";
PIN_chr10	PacBio	transcript	30912856	30915870	.	+	.	gene_id "PB.1658"; transcript_id "PB.1658.3"; xloc "XLOC_001425"; class_code "u";
PIN_chr10	PacBio	exon	30912856	30915870	.	+	.	gene_id "PB.1658"; transcript_id "PB.1658.3";
PIN_chr10	PacBio	transcript	33031839	33033885	.	-	.	gene_id "PB.1685"; transcript_id "PB.1685.1"; gene_name "Pma_10014889.g"; xloc "XLOC_001952"; cmp_ref "Pma_10014889"; class_code "p";
PIN_chr10	PacBio	exon	33031839	33033885	.	-	.	gene_id "PB.1685"; transcript_id "PB.1685.1";
PIN_chr10	PacBio	transcript	34687666	34691365	.	+	.	gene_id "PB.1711"; transcript_id "PB.1711.5"; gene_name "Pma_10022162.g"; xloc "XLOC_001452"; cmp_ref "Pma_10022162"; class_code "o";
PIN_chr10	PacBio	exon	34687666	34689186	.	+	.	gene_id "PB.1711"; transcript_id "PB.1711.5";
PIN_chr10	PacBio	exon	34689962	34691365	.	+	.	gene_id "PB.1711"; transcript_id "PB.1711.5";
PIN_chr10	PacBio	transcript	34687666	34691108	.	+	.	gene_id "PB.1711"; transcript_id "PB.1711.6"; gene_name "Pma_10022162.g"; xloc "XLOC_001452"; cmp_ref "Pma_10022162"; class_code "o";
PIN_chr10	PacBio	exon	34687666	34689187	.	+	.	gene_id "PB.1711"; transcript_id "PB.1711.6";
PIN_chr10	PacBio	exon	34689962	34691108	.	+	.	gene_id "PB.1711"; transcript_id "PB.1711.6";
PIN_chr10	PacBio	transcript	34689624	34691365	.	+	.	gene_id "PB.1711"; transcript_id "PB.1711.7"; gene_name "Pma_10022162.g"; xloc "XLOC_001452"; cmp_ref "Pma_10022162"; class_code "p";
PIN_chr10	PacBio	exon	34689624	34691365	.	+	.	gene_id "PB.1711"; transcript_id "PB.1711.7";
PIN_chr10	PacBio	transcript	35350022	35352002	.	-	.	gene_id "PB.1718"; transcript_id "PB.1718.1"; gene_name "Pma_249.113.g"; xloc "XLOC_001967"; cmp_ref "Pma_249.113"; class_code "p";
PIN_chr10	PacBio	exon	35350022	35352002	.	-	.	gene_id "PB.1718"; transcript_id "PB.1718.1";
PIN_chr10	PacBio	transcript	37801880	38484848	.	-	.	gene_id "PB.1747"; transcript_id "PB.1747.1"; gene_name "Pma_10022740.g"; xloc "XLOC_001980"; cmp_ref "Pma_10022740"; class_code "o";
PIN_chr10	PacBio	exon	37801880	37802623	.	-	.	gene_id "PB.1747"; transcript_id "PB.1747.1";
PIN_chr10	PacBio	exon	37802698	37802811	.	-	.	gene_id "PB.1747"; transcript_id "PB.1747.1";
PIN_chr10	PacBio	exon	38481847	38482716	.	-	.	gene_id "PB.1747"; transcript_id "PB.1747.1";
PIN_chr10	PacBio	exon	38482780	38484848	.	-	.	gene_id "PB.1747"; transcript_id "PB.1747.1";
PIN_chr10	PacBio	transcript	38549347	38550266	.	+	.	gene_id "PB.1748"; transcript_id "PB.1748.1"; xloc "XLOC_001470"; class_code "u";
PIN_chr10	PacBio	exon	38549347	38549715	.	+	.	gene_id "PB.1748"; transcript_id "PB.1748.1";
PIN_chr10	PacBio	exon	38549893	38550266	.	+	.	gene_id "PB.1748"; transcript_id "PB.1748.1";
PIN_chr10	PacBio	transcript	40291694	40291849	.	-	.	gene_id "PB.1759"; transcript_id "PB.1759.2"; xloc "XLOC_001984"; class_code "u";
PIN_chr10	PacBio	exon	40291694	40291849	.	-	.	gene_id "PB.1759"; transcript_id "PB.1759.2";
PIN_chr10	PacBio	transcript	40308594	40311297	.	-	.	gene_id "PB.1760"; transcript_id "PB.1760.1"; gene_name "Pma_10029200.g"; xloc "XLOC_001985"; cmp_ref "Pma_10029200"; class_code "p";
PIN_chr10	PacBio	exon	40308594	40311297	.	-	.	gene_id "PB.1760"; transcript_id "PB.1760.1";
PIN_chr10	PacBio	transcript	41653499	41655879	.	+	.	gene_id "PB.1769"; transcript_id "PB.1769.2"; xloc "XLOC_001480"; class_code "u";
PIN_chr10	PacBio	exon	41653499	41655108	.	+	.	gene_id "PB.1769"; transcript_id "PB.1769.2";
PIN_chr10	PacBio	exon	41655196	41655879	.	+	.	gene_id "PB.1769"; transcript_id "PB.1769.2";
PIN_chr10	PacBio	transcript	41690814	41698352	.	-	.	gene_id "PB.1770"; transcript_id "PB.1770.1"; gene_name "Pma_10012078.g"; xloc "XLOC_001992"; cmp_ref "Pma_10012078"; class_code "x";
PIN_chr10	PacBio	exon	41690814	41690952	.	-	.	gene_id "PB.1770"; transcript_id "PB.1770.1";
PIN_chr10	PacBio	exon	41691520	41691606	.	-	.	gene_id "PB.1770"; transcript_id "PB.1770.1";
PIN_chr10	PacBio	exon	41698229	41698352	.	-	.	gene_id "PB.1770"; transcript_id "PB.1770.1";
PIN_chr10	PacBio	transcript	42100823	42101775	.	-	.	gene_id "PB.1776"; transcript_id "PB.1776.1"; xloc "XLOC_001996"; class_code "u";
PIN_chr10	PacBio	exon	42100823	42101775	.	-	.	gene_id "PB.1776"; transcript_id "PB.1776.1";
PIN_chr10	PacBio	transcript	42993691	42993970	.	-	.	gene_id "PB.1786"; transcript_id "PB.1786.1"; xloc "XLOC_002001"; class_code "u";
PIN_chr10	PacBio	exon	42993691	42993970	.	-	.	gene_id "PB.1786"; transcript_id "PB.1786.1";
PIN_chr10	PacBio	transcript	43834883	43836619	.	+	.	gene_id "PB.1792"; transcript_id "PB.1792.1"; xloc "XLOC_001492"; class_code "u";
PIN_chr10	PacBio	exon	43834883	43836619	.	+	.	gene_id "PB.1792"; transcript_id "PB.1792.1";
PIN_chr10	PacBio	transcript	48175443	48177898	.	-	.	gene_id "PB.1841"; transcript_id "PB.1841.1"; xloc "XLOC_002025"; class_code "u";
PIN_chr10	PacBio	exon	48175443	48177898	.	-	.	gene_id "PB.1841"; transcript_id "PB.1841.1";
PIN_chr10	PacBio	transcript	49080109	49082727	.	+	.	gene_id "PB.1850"; transcript_id "PB.1850.1"; gene_name "Pma_10025026.g"; xloc "XLOC_001522"; cmp_ref "Pma_10025026"; class_code "p";
PIN_chr10	PacBio	exon	49080109	49082727	.	+	.	gene_id "PB.1850"; transcript_id "PB.1850.1";
PIN_chr10	PacBio	transcript	49041348	49384750	.	-	.	gene_id "PB.1854"; transcript_id "PB.1854.4"; gene_name "Pma_10025030.g"; xloc "XLOC_002030"; cmp_ref "Pma_10025030"; class_code "o";
PIN_chr10	PacBio	exon	49041348	49043019	.	-	.	gene_id "PB.1854"; transcript_id "PB.1854.4";
PIN_chr10	PacBio	exon	49384058	49384750	.	-	.	gene_id "PB.1854"; transcript_id "PB.1854.4";
PIN_chr10	PacBio	transcript	49836107	49838056	.	+	.	gene_id "PB.1860"; transcript_id "PB.1860.1"; gene_name "Pma_10026851.g"; xloc "XLOC_001527"; cmp_ref "Pma_10026851"; class_code "o";
PIN_chr10	PacBio	exon	49836107	49837470	.	+	.	gene_id "PB.1860"; transcript_id "PB.1860.1";
PIN_chr10	PacBio	exon	49837631	49837804	.	+	.	gene_id "PB.1860"; transcript_id "PB.1860.1";
PIN_chr10	PacBio	exon	49837966	49838056	.	+	.	gene_id "PB.1860"; transcript_id "PB.1860.1";
PIN_chr10	PacBio	transcript	53219195	53224445	.	+	.	gene_id "PB.1896"; transcript_id "PB.1896.3"; gene_name "Pma_10018185.g"; xloc "XLOC_001544"; cmp_ref "Pma_10018185"; class_code "o";
PIN_chr10	PacBio	exon	53219195	53221653	.	+	.	gene_id "PB.1896"; transcript_id "PB.1896.3";
PIN_chr10	PacBio	exon	53221707	53223198	.	+	.	gene_id "PB.1896"; transcript_id "PB.1896.3";
PIN_chr10	PacBio	exon	53223244	53224278	.	+	.	gene_id "PB.1896"; transcript_id "PB.1896.3";
PIN_chr10	PacBio	exon	53224344	53224445	.	+	.	gene_id "PB.1896"; transcript_id "PB.1896.3";
PIN_chr10	PacBio	transcript	54541311	54543813	.	-	.	gene_id "PB.1914"; transcript_id "PB.1914.1"; xloc "XLOC_002064"; class_code "u";
PIN_chr10	PacBio	exon	54541311	54541524	.	-	.	gene_id "PB.1914"; transcript_id "PB.1914.1";
PIN_chr10	PacBio	exon	54541704	54543813	.	-	.	gene_id "PB.1914"; transcript_id "PB.1914.1";
PIN_chr10	PacBio	transcript	56003979	56010405	.	+	.	gene_id "PB.1925"; transcript_id "PB.1925.1"; gene_name "Pma_10014491.g"; xloc "XLOC_001555"; cmp_ref "Pma_10014491"; class_code "j";
PIN_chr10	PacBio	exon	56003979	56004078	.	+	.	gene_id "PB.1925"; transcript_id "PB.1925.1";
PIN_chr10	PacBio	exon	56005176	56005451	.	+	.	gene_id "PB.1925"; transcript_id "PB.1925.1";
PIN_chr10	PacBio	exon	56006043	56006168	.	+	.	gene_id "PB.1925"; transcript_id "PB.1925.1";
PIN_chr10	PacBio	exon	56006844	56006980	.	+	.	gene_id "PB.1925"; transcript_id "PB.1925.1";
PIN_chr10	PacBio	exon	56008826	56009000	.	+	.	gene_id "PB.1925"; transcript_id "PB.1925.1";
PIN_chr10	PacBio	exon	56009535	56010405	.	+	.	gene_id "PB.1925"; transcript_id "PB.1925.1";
PIN_chr10	PacBio	transcript	58231499	58233385	.	-	.	gene_id "PB.1948"; transcript_id "PB.1948.3"; xloc "XLOC_002083"; class_code "u";
PIN_chr10	PacBio	exon	58231499	58232278	.	-	.	gene_id "PB.1948"; transcript_id "PB.1948.3";
PIN_chr10	PacBio	exon	58232364	58233385	.	-	.	gene_id "PB.1948"; transcript_id "PB.1948.3";
PIN_chr10	PacBio	transcript	62289837	62311253	.	-	.	gene_id "PB.1996"; transcript_id "PB.1996.1"; gene_name "Pma_10015551.g"; xloc "XLOC_002104"; cmp_ref "Pma_10015551"; class_code "j";
PIN_chr10	PacBio	exon	62289837	62290981	.	-	.	gene_id "PB.1996"; transcript_id "PB.1996.1";
PIN_chr10	PacBio	exon	62291243	62291346	.	-	.	gene_id "PB.1996"; transcript_id "PB.1996.1";
PIN_chr10	PacBio	exon	62293853	62293907	.	-	.	gene_id "PB.1996"; transcript_id "PB.1996.1";
PIN_chr10	PacBio	exon	62302100	62302117	.	-	.	gene_id "PB.1996"; transcript_id "PB.1996.1";
PIN_chr10	PacBio	exon	62304793	62304822	.	-	.	gene_id "PB.1996"; transcript_id "PB.1996.1";
PIN_chr10	PacBio	exon	62305071	62305203	.	-	.	gene_id "PB.1996"; transcript_id "PB.1996.1";
PIN_chr10	PacBio	exon	62305798	62305855	.	-	.	gene_id "PB.1996"; transcript_id "PB.1996.1";
PIN_chr10	PacBio	exon	62306812	62306902	.	-	.	gene_id "PB.1996"; transcript_id "PB.1996.1";
PIN_chr10	PacBio	exon	62310895	62311253	.	-	.	gene_id "PB.1996"; transcript_id "PB.1996.1";
PIN_chr10	PacBio	transcript	63528421	63532065	.	-	.	gene_id "PB.2011"; transcript_id "PB.2011.1"; xloc "XLOC_002111"; class_code "u";
PIN_chr10	PacBio	exon	63528421	63530974	.	-	.	gene_id "PB.2011"; transcript_id "PB.2011.1";
PIN_chr10	PacBio	exon	63530995	63532065	.	-	.	gene_id "PB.2011"; transcript_id "PB.2011.1";
PIN_chr10	PacBio	transcript	64022926	64024986	.	+	.	gene_id "PB.2021"; transcript_id "PB.2021.1"; xloc "XLOC_001604"; class_code "u";
PIN_chr10	PacBio	exon	64022926	64024986	.	+	.	gene_id "PB.2021"; transcript_id "PB.2021.1";
PIN_chr10	PacBio	transcript	64494276	64496038	.	-	.	gene_id "PB.2026"; transcript_id "PB.2026.1"; xloc "XLOC_002119"; class_code "u";
PIN_chr10	PacBio	exon	64494276	64494381	.	-	.	gene_id "PB.2026"; transcript_id "PB.2026.1";
PIN_chr10	PacBio	exon	64495938	64496038	.	-	.	gene_id "PB.2026"; transcript_id "PB.2026.1";
PIN_chr10	PacBio	transcript	64728493	64731010	.	-	.	gene_id "PB.2030"; transcript_id "PB.2030.1"; xloc "XLOC_002122"; class_code "u";
PIN_chr10	PacBio	exon	64728493	64730044	.	-	.	gene_id "PB.2030"; transcript_id "PB.2030.1";
PIN_chr10	PacBio	exon	64730416	64730500	.	-	.	gene_id "PB.2030"; transcript_id "PB.2030.1";
PIN_chr10	PacBio	exon	64730947	64731010	.	-	.	gene_id "PB.2030"; transcript_id "PB.2030.1";
PIN_chr10	PacBio	transcript	67814153	67815647	.	+	.	gene_id "PB.2060"; transcript_id "PB.2060.1"; xloc "XLOC_001626"; class_code "u";
PIN_chr10	PacBio	exon	67814153	67815647	.	+	.	gene_id "PB.2060"; transcript_id "PB.2060.1";
PIN_chr10	PacBio	transcript	67972228	67977938	.	+	.	gene_id "PB.2061"; transcript_id "PB.2061.2"; xloc "XLOC_001627"; class_code "u";
PIN_chr10	PacBio	exon	67972228	67972590	.	+	.	gene_id "PB.2061"; transcript_id "PB.2061.2";
PIN_chr10	PacBio	exon	67974494	67976262	.	+	.	gene_id "PB.2061"; transcript_id "PB.2061.2";
PIN_chr10	PacBio	exon	67976681	67977938	.	+	.	gene_id "PB.2061"; transcript_id "PB.2061.2";
PIN_chr10	PacBio	transcript	68623684	68624552	.	-	.	gene_id "PB.2076"; transcript_id "PB.2076.1"; xloc "XLOC_002140"; class_code "u";
PIN_chr10	PacBio	exon	68623684	68624552	.	-	.	gene_id "PB.2076"; transcript_id "PB.2076.1";
PIN_chr10	PacBio	transcript	69601707	69635966	.	+	.	gene_id "PB.2083"; transcript_id "PB.2083.1"; gene_name "Pma_10027340.g"; xloc "XLOC_001639"; cmp_ref "Pma_10027340"; class_code "o";
PIN_chr10	PacBio	exon	69601707	69602328	.	+	.	gene_id "PB.2083"; transcript_id "PB.2083.1";
PIN_chr10	PacBio	exon	69633891	69635966	.	+	.	gene_id "PB.2083"; transcript_id "PB.2083.1";
PIN_chr10	PacBio	transcript	69654142	69655371	.	+	.	gene_id "PB.2084"; transcript_id "PB.2084.1"; xloc "XLOC_001640"; class_code "u";
PIN_chr10	PacBio	exon	69654142	69655371	.	+	.	gene_id "PB.2084"; transcript_id "PB.2084.1";
PIN_chr10	PacBio	transcript	70266788	70267935	.	+	.	gene_id "PB.2093"; transcript_id "PB.2093.1"; xloc "XLOC_001647"; class_code "u";
PIN_chr10	PacBio	exon	70266788	70267935	.	+	.	gene_id "PB.2093"; transcript_id "PB.2093.1";
PIN_chr10	PacBio	transcript	73727353	73743638	.	+	.	gene_id "PB.2125"; transcript_id "PB.2125.1"; xloc "XLOC_001667"; class_code "u";
PIN_chr10	PacBio	exon	73727353	73727400	.	+	.	gene_id "PB.2125"; transcript_id "PB.2125.1";
PIN_chr10	PacBio	exon	73743119	73743209	.	+	.	gene_id "PB.2125"; transcript_id "PB.2125.1";
PIN_chr10	PacBio	exon	73743450	73743638	.	+	.	gene_id "PB.2125"; transcript_id "PB.2125.1";
PIN_chr10	PacBio	transcript	76742551	76744255	.	+	.	gene_id "PB.2148"; transcript_id "PB.2148.1"; xloc "XLOC_001683"; class_code "u";
PIN_chr10	PacBio	exon	76742551	76744255	.	+	.	gene_id "PB.2148"; transcript_id "PB.2148.1";
PIN_chr10	PacBio	transcript	76780553	76781724	.	-	.	gene_id "PB.2150"; transcript_id "PB.2150.5"; xloc "XLOC_002163"; class_code "u";
PIN_chr10	PacBio	exon	76780553	76781724	.	-	.	gene_id "PB.2150"; transcript_id "PB.2150.5";
PIN_chr10	PacBio	transcript	76812693	76815798	.	-	.	gene_id "PB.2150"; transcript_id "PB.2150.6"; xloc "XLOC_002163"; class_code "u";
PIN_chr10	PacBio	exon	76812693	76814098	.	-	.	gene_id "PB.2150"; transcript_id "PB.2150.6";
PIN_chr10	PacBio	exon	76814111	76815798	.	-	.	gene_id "PB.2150"; transcript_id "PB.2150.6";
PIN_chr10	PacBio	transcript	78509697	78529708	.	-	.	gene_id "PB.2167"; transcript_id "PB.2167.1"; gene_name "Pma_10023665.g"; xloc "XLOC_002172"; cmp_ref "Pma_10023665"; class_code "j";
PIN_chr10	PacBio	exon	78509697	78510425	.	-	.	gene_id "PB.2167"; transcript_id "PB.2167.1";
PIN_chr10	PacBio	exon	78510482	78511278	.	-	.	gene_id "PB.2167"; transcript_id "PB.2167.1";
PIN_chr10	PacBio	exon	78512102	78512564	.	-	.	gene_id "PB.2167"; transcript_id "PB.2167.1";
PIN_chr10	PacBio	exon	78519166	78519247	.	-	.	gene_id "PB.2167"; transcript_id "PB.2167.1";
PIN_chr10	PacBio	exon	78520202	78520246	.	-	.	gene_id "PB.2167"; transcript_id "PB.2167.1";
PIN_chr10	PacBio	exon	78522292	78522450	.	-	.	gene_id "PB.2167"; transcript_id "PB.2167.1";
PIN_chr10	PacBio	exon	78523221	78523385	.	-	.	gene_id "PB.2167"; transcript_id "PB.2167.1";
PIN_chr10	PacBio	exon	78529572	78529708	.	-	.	gene_id "PB.2167"; transcript_id "PB.2167.1";
PIN_chr10	PacBio	transcript	79324623	79327750	.	+	.	gene_id "PB.2177"; transcript_id "PB.2177.4"; gene_name "Pma_10006768.g"; xloc "XLOC_001697"; cmp_ref "Pma_10006768"; class_code "o";
PIN_chr10	PacBio	exon	79324623	79326306	.	+	.	gene_id "PB.2177"; transcript_id "PB.2177.4";
PIN_chr10	PacBio	exon	79326361	79327750	.	+	.	gene_id "PB.2177"; transcript_id "PB.2177.4";
PIN_chr10	PacBio	transcript	80661811	80663495	.	+	.	gene_id "PB.2201"; transcript_id "PB.2201.1"; xloc "XLOC_001707"; class_code "u";
PIN_chr10	PacBio	exon	80661811	80661825	.	+	.	gene_id "PB.2201"; transcript_id "PB.2201.1";
PIN_chr10	PacBio	exon	80662051	80662099	.	+	.	gene_id "PB.2201"; transcript_id "PB.2201.1";
PIN_chr10	PacBio	exon	80662247	80663495	.	+	.	gene_id "PB.2201"; transcript_id "PB.2201.1";
PIN_chr10	PacBio	transcript	81097475	81100247	.	-	.	gene_id "PB.2206"; transcript_id "PB.2206.1"; gene_name "Pma_10029808.g"; xloc "XLOC_002193"; cmp_ref "Pma_10029808"; class_code "p";
PIN_chr10	PacBio	exon	81097475	81100247	.	-	.	gene_id "PB.2206"; transcript_id "PB.2206.1";
PIN_chr10	PacBio	transcript	81536686	81540757	.	-	.	gene_id "PB.2217"; transcript_id "PB.2217.1"; xloc "XLOC_002198"; class_code "u";
PIN_chr10	PacBio	exon	81536686	81536767	.	-	.	gene_id "PB.2217"; transcript_id "PB.2217.1";
PIN_chr10	PacBio	exon	81536866	81538150	.	-	.	gene_id "PB.2217"; transcript_id "PB.2217.1";
PIN_chr10	PacBio	exon	81540585	81540757	.	-	.	gene_id "PB.2217"; transcript_id "PB.2217.1";
PIN_chr10	PacBio	transcript	82304450	82306744	.	-	.	gene_id "PB.2228"; transcript_id "PB.2228.1"; gene_name "Pma_10009154.g"; xloc "XLOC_002202"; cmp_ref "Pma_10009154"; class_code "p";
PIN_chr10	PacBio	exon	82304450	82306744	.	-	.	gene_id "PB.2228"; transcript_id "PB.2228.1";
PIN_chr11	PacBio	transcript	6229972	6255688	.	-	.	gene_id "PB.2317"; transcript_id "PB.2317.1"; gene_name "Pma_10027896.g"; xloc "XLOC_002486"; cmp_ref "Pma_10027896"; class_code "x";
PIN_chr11	PacBio	exon	6229972	6230077	.	-	.	gene_id "PB.2317"; transcript_id "PB.2317.1";
PIN_chr11	PacBio	exon	6230529	6230906	.	-	.	gene_id "PB.2317"; transcript_id "PB.2317.1";
PIN_chr11	PacBio	exon	6232245	6232650	.	-	.	gene_id "PB.2317"; transcript_id "PB.2317.1";
PIN_chr11	PacBio	exon	6244427	6244662	.	-	.	gene_id "PB.2317"; transcript_id "PB.2317.1";
PIN_chr11	PacBio	exon	6247972	6248527	.	-	.	gene_id "PB.2317"; transcript_id "PB.2317.1";
PIN_chr11	PacBio	exon	6255155	6255688	.	-	.	gene_id "PB.2317"; transcript_id "PB.2317.1";
PIN_chr11	PacBio	transcript	6481415	6482345	.	+	.	gene_id "PB.2318"; transcript_id "PB.2318.1"; gene_name "Pma_10027903.g"; xloc "XLOC_002247"; cmp_ref "Pma_10027903"; class_code "j";
PIN_chr11	PacBio	exon	6481415	6481463	.	+	.	gene_id "PB.2318"; transcript_id "PB.2318.1";
PIN_chr11	PacBio	exon	6481628	6482345	.	+	.	gene_id "PB.2318"; transcript_id "PB.2318.1";
PIN_chr11	PacBio	transcript	9933796	9935919	.	+	.	gene_id "PB.2362"; transcript_id "PB.2362.1"; xloc "XLOC_002262"; class_code "u";
PIN_chr11	PacBio	exon	9933796	9935812	.	+	.	gene_id "PB.2362"; transcript_id "PB.2362.1";
PIN_chr11	PacBio	exon	9935842	9935919	.	+	.	gene_id "PB.2362"; transcript_id "PB.2362.1";
PIN_chr11	PacBio	transcript	11545780	11567738	.	-	.	gene_id "PB.2372"; transcript_id "PB.2372.1"; gene_name "Pma_10024999.g"; xloc "XLOC_002515"; cmp_ref "Pma_10024999"; class_code "j";
PIN_chr11	PacBio	exon	11545780	11545920	.	-	.	gene_id "PB.2372"; transcript_id "PB.2372.1";
PIN_chr11	PacBio	exon	11546542	11546659	.	-	.	gene_id "PB.2372"; transcript_id "PB.2372.1";
PIN_chr11	PacBio	exon	11552012	11552091	.	-	.	gene_id "PB.2372"; transcript_id "PB.2372.1";
PIN_chr11	PacBio	exon	11567701	11567738	.	-	.	gene_id "PB.2372"; transcript_id "PB.2372.1";
PIN_chr11	PacBio	transcript	13413152	13415428	.	-	.	gene_id "PB.2389"; transcript_id "PB.2389.1"; xloc "XLOC_002522"; class_code "u";
PIN_chr11	PacBio	exon	13413152	13415428	.	-	.	gene_id "PB.2389"; transcript_id "PB.2389.1";
PIN_chr11	PacBio	transcript	16544491	16554462	.	+	.	gene_id "PB.2415"; transcript_id "PB.2415.2"; gene_name "Pma_10011000.g"; xloc "XLOC_002285"; cmp_ref "Pma_10011000"; class_code "o";
PIN_chr11	PacBio	exon	16544491	16544567	.	+	.	gene_id "PB.2415"; transcript_id "PB.2415.2";
PIN_chr11	PacBio	exon	16550371	16550474	.	+	.	gene_id "PB.2415"; transcript_id "PB.2415.2";
PIN_chr11	PacBio	exon	16552832	16553421	.	+	.	gene_id "PB.2415"; transcript_id "PB.2415.2";
PIN_chr11	PacBio	exon	16553428	16554462	.	+	.	gene_id "PB.2415"; transcript_id "PB.2415.2";
PIN_chr11	PacBio	transcript	16895732	16898658	.	-	.	gene_id "PB.2418"; transcript_id "PB.2418.2"; gene_name "Pma_10013205.g"; xloc "XLOC_002540"; cmp_ref "Pma_10013205"; class_code "o";
PIN_chr11	PacBio	exon	16895732	16896193	.	-	.	gene_id "PB.2418"; transcript_id "PB.2418.2";
PIN_chr11	PacBio	exon	16896217	16896305	.	-	.	gene_id "PB.2418"; transcript_id "PB.2418.2";
PIN_chr11	PacBio	exon	16896362	16896424	.	-	.	gene_id "PB.2418"; transcript_id "PB.2418.2";
PIN_chr11	PacBio	exon	16896502	16898658	.	-	.	gene_id "PB.2418"; transcript_id "PB.2418.2";
PIN_chr11	PacBio	transcript	25150408	25153308	.	+	.	gene_id "PB.2478"; transcript_id "PB.2478.1"; xloc "XLOC_002317"; class_code "u";
PIN_chr11	PacBio	exon	25150408	25153308	.	+	.	gene_id "PB.2478"; transcript_id "PB.2478.1";
PIN_chr11	PacBio	transcript	25357189	25358839	.	+	.	gene_id "PB.2482"; transcript_id "PB.2482.1"; gene_name "Pma_10026868.g"; xloc "XLOC_002321"; cmp_ref "Pma_10026868"; class_code "p";
PIN_chr11	PacBio	exon	25357189	25358839	.	+	.	gene_id "PB.2482"; transcript_id "PB.2482.1";
PIN_chr11	PacBio	transcript	25851913	25859067	.	+	.	gene_id "PB.2495"; transcript_id "PB.2495.1"; xloc "XLOC_002326"; class_code "u";
PIN_chr11	PacBio	exon	25851913	25852004	.	+	.	gene_id "PB.2495"; transcript_id "PB.2495.1";
PIN_chr11	PacBio	exon	25852199	25852215	.	+	.	gene_id "PB.2495"; transcript_id "PB.2495.1";
PIN_chr11	PacBio	exon	25855000	25855057	.	+	.	gene_id "PB.2495"; transcript_id "PB.2495.1";
PIN_chr11	PacBio	exon	25855688	25855701	.	+	.	gene_id "PB.2495"; transcript_id "PB.2495.1";
PIN_chr11	PacBio	exon	25858752	25859067	.	+	.	gene_id "PB.2495"; transcript_id "PB.2495.1";
PIN_chr11	PacBio	transcript	27029761	27033608	.	-	.	gene_id "PB.2504"; transcript_id "PB.2504.1"; gene_name "Pma_10028830.g"; xloc "XLOC_002579"; cmp_ref "Pma_10028830"; class_code "o";
PIN_chr11	PacBio	exon	27029761	27031503	.	-	.	gene_id "PB.2504"; transcript_id "PB.2504.1";
PIN_chr11	PacBio	exon	27032453	27032518	.	-	.	gene_id "PB.2504"; transcript_id "PB.2504.1";
PIN_chr11	PacBio	exon	27032984	27033108	.	-	.	gene_id "PB.2504"; transcript_id "PB.2504.1";
PIN_chr11	PacBio	exon	27033516	27033608	.	-	.	gene_id "PB.2504"; transcript_id "PB.2504.1";
PIN_chr11	PacBio	transcript	29913296	29920838	.	+	.	gene_id "PB.2522"; transcript_id "PB.2522.1"; xloc "XLOC_002337"; class_code "u";
PIN_chr11	PacBio	exon	29913296	29913388	.	+	.	gene_id "PB.2522"; transcript_id "PB.2522.1";
PIN_chr11	PacBio	exon	29917333	29917398	.	+	.	gene_id "PB.2522"; transcript_id "PB.2522.1";
PIN_chr11	PacBio	exon	29918026	29920838	.	+	.	gene_id "PB.2522"; transcript_id "PB.2522.1";
PIN_chr11	PacBio	transcript	32075332	32078347	.	-	.	gene_id "PB.2541"; transcript_id "PB.2541.1"; xloc "XLOC_002602"; class_code "u";
PIN_chr11	PacBio	exon	32075332	32076910	.	-	.	gene_id "PB.2541"; transcript_id "PB.2541.1";
PIN_chr11	PacBio	exon	32076964	32078347	.	-	.	gene_id "PB.2541"; transcript_id "PB.2541.1";
PIN_chr11	PacBio	transcript	32099823	32103317	.	-	.	gene_id "PB.2542"; transcript_id "PB.2542.2"; xloc "XLOC_002603"; class_code "u";
PIN_chr11	PacBio	exon	32099823	32101188	.	-	.	gene_id "PB.2542"; transcript_id "PB.2542.2";
PIN_chr11	PacBio	exon	32101255	32101412	.	-	.	gene_id "PB.2542"; transcript_id "PB.2542.2";
PIN_chr11	PacBio	exon	32101421	32103317	.	-	.	gene_id "PB.2542"; transcript_id "PB.2542.2";
PIN_chr11	PacBio	transcript	32099825	32102305	.	-	.	gene_id "PB.2542"; transcript_id "PB.2542.5"; xloc "XLOC_002603"; class_code "u";
PIN_chr11	PacBio	exon	32099825	32101202	.	-	.	gene_id "PB.2542"; transcript_id "PB.2542.5";
PIN_chr11	PacBio	exon	32101255	32102305	.	-	.	gene_id "PB.2542"; transcript_id "PB.2542.5";
PIN_chr11	PacBio	transcript	32099825	32101960	.	-	.	gene_id "PB.2542"; transcript_id "PB.2542.6"; xloc "XLOC_002603"; class_code "u";
PIN_chr11	PacBio	exon	32099825	32101235	.	-	.	gene_id "PB.2542"; transcript_id "PB.2542.6";
PIN_chr11	PacBio	exon	32101289	32101960	.	-	.	gene_id "PB.2542"; transcript_id "PB.2542.6";
PIN_chr11	PacBio	transcript	32100255	32103357	.	-	.	gene_id "PB.2542"; transcript_id "PB.2542.11"; xloc "XLOC_002603"; class_code "u";
PIN_chr11	PacBio	exon	32100255	32101235	.	-	.	gene_id "PB.2542"; transcript_id "PB.2542.11";
PIN_chr11	PacBio	exon	32101289	32103357	.	-	.	gene_id "PB.2542"; transcript_id "PB.2542.11";
PIN_chr11	PacBio	transcript	32583357	32584720	.	-	.	gene_id "PB.2549"; transcript_id "PB.2549.1"; xloc "XLOC_002608"; class_code "u";
PIN_chr11	PacBio	exon	32583357	32584720	.	-	.	gene_id "PB.2549"; transcript_id "PB.2549.1";
PIN_chr11	PacBio	transcript	34999044	35001452	.	+	.	gene_id "PB.2565"; transcript_id "PB.2565.1"; xloc "XLOC_002354"; class_code "u";
PIN_chr11	PacBio	exon	34999044	34999205	.	+	.	gene_id "PB.2565"; transcript_id "PB.2565.1";
PIN_chr11	PacBio	exon	34999320	34999521	.	+	.	gene_id "PB.2565"; transcript_id "PB.2565.1";
PIN_chr11	PacBio	exon	35000950	35001452	.	+	.	gene_id "PB.2565"; transcript_id "PB.2565.1";
PIN_chr11	PacBio	transcript	38902292	38903870	.	-	.	gene_id "PB.2598"; transcript_id "PB.2598.1"; xloc "XLOC_002631"; class_code "u";
PIN_chr11	PacBio	exon	38902292	38902948	.	-	.	gene_id "PB.2598"; transcript_id "PB.2598.1";
PIN_chr11	PacBio	exon	38903775	38903870	.	-	.	gene_id "PB.2598"; transcript_id "PB.2598.1";
PIN_chr11	PacBio	transcript	40225085	40228532	.	-	.	gene_id "PB.2610"; transcript_id "PB.2610.1"; xloc "XLOC_002636"; class_code "u";
PIN_chr11	PacBio	exon	40225085	40225655	.	-	.	gene_id "PB.2610"; transcript_id "PB.2610.1";
PIN_chr11	PacBio	exon	40225716	40226814	.	-	.	gene_id "PB.2610"; transcript_id "PB.2610.1";
PIN_chr11	PacBio	exon	40226972	40227288	.	-	.	gene_id "PB.2610"; transcript_id "PB.2610.1";
PIN_chr11	PacBio	exon	40227340	40228532	.	-	.	gene_id "PB.2610"; transcript_id "PB.2610.1";
PIN_chr11	PacBio	transcript	43487253	43488950	.	-	.	gene_id "PB.2643"; transcript_id "PB.2643.1"; xloc "XLOC_002655"; class_code "u";
PIN_chr11	PacBio	exon	43487253	43488241	.	-	.	gene_id "PB.2643"; transcript_id "PB.2643.1";
PIN_chr11	PacBio	exon	43488891	43488950	.	-	.	gene_id "PB.2643"; transcript_id "PB.2643.1";
PIN_chr11	PacBio	transcript	45007286	45007528	.	-	.	gene_id "PB.2654"; transcript_id "PB.2654.1"; xloc "XLOC_002660"; class_code "u";
PIN_chr11	PacBio	exon	45007286	45007528	.	-	.	gene_id "PB.2654"; transcript_id "PB.2654.1";
PIN_chr11	PacBio	transcript	48045574	48048306	.	-	.	gene_id "PB.2679"; transcript_id "PB.2679.1"; gene_name "Pma_323.159.g"; xloc "XLOC_002668"; cmp_ref "Pma_323.159"; class_code "o";
PIN_chr11	PacBio	exon	48045574	48048306	.	-	.	gene_id "PB.2679"; transcript_id "PB.2679.1";
PIN_chr11	PacBio	transcript	48658625	48661165	.	-	.	gene_id "PB.2688"; transcript_id "PB.2688.1"; xloc "XLOC_002672"; class_code "u";
PIN_chr11	PacBio	exon	48658625	48661165	.	-	.	gene_id "PB.2688"; transcript_id "PB.2688.1";
PIN_chr11	PacBio	transcript	50031849	50032867	.	+	.	gene_id "PB.2705"; transcript_id "PB.2705.1"; xloc "XLOC_002432"; class_code "u";
PIN_chr11	PacBio	exon	50031849	50032867	.	+	.	gene_id "PB.2705"; transcript_id "PB.2705.1";
PIN_chr11	PacBio	transcript	49132982	50673569	.	-	.	gene_id "PB.2708"; transcript_id "PB.2708.1"; gene_name "Pma_10023721.g"; xloc "XLOC_002677"; cmp_ref "Pma_10023721"; class_code "o";
PIN_chr11	PacBio	exon	49132982	49134876	.	-	.	gene_id "PB.2708"; transcript_id "PB.2708.1";
PIN_chr11	PacBio	exon	49138838	49138872	.	-	.	gene_id "PB.2708"; transcript_id "PB.2708.1";
PIN_chr11	PacBio	exon	50672814	50673380	.	-	.	gene_id "PB.2708"; transcript_id "PB.2708.1";
PIN_chr11	PacBio	exon	50673462	50673569	.	-	.	gene_id "PB.2708"; transcript_id "PB.2708.1";
PIN_chr11	PacBio	transcript	51670892	51686208	.	+	.	gene_id "PB.2721"; transcript_id "PB.2721.1"; gene_name "Pma_10016778.g"; xloc "XLOC_002440"; cmp_ref "Pma_10016778"; class_code "o";
PIN_chr11	PacBio	exon	51670892	51672372	.	+	.	gene_id "PB.2721"; transcript_id "PB.2721.1";
PIN_chr11	PacBio	exon	51672383	51672943	.	+	.	gene_id "PB.2721"; transcript_id "PB.2721.1";
PIN_chr11	PacBio	exon	51685967	51685982	.	+	.	gene_id "PB.2721"; transcript_id "PB.2721.1";
PIN_chr11	PacBio	exon	51686063	51686208	.	+	.	gene_id "PB.2721"; transcript_id "PB.2721.1";
PIN_chr11	PacBio	transcript	54008705	54010037	.	+	.	gene_id "PB.2746"; transcript_id "PB.2746.1"; gene_name "Pma_10011929.g"; xloc "XLOC_002455"; cmp_ref "Pma_10011929"; class_code "p";
PIN_chr11	PacBio	exon	54008705	54010037	.	+	.	gene_id "PB.2746"; transcript_id "PB.2746.1";
PIN_chr11	PacBio	transcript	54059930	54068364	.	-	.	gene_id "PB.2747"; transcript_id "PB.2747.1"; gene_name "Pma_10026629.g"; xloc "XLOC_002694"; cmp_ref "Pma_10026629"; class_code "j";
PIN_chr11	PacBio	exon	54059930	54062618	.	-	.	gene_id "PB.2747"; transcript_id "PB.2747.1";
PIN_chr11	PacBio	exon	54062700	54063073	.	-	.	gene_id "PB.2747"; transcript_id "PB.2747.1";
PIN_chr11	PacBio	exon	54068102	54068364	.	-	.	gene_id "PB.2747"; transcript_id "PB.2747.1";
PIN_chr11	PacBio	transcript	54892529	54895673	.	+	.	gene_id "PB.2753"; transcript_id "PB.2753.1"; xloc "XLOC_002459"; class_code "u";
PIN_chr11	PacBio	exon	54892529	54892574	.	+	.	gene_id "PB.2753"; transcript_id "PB.2753.1";
PIN_chr11	PacBio	exon	54895336	54895673	.	+	.	gene_id "PB.2753"; transcript_id "PB.2753.1";
PIN_chr11	PacBio	transcript	56136466	56139438	.	+	.	gene_id "PB.2763"; transcript_id "PB.2763.1"; xloc "XLOC_002464"; class_code "u";
PIN_chr11	PacBio	exon	56136466	56139438	.	+	.	gene_id "PB.2763"; transcript_id "PB.2763.1";
PIN_chr12	PacBio	transcript	321687	332511	.	+	.	gene_id "PB.2774"; transcript_id "PB.2774.1"; xloc "XLOC_002706"; class_code "u";
PIN_chr12	PacBio	exon	321687	321739	.	+	.	gene_id "PB.2774"; transcript_id "PB.2774.1";
PIN_chr12	PacBio	exon	323735	323781	.	+	.	gene_id "PB.2774"; transcript_id "PB.2774.1";
PIN_chr12	PacBio	exon	324701	324701	.	+	.	gene_id "PB.2774"; transcript_id "PB.2774.1";
PIN_chr12	PacBio	exon	332288	332511	.	+	.	gene_id "PB.2774"; transcript_id "PB.2774.1";
PIN_chr12	PacBio	transcript	4133650	4135160	.	+	.	gene_id "PB.2815"; transcript_id "PB.2815.1"; xloc "XLOC_002726"; class_code "u";
PIN_chr12	PacBio	exon	4133650	4135160	.	+	.	gene_id "PB.2815"; transcript_id "PB.2815.1";
PIN_chr12	PacBio	transcript	4479401	4482147	.	+	.	gene_id "PB.2818"; transcript_id "PB.2818.1"; xloc "XLOC_002728"; class_code "u";
PIN_chr12	PacBio	exon	4479401	4482147	.	+	.	gene_id "PB.2818"; transcript_id "PB.2818.1";
PIN_chr12	PacBio	transcript	4636954	4639488	.	-	.	gene_id "PB.2819"; transcript_id "PB.2819.1"; xloc "XLOC_002963"; class_code "u";
PIN_chr12	PacBio	exon	4636954	4639488	.	-	.	gene_id "PB.2819"; transcript_id "PB.2819.1";
PIN_chr12	PacBio	transcript	4637552	4640654	.	-	.	gene_id "PB.2819"; transcript_id "PB.2819.2"; xloc "XLOC_002963"; class_code "u";
PIN_chr12	PacBio	exon	4637552	4640654	.	-	.	gene_id "PB.2819"; transcript_id "PB.2819.2";
PIN_chr12	PacBio	transcript	5442232	5442438	.	+	.	gene_id "PB.2831"; transcript_id "PB.2831.19"; xloc "XLOC_002736"; class_code "u";
PIN_chr12	PacBio	exon	5442232	5442438	.	+	.	gene_id "PB.2831"; transcript_id "PB.2831.19";
PIN_chr12	PacBio	transcript	5445213	5446031	.	+	.	gene_id "PB.2832"; transcript_id "PB.2832.1"; xloc "XLOC_002737"; class_code "u";
PIN_chr12	PacBio	exon	5445213	5446031	.	+	.	gene_id "PB.2832"; transcript_id "PB.2832.1";
PIN_chr12	PacBio	transcript	5445290	5445807	.	+	.	gene_id "PB.2832"; transcript_id "PB.2832.2"; xloc "XLOC_002737"; class_code "u";
PIN_chr12	PacBio	exon	5445290	5445807	.	+	.	gene_id "PB.2832"; transcript_id "PB.2832.2";
PIN_chr12	PacBio	transcript	5446035	5446200	.	+	.	gene_id "PB.2833"; transcript_id "PB.2833.1"; xloc "XLOC_002738"; class_code "u";
PIN_chr12	PacBio	exon	5446035	5446200	.	+	.	gene_id "PB.2833"; transcript_id "PB.2833.1";
PIN_chr12	PacBio	transcript	5446036	5447085	.	+	.	gene_id "PB.2833"; transcript_id "PB.2833.2"; xloc "XLOC_002738"; class_code "u";
PIN_chr12	PacBio	exon	5446036	5447085	.	+	.	gene_id "PB.2833"; transcript_id "PB.2833.2";
PIN_chr12	PacBio	transcript	5463039	5464512	.	+	.	gene_id "PB.2834"; transcript_id "PB.2834.1"; xloc "XLOC_002739"; class_code "u";
PIN_chr12	PacBio	exon	5463039	5464512	.	+	.	gene_id "PB.2834"; transcript_id "PB.2834.1";
PIN_chr12	PacBio	transcript	5463952	5465283	.	+	.	gene_id "PB.2834"; transcript_id "PB.2834.2"; xloc "XLOC_002739"; class_code "u";
PIN_chr12	PacBio	exon	5463952	5464737	.	+	.	gene_id "PB.2834"; transcript_id "PB.2834.2";
PIN_chr12	PacBio	exon	5464938	5465283	.	+	.	gene_id "PB.2834"; transcript_id "PB.2834.2";
PIN_chr12	PacBio	transcript	5463952	5464759	.	+	.	gene_id "PB.2834"; transcript_id "PB.2834.3"; xloc "XLOC_002739"; class_code "u";
PIN_chr12	PacBio	exon	5463952	5464759	.	+	.	gene_id "PB.2834"; transcript_id "PB.2834.3";
PIN_chr12	PacBio	transcript	5464784	5464997	.	+	.	gene_id "PB.2834"; transcript_id "PB.2834.7"; xloc "XLOC_002739"; class_code "u";
PIN_chr12	PacBio	exon	5464784	5464997	.	+	.	gene_id "PB.2834"; transcript_id "PB.2834.7";
PIN_chr12	PacBio	transcript	5466712	5467678	.	+	.	gene_id "PB.2834"; transcript_id "PB.2834.9"; xloc "XLOC_002739"; class_code "u";
PIN_chr12	PacBio	exon	5466712	5467678	.	+	.	gene_id "PB.2834"; transcript_id "PB.2834.9";
PIN_chr12	PacBio	transcript	5472398	5472848	.	+	.	gene_id "PB.2834"; transcript_id "PB.2834.13"; xloc "XLOC_002739"; class_code "u";
PIN_chr12	PacBio	exon	5472398	5472848	.	+	.	gene_id "PB.2834"; transcript_id "PB.2834.13";
PIN_chr12	PacBio	transcript	5473963	5475268	.	+	.	gene_id "PB.2835"; transcript_id "PB.2835.9"; xloc "XLOC_002740"; class_code "u";
PIN_chr12	PacBio	exon	5473963	5474521	.	+	.	gene_id "PB.2835"; transcript_id "PB.2835.9";
PIN_chr12	PacBio	exon	5474600	5475268	.	+	.	gene_id "PB.2835"; transcript_id "PB.2835.9";
PIN_chr12	PacBio	transcript	5473963	5475275	.	+	.	gene_id "PB.2835"; transcript_id "PB.2835.10"; xloc "XLOC_002740"; class_code "u";
PIN_chr12	PacBio	exon	5473963	5474374	.	+	.	gene_id "PB.2835"; transcript_id "PB.2835.10";
PIN_chr12	PacBio	exon	5474505	5475275	.	+	.	gene_id "PB.2835"; transcript_id "PB.2835.10";
PIN_chr12	PacBio	transcript	5473963	5474143	.	+	.	gene_id "PB.2835"; transcript_id "PB.2835.12"; xloc "XLOC_002740"; class_code "u";
PIN_chr12	PacBio	exon	5473963	5474143	.	+	.	gene_id "PB.2835"; transcript_id "PB.2835.12";
PIN_chr12	PacBio	transcript	5473985	5474938	.	+	.	gene_id "PB.2835"; transcript_id "PB.2835.13"; xloc "XLOC_002740"; class_code "u";
PIN_chr12	PacBio	exon	5473985	5474938	.	+	.	gene_id "PB.2835"; transcript_id "PB.2835.13";
PIN_chr12	PacBio	transcript	5474348	5474555	.	+	.	gene_id "PB.2835"; transcript_id "PB.2835.14"; xloc "XLOC_002740"; class_code "u";
PIN_chr12	PacBio	exon	5474348	5474555	.	+	.	gene_id "PB.2835"; transcript_id "PB.2835.14";
PIN_chr12	PacBio	transcript	6401532	7155484	.	-	.	gene_id "PB.2856"; transcript_id "PB.2856.1"; gene_name "Pma_10003056.g"; xloc "XLOC_002973"; cmp_ref "Pma_10003056"; class_code "o";
PIN_chr12	PacBio	exon	6401532	6403988	.	-	.	gene_id "PB.2856"; transcript_id "PB.2856.1";
PIN_chr12	PacBio	exon	7154889	7154995	.	-	.	gene_id "PB.2856"; transcript_id "PB.2856.1";
PIN_chr12	PacBio	exon	7155028	7155484	.	-	.	gene_id "PB.2856"; transcript_id "PB.2856.1";
PIN_chr12	PacBio	transcript	8337698	8339831	.	-	.	gene_id "PB.2877"; transcript_id "PB.2877.1"; gene_name "Pma_10015916.g"; xloc "XLOC_002984"; cmp_ref "Pma_10015916"; class_code "i";
PIN_chr12	PacBio	exon	8337698	8339079	.	-	.	gene_id "PB.2877"; transcript_id "PB.2877.1";
PIN_chr12	PacBio	exon	8339174	8339463	.	-	.	gene_id "PB.2877"; transcript_id "PB.2877.1";
PIN_chr12	PacBio	exon	8339478	8339831	.	-	.	gene_id "PB.2877"; transcript_id "PB.2877.1";
PIN_chr12	PacBio	transcript	12268354	12275977	.	-	.	gene_id "PB.2914"; transcript_id "PB.2914.1"; gene_name "Pma_10027082.g"; xloc "XLOC_003006"; cmp_ref "Pma_10027082"; class_code "x";
PIN_chr12	PacBio	exon	12268354	12268601	.	-	.	gene_id "PB.2914"; transcript_id "PB.2914.1";
PIN_chr12	PacBio	exon	12268668	12268960	.	-	.	gene_id "PB.2914"; transcript_id "PB.2914.1";
PIN_chr12	PacBio	exon	12269249	12269450	.	-	.	gene_id "PB.2914"; transcript_id "PB.2914.1";
PIN_chr12	PacBio	exon	12274354	12274667	.	-	.	gene_id "PB.2914"; transcript_id "PB.2914.1";
PIN_chr12	PacBio	exon	12274828	12275403	.	-	.	gene_id "PB.2914"; transcript_id "PB.2914.1";
PIN_chr12	PacBio	exon	12275534	12275977	.	-	.	gene_id "PB.2914"; transcript_id "PB.2914.1";
PIN_chr12	PacBio	transcript	15036277	15037456	.	+	.	gene_id "PB.2941"; transcript_id "PB.2941.1"; xloc "XLOC_002796"; class_code "u";
PIN_chr12	PacBio	exon	15036277	15036431	.	+	.	gene_id "PB.2941"; transcript_id "PB.2941.1";
PIN_chr12	PacBio	exon	15037276	15037456	.	+	.	gene_id "PB.2941"; transcript_id "PB.2941.1";
PIN_chr12	PacBio	transcript	22774912	22776154	.	+	.	gene_id "PB.2991"; transcript_id "PB.2991.1"; xloc "XLOC_002818"; class_code "u";
PIN_chr12	PacBio	exon	22774912	22776154	.	+	.	gene_id "PB.2991"; transcript_id "PB.2991.1";
PIN_chr12	PacBio	transcript	25781174	25784601	.	-	.	gene_id "PB.3022"; transcript_id "PB.3022.1"; gene_name "Pma_378.129.g"; xloc "XLOC_003061"; cmp_ref "Pma_378.129"; class_code "p";
PIN_chr12	PacBio	exon	25781174	25784601	.	-	.	gene_id "PB.3022"; transcript_id "PB.3022.1";
PIN_chr12	PacBio	transcript	26380936	26384454	.	+	.	gene_id "PB.3024"; transcript_id "PB.3024.8"; gene_name "Pma_10006111.g"; xloc "XLOC_002829"; cmp_ref "Pma_10006111"; class_code "p";
PIN_chr12	PacBio	exon	26380936	26384454	.	+	.	gene_id "PB.3024"; transcript_id "PB.3024.8";
PIN_chr12	PacBio	transcript	26381319	26383783	.	+	.	gene_id "PB.3024"; transcript_id "PB.3024.9"; gene_name "Pma_10006111.g"; xloc "XLOC_002829"; cmp_ref "Pma_10006111"; class_code "p";
PIN_chr12	PacBio	exon	26381319	26383783	.	+	.	gene_id "PB.3024"; transcript_id "PB.3024.9";
PIN_chr12	PacBio	transcript	27442664	27443778	.	+	.	gene_id "PB.3039"; transcript_id "PB.3039.1"; gene_name "Pma_10018854.g"; xloc "XLOC_002835"; cmp_ref "Pma_10018854"; class_code "o";
PIN_chr12	PacBio	exon	27442664	27443778	.	+	.	gene_id "PB.3039"; transcript_id "PB.3039.1";
PIN_chr12	PacBio	transcript	27773263	27778108	.	+	.	gene_id "PB.3047"; transcript_id "PB.3047.3"; xloc "XLOC_002838"; class_code "u";
PIN_chr12	PacBio	exon	27773263	27775180	.	+	.	gene_id "PB.3047"; transcript_id "PB.3047.3";
PIN_chr12	PacBio	exon	27776140	27778108	.	+	.	gene_id "PB.3047"; transcript_id "PB.3047.3";
PIN_chr12	PacBio	transcript	27774118	27778108	.	+	.	gene_id "PB.3047"; transcript_id "PB.3047.4"; xloc "XLOC_002838"; class_code "u";
PIN_chr12	PacBio	exon	27774118	27774994	.	+	.	gene_id "PB.3047"; transcript_id "PB.3047.4";
PIN_chr12	PacBio	exon	27775955	27778108	.	+	.	gene_id "PB.3047"; transcript_id "PB.3047.4";
PIN_chr12	PacBio	transcript	27774568	27778108	.	+	.	gene_id "PB.3047"; transcript_id "PB.3047.5"; xloc "XLOC_002838"; class_code "u";
PIN_chr12	PacBio	exon	27774568	27775421	.	+	.	gene_id "PB.3047"; transcript_id "PB.3047.5";
PIN_chr12	PacBio	exon	27776381	27778108	.	+	.	gene_id "PB.3047"; transcript_id "PB.3047.5";
PIN_chr12	PacBio	transcript	29269345	29270524	.	+	.	gene_id "PB.3060"; transcript_id "PB.3060.1"; xloc "XLOC_002844"; class_code "u";
PIN_chr12	PacBio	exon	29269345	29270524	.	+	.	gene_id "PB.3060"; transcript_id "PB.3060.1";
PIN_chr12	PacBio	transcript	30885762	30888335	.	-	.	gene_id "PB.3084"; transcript_id "PB.3084.2"; gene_name "Pma_10012369.g"; xloc "XLOC_003097"; cmp_ref "Pma_10012369"; class_code "j";
PIN_chr12	PacBio	exon	30885762	30885929	.	-	.	gene_id "PB.3084"; transcript_id "PB.3084.2";
PIN_chr12	PacBio	exon	30886068	30886112	.	-	.	gene_id "PB.3084"; transcript_id "PB.3084.2";
PIN_chr12	PacBio	exon	30886215	30886368	.	-	.	gene_id "PB.3084"; transcript_id "PB.3084.2";
PIN_chr12	PacBio	exon	30886559	30886628	.	-	.	gene_id "PB.3084"; transcript_id "PB.3084.2";
PIN_chr12	PacBio	exon	30886775	30887748	.	-	.	gene_id "PB.3084"; transcript_id "PB.3084.2";
PIN_chr12	PacBio	exon	30888154	30888335	.	-	.	gene_id "PB.3084"; transcript_id "PB.3084.2";
PIN_chr12	PacBio	transcript	31545362	31556637	.	+	.	gene_id "PB.3093"; transcript_id "PB.3093.4"; gene_name "Pma_10011812.g"; xloc "XLOC_002858"; cmp_ref "Pma_10011812"; class_code "o";
PIN_chr12	PacBio	exon	31545362	31545472	.	+	.	gene_id "PB.3093"; transcript_id "PB.3093.4";
PIN_chr12	PacBio	exon	31553935	31556637	.	+	.	gene_id "PB.3093"; transcript_id "PB.3093.4";
PIN_chr12	PacBio	transcript	33056399	33061499	.	-	.	gene_id "PB.3109"; transcript_id "PB.3109.1"; gene_name "Pma_10016099.g"; xloc "XLOC_003109"; cmp_ref "Pma_10016099"; class_code "j";
PIN_chr12	PacBio	exon	33056399	33056826	.	-	.	gene_id "PB.3109"; transcript_id "PB.3109.1";
PIN_chr12	PacBio	exon	33057623	33057826	.	-	.	gene_id "PB.3109"; transcript_id "PB.3109.1";
PIN_chr12	PacBio	exon	33061334	33061499	.	-	.	gene_id "PB.3109"; transcript_id "PB.3109.1";
PIN_chr12	PacBio	transcript	34561289	34563690	.	+	.	gene_id "PB.3125"; transcript_id "PB.3125.2"; xloc "XLOC_002871"; class_code "u";
PIN_chr12	PacBio	exon	34561289	34561345	.	+	.	gene_id "PB.3125"; transcript_id "PB.3125.2";
PIN_chr12	PacBio	exon	34561367	34563690	.	+	.	gene_id "PB.3125"; transcript_id "PB.3125.2";
PIN_chr12	PacBio	transcript	38403899	38441696	.	-	.	gene_id "PB.3159"; transcript_id "PB.3159.1"; gene_name "Pma_10011302.g"; xloc "XLOC_003133"; cmp_ref "Pma_10011302"; class_code "x";
PIN_chr12	PacBio	exon	38403899	38406408	.	-	.	gene_id "PB.3159"; transcript_id "PB.3159.1";
PIN_chr12	PacBio	exon	38406426	38406486	.	-	.	gene_id "PB.3159"; transcript_id "PB.3159.1";
PIN_chr12	PacBio	exon	38410284	38410287	.	-	.	gene_id "PB.3159"; transcript_id "PB.3159.1";
PIN_chr12	PacBio	exon	38441367	38441696	.	-	.	gene_id "PB.3159"; transcript_id "PB.3159.1";
PIN_chr12	PacBio	transcript	41016101	41022908	.	+	.	gene_id "PB.3183"; transcript_id "PB.3183.3"; gene_name "Pma_10007160.g"; xloc "XLOC_002904"; cmp_ref "Pma_10007160"; class_code "o";
PIN_chr12	PacBio	exon	41016101	41016146	.	+	.	gene_id "PB.3183"; transcript_id "PB.3183.3";
PIN_chr12	PacBio	exon	41022193	41022908	.	+	.	gene_id "PB.3183"; transcript_id "PB.3183.3";
PIN_chr12	PacBio	transcript	46423043	46441081	.	-	.	gene_id "PB.3229"; transcript_id "PB.3229.1"; xloc "XLOC_003160"; class_code "u";
PIN_chr12	PacBio	exon	46423043	46423398	.	-	.	gene_id "PB.3229"; transcript_id "PB.3229.1";
PIN_chr12	PacBio	exon	46430355	46430417	.	-	.	gene_id "PB.3229"; transcript_id "PB.3229.1";
PIN_chr12	PacBio	exon	46433271	46433339	.	-	.	gene_id "PB.3229"; transcript_id "PB.3229.1";
PIN_chr12	PacBio	exon	46441058	46441081	.	-	.	gene_id "PB.3229"; transcript_id "PB.3229.1";
PIN_chr12	PacBio	transcript	46700697	46702084	.	+	.	gene_id "PB.3231"; transcript_id "PB.3231.1"; gene_name "Pma_10017576.g"; xloc "XLOC_002933"; cmp_ref "Pma_10017576"; class_code "p";
PIN_chr12	PacBio	exon	46700697	46702084	.	+	.	gene_id "PB.3231"; transcript_id "PB.3231.1";
PIN_chr12	PacBio	transcript	47273026	47293173	.	-	.	gene_id "PB.3233"; transcript_id "PB.3233.1"; xloc "XLOC_003162"; class_code "u";
PIN_chr12	PacBio	exon	47273026	47275303	.	-	.	gene_id "PB.3233"; transcript_id "PB.3233.1";
PIN_chr12	PacBio	exon	47282653	47282741	.	-	.	gene_id "PB.3233"; transcript_id "PB.3233.1";
PIN_chr12	PacBio	exon	47292970	47293173	.	-	.	gene_id "PB.3233"; transcript_id "PB.3233.1";
PIN_chr13	PacBio	transcript	4251889	4256852	.	+	.	gene_id "PB.3275"; transcript_id "PB.3275.4"; gene_name "Pma_10025599.g"; xloc "XLOC_003184"; cmp_ref "Pma_10025599"; class_code "x";
PIN_chr13	PacBio	exon	4251889	4251911	.	+	.	gene_id "PB.3275"; transcript_id "PB.3275.4";
PIN_chr13	PacBio	exon	4256329	4256852	.	+	.	gene_id "PB.3275"; transcript_id "PB.3275.4";
PIN_chr13	PacBio	transcript	4384684	4389722	.	+	.	gene_id "PB.3275"; transcript_id "PB.3275.7"; xloc "XLOC_003184"; class_code "u";
PIN_chr13	PacBio	exon	4384684	4384800	.	+	.	gene_id "PB.3275"; transcript_id "PB.3275.7";
PIN_chr13	PacBio	exon	4386458	4386580	.	+	.	gene_id "PB.3275"; transcript_id "PB.3275.7";
PIN_chr13	PacBio	exon	4388059	4388173	.	+	.	gene_id "PB.3275"; transcript_id "PB.3275.7";
PIN_chr13	PacBio	exon	4389605	4389722	.	+	.	gene_id "PB.3275"; transcript_id "PB.3275.7";
PIN_chr13	PacBio	transcript	6916928	8236070	.	-	.	gene_id "PB.3291"; transcript_id "PB.3291.1"; gene_name "Pma_10013644.g"; xloc "XLOC_003274"; cmp_ref "Pma_10013644"; class_code "o";
PIN_chr13	PacBio	exon	6916928	6916999	.	-	.	gene_id "PB.3291"; transcript_id "PB.3291.1";
PIN_chr13	PacBio	exon	6919242	6919258	.	-	.	gene_id "PB.3291"; transcript_id "PB.3291.1";
PIN_chr13	PacBio	exon	6926460	6926496	.	-	.	gene_id "PB.3291"; transcript_id "PB.3291.1";
PIN_chr13	PacBio	exon	6938763	6938894	.	-	.	gene_id "PB.3291"; transcript_id "PB.3291.1";
PIN_chr13	PacBio	exon	6940913	6941345	.	-	.	gene_id "PB.3291"; transcript_id "PB.3291.1";
PIN_chr13	PacBio	exon	6951501	6952365	.	-	.	gene_id "PB.3291"; transcript_id "PB.3291.1";
PIN_chr13	PacBio	exon	6957549	6957572	.	-	.	gene_id "PB.3291"; transcript_id "PB.3291.1";
PIN_chr13	PacBio	exon	7017944	7017974	.	-	.	gene_id "PB.3291"; transcript_id "PB.3291.1";
PIN_chr13	PacBio	exon	7150661	7150858	.	-	.	gene_id "PB.3291"; transcript_id "PB.3291.1";
PIN_chr13	PacBio	exon	7157507	7157512	.	-	.	gene_id "PB.3291"; transcript_id "PB.3291.1";
PIN_chr13	PacBio	exon	7157521	7157527	.	-	.	gene_id "PB.3291"; transcript_id "PB.3291.1";
PIN_chr13	PacBio	exon	7170166	7170273	.	-	.	gene_id "PB.3291"; transcript_id "PB.3291.1";
PIN_chr13	PacBio	exon	7170402	7170458	.	-	.	gene_id "PB.3291"; transcript_id "PB.3291.1";
PIN_chr13	PacBio	exon	7171290	7171534	.	-	.	gene_id "PB.3291"; transcript_id "PB.3291.1";
PIN_chr13	PacBio	exon	8235053	8235397	.	-	.	gene_id "PB.3291"; transcript_id "PB.3291.1";
PIN_chr13	PacBio	exon	8235551	8235562	.	-	.	gene_id "PB.3291"; transcript_id "PB.3291.1";
PIN_chr13	PacBio	exon	8235635	8236070	.	-	.	gene_id "PB.3291"; transcript_id "PB.3291.1";
PIN_chr13	PacBio	transcript	14241987	14243177	.	+	.	gene_id "PB.3333"; transcript_id "PB.3333.1"; gene_name "Pma_10030744.g"; xloc "XLOC_003211"; cmp_ref "Pma_10030744"; class_code "p";
PIN_chr13	PacBio	exon	14241987	14243177	.	+	.	gene_id "PB.3333"; transcript_id "PB.3333.1";
PIN_chr13	PacBio	transcript	16539342	16556892	.	-	.	gene_id "PB.3347"; transcript_id "PB.3347.1"; xloc "XLOC_003300"; class_code "u";
PIN_chr13	PacBio	exon	16539342	16539455	.	-	.	gene_id "PB.3347"; transcript_id "PB.3347.1";
PIN_chr13	PacBio	exon	16542529	16542636	.	-	.	gene_id "PB.3347"; transcript_id "PB.3347.1";
PIN_chr13	PacBio	exon	16551055	16551120	.	-	.	gene_id "PB.3347"; transcript_id "PB.3347.1";
PIN_chr13	PacBio	exon	16551941	16552003	.	-	.	gene_id "PB.3347"; transcript_id "PB.3347.1";
PIN_chr13	PacBio	exon	16556787	16556892	.	-	.	gene_id "PB.3347"; transcript_id "PB.3347.1";
PIN_chr13	PacBio	transcript	17340195	17348302	.	-	.	gene_id "PB.3352"; transcript_id "PB.3352.2"; gene_name "Pma_10031811.g"; xloc "XLOC_003304"; cmp_ref "Pma_10031811"; class_code "j";
PIN_chr13	PacBio	exon	17340195	17340256	.	-	.	gene_id "PB.3352"; transcript_id "PB.3352.2";
PIN_chr13	PacBio	exon	17341451	17341597	.	-	.	gene_id "PB.3352"; transcript_id "PB.3352.2";
PIN_chr13	PacBio	exon	17348186	17348302	.	-	.	gene_id "PB.3352"; transcript_id "PB.3352.2";
PIN_chr13	PacBio	transcript	17370443	17373181	.	-	.	gene_id "PB.3354"; transcript_id "PB.3354.1"; xloc "XLOC_003305"; class_code "u";
PIN_chr13	PacBio	exon	17370443	17373181	.	-	.	gene_id "PB.3354"; transcript_id "PB.3354.1";
PIN_chr13	PacBio	transcript	17370449	17372982	.	-	.	gene_id "PB.3354"; transcript_id "PB.3354.2"; xloc "XLOC_003305"; class_code "u";
PIN_chr13	PacBio	exon	17370449	17372868	.	-	.	gene_id "PB.3354"; transcript_id "PB.3354.2";
PIN_chr13	PacBio	exon	17372945	17372982	.	-	.	gene_id "PB.3354"; transcript_id "PB.3354.2";
PIN_chr13	PacBio	transcript	20544713	20547933	.	+	.	gene_id "PB.3379"; transcript_id "PB.3379.1"; xloc "XLOC_003237"; class_code "u";
PIN_chr13	PacBio	exon	20544713	20545175	.	+	.	gene_id "PB.3379"; transcript_id "PB.3379.1";
PIN_chr13	PacBio	exon	20545406	20547933	.	+	.	gene_id "PB.3379"; transcript_id "PB.3379.1";
PIN_chr13	PacBio	transcript	21415658	21418258	.	+	.	gene_id "PB.3386"; transcript_id "PB.3386.1"; xloc "XLOC_003241"; class_code "u";
PIN_chr13	PacBio	exon	21415658	21416160	.	+	.	gene_id "PB.3386"; transcript_id "PB.3386.1";
PIN_chr13	PacBio	exon	21416226	21418258	.	+	.	gene_id "PB.3386"; transcript_id "PB.3386.1";
PIN_chr13	PacBio	transcript	21415798	21418258	.	+	.	gene_id "PB.3386"; transcript_id "PB.3386.2"; xloc "XLOC_003241"; class_code "u";
PIN_chr13	PacBio	exon	21415798	21416140	.	+	.	gene_id "PB.3386"; transcript_id "PB.3386.2";
PIN_chr13	PacBio	exon	21416206	21418258	.	+	.	gene_id "PB.3386"; transcript_id "PB.3386.2";
PIN_chr13	PacBio	transcript	21415921	21418263	.	+	.	gene_id "PB.3386"; transcript_id "PB.3386.3"; xloc "XLOC_003241"; class_code "u";
PIN_chr13	PacBio	exon	21415921	21416192	.	+	.	gene_id "PB.3386"; transcript_id "PB.3386.3";
PIN_chr13	PacBio	exon	21416258	21418263	.	+	.	gene_id "PB.3386"; transcript_id "PB.3386.3";
PIN_chr13	PacBio	transcript	22584554	22588206	.	-	.	gene_id "PB.3391"; transcript_id "PB.3391.2"; gene_name "Pma_10031881.g"; xloc "XLOC_003318"; cmp_ref "Pma_10031881"; class_code "o";
PIN_chr13	PacBio	exon	22584554	22586256	.	-	.	gene_id "PB.3391"; transcript_id "PB.3391.2";
PIN_chr13	PacBio	exon	22587382	22588206	.	-	.	gene_id "PB.3391"; transcript_id "PB.3391.2";
PIN_chr13	PacBio	transcript	22584554	22588201	.	-	.	gene_id "PB.3391"; transcript_id "PB.3391.3"; gene_name "Pma_10031881.g"; xloc "XLOC_003318"; cmp_ref "Pma_10031881"; class_code "o";
PIN_chr13	PacBio	exon	22584554	22586267	.	-	.	gene_id "PB.3391"; transcript_id "PB.3391.3";
PIN_chr13	PacBio	exon	22587394	22588201	.	-	.	gene_id "PB.3391"; transcript_id "PB.3391.3";
PIN_chr13	PacBio	transcript	23998834	24008144	.	+	.	gene_id "PB.3402"; transcript_id "PB.3402.1"; xloc "XLOC_003247"; class_code "u";
PIN_chr13	PacBio	exon	23998834	23998924	.	+	.	gene_id "PB.3402"; transcript_id "PB.3402.1";
PIN_chr13	PacBio	exon	24003568	24003688	.	+	.	gene_id "PB.3402"; transcript_id "PB.3402.1";
PIN_chr13	PacBio	exon	24006222	24006285	.	+	.	gene_id "PB.3402"; transcript_id "PB.3402.1";
PIN_chr13	PacBio	exon	24006916	24008144	.	+	.	gene_id "PB.3402"; transcript_id "PB.3402.1";
PIN_chr13	PacBio	transcript	24978440	24980763	.	-	.	gene_id "PB.3412"; transcript_id "PB.3412.1"; xloc "XLOC_003330"; class_code "u";
PIN_chr13	PacBio	exon	24978440	24980763	.	-	.	gene_id "PB.3412"; transcript_id "PB.3412.1";
PIN_chr13	PacBio	transcript	25333791	25336125	.	-	.	gene_id "PB.3417"; transcript_id "PB.3417.1"; xloc "XLOC_003334"; class_code "u";
PIN_chr13	PacBio	exon	25333791	25333959	.	-	.	gene_id "PB.3417"; transcript_id "PB.3417.1";
PIN_chr13	PacBio	exon	25334406	25334498	.	-	.	gene_id "PB.3417"; transcript_id "PB.3417.1";
PIN_chr13	PacBio	exon	25335407	25335511	.	-	.	gene_id "PB.3417"; transcript_id "PB.3417.1";
PIN_chr13	PacBio	exon	25336055	25336125	.	-	.	gene_id "PB.3417"; transcript_id "PB.3417.1";
PIN_chr14	PacBio	transcript	1000462	1002167	.	+	.	gene_id "PB.3430"; transcript_id "PB.3430.1"; gene_name "Pma_10025220.g"; xloc "XLOC_003340"; cmp_ref "Pma_10025220"; class_code "p";
PIN_chr14	PacBio	exon	1000462	1002167	.	+	.	gene_id "PB.3430"; transcript_id "PB.3430.1";
PIN_chr14	PacBio	transcript	1381217	1387115	.	+	.	gene_id "PB.3432"; transcript_id "PB.3432.1"; gene_name "Pma_10025209.g"; xloc "XLOC_003342"; cmp_ref "Pma_10025209"; class_code "j";
PIN_chr14	PacBio	exon	1381217	1381372	.	+	.	gene_id "PB.3432"; transcript_id "PB.3432.1";
PIN_chr14	PacBio	exon	1383809	1383948	.	+	.	gene_id "PB.3432"; transcript_id "PB.3432.1";
PIN_chr14	PacBio	exon	1384342	1384467	.	+	.	gene_id "PB.3432"; transcript_id "PB.3432.1";
PIN_chr14	PacBio	exon	1384548	1384593	.	+	.	gene_id "PB.3432"; transcript_id "PB.3432.1";
PIN_chr14	PacBio	exon	1384742	1384880	.	+	.	gene_id "PB.3432"; transcript_id "PB.3432.1";
PIN_chr14	PacBio	exon	1384910	1385112	.	+	.	gene_id "PB.3432"; transcript_id "PB.3432.1";
PIN_chr14	PacBio	exon	1385142	1387115	.	+	.	gene_id "PB.3432"; transcript_id "PB.3432.1";
PIN_chr14	PacBio	transcript	1812815	1818680	.	-	.	gene_id "PB.3435"; transcript_id "PB.3435.1"; xloc "XLOC_003494"; class_code "u";
PIN_chr14	PacBio	exon	1812815	1814227	.	-	.	gene_id "PB.3435"; transcript_id "PB.3435.1";
PIN_chr14	PacBio	exon	1818541	1818680	.	-	.	gene_id "PB.3435"; transcript_id "PB.3435.1";
PIN_chr14	PacBio	transcript	7806299	7807470	.	-	.	gene_id "PB.3468"; transcript_id "PB.3468.1"; xloc "XLOC_003505"; class_code "u";
PIN_chr14	PacBio	exon	7806299	7806642	.	-	.	gene_id "PB.3468"; transcript_id "PB.3468.1";
PIN_chr14	PacBio	exon	7807394	7807470	.	-	.	gene_id "PB.3468"; transcript_id "PB.3468.1";
PIN_chr14	PacBio	transcript	16558327	16567043	.	-	.	gene_id "PB.3528"; transcript_id "PB.3528.1"; xloc "XLOC_003538"; class_code "u";
PIN_chr14	PacBio	exon	16558327	16560506	.	-	.	gene_id "PB.3528"; transcript_id "PB.3528.1";
PIN_chr14	PacBio	exon	16563706	16563811	.	-	.	gene_id "PB.3528"; transcript_id "PB.3528.1";
PIN_chr14	PacBio	exon	16567025	16567043	.	-	.	gene_id "PB.3528"; transcript_id "PB.3528.1";
PIN_chr14	PacBio	transcript	16559992	16567043	.	-	.	gene_id "PB.3528"; transcript_id "PB.3528.2"; xloc "XLOC_003538"; class_code "u";
PIN_chr14	PacBio	exon	16559992	16560506	.	-	.	gene_id "PB.3528"; transcript_id "PB.3528.2";
PIN_chr14	PacBio	exon	16563706	16563811	.	-	.	gene_id "PB.3528"; transcript_id "PB.3528.2";
PIN_chr14	PacBio	exon	16567025	16567043	.	-	.	gene_id "PB.3528"; transcript_id "PB.3528.2";
PIN_chr14	PacBio	transcript	18643950	18648168	.	+	.	gene_id "PB.3541"; transcript_id "PB.3541.1"; xloc "XLOC_003397"; class_code "u";
PIN_chr14	PacBio	exon	18643950	18645188	.	+	.	gene_id "PB.3541"; transcript_id "PB.3541.1";
PIN_chr14	PacBio	exon	18646410	18648168	.	+	.	gene_id "PB.3541"; transcript_id "PB.3541.1";
PIN_chr14	PacBio	transcript	20500837	20502734	.	-	.	gene_id "PB.3556"; transcript_id "PB.3556.1"; xloc "XLOC_003552"; class_code "u";
PIN_chr14	PacBio	exon	20500837	20502734	.	-	.	gene_id "PB.3556"; transcript_id "PB.3556.1";
PIN_chr14	PacBio	transcript	22033099	22035051	.	-	.	gene_id "PB.3562"; transcript_id "PB.3562.1"; xloc "XLOC_003557"; class_code "u";
PIN_chr14	PacBio	exon	22033099	22035051	.	-	.	gene_id "PB.3562"; transcript_id "PB.3562.1";
PIN_chr14	PacBio	transcript	23159067	23159524	.	+	.	gene_id "PB.3573"; transcript_id "PB.3573.1"; xloc "XLOC_003411"; class_code "u";
PIN_chr14	PacBio	exon	23159067	23159524	.	+	.	gene_id "PB.3573"; transcript_id "PB.3573.1";
PIN_chr14	PacBio	transcript	23817462	23845804	.	+	.	gene_id "PB.3576"; transcript_id "PB.3576.1"; gene_name "Pma_10004184.g"; xloc "XLOC_003413"; cmp_ref "Pma_10004184"; class_code "o";
PIN_chr14	PacBio	exon	23817462	23817699	.	+	.	gene_id "PB.3576"; transcript_id "PB.3576.1";
PIN_chr14	PacBio	exon	23843321	23844987	.	+	.	gene_id "PB.3576"; transcript_id "PB.3576.1";
PIN_chr14	PacBio	exon	23845666	23845804	.	+	.	gene_id "PB.3576"; transcript_id "PB.3576.1";
PIN_chr14	PacBio	transcript	24713296	24713893	.	-	.	gene_id "PB.3578"; transcript_id "PB.3578.1"; xloc "XLOC_003563"; class_code "u";
PIN_chr14	PacBio	exon	24713296	24713790	.	-	.	gene_id "PB.3578"; transcript_id "PB.3578.1";
PIN_chr14	PacBio	exon	24713854	24713893	.	-	.	gene_id "PB.3578"; transcript_id "PB.3578.1";
PIN_chr14	PacBio	transcript	28921170	28923780	.	-	.	gene_id "PB.3607"; transcript_id "PB.3607.1"; xloc "XLOC_003574"; class_code "u";
PIN_chr14	PacBio	exon	28921170	28923780	.	-	.	gene_id "PB.3607"; transcript_id "PB.3607.1";
PIN_chr14	PacBio	transcript	32940503	32941969	.	+	.	gene_id "PB.3637"; transcript_id "PB.3637.1"; xloc "XLOC_003447"; class_code "u";
PIN_chr14	PacBio	exon	32940503	32941969	.	+	.	gene_id "PB.3637"; transcript_id "PB.3637.1";
PIN_chr14	PacBio	transcript	34849498	34860196	.	+	.	gene_id "PB.3645"; transcript_id "PB.3645.1"; xloc "XLOC_003453"; class_code "u";
PIN_chr14	PacBio	exon	34849498	34849653	.	+	.	gene_id "PB.3645"; transcript_id "PB.3645.1";
PIN_chr14	PacBio	exon	34855686	34855888	.	+	.	gene_id "PB.3645"; transcript_id "PB.3645.1";
PIN_chr14	PacBio	exon	34856410	34856817	.	+	.	gene_id "PB.3645"; transcript_id "PB.3645.1";
PIN_chr14	PacBio	exon	34857206	34858827	.	+	.	gene_id "PB.3645"; transcript_id "PB.3645.1";
PIN_chr14	PacBio	exon	34858847	34860196	.	+	.	gene_id "PB.3645"; transcript_id "PB.3645.1";
PIN_chr14	PacBio	transcript	34849542	34860199	.	+	.	gene_id "PB.3645"; transcript_id "PB.3645.2"; xloc "XLOC_003453"; class_code "u";
PIN_chr14	PacBio	exon	34849542	34849653	.	+	.	gene_id "PB.3645"; transcript_id "PB.3645.2";
PIN_chr14	PacBio	exon	34855686	34855888	.	+	.	gene_id "PB.3645"; transcript_id "PB.3645.2";
PIN_chr14	PacBio	exon	34856410	34858559	.	+	.	gene_id "PB.3645"; transcript_id "PB.3645.2";
PIN_chr14	PacBio	exon	34858650	34860199	.	+	.	gene_id "PB.3645"; transcript_id "PB.3645.2";
PIN_chr14	PacBio	transcript	34849553	34860193	.	+	.	gene_id "PB.3645"; transcript_id "PB.3645.3"; xloc "XLOC_003453"; class_code "u";
PIN_chr14	PacBio	exon	34849553	34849653	.	+	.	gene_id "PB.3645"; transcript_id "PB.3645.3";
PIN_chr14	PacBio	exon	34855686	34855888	.	+	.	gene_id "PB.3645"; transcript_id "PB.3645.3";
PIN_chr14	PacBio	exon	34856410	34858544	.	+	.	gene_id "PB.3645"; transcript_id "PB.3645.3";
PIN_chr14	PacBio	exon	34858636	34860193	.	+	.	gene_id "PB.3645"; transcript_id "PB.3645.3";
PIN_chr14	PacBio	transcript	34849558	34860199	.	+	.	gene_id "PB.3645"; transcript_id "PB.3645.4"; xloc "XLOC_003453"; class_code "u";
PIN_chr14	PacBio	exon	34849558	34849653	.	+	.	gene_id "PB.3645"; transcript_id "PB.3645.4";
PIN_chr14	PacBio	exon	34855686	34855888	.	+	.	gene_id "PB.3645"; transcript_id "PB.3645.4";
PIN_chr14	PacBio	exon	34856410	34858572	.	+	.	gene_id "PB.3645"; transcript_id "PB.3645.4";
PIN_chr14	PacBio	exon	34858639	34860199	.	+	.	gene_id "PB.3645"; transcript_id "PB.3645.4";
PIN_chr14	PacBio	transcript	41357464	41357655	.	+	.	gene_id "PB.3686"; transcript_id "PB.3686.1"; xloc "XLOC_003476"; class_code "u";
PIN_chr14	PacBio	exon	41357464	41357655	.	+	.	gene_id "PB.3686"; transcript_id "PB.3686.1";
PIN_chr14	PacBio	transcript	46326419	46327403	.	-	.	gene_id "PB.3708"; transcript_id "PB.3708.1"; xloc "XLOC_003621"; class_code "u";
PIN_chr14	PacBio	exon	46326419	46327403	.	-	.	gene_id "PB.3708"; transcript_id "PB.3708.1";
PIN_chr2	PacBio	transcript	2065320	2066423	.	+	.	gene_id "PB.3728"; transcript_id "PB.3728.6"; xloc "XLOC_003633"; class_code "u";
PIN_chr2	PacBio	exon	2065320	2065709	.	+	.	gene_id "PB.3728"; transcript_id "PB.3728.6";
PIN_chr2	PacBio	exon	2065771	2066423	.	+	.	gene_id "PB.3728"; transcript_id "PB.3728.6";
PIN_chr2	PacBio	transcript	3195196	3198169	.	-	.	gene_id "PB.3742"; transcript_id "PB.3742.1"; xloc "XLOC_003946"; class_code "u";
PIN_chr2	PacBio	exon	3195196	3198169	.	-	.	gene_id "PB.3742"; transcript_id "PB.3742.1";
PIN_chr2	PacBio	transcript	3200821	3202054	.	+	.	gene_id "PB.3743"; transcript_id "PB.3743.4"; gene_name "Pma_10031687.g"; xloc "XLOC_003640"; cmp_ref "Pma_10031687"; class_code "p";
PIN_chr2	PacBio	exon	3200821	3202054	.	+	.	gene_id "PB.3743"; transcript_id "PB.3743.4";
PIN_chr2	PacBio	transcript	3838797	4670131	.	-	.	gene_id "PB.3750"; transcript_id "PB.3750.1"; gene_name "Pma_10016220.g"; xloc "XLOC_003949"; cmp_ref "Pma_10016220"; class_code "o";
PIN_chr2	PacBio	exon	3838797	3839084	.	-	.	gene_id "PB.3750"; transcript_id "PB.3750.1";
PIN_chr2	PacBio	exon	4668689	4669583	.	-	.	gene_id "PB.3750"; transcript_id "PB.3750.1";
PIN_chr2	PacBio	exon	4669716	4670131	.	-	.	gene_id "PB.3750"; transcript_id "PB.3750.1";
PIN_chr2	PacBio	transcript	5973343	5974357	.	-	.	gene_id "PB.3766"; transcript_id "PB.3766.1"; xloc "XLOC_003960"; class_code "u";
PIN_chr2	PacBio	exon	5973343	5974357	.	-	.	gene_id "PB.3766"; transcript_id "PB.3766.1";
PIN_chr2	PacBio	transcript	11717868	11720110	.	+	.	gene_id "PB.3824"; transcript_id "PB.3824.1"; xloc "XLOC_003679"; class_code "u";
PIN_chr2	PacBio	exon	11717868	11717932	.	+	.	gene_id "PB.3824"; transcript_id "PB.3824.1";
PIN_chr2	PacBio	exon	11718287	11720110	.	+	.	gene_id "PB.3824"; transcript_id "PB.3824.1";
PIN_chr2	PacBio	transcript	16811046	16813674	.	+	.	gene_id "PB.3881"; transcript_id "PB.3881.1"; xloc "XLOC_003711"; class_code "u";
PIN_chr2	PacBio	exon	16811046	16811230	.	+	.	gene_id "PB.3881"; transcript_id "PB.3881.1";
PIN_chr2	PacBio	exon	16811232	16811813	.	+	.	gene_id "PB.3881"; transcript_id "PB.3881.1";
PIN_chr2	PacBio	exon	16811828	16811831	.	+	.	gene_id "PB.3881"; transcript_id "PB.3881.1";
PIN_chr2	PacBio	exon	16811849	16812487	.	+	.	gene_id "PB.3881"; transcript_id "PB.3881.1";
PIN_chr2	PacBio	exon	16812969	16812974	.	+	.	gene_id "PB.3881"; transcript_id "PB.3881.1";
PIN_chr2	PacBio	exon	16813016	16813674	.	+	.	gene_id "PB.3881"; transcript_id "PB.3881.1";
PIN_chr2	PacBio	transcript	16912254	16946909	.	+	.	gene_id "PB.3883"; transcript_id "PB.3883.1"; gene_name "Pma_10028995.g"; xloc "XLOC_003713"; cmp_ref "Pma_10028995"; class_code "o";
PIN_chr2	PacBio	exon	16912254	16912374	.	+	.	gene_id "PB.3883"; transcript_id "PB.3883.1";
PIN_chr2	PacBio	exon	16912441	16912705	.	+	.	gene_id "PB.3883"; transcript_id "PB.3883.1";
PIN_chr2	PacBio	exon	16912794	16913974	.	+	.	gene_id "PB.3883"; transcript_id "PB.3883.1";
PIN_chr2	PacBio	exon	16945650	16946909	.	+	.	gene_id "PB.3883"; transcript_id "PB.3883.1";
PIN_chr2	PacBio	transcript	19798274	19800110	.	-	.	gene_id "PB.3896"; transcript_id "PB.3896.1"; xloc "XLOC_004012"; class_code "u";
PIN_chr2	PacBio	exon	19798274	19800110	.	-	.	gene_id "PB.3896"; transcript_id "PB.3896.1";
PIN_chr2	PacBio	transcript	26126741	26202381	.	-	.	gene_id "PB.3957"; transcript_id "PB.3957.1"; gene_name "Pma_10018746.g"; xloc "XLOC_004039"; cmp_ref "Pma_10018746"; class_code "x";
PIN_chr2	PacBio	exon	26126741	26127456	.	-	.	gene_id "PB.3957"; transcript_id "PB.3957.1";
PIN_chr2	PacBio	exon	26127495	26127500	.	-	.	gene_id "PB.3957"; transcript_id "PB.3957.1";
PIN_chr2	PacBio	exon	26133163	26133190	.	-	.	gene_id "PB.3957"; transcript_id "PB.3957.1";
PIN_chr2	PacBio	exon	26144200	26144231	.	-	.	gene_id "PB.3957"; transcript_id "PB.3957.1";
PIN_chr2	PacBio	exon	26202226	26202381	.	-	.	gene_id "PB.3957"; transcript_id "PB.3957.1";
PIN_chr2	PacBio	transcript	26201214	26202353	.	-	.	gene_id "PB.3957"; transcript_id "PB.3957.2"; xloc "XLOC_004039"; class_code "u";
PIN_chr2	PacBio	exon	26201214	26202353	.	-	.	gene_id "PB.3957"; transcript_id "PB.3957.2";
PIN_chr2	PacBio	transcript	26821193	26821751	.	-	.	gene_id "PB.3959"; transcript_id "PB.3959.1"; xloc "XLOC_004041"; class_code "u";
PIN_chr2	PacBio	exon	26821193	26821751	.	-	.	gene_id "PB.3959"; transcript_id "PB.3959.1";
PIN_chr2	PacBio	transcript	27450458	27453387	.	+	.	gene_id "PB.3969"; transcript_id "PB.3969.3"; xloc "XLOC_003763"; class_code "u";
PIN_chr2	PacBio	exon	27450458	27451527	.	+	.	gene_id "PB.3969"; transcript_id "PB.3969.3";
PIN_chr2	PacBio	exon	27451580	27453387	.	+	.	gene_id "PB.3969"; transcript_id "PB.3969.3";
PIN_chr2	PacBio	transcript	28876112	28890069	.	+	.	gene_id "PB.3984"; transcript_id "PB.3984.1"; gene_name "Pma_10018143.g"; xloc "XLOC_003773"; cmp_ref "Pma_10018143"; class_code "o";
PIN_chr2	PacBio	exon	28876112	28876351	.	+	.	gene_id "PB.3984"; transcript_id "PB.3984.1";
PIN_chr2	PacBio	exon	28887233	28890069	.	+	.	gene_id "PB.3984"; transcript_id "PB.3984.1";
PIN_chr2	PacBio	transcript	29349931	29354606	.	+	.	gene_id "PB.3989"; transcript_id "PB.3989.1"; gene_name "Pma_10008387.g"; xloc "XLOC_003776"; cmp_ref "Pma_10008387"; class_code "j";
PIN_chr2	PacBio	exon	29349931	29349972	.	+	.	gene_id "PB.3989"; transcript_id "PB.3989.1";
PIN_chr2	PacBio	exon	29350936	29350998	.	+	.	gene_id "PB.3989"; transcript_id "PB.3989.1";
PIN_chr2	PacBio	exon	29351239	29351406	.	+	.	gene_id "PB.3989"; transcript_id "PB.3989.1";
PIN_chr2	PacBio	exon	29351941	29352027	.	+	.	gene_id "PB.3989"; transcript_id "PB.3989.1";
PIN_chr2	PacBio	exon	29354471	29354606	.	+	.	gene_id "PB.3989"; transcript_id "PB.3989.1";
PIN_chr2	PacBio	transcript	29351237	29354606	.	+	.	gene_id "PB.3989"; transcript_id "PB.3989.2"; gene_name "Pma_10008387.g"; xloc "XLOC_003776"; cmp_ref "Pma_10008387"; class_code "j";
PIN_chr2	PacBio	exon	29351237	29351406	.	+	.	gene_id "PB.3989"; transcript_id "PB.3989.2";
PIN_chr2	PacBio	exon	29351941	29352027	.	+	.	gene_id "PB.3989"; transcript_id "PB.3989.2";
PIN_chr2	PacBio	exon	29354471	29354606	.	+	.	gene_id "PB.3989"; transcript_id "PB.3989.2";
PIN_chr2	PacBio	transcript	29365520	29365873	.	+	.	gene_id "PB.3990"; transcript_id "PB.3990.1"; gene_name "Pma_10008387.g"; xloc "XLOC_003776"; cmp_ref "Pma_10008387"; class_code "j";
PIN_chr2	PacBio	exon	29365520	29365606	.	+	.	gene_id "PB.3990"; transcript_id "PB.3990.1";
PIN_chr2	PacBio	exon	29365727	29365873	.	+	.	gene_id "PB.3990"; transcript_id "PB.3990.1";
PIN_chr2	PacBio	transcript	30064787	30066772	.	+	.	gene_id "PB.3999"; transcript_id "PB.3999.1"; gene_name "Pma_10023585.g"; xloc "XLOC_003783"; cmp_ref "Pma_10023585"; class_code "o";
PIN_chr2	PacBio	exon	30064787	30065072	.	+	.	gene_id "PB.3999"; transcript_id "PB.3999.1";
PIN_chr2	PacBio	exon	30065172	30066772	.	+	.	gene_id "PB.3999"; transcript_id "PB.3999.1";
PIN_chr2	PacBio	transcript	31180505	31184116	.	+	.	gene_id "PB.4009"; transcript_id "PB.4009.11"; xloc "XLOC_003788"; class_code "u";
PIN_chr2	PacBio	exon	31180505	31183162	.	+	.	gene_id "PB.4009"; transcript_id "PB.4009.11";
PIN_chr2	PacBio	exon	31183418	31184116	.	+	.	gene_id "PB.4009"; transcript_id "PB.4009.11";
PIN_chr2	PacBio	transcript	36734908	36738573	.	-	.	gene_id "PB.4072"; transcript_id "PB.4072.7"; gene_name "Pma_10028669.g"; xloc "XLOC_004093"; cmp_ref "Pma_10028669"; class_code "j";
PIN_chr2	PacBio	exon	36734908	36735912	.	-	.	gene_id "PB.4072"; transcript_id "PB.4072.7";
PIN_chr2	PacBio	exon	36736199	36736284	.	-	.	gene_id "PB.4072"; transcript_id "PB.4072.7";
PIN_chr2	PacBio	exon	36737802	36737817	.	-	.	gene_id "PB.4072"; transcript_id "PB.4072.7";
PIN_chr2	PacBio	exon	36737840	36737850	.	-	.	gene_id "PB.4072"; transcript_id "PB.4072.7";
PIN_chr2	PacBio	exon	36738253	36738383	.	-	.	gene_id "PB.4072"; transcript_id "PB.4072.7";
PIN_chr2	PacBio	exon	36738534	36738573	.	-	.	gene_id "PB.4072"; transcript_id "PB.4072.7";
PIN_chr2	PacBio	transcript	46269284	46275045	.	+	.	gene_id "PB.4174"; transcript_id "PB.4174.1"; xloc "XLOC_003871"; class_code "u";
PIN_chr2	PacBio	exon	46269284	46269762	.	+	.	gene_id "PB.4174"; transcript_id "PB.4174.1";
PIN_chr2	PacBio	exon	46272006	46274474	.	+	.	gene_id "PB.4174"; transcript_id "PB.4174.1";
PIN_chr2	PacBio	exon	46274711	46275045	.	+	.	gene_id "PB.4174"; transcript_id "PB.4174.1";
PIN_chr2	PacBio	transcript	48960586	48964524	.	+	.	gene_id "PB.4192"; transcript_id "PB.4192.1"; xloc "XLOC_003880"; class_code "u";
PIN_chr2	PacBio	exon	48960586	48960612	.	+	.	gene_id "PB.4192"; transcript_id "PB.4192.1";
PIN_chr2	PacBio	exon	48961400	48964524	.	+	.	gene_id "PB.4192"; transcript_id "PB.4192.1";
PIN_chr2	PacBio	transcript	48960586	48964013	.	+	.	gene_id "PB.4192"; transcript_id "PB.4192.2"; xloc "XLOC_003880"; class_code "u";
PIN_chr2	PacBio	exon	48960586	48960612	.	+	.	gene_id "PB.4192"; transcript_id "PB.4192.2";
PIN_chr2	PacBio	exon	48961400	48964013	.	+	.	gene_id "PB.4192"; transcript_id "PB.4192.2";
PIN_chr2	PacBio	transcript	48960586	48965069	.	+	.	gene_id "PB.4192"; transcript_id "PB.4192.3"; xloc "XLOC_003880"; class_code "u";
PIN_chr2	PacBio	exon	48960586	48960612	.	+	.	gene_id "PB.4192"; transcript_id "PB.4192.3";
PIN_chr2	PacBio	exon	48961400	48965069	.	+	.	gene_id "PB.4192"; transcript_id "PB.4192.3";
PIN_chr2	PacBio	transcript	48960586	48964422	.	+	.	gene_id "PB.4192"; transcript_id "PB.4192.4"; xloc "XLOC_003880"; class_code "u";
PIN_chr2	PacBio	exon	48960586	48960805	.	+	.	gene_id "PB.4192"; transcript_id "PB.4192.4";
PIN_chr2	PacBio	exon	48961592	48964422	.	+	.	gene_id "PB.4192"; transcript_id "PB.4192.4";
PIN_chr2	PacBio	transcript	48971518	49016916	.	+	.	gene_id "PB.4193"; transcript_id "PB.4193.1"; xloc "XLOC_003881"; class_code "u";
PIN_chr2	PacBio	exon	48971518	48973922	.	+	.	gene_id "PB.4193"; transcript_id "PB.4193.1";
PIN_chr2	PacBio	exon	48973947	48975442	.	+	.	gene_id "PB.4193"; transcript_id "PB.4193.1";
PIN_chr2	PacBio	exon	48975459	48975564	.	+	.	gene_id "PB.4193"; transcript_id "PB.4193.1";
PIN_chr2	PacBio	exon	49015774	49016331	.	+	.	gene_id "PB.4193"; transcript_id "PB.4193.1";
PIN_chr2	PacBio	exon	49016396	49016916	.	+	.	gene_id "PB.4193"; transcript_id "PB.4193.1";
PIN_chr2	PacBio	transcript	48972689	49016667	.	+	.	gene_id "PB.4193"; transcript_id "PB.4193.2"; xloc "XLOC_003881"; class_code "u";
PIN_chr2	PacBio	exon	48972689	48974638	.	+	.	gene_id "PB.4193"; transcript_id "PB.4193.2";
PIN_chr2	PacBio	exon	49014844	49016284	.	+	.	gene_id "PB.4193"; transcript_id "PB.4193.2";
PIN_chr2	PacBio	exon	49016353	49016667	.	+	.	gene_id "PB.4193"; transcript_id "PB.4193.2";
PIN_chr2	PacBio	transcript	48973607	49016885	.	+	.	gene_id "PB.4193"; transcript_id "PB.4193.3"; xloc "XLOC_003881"; class_code "u";
PIN_chr2	PacBio	exon	48973607	48973922	.	+	.	gene_id "PB.4193"; transcript_id "PB.4193.3";
PIN_chr2	PacBio	exon	48973947	48974355	.	+	.	gene_id "PB.4193"; transcript_id "PB.4193.3";
PIN_chr2	PacBio	exon	48974360	48975442	.	+	.	gene_id "PB.4193"; transcript_id "PB.4193.3";
PIN_chr2	PacBio	exon	48975459	48975564	.	+	.	gene_id "PB.4193"; transcript_id "PB.4193.3";
PIN_chr2	PacBio	exon	49015774	49016331	.	+	.	gene_id "PB.4193"; transcript_id "PB.4193.3";
PIN_chr2	PacBio	exon	49016396	49016885	.	+	.	gene_id "PB.4193"; transcript_id "PB.4193.3";
PIN_chr2	PacBio	transcript	48973947	49016916	.	+	.	gene_id "PB.4193"; transcript_id "PB.4193.4"; xloc "XLOC_003881"; class_code "u";
PIN_chr2	PacBio	exon	48973947	48974878	.	+	.	gene_id "PB.4193"; transcript_id "PB.4193.4";
PIN_chr2	PacBio	exon	49015136	49016331	.	+	.	gene_id "PB.4193"; transcript_id "PB.4193.4";
PIN_chr2	PacBio	exon	49016396	49016916	.	+	.	gene_id "PB.4193"; transcript_id "PB.4193.4";
PIN_chr2	PacBio	transcript	48974967	49016916	.	+	.	gene_id "PB.4193"; transcript_id "PB.4193.5"; xloc "XLOC_003881"; class_code "u";
PIN_chr2	PacBio	exon	48974967	48975600	.	+	.	gene_id "PB.4193"; transcript_id "PB.4193.5";
PIN_chr2	PacBio	exon	49015814	49016331	.	+	.	gene_id "PB.4193"; transcript_id "PB.4193.5";
PIN_chr2	PacBio	exon	49016396	49016916	.	+	.	gene_id "PB.4193"; transcript_id "PB.4193.5";
PIN_chr2	PacBio	transcript	49012729	49016915	.	+	.	gene_id "PB.4193"; transcript_id "PB.4193.6"; xloc "XLOC_003881"; class_code "u";
PIN_chr2	PacBio	exon	49012729	49014158	.	+	.	gene_id "PB.4193"; transcript_id "PB.4193.6";
PIN_chr2	PacBio	exon	49014294	49016268	.	+	.	gene_id "PB.4193"; transcript_id "PB.4193.6";
PIN_chr2	PacBio	exon	49016338	49016915	.	+	.	gene_id "PB.4193"; transcript_id "PB.4193.6";
PIN_chr2	PacBio	transcript	49013415	49016667	.	+	.	gene_id "PB.4193"; transcript_id "PB.4193.8"; xloc "XLOC_003881"; class_code "u";
PIN_chr2	PacBio	exon	49013415	49014111	.	+	.	gene_id "PB.4193"; transcript_id "PB.4193.8";
PIN_chr2	PacBio	exon	49014250	49016268	.	+	.	gene_id "PB.4193"; transcript_id "PB.4193.8";
PIN_chr2	PacBio	exon	49016338	49016667	.	+	.	gene_id "PB.4193"; transcript_id "PB.4193.8";
PIN_chr2	PacBio	transcript	49014384	49016916	.	+	.	gene_id "PB.4193"; transcript_id "PB.4193.9"; xloc "XLOC_003881"; class_code "u";
PIN_chr2	PacBio	exon	49014384	49015111	.	+	.	gene_id "PB.4193"; transcript_id "PB.4193.9";
PIN_chr2	PacBio	exon	49015136	49016331	.	+	.	gene_id "PB.4193"; transcript_id "PB.4193.9";
PIN_chr2	PacBio	exon	49016396	49016916	.	+	.	gene_id "PB.4193"; transcript_id "PB.4193.9";
PIN_chr2	PacBio	transcript	49015089	49016915	.	+	.	gene_id "PB.4193"; transcript_id "PB.4193.10"; xloc "XLOC_003881"; class_code "u";
PIN_chr2	PacBio	exon	49015089	49016331	.	+	.	gene_id "PB.4193"; transcript_id "PB.4193.10";
PIN_chr2	PacBio	exon	49016396	49016915	.	+	.	gene_id "PB.4193"; transcript_id "PB.4193.10";
PIN_chr2	PacBio	transcript	49015511	49016663	.	+	.	gene_id "PB.4193"; transcript_id "PB.4193.11"; xloc "XLOC_003881"; class_code "u";
PIN_chr2	PacBio	exon	49015511	49016331	.	+	.	gene_id "PB.4193"; transcript_id "PB.4193.11";
PIN_chr2	PacBio	exon	49016396	49016663	.	+	.	gene_id "PB.4193"; transcript_id "PB.4193.11";
PIN_chr2	PacBio	transcript	50223355	50223706	.	+	.	gene_id "PB.4216"; transcript_id "PB.4216.1"; xloc "XLOC_003893"; class_code "u";
PIN_chr2	PacBio	exon	50223355	50223469	.	+	.	gene_id "PB.4216"; transcript_id "PB.4216.1";
PIN_chr2	PacBio	exon	50223637	50223706	.	+	.	gene_id "PB.4216"; transcript_id "PB.4216.1";
PIN_chr2	PacBio	transcript	51858386	51858782	.	-	.	gene_id "PB.4237"; transcript_id "PB.4237.1"; xloc "XLOC_004166"; class_code "u";
PIN_chr2	PacBio	exon	51858386	51858782	.	-	.	gene_id "PB.4237"; transcript_id "PB.4237.1";
PIN_chr2	PacBio	transcript	52036042	52042713	.	-	.	gene_id "PB.4239"; transcript_id "PB.4239.1"; xloc "XLOC_004168"; class_code "u";
PIN_chr2	PacBio	exon	52036042	52037614	.	-	.	gene_id "PB.4239"; transcript_id "PB.4239.1";
PIN_chr2	PacBio	exon	52039693	52040534	.	-	.	gene_id "PB.4239"; transcript_id "PB.4239.1";
PIN_chr2	PacBio	exon	52040545	52041367	.	-	.	gene_id "PB.4239"; transcript_id "PB.4239.1";
PIN_chr2	PacBio	exon	52042698	52042713	.	-	.	gene_id "PB.4239"; transcript_id "PB.4239.1";
PIN_chr2	PacBio	transcript	56153876	56156111	.	-	.	gene_id "PB.4260"; transcript_id "PB.4260.1"; xloc "XLOC_004179"; class_code "u";
PIN_chr2	PacBio	exon	56153876	56154261	.	-	.	gene_id "PB.4260"; transcript_id "PB.4260.1";
PIN_chr2	PacBio	exon	56154374	56154581	.	-	.	gene_id "PB.4260"; transcript_id "PB.4260.1";
PIN_chr2	PacBio	exon	56155078	56155167	.	-	.	gene_id "PB.4260"; transcript_id "PB.4260.1";
PIN_chr2	PacBio	exon	56155470	56155583	.	-	.	gene_id "PB.4260"; transcript_id "PB.4260.1";
PIN_chr2	PacBio	exon	56156068	56156111	.	-	.	gene_id "PB.4260"; transcript_id "PB.4260.1";
PIN_chr2	PacBio	transcript	56172954	56173545	.	-	.	gene_id "PB.4261"; transcript_id "PB.4261.1"; gene_name "Pma_10012659.g"; xloc "XLOC_004180"; cmp_ref "Pma_10012659"; class_code "e";
PIN_chr2	PacBio	exon	56172954	56173545	.	-	.	gene_id "PB.4261"; transcript_id "PB.4261.1";
PIN_chr2	PacBio	transcript	58533255	58534132	.	-	.	gene_id "PB.4287"; transcript_id "PB.4287.1"; gene_name "Pma_10020995.g"; xloc "XLOC_004196"; cmp_ref "Pma_10020995"; class_code "j";
PIN_chr2	PacBio	exon	58533255	58533397	.	-	.	gene_id "PB.4287"; transcript_id "PB.4287.1";
PIN_chr2	PacBio	exon	58533439	58533824	.	-	.	gene_id "PB.4287"; transcript_id "PB.4287.1";
PIN_chr2	PacBio	exon	58534080	58534132	.	-	.	gene_id "PB.4287"; transcript_id "PB.4287.1";
PIN_chr2	PacBio	transcript	59284196	59287844	.	-	.	gene_id "PB.4293"; transcript_id "PB.4293.2"; xloc "XLOC_004197"; class_code "u";
PIN_chr2	PacBio	exon	59284196	59284488	.	-	.	gene_id "PB.4293"; transcript_id "PB.4293.2";
PIN_chr2	PacBio	exon	59286842	59286964	.	-	.	gene_id "PB.4293"; transcript_id "PB.4293.2";
PIN_chr2	PacBio	exon	59287709	59287844	.	-	.	gene_id "PB.4293"; transcript_id "PB.4293.2";
PIN_chr3	PacBio	transcript	183780	185526	.	-	.	gene_id "PB.4306"; transcript_id "PB.4306.1"; xloc "XLOC_004683"; class_code "u";
PIN_chr3	PacBio	exon	183780	183855	.	-	.	gene_id "PB.4306"; transcript_id "PB.4306.1";
PIN_chr3	PacBio	exon	184468	184608	.	-	.	gene_id "PB.4306"; transcript_id "PB.4306.1";
PIN_chr3	PacBio	exon	185079	185198	.	-	.	gene_id "PB.4306"; transcript_id "PB.4306.1";
PIN_chr3	PacBio	exon	185434	185526	.	-	.	gene_id "PB.4306"; transcript_id "PB.4306.1";
PIN_chr3	PacBio	transcript	1184731	1187821	.	+	.	gene_id "PB.4314"; transcript_id "PB.4314.1"; xloc "XLOC_004209"; class_code "u";
PIN_chr3	PacBio	exon	1184731	1185134	.	+	.	gene_id "PB.4314"; transcript_id "PB.4314.1";
PIN_chr3	PacBio	exon	1185285	1186617	.	+	.	gene_id "PB.4314"; transcript_id "PB.4314.1";
PIN_chr3	PacBio	exon	1186730	1186831	.	+	.	gene_id "PB.4314"; transcript_id "PB.4314.1";
PIN_chr3	PacBio	exon	1186920	1187821	.	+	.	gene_id "PB.4314"; transcript_id "PB.4314.1";
PIN_chr3	PacBio	transcript	4059819	4065028	.	+	.	gene_id "PB.4342"; transcript_id "PB.4342.1"; xloc "XLOC_004220"; class_code "u";
PIN_chr3	PacBio	exon	4059819	4060020	.	+	.	gene_id "PB.4342"; transcript_id "PB.4342.1";
PIN_chr3	PacBio	exon	4061524	4061664	.	+	.	gene_id "PB.4342"; transcript_id "PB.4342.1";
PIN_chr3	PacBio	exon	4062794	4065028	.	+	.	gene_id "PB.4342"; transcript_id "PB.4342.1";
PIN_chr3	PacBio	transcript	4059826	4064616	.	+	.	gene_id "PB.4342"; transcript_id "PB.4342.2"; xloc "XLOC_004220"; class_code "u";
PIN_chr3	PacBio	exon	4059826	4060020	.	+	.	gene_id "PB.4342"; transcript_id "PB.4342.2";
PIN_chr3	PacBio	exon	4061524	4061664	.	+	.	gene_id "PB.4342"; transcript_id "PB.4342.2";
PIN_chr3	PacBio	exon	4062794	4064616	.	+	.	gene_id "PB.4342"; transcript_id "PB.4342.2";
PIN_chr3	PacBio	transcript	4578915	4590394	.	+	.	gene_id "PB.4355"; transcript_id "PB.4355.2"; gene_name "Pma_10032230.g"; xloc "XLOC_004228"; cmp_ref "Pma_10032230"; class_code "j";
PIN_chr3	PacBio	exon	4578915	4578966	.	+	.	gene_id "PB.4355"; transcript_id "PB.4355.2";
PIN_chr3	PacBio	exon	4586193	4586273	.	+	.	gene_id "PB.4355"; transcript_id "PB.4355.2";
PIN_chr3	PacBio	exon	4590343	4590394	.	+	.	gene_id "PB.4355"; transcript_id "PB.4355.2";
PIN_chr3	PacBio	transcript	4797529	4816715	.	-	.	gene_id "PB.4358"; transcript_id "PB.4358.1"; gene_name "Pma_10032237.g"; xloc "XLOC_004710"; cmp_ref "Pma_10032237"; class_code "o";
PIN_chr3	PacBio	exon	4797529	4797663	.	-	.	gene_id "PB.4358"; transcript_id "PB.4358.1";
PIN_chr3	PacBio	exon	4801364	4804631	.	-	.	gene_id "PB.4358"; transcript_id "PB.4358.1";
PIN_chr3	PacBio	exon	4816636	4816715	.	-	.	gene_id "PB.4358"; transcript_id "PB.4358.1";
PIN_chr3	PacBio	transcript	4815435	4816715	.	-	.	gene_id "PB.4358"; transcript_id "PB.4358.2"; gene_name "Pma_10032237.g"; xloc "XLOC_004710"; cmp_ref "Pma_10032237"; class_code "o";
PIN_chr3	PacBio	exon	4815435	4816136	.	-	.	gene_id "PB.4358"; transcript_id "PB.4358.2";
PIN_chr3	PacBio	exon	4816245	4816715	.	-	.	gene_id "PB.4358"; transcript_id "PB.4358.2";
PIN_chr3	PacBio	transcript	5053779	5055675	.	+	.	gene_id "PB.4360"; transcript_id "PB.4360.3"; xloc "XLOC_004230"; class_code "u";
PIN_chr3	PacBio	exon	5053779	5055028	.	+	.	gene_id "PB.4360"; transcript_id "PB.4360.3";
PIN_chr3	PacBio	exon	5055096	5055495	.	+	.	gene_id "PB.4360"; transcript_id "PB.4360.3";
PIN_chr3	PacBio	exon	5055508	5055675	.	+	.	gene_id "PB.4360"; transcript_id "PB.4360.3";
PIN_chr3	PacBio	transcript	8007077	8011507	.	+	.	gene_id "PB.4392"; transcript_id "PB.4392.5"; gene_name "Pma_10011008.g"; xloc "XLOC_004242"; cmp_ref "Pma_10011008"; class_code "o";
PIN_chr3	PacBio	exon	8007077	8007126	.	+	.	gene_id "PB.4392"; transcript_id "PB.4392.5";
PIN_chr3	PacBio	exon	8008147	8008265	.	+	.	gene_id "PB.4392"; transcript_id "PB.4392.5";
PIN_chr3	PacBio	exon	8010105	8011507	.	+	.	gene_id "PB.4392"; transcript_id "PB.4392.5";
PIN_chr3	PacBio	transcript	11286317	11287323	.	+	.	gene_id "PB.4435"; transcript_id "PB.4435.1"; xloc "XLOC_004267"; class_code "u";
PIN_chr3	PacBio	exon	11286317	11287323	.	+	.	gene_id "PB.4435"; transcript_id "PB.4435.1";
PIN_chr3	PacBio	transcript	15100043	15101448	.	+	.	gene_id "PB.4484"; transcript_id "PB.4484.1"; xloc "XLOC_004293"; class_code "u";
PIN_chr3	PacBio	exon	15100043	15100401	.	+	.	gene_id "PB.4484"; transcript_id "PB.4484.1";
PIN_chr3	PacBio	exon	15100453	15101448	.	+	.	gene_id "PB.4484"; transcript_id "PB.4484.1";
PIN_chr3	PacBio	transcript	19516736	19518455	.	-	.	gene_id "PB.4529"; transcript_id "PB.4529.3"; xloc "XLOC_004797"; class_code "u";
PIN_chr3	PacBio	exon	19516736	19517228	.	-	.	gene_id "PB.4529"; transcript_id "PB.4529.3";
PIN_chr3	PacBio	exon	19517281	19518455	.	-	.	gene_id "PB.4529"; transcript_id "PB.4529.3";
PIN_chr3	PacBio	transcript	20437091	20440116	.	+	.	gene_id "PB.4539"; transcript_id "PB.4539.1"; gene_name "Pma_10018642.g"; xloc "XLOC_004314"; cmp_ref "Pma_10018642"; class_code "o";
PIN_chr3	PacBio	exon	20437091	20440116	.	+	.	gene_id "PB.4539"; transcript_id "PB.4539.1";
PIN_chr3	PacBio	transcript	21845519	21848664	.	+	.	gene_id "PB.4556"; transcript_id "PB.4556.1"; gene_name "Pma_10026554.g"; xloc "XLOC_004322"; cmp_ref "Pma_10026554"; class_code "i";
PIN_chr3	PacBio	exon	21845519	21847133	.	+	.	gene_id "PB.4556"; transcript_id "PB.4556.1";
PIN_chr3	PacBio	exon	21847373	21848664	.	+	.	gene_id "PB.4556"; transcript_id "PB.4556.1";
PIN_chr3	PacBio	transcript	23071503	23071908	.	-	.	gene_id "PB.4573"; transcript_id "PB.4573.1"; xloc "XLOC_004819"; class_code "u";
PIN_chr3	PacBio	exon	23071503	23071908	.	-	.	gene_id "PB.4573"; transcript_id "PB.4573.1";
PIN_chr3	PacBio	transcript	23636083	23638343	.	-	.	gene_id "PB.4580"; transcript_id "PB.4580.1"; gene_name "Pma_10025580.g"; xloc "XLOC_004823"; cmp_ref "Pma_10025580"; class_code "p";
PIN_chr3	PacBio	exon	23636083	23638343	.	-	.	gene_id "PB.4580"; transcript_id "PB.4580.1";
PIN_chr3	PacBio	transcript	24915189	24920516	.	+	.	gene_id "PB.4592"; transcript_id "PB.4592.2"; gene_name "Pma_10003128.g"; xloc "XLOC_004339"; cmp_ref "Pma_10003128"; class_code "x";
PIN_chr3	PacBio	exon	24915189	24915663	.	+	.	gene_id "PB.4592"; transcript_id "PB.4592.2";
PIN_chr3	PacBio	exon	24916216	24916910	.	+	.	gene_id "PB.4592"; transcript_id "PB.4592.2";
PIN_chr3	PacBio	exon	24918414	24920516	.	+	.	gene_id "PB.4592"; transcript_id "PB.4592.2";
PIN_chr3	PacBio	transcript	24915201	24920516	.	+	.	gene_id "PB.4592"; transcript_id "PB.4592.4"; gene_name "Pma_10003128.g"; xloc "XLOC_004339"; cmp_ref "Pma_10003128"; class_code "x";
PIN_chr3	PacBio	exon	24915201	24916517	.	+	.	gene_id "PB.4592"; transcript_id "PB.4592.4";
PIN_chr3	PacBio	exon	24916527	24916910	.	+	.	gene_id "PB.4592"; transcript_id "PB.4592.4";
PIN_chr3	PacBio	exon	24918414	24920516	.	+	.	gene_id "PB.4592"; transcript_id "PB.4592.4";
PIN_chr3	PacBio	transcript	24915201	24920514	.	+	.	gene_id "PB.4592"; transcript_id "PB.4592.5"; gene_name "Pma_10003128.g"; xloc "XLOC_004339"; cmp_ref "Pma_10003128"; class_code "x";
PIN_chr3	PacBio	exon	24915201	24916910	.	+	.	gene_id "PB.4592"; transcript_id "PB.4592.5";
PIN_chr3	PacBio	exon	24918414	24920514	.	+	.	gene_id "PB.4592"; transcript_id "PB.4592.5";
PIN_chr3	PacBio	transcript	28989483	28995028	.	-	.	gene_id "PB.4635"; transcript_id "PB.4635.1"; gene_name "Pma_10010790.g"; xloc "XLOC_004845"; cmp_ref "Pma_10010790"; class_code "o";
PIN_chr3	PacBio	exon	28989483	28990848	.	-	.	gene_id "PB.4635"; transcript_id "PB.4635.1";
PIN_chr3	PacBio	exon	28991861	28991933	.	-	.	gene_id "PB.4635"; transcript_id "PB.4635.1";
PIN_chr3	PacBio	exon	28994957	28995028	.	-	.	gene_id "PB.4635"; transcript_id "PB.4635.1";
PIN_chr3	PacBio	transcript	29448036	29450731	.	-	.	gene_id "PB.4640"; transcript_id "PB.4640.1"; xloc "XLOC_004848"; class_code "u";
PIN_chr3	PacBio	exon	29448036	29449373	.	-	.	gene_id "PB.4640"; transcript_id "PB.4640.1";
PIN_chr3	PacBio	exon	29449444	29449514	.	-	.	gene_id "PB.4640"; transcript_id "PB.4640.1";
PIN_chr3	PacBio	exon	29450579	29450731	.	-	.	gene_id "PB.4640"; transcript_id "PB.4640.1";
PIN_chr3	PacBio	transcript	29448355	29450714	.	-	.	gene_id "PB.4640"; transcript_id "PB.4640.3"; xloc "XLOC_004848"; class_code "u";
PIN_chr3	PacBio	exon	29448355	29449364	.	-	.	gene_id "PB.4640"; transcript_id "PB.4640.3";
PIN_chr3	PacBio	exon	29449434	29449514	.	-	.	gene_id "PB.4640"; transcript_id "PB.4640.3";
PIN_chr3	PacBio	exon	29450579	29450714	.	-	.	gene_id "PB.4640"; transcript_id "PB.4640.3";
PIN_chr3	PacBio	transcript	29448355	29450714	.	-	.	gene_id "PB.4640"; transcript_id "PB.4640.4"; xloc "XLOC_004848"; class_code "u";
PIN_chr3	PacBio	exon	29448355	29449394	.	-	.	gene_id "PB.4640"; transcript_id "PB.4640.4";
PIN_chr3	PacBio	exon	29449464	29449514	.	-	.	gene_id "PB.4640"; transcript_id "PB.4640.4";
PIN_chr3	PacBio	exon	29450579	29450714	.	-	.	gene_id "PB.4640"; transcript_id "PB.4640.4";
PIN_chr3	PacBio	transcript	31534251	31534454	.	-	.	gene_id "PB.4659"; transcript_id "PB.4659.1"; gene_name "Pma_10006490.g"; xloc "XLOC_004859"; cmp_ref "Pma_10006490"; class_code "o";
PIN_chr3	PacBio	exon	31534251	31534454	.	-	.	gene_id "PB.4659"; transcript_id "PB.4659.1";
PIN_chr3	PacBio	transcript	34929692	34931919	.	+	.	gene_id "PB.4694"; transcript_id "PB.4694.1"; xloc "XLOC_004391"; class_code "u";
PIN_chr3	PacBio	exon	34929692	34931919	.	+	.	gene_id "PB.4694"; transcript_id "PB.4694.1";
PIN_chr3	PacBio	transcript	35721882	35724274	.	+	.	gene_id "PB.4711"; transcript_id "PB.4711.2"; gene_name "Pma_10003331.g"; xloc "XLOC_004401"; cmp_ref "Pma_10003331"; class_code "p";
PIN_chr3	PacBio	exon	35721882	35724274	.	+	.	gene_id "PB.4711"; transcript_id "PB.4711.2";
PIN_chr3	PacBio	transcript	39666575	39666770	.	-	.	gene_id "PB.4740"; transcript_id "PB.4740.1"; xloc "XLOC_004897"; class_code "u";
PIN_chr3	PacBio	exon	39666575	39666770	.	-	.	gene_id "PB.4740"; transcript_id "PB.4740.1";
PIN_chr3	PacBio	transcript	40058083	40765124	.	-	.	gene_id "PB.4752"; transcript_id "PB.4752.1"; gene_name "Pma_10025378.g"; xloc "XLOC_004901"; cmp_ref "Pma_10025378"; class_code "o";
PIN_chr3	PacBio	exon	40058083	40061247	.	-	.	gene_id "PB.4752"; transcript_id "PB.4752.1";
PIN_chr3	PacBio	exon	40764922	40765124	.	-	.	gene_id "PB.4752"; transcript_id "PB.4752.1";
PIN_chr3	PacBio	transcript	41829445	41848183	.	-	.	gene_id "PB.4760"; transcript_id "PB.4760.1"; gene_name "Pma_10012382.g"; xloc "XLOC_004907"; cmp_ref "Pma_10012382"; class_code "j";
PIN_chr3	PacBio	exon	41829445	41830401	.	-	.	gene_id "PB.4760"; transcript_id "PB.4760.1";
PIN_chr3	PacBio	exon	41836591	41836654	.	-	.	gene_id "PB.4760"; transcript_id "PB.4760.1";
PIN_chr3	PacBio	exon	41841565	41841687	.	-	.	gene_id "PB.4760"; transcript_id "PB.4760.1";
PIN_chr3	PacBio	exon	41848069	41848183	.	-	.	gene_id "PB.4760"; transcript_id "PB.4760.1";
PIN_chr3	PacBio	transcript	42807811	42808819	.	+	.	gene_id "PB.4776"; transcript_id "PB.4776.1"; xloc "XLOC_004433"; class_code "u";
PIN_chr3	PacBio	exon	42807811	42808034	.	+	.	gene_id "PB.4776"; transcript_id "PB.4776.1";
PIN_chr3	PacBio	exon	42808221	42808819	.	+	.	gene_id "PB.4776"; transcript_id "PB.4776.1";
PIN_chr3	PacBio	transcript	42917564	42919781	.	-	.	gene_id "PB.4778"; transcript_id "PB.4778.1"; xloc "XLOC_004915"; class_code "u";
PIN_chr3	PacBio	exon	42917564	42917989	.	-	.	gene_id "PB.4778"; transcript_id "PB.4778.1";
PIN_chr3	PacBio	exon	42919378	42919781	.	-	.	gene_id "PB.4778"; transcript_id "PB.4778.1";
PIN_chr3	PacBio	transcript	43407429	43407801	.	+	.	gene_id "PB.4791"; transcript_id "PB.4791.6"; xloc "XLOC_004439"; class_code "u";
PIN_chr3	PacBio	exon	43407429	43407801	.	+	.	gene_id "PB.4791"; transcript_id "PB.4791.6";
PIN_chr3	PacBio	transcript	44904975	44909179	.	-	.	gene_id "PB.4806"; transcript_id "PB.4806.1"; xloc "XLOC_004934"; class_code "u";
PIN_chr3	PacBio	exon	44904975	44905425	.	-	.	gene_id "PB.4806"; transcript_id "PB.4806.1";
PIN_chr3	PacBio	exon	44905503	44905721	.	-	.	gene_id "PB.4806"; transcript_id "PB.4806.1";
PIN_chr3	PacBio	exon	44905825	44907116	.	-	.	gene_id "PB.4806"; transcript_id "PB.4806.1";
PIN_chr3	PacBio	exon	44907199	44909179	.	-	.	gene_id "PB.4806"; transcript_id "PB.4806.1";
PIN_chr3	PacBio	transcript	45323564	45323874	.	-	.	gene_id "PB.4813"; transcript_id "PB.4813.1"; xloc "XLOC_004936"; class_code "u";
PIN_chr3	PacBio	exon	45323564	45323874	.	-	.	gene_id "PB.4813"; transcript_id "PB.4813.1";
PIN_chr3	PacBio	transcript	45436296	45439113	.	+	.	gene_id "PB.4815"; transcript_id "PB.4815.1"; xloc "XLOC_004449"; class_code "u";
PIN_chr3	PacBio	exon	45436296	45436372	.	+	.	gene_id "PB.4815"; transcript_id "PB.4815.1";
PIN_chr3	PacBio	exon	45437374	45437527	.	+	.	gene_id "PB.4815"; transcript_id "PB.4815.1";
PIN_chr3	PacBio	exon	45438918	45439113	.	+	.	gene_id "PB.4815"; transcript_id "PB.4815.1";
PIN_chr3	PacBio	transcript	45436326	45439119	.	+	.	gene_id "PB.4815"; transcript_id "PB.4815.2"; xloc "XLOC_004449"; class_code "u";
PIN_chr3	PacBio	exon	45436326	45436359	.	+	.	gene_id "PB.4815"; transcript_id "PB.4815.2";
PIN_chr3	PacBio	exon	45437374	45437529	.	+	.	gene_id "PB.4815"; transcript_id "PB.4815.2";
PIN_chr3	PacBio	exon	45438915	45439119	.	+	.	gene_id "PB.4815"; transcript_id "PB.4815.2";
PIN_chr3	PacBio	transcript	46400890	46401445	.	-	.	gene_id "PB.4826"; transcript_id "PB.4826.1"; xloc "XLOC_004942"; class_code "u";
PIN_chr3	PacBio	exon	46400890	46401445	.	-	.	gene_id "PB.4826"; transcript_id "PB.4826.1";
PIN_chr3	PacBio	transcript	47367836	47369835	.	-	.	gene_id "PB.4833"; transcript_id "PB.4833.1"; xloc "XLOC_004944"; class_code "u";
PIN_chr3	PacBio	exon	47367836	47369835	.	-	.	gene_id "PB.4833"; transcript_id "PB.4833.1";
PIN_chr3	PacBio	transcript	47376707	47377895	.	+	.	gene_id "PB.4834"; transcript_id "PB.4834.1"; xloc "XLOC_004460"; class_code "u";
PIN_chr3	PacBio	exon	47376707	47377895	.	+	.	gene_id "PB.4834"; transcript_id "PB.4834.1";
PIN_chr3	PacBio	transcript	48057559	48062775	.	-	.	gene_id "PB.4846"; transcript_id "PB.4846.5"; xloc "XLOC_004950"; class_code "u";
PIN_chr3	PacBio	exon	48057559	48062103	.	-	.	gene_id "PB.4846"; transcript_id "PB.4846.5";
PIN_chr3	PacBio	exon	48062570	48062775	.	-	.	gene_id "PB.4846"; transcript_id "PB.4846.5";
PIN_chr3	PacBio	transcript	50175531	50181312	.	+	.	gene_id "PB.4858"; transcript_id "PB.4858.4"; gene_name "Pma_10008715.g"; xloc "XLOC_004471"; cmp_ref "Pma_10008715"; class_code "j";
PIN_chr3	PacBio	exon	50175531	50175592	.	+	.	gene_id "PB.4858"; transcript_id "PB.4858.4";
PIN_chr3	PacBio	exon	50178517	50179190	.	+	.	gene_id "PB.4858"; transcript_id "PB.4858.4";
PIN_chr3	PacBio	exon	50179276	50181312	.	+	.	gene_id "PB.4858"; transcript_id "PB.4858.4";
PIN_chr3	PacBio	transcript	58939305	58953408	.	+	.	gene_id "PB.4943"; transcript_id "PB.4943.2"; xloc "XLOC_004507"; class_code "u";
PIN_chr3	PacBio	exon	58939305	58939510	.	+	.	gene_id "PB.4943"; transcript_id "PB.4943.2";
PIN_chr3	PacBio	exon	58942264	58942313	.	+	.	gene_id "PB.4943"; transcript_id "PB.4943.2";
PIN_chr3	PacBio	exon	58944253	58944361	.	+	.	gene_id "PB.4943"; transcript_id "PB.4943.2";
PIN_chr3	PacBio	exon	58945197	58945305	.	+	.	gene_id "PB.4943"; transcript_id "PB.4943.2";
PIN_chr3	PacBio	exon	58953383	58953408	.	+	.	gene_id "PB.4943"; transcript_id "PB.4943.2";
PIN_chr3	PacBio	transcript	65599780	65601284	.	+	.	gene_id "PB.5002"; transcript_id "PB.5002.11"; xloc "XLOC_004538"; class_code "u";
PIN_chr3	PacBio	exon	65599780	65601284	.	+	.	gene_id "PB.5002"; transcript_id "PB.5002.11";
PIN_chr3	PacBio	transcript	65868429	65869859	.	+	.	gene_id "PB.5007"; transcript_id "PB.5007.1"; xloc "XLOC_004540"; class_code "u";
PIN_chr3	PacBio	exon	65868429	65869859	.	+	.	gene_id "PB.5007"; transcript_id "PB.5007.1";
PIN_chr3	PacBio	transcript	65877328	65884655	.	-	.	gene_id "PB.5008"; transcript_id "PB.5008.1"; xloc "XLOC_005034"; class_code "u";
PIN_chr3	PacBio	exon	65877328	65877541	.	-	.	gene_id "PB.5008"; transcript_id "PB.5008.1";
PIN_chr3	PacBio	exon	65877749	65878010	.	-	.	gene_id "PB.5008"; transcript_id "PB.5008.1";
PIN_chr3	PacBio	exon	65884592	65884655	.	-	.	gene_id "PB.5008"; transcript_id "PB.5008.1";
PIN_chr3	PacBio	transcript	68209114	68212116	.	+	.	gene_id "PB.5026"; transcript_id "PB.5026.5"; xloc "XLOC_004549"; class_code "u";
PIN_chr3	PacBio	exon	68209114	68210358	.	+	.	gene_id "PB.5026"; transcript_id "PB.5026.5";
PIN_chr3	PacBio	exon	68210781	68211567	.	+	.	gene_id "PB.5026"; transcript_id "PB.5026.5";
PIN_chr3	PacBio	exon	68211584	68211794	.	+	.	gene_id "PB.5026"; transcript_id "PB.5026.5";
PIN_chr3	PacBio	exon	68211908	68212116	.	+	.	gene_id "PB.5026"; transcript_id "PB.5026.5";
PIN_chr3	PacBio	transcript	70383319	70386407	.	+	.	gene_id "PB.5039"; transcript_id "PB.5039.1"; xloc "XLOC_004557"; class_code "u";
PIN_chr3	PacBio	exon	70383319	70385132	.	+	.	gene_id "PB.5039"; transcript_id "PB.5039.1";
PIN_chr3	PacBio	exon	70385189	70386407	.	+	.	gene_id "PB.5039"; transcript_id "PB.5039.1";
PIN_chr3	PacBio	transcript	71736694	71745041	.	+	.	gene_id "PB.5052"; transcript_id "PB.5052.6"; gene_name "Pma_10025334.g"; xloc "XLOC_004564"; cmp_ref "Pma_10025334"; class_code "j";
PIN_chr3	PacBio	exon	71736694	71736856	.	+	.	gene_id "PB.5052"; transcript_id "PB.5052.6";
PIN_chr3	PacBio	exon	71740703	71740768	.	+	.	gene_id "PB.5052"; transcript_id "PB.5052.6";
PIN_chr3	PacBio	exon	71741131	71741202	.	+	.	gene_id "PB.5052"; transcript_id "PB.5052.6";
PIN_chr3	PacBio	exon	71743276	71745041	.	+	.	gene_id "PB.5052"; transcript_id "PB.5052.6";
PIN_chr3	PacBio	transcript	72223622	72227882	.	-	.	gene_id "PB.5057"; transcript_id "PB.5057.1"; xloc "XLOC_005056"; class_code "u";
PIN_chr3	PacBio	exon	72223622	72223991	.	-	.	gene_id "PB.5057"; transcript_id "PB.5057.1";
PIN_chr3	PacBio	exon	72226471	72226608	.	-	.	gene_id "PB.5057"; transcript_id "PB.5057.1";
PIN_chr3	PacBio	exon	72227670	72227882	.	-	.	gene_id "PB.5057"; transcript_id "PB.5057.1";
PIN_chr3	PacBio	transcript	72811647	72814785	.	+	.	gene_id "PB.5059"; transcript_id "PB.5059.1"; xloc "XLOC_004568"; class_code "u";
PIN_chr3	PacBio	exon	72811647	72814785	.	+	.	gene_id "PB.5059"; transcript_id "PB.5059.1";
PIN_chr3	PacBio	transcript	77338372	77340669	.	+	.	gene_id "PB.5104"; transcript_id "PB.5104.2"; xloc "XLOC_004590"; class_code "u";
PIN_chr3	PacBio	exon	77338372	77338682	.	+	.	gene_id "PB.5104"; transcript_id "PB.5104.2";
PIN_chr3	PacBio	exon	77338744	77340669	.	+	.	gene_id "PB.5104"; transcript_id "PB.5104.2";
PIN_chr3	PacBio	transcript	83601511	83613293	.	+	.	gene_id "PB.5184"; transcript_id "PB.5184.1"; gene_name "Pma_10009547.g"; xloc "XLOC_004633"; cmp_ref "Pma_10009547"; class_code "j";
PIN_chr3	PacBio	exon	83601511	83601800	.	+	.	gene_id "PB.5184"; transcript_id "PB.5184.1";
PIN_chr3	PacBio	exon	83603745	83603924	.	+	.	gene_id "PB.5184"; transcript_id "PB.5184.1";
PIN_chr3	PacBio	exon	83604202	83604329	.	+	.	gene_id "PB.5184"; transcript_id "PB.5184.1";
PIN_chr3	PacBio	exon	83610940	83612012	.	+	.	gene_id "PB.5184"; transcript_id "PB.5184.1";
PIN_chr3	PacBio	exon	83612033	83613293	.	+	.	gene_id "PB.5184"; transcript_id "PB.5184.1";
PIN_chr4	PacBio	transcript	1998020	1999080	.	+	.	gene_id "PB.5275"; transcript_id "PB.5275.1"; xloc "XLOC_005151"; class_code "u";
PIN_chr4	PacBio	exon	1998020	1999080	.	+	.	gene_id "PB.5275"; transcript_id "PB.5275.1";
PIN_chr4	PacBio	transcript	2157239	2159850	.	+	.	gene_id "PB.5278"; transcript_id "PB.5278.2"; xloc "XLOC_005154"; class_code "u";
PIN_chr4	PacBio	exon	2157239	2158744	.	+	.	gene_id "PB.5278"; transcript_id "PB.5278.2";
PIN_chr4	PacBio	exon	2159420	2159850	.	+	.	gene_id "PB.5278"; transcript_id "PB.5278.2";
PIN_chr4	PacBio	transcript	2968196	2969587	.	+	.	gene_id "PB.5291"; transcript_id "PB.5291.1"; xloc "XLOC_005160"; class_code "u";
PIN_chr4	PacBio	exon	2968196	2969587	.	+	.	gene_id "PB.5291"; transcript_id "PB.5291.1";
PIN_chr4	PacBio	transcript	9214670	9219898	.	-	.	gene_id "PB.5345"; transcript_id "PB.5345.3"; xloc "XLOC_005470"; class_code "u";
PIN_chr4	PacBio	exon	9214670	9216643	.	-	.	gene_id "PB.5345"; transcript_id "PB.5345.3";
PIN_chr4	PacBio	exon	9216786	9218115	.	-	.	gene_id "PB.5345"; transcript_id "PB.5345.3";
PIN_chr4	PacBio	exon	9219051	9219898	.	-	.	gene_id "PB.5345"; transcript_id "PB.5345.3";
PIN_chr4	PacBio	transcript	9214665	9217141	.	-	.	gene_id "PB.5345"; transcript_id "PB.5345.2"; xloc "XLOC_005470"; class_code "u";
PIN_chr4	PacBio	exon	9214665	9216532	.	-	.	gene_id "PB.5345"; transcript_id "PB.5345.2";
PIN_chr4	PacBio	exon	9216677	9217141	.	-	.	gene_id "PB.5345"; transcript_id "PB.5345.2";
PIN_chr4	PacBio	transcript	9232625	9236163	.	-	.	gene_id "PB.5345"; transcript_id "PB.5345.6"; xloc "XLOC_005470"; class_code "u";
PIN_chr4	PacBio	exon	9232625	9235433	.	-	.	gene_id "PB.5345"; transcript_id "PB.5345.6";
PIN_chr4	PacBio	exon	9235530	9236163	.	-	.	gene_id "PB.5345"; transcript_id "PB.5345.6";
PIN_chr4	PacBio	transcript	11584843	11593790	.	+	.	gene_id "PB.5379"; transcript_id "PB.5379.1"; gene_name "Pma_10005165.g"; xloc "XLOC_005208"; cmp_ref "Pma_10005165"; class_code "o";
PIN_chr4	PacBio	exon	11584843	11585057	.	+	.	gene_id "PB.5379"; transcript_id "PB.5379.1";
PIN_chr4	PacBio	exon	11592629	11593790	.	+	.	gene_id "PB.5379"; transcript_id "PB.5379.1";
PIN_chr4	PacBio	transcript	12289171	12292182	.	-	.	gene_id "PB.5385"; transcript_id "PB.5385.1"; xloc "XLOC_005491"; class_code "u";
PIN_chr4	PacBio	exon	12289171	12289557	.	-	.	gene_id "PB.5385"; transcript_id "PB.5385.1";
PIN_chr4	PacBio	exon	12292128	12292182	.	-	.	gene_id "PB.5385"; transcript_id "PB.5385.1";
PIN_chr4	PacBio	transcript	14221890	14226646	.	-	.	gene_id "PB.5407"; transcript_id "PB.5407.2"; xloc "XLOC_005502"; class_code "u";
PIN_chr4	PacBio	exon	14221890	14222463	.	-	.	gene_id "PB.5407"; transcript_id "PB.5407.2";
PIN_chr4	PacBio	exon	14223399	14224650	.	-	.	gene_id "PB.5407"; transcript_id "PB.5407.2";
PIN_chr4	PacBio	exon	14224727	14226646	.	-	.	gene_id "PB.5407"; transcript_id "PB.5407.2";
PIN_chr4	PacBio	transcript	14736196	14738891	.	-	.	gene_id "PB.5410"; transcript_id "PB.5410.1"; gene_name "Pma_10016841.g"; xloc "XLOC_005504"; cmp_ref "Pma_10016841"; class_code "i";
PIN_chr4	PacBio	exon	14736196	14738505	.	-	.	gene_id "PB.5410"; transcript_id "PB.5410.1";
PIN_chr4	PacBio	exon	14738528	14738891	.	-	.	gene_id "PB.5410"; transcript_id "PB.5410.1";
PIN_chr4	PacBio	transcript	15356069	15359038	.	-	.	gene_id "PB.5414"; transcript_id "PB.5414.6"; gene_name "Pma_10021898.g"; xloc "XLOC_005508"; cmp_ref "Pma_10021898"; class_code "o";
PIN_chr4	PacBio	exon	15356069	15356907	.	-	.	gene_id "PB.5414"; transcript_id "PB.5414.6";
PIN_chr4	PacBio	exon	15356960	15359038	.	-	.	gene_id "PB.5414"; transcript_id "PB.5414.6";
PIN_chr4	PacBio	transcript	15799393	15807670	.	+	.	gene_id "PB.5418"; transcript_id "PB.5418.1"; xloc "XLOC_005223"; class_code "u";
PIN_chr4	PacBio	exon	15799393	15799424	.	+	.	gene_id "PB.5418"; transcript_id "PB.5418.1";
PIN_chr4	PacBio	exon	15803932	15803987	.	+	.	gene_id "PB.5418"; transcript_id "PB.5418.1";
PIN_chr4	PacBio	exon	15807379	15807670	.	+	.	gene_id "PB.5418"; transcript_id "PB.5418.1";
PIN_chr4	PacBio	transcript	17093745	17095609	.	-	.	gene_id "PB.5435"; transcript_id "PB.5435.1"; xloc "XLOC_005517"; class_code "u";
PIN_chr4	PacBio	exon	17093745	17093978	.	-	.	gene_id "PB.5435"; transcript_id "PB.5435.1";
PIN_chr4	PacBio	exon	17095495	17095609	.	-	.	gene_id "PB.5435"; transcript_id "PB.5435.1";
PIN_chr4	PacBio	transcript	17472474	17481906	.	-	.	gene_id "PB.5438"; transcript_id "PB.5438.1"; xloc "XLOC_005520"; class_code "u";
PIN_chr4	PacBio	exon	17472474	17474395	.	-	.	gene_id "PB.5438"; transcript_id "PB.5438.1";
PIN_chr4	PacBio	exon	17481817	17481906	.	-	.	gene_id "PB.5438"; transcript_id "PB.5438.1";
PIN_chr4	PacBio	transcript	18225200	18226383	.	+	.	gene_id "PB.5444"; transcript_id "PB.5444.1"; xloc "XLOC_005238"; class_code "u";
PIN_chr4	PacBio	exon	18225200	18226383	.	+	.	gene_id "PB.5444"; transcript_id "PB.5444.1";
PIN_chr4	PacBio	transcript	20885287	20892296	.	+	.	gene_id "PB.5465"; transcript_id "PB.5465.2"; gene_name "Pma_10003657.g"; xloc "XLOC_005249"; cmp_ref "Pma_10003657"; class_code "j";
PIN_chr4	PacBio	exon	20885287	20885409	.	+	.	gene_id "PB.5465"; transcript_id "PB.5465.2";
PIN_chr4	PacBio	exon	20891695	20891714	.	+	.	gene_id "PB.5465"; transcript_id "PB.5465.2";
PIN_chr4	PacBio	exon	20892258	20892296	.	+	.	gene_id "PB.5465"; transcript_id "PB.5465.2";
PIN_chr4	PacBio	transcript	22186424	22188333	.	+	.	gene_id "PB.5473"; transcript_id "PB.5473.1"; xloc "XLOC_005255"; class_code "u";
PIN_chr4	PacBio	exon	22186424	22188333	.	+	.	gene_id "PB.5473"; transcript_id "PB.5473.1";
PIN_chr4	PacBio	transcript	23282986	23286866	.	+	.	gene_id "PB.5488"; transcript_id "PB.5488.1"; xloc "XLOC_005265"; class_code "u";
PIN_chr4	PacBio	exon	23282986	23284612	.	+	.	gene_id "PB.5488"; transcript_id "PB.5488.1";
PIN_chr4	PacBio	exon	23284688	23285049	.	+	.	gene_id "PB.5488"; transcript_id "PB.5488.1";
PIN_chr4	PacBio	exon	23285795	23286866	.	+	.	gene_id "PB.5488"; transcript_id "PB.5488.1";
PIN_chr4	PacBio	transcript	23283426	23286866	.	+	.	gene_id "PB.5488"; transcript_id "PB.5488.2"; xloc "XLOC_005265"; class_code "u";
PIN_chr4	PacBio	exon	23283426	23284612	.	+	.	gene_id "PB.5488"; transcript_id "PB.5488.2";
PIN_chr4	PacBio	exon	23284688	23284918	.	+	.	gene_id "PB.5488"; transcript_id "PB.5488.2";
PIN_chr4	PacBio	exon	23285681	23286866	.	+	.	gene_id "PB.5488"; transcript_id "PB.5488.2";
PIN_chr4	PacBio	transcript	25513609	25516639	.	-	.	gene_id "PB.5508"; transcript_id "PB.5508.1"; xloc "XLOC_005556"; class_code "u";
PIN_chr4	PacBio	exon	25513609	25514100	.	-	.	gene_id "PB.5508"; transcript_id "PB.5508.1";
PIN_chr4	PacBio	exon	25514427	25515454	.	-	.	gene_id "PB.5508"; transcript_id "PB.5508.1";
PIN_chr4	PacBio	exon	25515479	25516639	.	-	.	gene_id "PB.5508"; transcript_id "PB.5508.1";
PIN_chr4	PacBio	transcript	34341656	34344539	.	+	.	gene_id "PB.5601"; transcript_id "PB.5601.1"; gene_name "Pma_10024084.g"; xloc "XLOC_005315"; cmp_ref "Pma_10024084"; class_code "p";
PIN_chr4	PacBio	exon	34341656	34344539	.	+	.	gene_id "PB.5601"; transcript_id "PB.5601.1";
PIN_chr4	PacBio	transcript	36778254	36788513	.	+	.	gene_id "PB.5629"; transcript_id "PB.5629.1"; xloc "XLOC_005329"; class_code "u";
PIN_chr4	PacBio	exon	36778254	36778362	.	+	.	gene_id "PB.5629"; transcript_id "PB.5629.1";
PIN_chr4	PacBio	exon	36783567	36783597	.	+	.	gene_id "PB.5629"; transcript_id "PB.5629.1";
PIN_chr4	PacBio	exon	36787990	36788513	.	+	.	gene_id "PB.5629"; transcript_id "PB.5629.1";
PIN_chr4	PacBio	transcript	38197372	38206826	.	+	.	gene_id "PB.5648"; transcript_id "PB.5648.2"; gene_name "Pma_10028132.g"; xloc "XLOC_005338"; cmp_ref "Pma_10028132"; class_code "j";
PIN_chr4	PacBio	exon	38197372	38197403	.	+	.	gene_id "PB.5648"; transcript_id "PB.5648.2";
PIN_chr4	PacBio	exon	38199846	38199907	.	+	.	gene_id "PB.5648"; transcript_id "PB.5648.2";
PIN_chr4	PacBio	exon	38200672	38200754	.	+	.	gene_id "PB.5648"; transcript_id "PB.5648.2";
PIN_chr4	PacBio	exon	38203989	38204129	.	+	.	gene_id "PB.5648"; transcript_id "PB.5648.2";
PIN_chr4	PacBio	exon	38206503	38206826	.	+	.	gene_id "PB.5648"; transcript_id "PB.5648.2";
PIN_chr4	PacBio	transcript	38388782	38391714	.	-	.	gene_id "PB.5651"; transcript_id "PB.5651.1"; gene_name "Pma_10028142.g"; xloc "XLOC_005625"; cmp_ref "Pma_10028142"; class_code "p";
PIN_chr4	PacBio	exon	38388782	38391714	.	-	.	gene_id "PB.5651"; transcript_id "PB.5651.1";
PIN_chr4	PacBio	transcript	39815383	39821460	.	-	.	gene_id "PB.5669"; transcript_id "PB.5669.1"; xloc "XLOC_005633"; class_code "u";
PIN_chr4	PacBio	exon	39815383	39816438	.	-	.	gene_id "PB.5669"; transcript_id "PB.5669.1";
PIN_chr4	PacBio	exon	39818641	39818763	.	-	.	gene_id "PB.5669"; transcript_id "PB.5669.1";
PIN_chr4	PacBio	exon	39821304	39821460	.	-	.	gene_id "PB.5669"; transcript_id "PB.5669.1";
PIN_chr4	PacBio	transcript	43308563	43309786	.	-	.	gene_id "PB.5697"; transcript_id "PB.5697.1"; xloc "XLOC_005643"; class_code "u";
PIN_chr4	PacBio	exon	43308563	43308639	.	-	.	gene_id "PB.5697"; transcript_id "PB.5697.1";
PIN_chr4	PacBio	exon	43309243	43309488	.	-	.	gene_id "PB.5697"; transcript_id "PB.5697.1";
PIN_chr4	PacBio	exon	43309753	43309786	.	-	.	gene_id "PB.5697"; transcript_id "PB.5697.1";
PIN_chr4	PacBio	transcript	44235673	44244589	.	-	.	gene_id "PB.5717"; transcript_id "PB.5717.1"; xloc "XLOC_005653"; class_code "u";
PIN_chr4	PacBio	exon	44235673	44236077	.	-	.	gene_id "PB.5717"; transcript_id "PB.5717.1";
PIN_chr4	PacBio	exon	44244272	44244589	.	-	.	gene_id "PB.5717"; transcript_id "PB.5717.1";
PIN_chr4	PacBio	transcript	44925173	44928075	.	+	.	gene_id "PB.5725"; transcript_id "PB.5725.1"; gene_name "Pma_10021559.g"; xloc "XLOC_005380"; cmp_ref "Pma_10021559"; class_code "i";
PIN_chr4	PacBio	exon	44925173	44925245	.	+	.	gene_id "PB.5725"; transcript_id "PB.5725.1";
PIN_chr4	PacBio	exon	44927550	44927953	.	+	.	gene_id "PB.5725"; transcript_id "PB.5725.1";
PIN_chr4	PacBio	exon	44927965	44928075	.	+	.	gene_id "PB.5725"; transcript_id "PB.5725.1";
PIN_chr4	PacBio	transcript	45175974	45179252	.	-	.	gene_id "PB.5728"; transcript_id "PB.5728.3"; gene_name "Pma_10030015.g"; xloc "XLOC_005657"; cmp_ref "Pma_10030015"; class_code "i";
PIN_chr4	PacBio	exon	45175974	45178955	.	-	.	gene_id "PB.5728"; transcript_id "PB.5728.3";
PIN_chr4	PacBio	exon	45178976	45179252	.	-	.	gene_id "PB.5728"; transcript_id "PB.5728.3";
PIN_chr4	PacBio	transcript	49894375	49897165	.	-	.	gene_id "PB.5785"; transcript_id "PB.5785.1"; xloc "XLOC_005682"; class_code "u";
PIN_chr4	PacBio	exon	49894375	49897165	.	-	.	gene_id "PB.5785"; transcript_id "PB.5785.1";
PIN_chr4	PacBio	transcript	53191374	53192859	.	-	.	gene_id "PB.5816"; transcript_id "PB.5816.5"; gene_name "Pma_10021202.g"; xloc "XLOC_005697"; cmp_ref "Pma_10021202"; class_code "o";
PIN_chr4	PacBio	exon	53191374	53191979	.	-	.	gene_id "PB.5816"; transcript_id "PB.5816.5";
PIN_chr4	PacBio	exon	53191999	53192859	.	-	.	gene_id "PB.5816"; transcript_id "PB.5816.5";
PIN_chr4	PacBio	transcript	53355488	53357472	.	+	.	gene_id "PB.5820"; transcript_id "PB.5820.1"; xloc "XLOC_005430"; class_code "u";
PIN_chr4	PacBio	exon	53355488	53357472	.	+	.	gene_id "PB.5820"; transcript_id "PB.5820.1";
PIN_chr4	PacBio	transcript	53362767	53364285	.	-	.	gene_id "PB.5821"; transcript_id "PB.5821.1"; gene_name "Pma_10021195.g"; xloc "XLOC_005700"; cmp_ref "Pma_10021195"; class_code "p";
PIN_chr4	PacBio	exon	53362767	53364285	.	-	.	gene_id "PB.5821"; transcript_id "PB.5821.1";
PIN_chr4	PacBio	transcript	53990303	53994339	.	-	.	gene_id "PB.5824"; transcript_id "PB.5824.1"; xloc "XLOC_005702"; class_code "u";
PIN_chr4	PacBio	exon	53990303	53990814	.	-	.	gene_id "PB.5824"; transcript_id "PB.5824.1";
PIN_chr4	PacBio	exon	53990877	53992667	.	-	.	gene_id "PB.5824"; transcript_id "PB.5824.1";
PIN_chr4	PacBio	exon	53993853	53994339	.	-	.	gene_id "PB.5824"; transcript_id "PB.5824.1";
PIN_chr4	PacBio	transcript	54642143	54652137	.	+	.	gene_id "PB.5827"; transcript_id "PB.5827.1"; xloc "XLOC_005433"; class_code "u";
PIN_chr4	PacBio	exon	54642143	54642164	.	+	.	gene_id "PB.5827"; transcript_id "PB.5827.1";
PIN_chr4	PacBio	exon	54643232	54643305	.	+	.	gene_id "PB.5827"; transcript_id "PB.5827.1";
PIN_chr4	PacBio	exon	54643358	54643457	.	+	.	gene_id "PB.5827"; transcript_id "PB.5827.1";
PIN_chr4	PacBio	exon	54652122	54652137	.	+	.	gene_id "PB.5827"; transcript_id "PB.5827.1";
PIN_chr4	PacBio	transcript	54676476	54678957	.	-	.	gene_id "PB.5828"; transcript_id "PB.5828.1"; xloc "XLOC_005704"; class_code "u";
PIN_chr4	PacBio	exon	54676476	54678957	.	-	.	gene_id "PB.5828"; transcript_id "PB.5828.1";
PIN_chr4	PacBio	transcript	54939666	54939891	.	-	.	gene_id "PB.5830"; transcript_id "PB.5830.2"; xloc "XLOC_005706"; class_code "u";
PIN_chr4	PacBio	exon	54939666	54939891	.	-	.	gene_id "PB.5830"; transcript_id "PB.5830.2";
PIN_chr5	PacBio	transcript	4039759	4048922	.	+	.	gene_id "PB.5896"; transcript_id "PB.5896.2"; gene_name "Pma_113.443.g"; xloc "XLOC_005737"; cmp_ref "Pma_113.443"; class_code "o";
PIN_chr5	PacBio	exon	4039759	4039888	.	+	.	gene_id "PB.5896"; transcript_id "PB.5896.2";
PIN_chr5	PacBio	exon	4046228	4048922	.	+	.	gene_id "PB.5896"; transcript_id "PB.5896.2";
PIN_chr5	PacBio	transcript	5870728	6124129	.	+	.	gene_id "PB.5927"; transcript_id "PB.5927.1"; gene_name "Pma_10011886.g"; xloc "XLOC_005754"; cmp_ref "Pma_10011886"; class_code "o";
PIN_chr5	PacBio	exon	5870728	5870801	.	+	.	gene_id "PB.5927"; transcript_id "PB.5927.1";
PIN_chr5	PacBio	exon	6123757	6124129	.	+	.	gene_id "PB.5927"; transcript_id "PB.5927.1";
PIN_chr5	PacBio	transcript	8857006	8867072	.	+	.	gene_id "PB.5964"; transcript_id "PB.5964.1"; gene_name "Pma_10004295.g"; xloc "XLOC_005775"; cmp_ref "Pma_10004295"; class_code "x";
PIN_chr5	PacBio	exon	8857006	8857064	.	+	.	gene_id "PB.5964"; transcript_id "PB.5964.1";
PIN_chr5	PacBio	exon	8862751	8862821	.	+	.	gene_id "PB.5964"; transcript_id "PB.5964.1";
PIN_chr5	PacBio	exon	8863594	8863671	.	+	.	gene_id "PB.5964"; transcript_id "PB.5964.1";
PIN_chr5	PacBio	exon	8865296	8865297	.	+	.	gene_id "PB.5964"; transcript_id "PB.5964.1";
PIN_chr5	PacBio	exon	8865450	8865492	.	+	.	gene_id "PB.5964"; transcript_id "PB.5964.1";
PIN_chr5	PacBio	exon	8865863	8866344	.	+	.	gene_id "PB.5964"; transcript_id "PB.5964.1";
PIN_chr5	PacBio	exon	8866485	8867072	.	+	.	gene_id "PB.5964"; transcript_id "PB.5964.1";
PIN_chr5	PacBio	transcript	9291399	9293819	.	-	.	gene_id "PB.5973"; transcript_id "PB.5973.1"; xloc "XLOC_006069"; class_code "u";
PIN_chr5	PacBio	exon	9291399	9292464	.	-	.	gene_id "PB.5973"; transcript_id "PB.5973.1";
PIN_chr5	PacBio	exon	9292563	9293819	.	-	.	gene_id "PB.5973"; transcript_id "PB.5973.1";
PIN_chr5	PacBio	transcript	9799892	9802268	.	-	.	gene_id "PB.5983"; transcript_id "PB.5983.1"; gene_name "Pma_10020695.g"; xloc "XLOC_006074"; cmp_ref "Pma_10020695"; class_code "i";
PIN_chr5	PacBio	exon	9799892	9800149	.	-	.	gene_id "PB.5983"; transcript_id "PB.5983.1";
PIN_chr5	PacBio	exon	9800374	9802268	.	-	.	gene_id "PB.5983"; transcript_id "PB.5983.1";
PIN_chr5	PacBio	transcript	9913074	9916127	.	+	.	gene_id "PB.5986"; transcript_id "PB.5986.1"; xloc "XLOC_005784"; class_code "u";
PIN_chr5	PacBio	exon	9913074	9915167	.	+	.	gene_id "PB.5986"; transcript_id "PB.5986.1";
PIN_chr5	PacBio	exon	9915426	9916127	.	+	.	gene_id "PB.5986"; transcript_id "PB.5986.1";
PIN_chr5	PacBio	transcript	9913074	9916127	.	+	.	gene_id "PB.5986"; transcript_id "PB.5986.2"; xloc "XLOC_005784"; class_code "u";
PIN_chr5	PacBio	exon	9913074	9915205	.	+	.	gene_id "PB.5986"; transcript_id "PB.5986.2";
PIN_chr5	PacBio	exon	9915470	9916127	.	+	.	gene_id "PB.5986"; transcript_id "PB.5986.2";
PIN_chr5	PacBio	transcript	9913074	9916127	.	+	.	gene_id "PB.5986"; transcript_id "PB.5986.3"; xloc "XLOC_005784"; class_code "u";
PIN_chr5	PacBio	exon	9913074	9915158	.	+	.	gene_id "PB.5986"; transcript_id "PB.5986.3";
PIN_chr5	PacBio	exon	9915407	9916127	.	+	.	gene_id "PB.5986"; transcript_id "PB.5986.3";
PIN_chr5	PacBio	transcript	9913074	9916135	.	+	.	gene_id "PB.5986"; transcript_id "PB.5986.4"; xloc "XLOC_005784"; class_code "u";
PIN_chr5	PacBio	exon	9913074	9915173	.	+	.	gene_id "PB.5986"; transcript_id "PB.5986.4";
PIN_chr5	PacBio	exon	9915435	9916135	.	+	.	gene_id "PB.5986"; transcript_id "PB.5986.4";
PIN_chr5	PacBio	transcript	11606775	11610603	.	-	.	gene_id "PB.6004"; transcript_id "PB.6004.1"; xloc "XLOC_006083"; class_code "u";
PIN_chr5	PacBio	exon	11606775	11607607	.	-	.	gene_id "PB.6004"; transcript_id "PB.6004.1";
PIN_chr5	PacBio	exon	11607649	11607748	.	-	.	gene_id "PB.6004"; transcript_id "PB.6004.1";
PIN_chr5	PacBio	exon	11607772	11608110	.	-	.	gene_id "PB.6004"; transcript_id "PB.6004.1";
PIN_chr5	PacBio	exon	11609202	11610603	.	-	.	gene_id "PB.6004"; transcript_id "PB.6004.1";
PIN_chr5	PacBio	transcript	13670203	13670596	.	-	.	gene_id "PB.6020"; transcript_id "PB.6020.1"; xloc "XLOC_006092"; class_code "u";
PIN_chr5	PacBio	exon	13670203	13670596	.	-	.	gene_id "PB.6020"; transcript_id "PB.6020.1";
PIN_chr5	PacBio	transcript	15977547	15979196	.	+	.	gene_id "PB.6039"; transcript_id "PB.6039.2"; gene_name "Pma_10020538.g"; xloc "XLOC_005812"; cmp_ref "Pma_10020538"; class_code "i";
PIN_chr5	PacBio	exon	15977547	15979196	.	+	.	gene_id "PB.6039"; transcript_id "PB.6039.2";
PIN_chr5	PacBio	transcript	16268113	16268391	.	+	.	gene_id "PB.6044"; transcript_id "PB.6044.1"; xloc "XLOC_005815"; class_code "u";
PIN_chr5	PacBio	exon	16268113	16268391	.	+	.	gene_id "PB.6044"; transcript_id "PB.6044.1";
PIN_chr5	PacBio	transcript	16471597	16472741	.	+	.	gene_id "PB.6045"; transcript_id "PB.6045.1"; xloc "XLOC_005816"; class_code "u";
PIN_chr5	PacBio	exon	16471597	16472473	.	+	.	gene_id "PB.6045"; transcript_id "PB.6045.1";
PIN_chr5	PacBio	exon	16472553	16472741	.	+	.	gene_id "PB.6045"; transcript_id "PB.6045.1";
PIN_chr5	PacBio	transcript	16471617	16472468	.	+	.	gene_id "PB.6045"; transcript_id "PB.6045.2"; xloc "XLOC_005816"; class_code "u";
PIN_chr5	PacBio	exon	16471617	16472468	.	+	.	gene_id "PB.6045"; transcript_id "PB.6045.2";
PIN_chr5	PacBio	transcript	21146963	21150417	.	-	.	gene_id "PB.6084"; transcript_id "PB.6084.1"; xloc "XLOC_006114"; class_code "u";
PIN_chr5	PacBio	exon	21146963	21147458	.	-	.	gene_id "PB.6084"; transcript_id "PB.6084.1";
PIN_chr5	PacBio	exon	21148341	21150131	.	-	.	gene_id "PB.6084"; transcript_id "PB.6084.1";
PIN_chr5	PacBio	exon	21150171	21150417	.	-	.	gene_id "PB.6084"; transcript_id "PB.6084.1";
PIN_chr5	PacBio	transcript	22577501	22578203	.	+	.	gene_id "PB.6100"; transcript_id "PB.6100.1"; gene_name "Pma_10014010.g"; xloc "XLOC_005848"; cmp_ref "Pma_10014010"; class_code "p";
PIN_chr5	PacBio	exon	22577501	22578203	.	+	.	gene_id "PB.6100"; transcript_id "PB.6100.1";
PIN_chr5	PacBio	transcript	23800704	23806635	.	-	.	gene_id "PB.6114"; transcript_id "PB.6114.1"; xloc "XLOC_006128"; class_code "u";
PIN_chr5	PacBio	exon	23800704	23800859	.	-	.	gene_id "PB.6114"; transcript_id "PB.6114.1";
PIN_chr5	PacBio	exon	23802979	23803101	.	-	.	gene_id "PB.6114"; transcript_id "PB.6114.1";
PIN_chr5	PacBio	exon	23806548	23806635	.	-	.	gene_id "PB.6114"; transcript_id "PB.6114.1";
PIN_chr5	PacBio	transcript	25357516	25359051	.	-	.	gene_id "PB.6125"; transcript_id "PB.6125.1"; xloc "XLOC_006134"; class_code "u";
PIN_chr5	PacBio	exon	25357516	25358440	.	-	.	gene_id "PB.6125"; transcript_id "PB.6125.1";
PIN_chr5	PacBio	exon	25358737	25359051	.	-	.	gene_id "PB.6125"; transcript_id "PB.6125.1";
PIN_chr5	PacBio	transcript	25789047	25789309	.	+	.	gene_id "PB.6131"; transcript_id "PB.6131.2"; xloc "XLOC_005863"; class_code "u";
PIN_chr5	PacBio	exon	25789047	25789309	.	+	.	gene_id "PB.6131"; transcript_id "PB.6131.2";
PIN_chr5	PacBio	transcript	31001163	31003305	.	+	.	gene_id "PB.6173"; transcript_id "PB.6173.1"; gene_name "Pma_10004434.g"; xloc "XLOC_005883"; cmp_ref "Pma_10004434"; class_code "o";
PIN_chr5	PacBio	exon	31001163	31001198	.	+	.	gene_id "PB.6173"; transcript_id "PB.6173.1";
PIN_chr5	PacBio	exon	31002127	31003305	.	+	.	gene_id "PB.6173"; transcript_id "PB.6173.1";
PIN_chr5	PacBio	transcript	31513037	31516691	.	-	.	gene_id "PB.6177"; transcript_id "PB.6177.1"; xloc "XLOC_006161"; class_code "u";
PIN_chr5	PacBio	exon	31513037	31513931	.	-	.	gene_id "PB.6177"; transcript_id "PB.6177.1";
PIN_chr5	PacBio	exon	31516267	31516691	.	-	.	gene_id "PB.6177"; transcript_id "PB.6177.1";
PIN_chr5	PacBio	transcript	32966634	32985140	.	-	.	gene_id "PB.6197"; transcript_id "PB.6197.1"; xloc "XLOC_006169"; class_code "u";
PIN_chr5	PacBio	exon	32966634	32966923	.	-	.	gene_id "PB.6197"; transcript_id "PB.6197.1";
PIN_chr5	PacBio	exon	32975055	32975055	.	-	.	gene_id "PB.6197"; transcript_id "PB.6197.1";
PIN_chr5	PacBio	exon	32975975	32976021	.	-	.	gene_id "PB.6197"; transcript_id "PB.6197.1";
PIN_chr5	PacBio	exon	32978034	32978086	.	-	.	gene_id "PB.6197"; transcript_id "PB.6197.1";
PIN_chr5	PacBio	exon	32985072	32985140	.	-	.	gene_id "PB.6197"; transcript_id "PB.6197.1";
PIN_chr5	PacBio	transcript	33268878	33272046	.	+	.	gene_id "PB.6199"; transcript_id "PB.6199.3"; xloc "XLOC_005898"; class_code "u";
PIN_chr5	PacBio	exon	33268878	33269550	.	+	.	gene_id "PB.6199"; transcript_id "PB.6199.3";
PIN_chr5	PacBio	exon	33270217	33272046	.	+	.	gene_id "PB.6199"; transcript_id "PB.6199.3";
PIN_chr5	PacBio	transcript	35089059	35092066	.	-	.	gene_id "PB.6218"; transcript_id "PB.6218.2"; xloc "XLOC_006179"; class_code "u";
PIN_chr5	PacBio	exon	35089059	35092066	.	-	.	gene_id "PB.6218"; transcript_id "PB.6218.2";
PIN_chr5	PacBio	transcript	35248714	35269851	.	-	.	gene_id "PB.6220"; transcript_id "PB.6220.1"; gene_name "Pma_10025241.g"; xloc "XLOC_006181"; cmp_ref "Pma_10025241"; class_code "j";
PIN_chr5	PacBio	exon	35248714	35249060	.	-	.	gene_id "PB.6220"; transcript_id "PB.6220.1";
PIN_chr5	PacBio	exon	35249341	35249483	.	-	.	gene_id "PB.6220"; transcript_id "PB.6220.1";
PIN_chr5	PacBio	exon	35249728	35249914	.	-	.	gene_id "PB.6220"; transcript_id "PB.6220.1";
PIN_chr5	PacBio	exon	35250596	35250713	.	-	.	gene_id "PB.6220"; transcript_id "PB.6220.1";
PIN_chr5	PacBio	exon	35251279	35251398	.	-	.	gene_id "PB.6220"; transcript_id "PB.6220.1";
PIN_chr5	PacBio	exon	35252599	35252678	.	-	.	gene_id "PB.6220"; transcript_id "PB.6220.1";
PIN_chr5	PacBio	exon	35254097	35254268	.	-	.	gene_id "PB.6220"; transcript_id "PB.6220.1";
PIN_chr5	PacBio	exon	35254727	35254825	.	-	.	gene_id "PB.6220"; transcript_id "PB.6220.1";
PIN_chr5	PacBio	exon	35257723	35257819	.	-	.	gene_id "PB.6220"; transcript_id "PB.6220.1";
PIN_chr5	PacBio	exon	35258182	35258509	.	-	.	gene_id "PB.6220"; transcript_id "PB.6220.1";
PIN_chr5	PacBio	exon	35259180	35259279	.	-	.	gene_id "PB.6220"; transcript_id "PB.6220.1";
PIN_chr5	PacBio	exon	35266794	35266875	.	-	.	gene_id "PB.6220"; transcript_id "PB.6220.1";
PIN_chr5	PacBio	exon	35267663	35267850	.	-	.	gene_id "PB.6220"; transcript_id "PB.6220.1";
PIN_chr5	PacBio	exon	35269400	35269851	.	-	.	gene_id "PB.6220"; transcript_id "PB.6220.1";
PIN_chr5	PacBio	transcript	36725485	36727714	.	+	.	gene_id "PB.6226"; transcript_id "PB.6226.1"; xloc "XLOC_005909"; class_code "u";
PIN_chr5	PacBio	exon	36725485	36727632	.	+	.	gene_id "PB.6226"; transcript_id "PB.6226.1";
PIN_chr5	PacBio	exon	36727648	36727714	.	+	.	gene_id "PB.6226"; transcript_id "PB.6226.1";
PIN_chr5	PacBio	transcript	36725497	36727244	.	+	.	gene_id "PB.6226"; transcript_id "PB.6226.2"; xloc "XLOC_005909"; class_code "u";
PIN_chr5	PacBio	exon	36725497	36727244	.	+	.	gene_id "PB.6226"; transcript_id "PB.6226.2";
PIN_chr5	PacBio	transcript	36725504	36725833	.	+	.	gene_id "PB.6226"; transcript_id "PB.6226.3"; xloc "XLOC_005909"; class_code "u";
PIN_chr5	PacBio	exon	36725504	36725833	.	+	.	gene_id "PB.6226"; transcript_id "PB.6226.3";
PIN_chr5	PacBio	transcript	36725525	36727700	.	+	.	gene_id "PB.6226"; transcript_id "PB.6226.4"; xloc "XLOC_005909"; class_code "u";
PIN_chr5	PacBio	exon	36725525	36727700	.	+	.	gene_id "PB.6226"; transcript_id "PB.6226.4";
PIN_chr5	PacBio	transcript	38729536	38731974	.	+	.	gene_id "PB.6243"; transcript_id "PB.6243.6"; xloc "XLOC_005921"; class_code "u";
PIN_chr5	PacBio	exon	38729536	38730088	.	+	.	gene_id "PB.6243"; transcript_id "PB.6243.6";
PIN_chr5	PacBio	exon	38730418	38731597	.	+	.	gene_id "PB.6243"; transcript_id "PB.6243.6";
PIN_chr5	PacBio	exon	38731666	38731974	.	+	.	gene_id "PB.6243"; transcript_id "PB.6243.6";
PIN_chr5	PacBio	transcript	40002296	40004300	.	+	.	gene_id "PB.6253"; transcript_id "PB.6253.2"; xloc "XLOC_005924"; class_code "u";
PIN_chr5	PacBio	exon	40002296	40003176	.	+	.	gene_id "PB.6253"; transcript_id "PB.6253.2";
PIN_chr5	PacBio	exon	40003178	40003236	.	+	.	gene_id "PB.6253"; transcript_id "PB.6253.2";
PIN_chr5	PacBio	exon	40003355	40004300	.	+	.	gene_id "PB.6253"; transcript_id "PB.6253.2";
PIN_chr5	PacBio	transcript	40002296	40003169	.	+	.	gene_id "PB.6253"; transcript_id "PB.6253.4"; xloc "XLOC_005924"; class_code "u";
PIN_chr5	PacBio	exon	40002296	40002759	.	+	.	gene_id "PB.6253"; transcript_id "PB.6253.4";
PIN_chr5	PacBio	exon	40002772	40003169	.	+	.	gene_id "PB.6253"; transcript_id "PB.6253.4";
PIN_chr5	PacBio	transcript	40742109	40743714	.	-	.	gene_id "PB.6256"; transcript_id "PB.6256.1"; xloc "XLOC_006196"; class_code "u";
PIN_chr5	PacBio	exon	40742109	40742719	.	-	.	gene_id "PB.6256"; transcript_id "PB.6256.1";
PIN_chr5	PacBio	exon	40743123	40743186	.	-	.	gene_id "PB.6256"; transcript_id "PB.6256.1";
PIN_chr5	PacBio	exon	40743467	40743714	.	-	.	gene_id "PB.6256"; transcript_id "PB.6256.1";
PIN_chr5	PacBio	transcript	44162132	44164876	.	-	.	gene_id "PB.6283"; transcript_id "PB.6283.1"; xloc "XLOC_006210"; class_code "u";
PIN_chr5	PacBio	exon	44162132	44163528	.	-	.	gene_id "PB.6283"; transcript_id "PB.6283.1";
PIN_chr5	PacBio	exon	44163604	44163848	.	-	.	gene_id "PB.6283"; transcript_id "PB.6283.1";
PIN_chr5	PacBio	exon	44163864	44163948	.	-	.	gene_id "PB.6283"; transcript_id "PB.6283.1";
PIN_chr5	PacBio	exon	44164015	44164876	.	-	.	gene_id "PB.6283"; transcript_id "PB.6283.1";
PIN_chr5	PacBio	transcript	47305466	47306164	.	-	.	gene_id "PB.6324"; transcript_id "PB.6324.1"; xloc "XLOC_006224"; class_code "u";
PIN_chr5	PacBio	exon	47305466	47305747	.	-	.	gene_id "PB.6324"; transcript_id "PB.6324.1";
PIN_chr5	PacBio	exon	47306143	47306164	.	-	.	gene_id "PB.6324"; transcript_id "PB.6324.1";
PIN_chr5	PacBio	transcript	51341970	51355668	.	-	.	gene_id "PB.6357"; transcript_id "PB.6357.1"; xloc "XLOC_006239"; class_code "u";
PIN_chr5	PacBio	exon	51341970	51344849	.	-	.	gene_id "PB.6357"; transcript_id "PB.6357.1";
PIN_chr5	PacBio	exon	51352279	51352390	.	-	.	gene_id "PB.6357"; transcript_id "PB.6357.1";
PIN_chr5	PacBio	exon	51355573	51355668	.	-	.	gene_id "PB.6357"; transcript_id "PB.6357.1";
PIN_chr5	PacBio	transcript	51341971	51359717	.	-	.	gene_id "PB.6357"; transcript_id "PB.6357.2"; xloc "XLOC_006239"; class_code "u";
PIN_chr5	PacBio	exon	51341971	51344849	.	-	.	gene_id "PB.6357"; transcript_id "PB.6357.2";
PIN_chr5	PacBio	exon	51352279	51352390	.	-	.	gene_id "PB.6357"; transcript_id "PB.6357.2";
PIN_chr5	PacBio	exon	51359620	51359717	.	-	.	gene_id "PB.6357"; transcript_id "PB.6357.2";
PIN_chr5	PacBio	transcript	51565279	51567590	.	-	.	gene_id "PB.6362"; transcript_id "PB.6362.1"; xloc "XLOC_006242"; class_code "u";
PIN_chr5	PacBio	exon	51565279	51566724	.	-	.	gene_id "PB.6362"; transcript_id "PB.6362.1";
PIN_chr5	PacBio	exon	51566792	51567590	.	-	.	gene_id "PB.6362"; transcript_id "PB.6362.1";
PIN_chr5	PacBio	transcript	53839651	53840487	.	-	.	gene_id "PB.6387"; transcript_id "PB.6387.4"; xloc "XLOC_006255"; class_code "u";
PIN_chr5	PacBio	exon	53839651	53840487	.	-	.	gene_id "PB.6387"; transcript_id "PB.6387.4";
PIN_chr5	PacBio	transcript	54445884	54446843	.	-	.	gene_id "PB.6398"; transcript_id "PB.6398.3"; xloc "XLOC_006262"; class_code "u";
PIN_chr5	PacBio	exon	54445884	54446843	.	-	.	gene_id "PB.6398"; transcript_id "PB.6398.3";
PIN_chr6	PacBio	transcript	5814788	5817443	.	-	.	gene_id "PB.6433"; transcript_id "PB.6433.1"; xloc "XLOC_006466"; class_code "u";
PIN_chr6	PacBio	exon	5814788	5816428	.	-	.	gene_id "PB.6433"; transcript_id "PB.6433.1";
PIN_chr6	PacBio	exon	5816480	5816624	.	-	.	gene_id "PB.6433"; transcript_id "PB.6433.1";
PIN_chr6	PacBio	exon	5816640	5817443	.	-	.	gene_id "PB.6433"; transcript_id "PB.6433.1";
PIN_chr6	PacBio	transcript	7947020	7949634	.	+	.	gene_id "PB.6450"; transcript_id "PB.6450.1"; xloc "XLOC_006289"; class_code "u";
PIN_chr6	PacBio	exon	7947020	7947664	.	+	.	gene_id "PB.6450"; transcript_id "PB.6450.1";
PIN_chr6	PacBio	exon	7947809	7949634	.	+	.	gene_id "PB.6450"; transcript_id "PB.6450.1";
PIN_chr6	PacBio	transcript	9017016	9020871	.	+	.	gene_id "PB.6457"; transcript_id "PB.6457.1"; xloc "XLOC_006292"; class_code "u";
PIN_chr6	PacBio	exon	9017016	9017053	.	+	.	gene_id "PB.6457"; transcript_id "PB.6457.1";
PIN_chr6	PacBio	exon	9019741	9020871	.	+	.	gene_id "PB.6457"; transcript_id "PB.6457.1";
PIN_chr6	PacBio	transcript	9764414	9800995	.	-	.	gene_id "PB.6465"; transcript_id "PB.6465.2"; gene_name "Pma_10005737.g"; xloc "XLOC_006480"; cmp_ref "Pma_10005737"; class_code "x";
PIN_chr6	PacBio	exon	9764414	9765314	.	-	.	gene_id "PB.6465"; transcript_id "PB.6465.2";
PIN_chr6	PacBio	exon	9800130	9800995	.	-	.	gene_id "PB.6465"; transcript_id "PB.6465.2";
PIN_chr6	PacBio	transcript	9800686	9802789	.	-	.	gene_id "PB.6465"; transcript_id "PB.6465.3"; xloc "XLOC_006480"; class_code "u";
PIN_chr6	PacBio	exon	9800686	9802789	.	-	.	gene_id "PB.6465"; transcript_id "PB.6465.3";
PIN_chr6	PacBio	transcript	11375490	11375718	.	-	.	gene_id "PB.6475"; transcript_id "PB.6475.1"; xloc "XLOC_006484"; class_code "u";
PIN_chr6	PacBio	exon	11375490	11375718	.	-	.	gene_id "PB.6475"; transcript_id "PB.6475.1";
PIN_chr6	PacBio	transcript	14924248	14941528	.	-	.	gene_id "PB.6499"; transcript_id "PB.6499.1"; xloc "XLOC_006496"; class_code "u";
PIN_chr6	PacBio	exon	14924248	14924580	.	-	.	gene_id "PB.6499"; transcript_id "PB.6499.1";
PIN_chr6	PacBio	exon	14927986	14928061	.	-	.	gene_id "PB.6499"; transcript_id "PB.6499.1";
PIN_chr6	PacBio	exon	14931025	14931224	.	-	.	gene_id "PB.6499"; transcript_id "PB.6499.1";
PIN_chr6	PacBio	exon	14936590	14936624	.	-	.	gene_id "PB.6499"; transcript_id "PB.6499.1";
PIN_chr6	PacBio	exon	14941466	14941528	.	-	.	gene_id "PB.6499"; transcript_id "PB.6499.1";
PIN_chr6	PacBio	transcript	15022809	15027891	.	-	.	gene_id "PB.6501"; transcript_id "PB.6501.1"; xloc "XLOC_006498"; class_code "u";
PIN_chr6	PacBio	exon	15022809	15023290	.	-	.	gene_id "PB.6501"; transcript_id "PB.6501.1";
PIN_chr6	PacBio	exon	15023671	15023746	.	-	.	gene_id "PB.6501"; transcript_id "PB.6501.1";
PIN_chr6	PacBio	exon	15024935	15025075	.	-	.	gene_id "PB.6501"; transcript_id "PB.6501.1";
PIN_chr6	PacBio	exon	15025223	15025254	.	-	.	gene_id "PB.6501"; transcript_id "PB.6501.1";
PIN_chr6	PacBio	exon	15027742	15027891	.	-	.	gene_id "PB.6501"; transcript_id "PB.6501.1";
PIN_chr6	PacBio	transcript	16334570	16336219	.	-	.	gene_id "PB.6512"; transcript_id "PB.6512.1"; xloc "XLOC_006504"; class_code "u";
PIN_chr6	PacBio	exon	16334570	16335350	.	-	.	gene_id "PB.6512"; transcript_id "PB.6512.1";
PIN_chr6	PacBio	exon	16336167	16336219	.	-	.	gene_id "PB.6512"; transcript_id "PB.6512.1";
PIN_chr6	PacBio	transcript	16926192	16948486	.	+	.	gene_id "PB.6517"; transcript_id "PB.6517.2"; xloc "XLOC_006323"; class_code "u";
PIN_chr6	PacBio	exon	16926192	16926999	.	+	.	gene_id "PB.6517"; transcript_id "PB.6517.2";
PIN_chr6	PacBio	exon	16945937	16945943	.	+	.	gene_id "PB.6517"; transcript_id "PB.6517.2";
PIN_chr6	PacBio	exon	16945958	16946126	.	+	.	gene_id "PB.6517"; transcript_id "PB.6517.2";
PIN_chr6	PacBio	exon	16946233	16948486	.	+	.	gene_id "PB.6517"; transcript_id "PB.6517.2";
PIN_chr6	PacBio	transcript	17310871	17329218	.	-	.	gene_id "PB.6520"; transcript_id "PB.6520.1"; gene_name "Pma_43.89.g"; xloc "XLOC_006506"; cmp_ref "Pma_43.89"; class_code "j";
PIN_chr6	PacBio	exon	17310871	17310943	.	-	.	gene_id "PB.6520"; transcript_id "PB.6520.1";
PIN_chr6	PacBio	exon	17312321	17312488	.	-	.	gene_id "PB.6520"; transcript_id "PB.6520.1";
PIN_chr6	PacBio	exon	17329125	17329218	.	-	.	gene_id "PB.6520"; transcript_id "PB.6520.1";
PIN_chr6	PacBio	transcript	17620402	17620956	.	-	.	gene_id "PB.6522"; transcript_id "PB.6522.7"; gene_name "Pma_10026944.g"; xloc "XLOC_006507"; cmp_ref "Pma_10026944"; class_code "i";
PIN_chr6	PacBio	exon	17620402	17620756	.	-	.	gene_id "PB.6522"; transcript_id "PB.6522.7";
PIN_chr6	PacBio	exon	17620815	17620956	.	-	.	gene_id "PB.6522"; transcript_id "PB.6522.7";
PIN_chr6	PacBio	transcript	18382227	18383458	.	+	.	gene_id "PB.6527"; transcript_id "PB.6527.3"; xloc "XLOC_006329"; class_code "u";
PIN_chr6	PacBio	exon	18382227	18383458	.	+	.	gene_id "PB.6527"; transcript_id "PB.6527.3";
PIN_chr6	PacBio	transcript	18428252	18428581	.	-	.	gene_id "PB.6528"; transcript_id "PB.6528.1"; xloc "XLOC_006509"; class_code "u";
PIN_chr6	PacBio	exon	18428252	18428581	.	-	.	gene_id "PB.6528"; transcript_id "PB.6528.1";
PIN_chr6	PacBio	transcript	21725366	21726174	.	-	.	gene_id "PB.6554"; transcript_id "PB.6554.1"; xloc "XLOC_006523"; class_code "u";
PIN_chr6	PacBio	exon	21725366	21725509	.	-	.	gene_id "PB.6554"; transcript_id "PB.6554.1";
PIN_chr6	PacBio	exon	21726120	21726174	.	-	.	gene_id "PB.6554"; transcript_id "PB.6554.1";
PIN_chr6	PacBio	transcript	21839457	21873961	.	-	.	gene_id "PB.6555"; transcript_id "PB.6555.1"; gene_name "Pma_10027629.g"; xloc "XLOC_006524"; cmp_ref "Pma_10027629"; class_code "j";
PIN_chr6	PacBio	exon	21839457	21839745	.	-	.	gene_id "PB.6555"; transcript_id "PB.6555.1";
PIN_chr6	PacBio	exon	21860922	21862754	.	-	.	gene_id "PB.6555"; transcript_id "PB.6555.1";
PIN_chr6	PacBio	exon	21863502	21863668	.	-	.	gene_id "PB.6555"; transcript_id "PB.6555.1";
PIN_chr6	PacBio	exon	21868204	21868306	.	-	.	gene_id "PB.6555"; transcript_id "PB.6555.1";
PIN_chr6	PacBio	exon	21873819	21873961	.	-	.	gene_id "PB.6555"; transcript_id "PB.6555.1";
PIN_chr6	PacBio	transcript	23834899	23842516	.	-	.	gene_id "PB.6574"; transcript_id "PB.6574.1"; xloc "XLOC_006532"; class_code "u";
PIN_chr6	PacBio	exon	23834899	23835736	.	-	.	gene_id "PB.6574"; transcript_id "PB.6574.1";
PIN_chr6	PacBio	exon	23836111	23837699	.	-	.	gene_id "PB.6574"; transcript_id "PB.6574.1";
PIN_chr6	PacBio	exon	23837757	23838644	.	-	.	gene_id "PB.6574"; transcript_id "PB.6574.1";
PIN_chr6	PacBio	exon	23838859	23838887	.	-	.	gene_id "PB.6574"; transcript_id "PB.6574.1";
PIN_chr6	PacBio	exon	23842356	23842516	.	-	.	gene_id "PB.6574"; transcript_id "PB.6574.1";
PIN_chr6	PacBio	transcript	28517835	28524395	.	+	.	gene_id "PB.6599"; transcript_id "PB.6599.1"; xloc "XLOC_006365"; class_code "u";
PIN_chr6	PacBio	exon	28517835	28517847	.	+	.	gene_id "PB.6599"; transcript_id "PB.6599.1";
PIN_chr6	PacBio	exon	28524122	28524395	.	+	.	gene_id "PB.6599"; transcript_id "PB.6599.1";
PIN_chr6	PacBio	transcript	28466416	28611475	.	-	.	gene_id "PB.6600"; transcript_id "PB.6600.1"; gene_name "Pma_10005083.g"; xloc "XLOC_006544"; cmp_ref "Pma_10005083"; class_code "o";
PIN_chr6	PacBio	exon	28466416	28466655	.	-	.	gene_id "PB.6600"; transcript_id "PB.6600.1";
PIN_chr6	PacBio	exon	28467145	28467522	.	-	.	gene_id "PB.6600"; transcript_id "PB.6600.1";
PIN_chr6	PacBio	exon	28581596	28581718	.	-	.	gene_id "PB.6600"; transcript_id "PB.6600.1";
PIN_chr6	PacBio	exon	28582215	28583018	.	-	.	gene_id "PB.6600"; transcript_id "PB.6600.1";
PIN_chr6	PacBio	exon	28605988	28606445	.	-	.	gene_id "PB.6600"; transcript_id "PB.6600.1";
PIN_chr6	PacBio	exon	28606740	28606967	.	-	.	gene_id "PB.6600"; transcript_id "PB.6600.1";
PIN_chr6	PacBio	exon	28611426	28611475	.	-	.	gene_id "PB.6600"; transcript_id "PB.6600.1";
PIN_chr6	PacBio	transcript	29934309	29945781	.	+	.	gene_id "PB.6616"; transcript_id "PB.6616.1"; xloc "XLOC_006372"; class_code "u";
PIN_chr6	PacBio	exon	29934309	29934490	.	+	.	gene_id "PB.6616"; transcript_id "PB.6616.1";
PIN_chr6	PacBio	exon	29939660	29939737	.	+	.	gene_id "PB.6616"; transcript_id "PB.6616.1";
PIN_chr6	PacBio	exon	29939946	29939990	.	+	.	gene_id "PB.6616"; transcript_id "PB.6616.1";
PIN_chr6	PacBio	exon	29943012	29943118	.	+	.	gene_id "PB.6616"; transcript_id "PB.6616.1";
PIN_chr6	PacBio	exon	29943557	29943617	.	+	.	gene_id "PB.6616"; transcript_id "PB.6616.1";
PIN_chr6	PacBio	exon	29944031	29944149	.	+	.	gene_id "PB.6616"; transcript_id "PB.6616.1";
PIN_chr6	PacBio	exon	29944414	29944522	.	+	.	gene_id "PB.6616"; transcript_id "PB.6616.1";
PIN_chr6	PacBio	exon	29944716	29944771	.	+	.	gene_id "PB.6616"; transcript_id "PB.6616.1";
PIN_chr6	PacBio	exon	29944923	29945076	.	+	.	gene_id "PB.6616"; transcript_id "PB.6616.1";
PIN_chr6	PacBio	exon	29945422	29945781	.	+	.	gene_id "PB.6616"; transcript_id "PB.6616.1";
PIN_chr6	PacBio	transcript	31974213	31979662	.	+	.	gene_id "PB.6627"; transcript_id "PB.6627.1"; xloc "XLOC_006377"; class_code "u";
PIN_chr6	PacBio	exon	31974213	31974547	.	+	.	gene_id "PB.6627"; transcript_id "PB.6627.1";
PIN_chr6	PacBio	exon	31975567	31975652	.	+	.	gene_id "PB.6627"; transcript_id "PB.6627.1";
PIN_chr6	PacBio	exon	31976752	31979662	.	+	.	gene_id "PB.6627"; transcript_id "PB.6627.1";
PIN_chr6	PacBio	transcript	32075311	32294414	.	+	.	gene_id "PB.6629"; transcript_id "PB.6629.1"; gene_name "Pma_10025533.g"; xloc "XLOC_006378"; cmp_ref "Pma_10025533"; class_code "o";
PIN_chr6	PacBio	exon	32075311	32075530	.	+	.	gene_id "PB.6629"; transcript_id "PB.6629.1";
PIN_chr6	PacBio	exon	32100749	32100796	.	+	.	gene_id "PB.6629"; transcript_id "PB.6629.1";
PIN_chr6	PacBio	exon	32245206	32245227	.	+	.	gene_id "PB.6629"; transcript_id "PB.6629.1";
PIN_chr6	PacBio	exon	32294063	32294414	.	+	.	gene_id "PB.6629"; transcript_id "PB.6629.1";
PIN_chr6	PacBio	transcript	32915283	32932393	.	-	.	gene_id "PB.6637"; transcript_id "PB.6637.1"; xloc "XLOC_006562"; class_code "u";
PIN_chr6	PacBio	exon	32915283	32915304	.	-	.	gene_id "PB.6637"; transcript_id "PB.6637.1";
PIN_chr6	PacBio	exon	32915526	32915694	.	-	.	gene_id "PB.6637"; transcript_id "PB.6637.1";
PIN_chr6	PacBio	exon	32924871	32925170	.	-	.	gene_id "PB.6637"; transcript_id "PB.6637.1";
PIN_chr6	PacBio	exon	32928134	32928195	.	-	.	gene_id "PB.6637"; transcript_id "PB.6637.1";
PIN_chr6	PacBio	exon	32929223	32930818	.	-	.	gene_id "PB.6637"; transcript_id "PB.6637.1";
PIN_chr6	PacBio	exon	32931862	32931975	.	-	.	gene_id "PB.6637"; transcript_id "PB.6637.1";
PIN_chr6	PacBio	exon	32932171	32932393	.	-	.	gene_id "PB.6637"; transcript_id "PB.6637.1";
PIN_chr6	PacBio	transcript	37237929	37244124	.	-	.	gene_id "PB.6674"; transcript_id "PB.6674.6"; gene_name "Pma_10012793.g"; xloc "XLOC_006581"; cmp_ref "Pma_10012793"; class_code "o";
PIN_chr6	PacBio	exon	37237929	37238579	.	-	.	gene_id "PB.6674"; transcript_id "PB.6674.6";
PIN_chr6	PacBio	exon	37239027	37241352	.	-	.	gene_id "PB.6674"; transcript_id "PB.6674.6";
PIN_chr6	PacBio	exon	37244025	37244124	.	-	.	gene_id "PB.6674"; transcript_id "PB.6674.6";
PIN_chr6	PacBio	transcript	39824443	39824710	.	-	.	gene_id "PB.6698"; transcript_id "PB.6698.1"; xloc "XLOC_006595"; class_code "u";
PIN_chr6	PacBio	exon	39824443	39824710	.	-	.	gene_id "PB.6698"; transcript_id "PB.6698.1";
PIN_chr6	PacBio	transcript	40743436	40747023	.	+	.	gene_id "PB.6701"; transcript_id "PB.6701.6"; xloc "XLOC_006408"; class_code "u";
PIN_chr6	PacBio	exon	40743436	40743914	.	+	.	gene_id "PB.6701"; transcript_id "PB.6701.6";
PIN_chr6	PacBio	exon	40744017	40747023	.	+	.	gene_id "PB.6701"; transcript_id "PB.6701.6";
PIN_chr6	PacBio	transcript	43726897	43727793	.	-	.	gene_id "PB.6719"; transcript_id "PB.6719.1"; xloc "XLOC_006603"; class_code "u";
PIN_chr6	PacBio	exon	43726897	43727793	.	-	.	gene_id "PB.6719"; transcript_id "PB.6719.1";
PIN_chr6	PacBio	transcript	46068953	46071683	.	+	.	gene_id "PB.6736"; transcript_id "PB.6736.1"; xloc "XLOC_006425"; class_code "u";
PIN_chr6	PacBio	exon	46068953	46071683	.	+	.	gene_id "PB.6736"; transcript_id "PB.6736.1";
PIN_chr6	PacBio	transcript	47069968	47083413	.	-	.	gene_id "PB.6743"; transcript_id "PB.6743.4"; gene_name "Pma_10014593.g"; xloc "XLOC_006617"; cmp_ref "Pma_10014593"; class_code "j";
PIN_chr6	PacBio	exon	47069968	47071532	.	-	.	gene_id "PB.6743"; transcript_id "PB.6743.4";
PIN_chr6	PacBio	exon	47072465	47072496	.	-	.	gene_id "PB.6743"; transcript_id "PB.6743.4";
PIN_chr6	PacBio	exon	47072998	47073055	.	-	.	gene_id "PB.6743"; transcript_id "PB.6743.4";
PIN_chr6	PacBio	exon	47083224	47083413	.	-	.	gene_id "PB.6743"; transcript_id "PB.6743.4";
PIN_chr6	PacBio	transcript	49765390	49767275	.	+	.	gene_id "PB.6762"; transcript_id "PB.6762.1"; xloc "XLOC_006437"; class_code "u";
PIN_chr6	PacBio	exon	49765390	49767275	.	+	.	gene_id "PB.6762"; transcript_id "PB.6762.1";
PIN_chr6	PacBio	transcript	52134532	52136287	.	-	.	gene_id "PB.6780"; transcript_id "PB.6780.2"; xloc "XLOC_006634"; class_code "u";
PIN_chr6	PacBio	exon	52134532	52134622	.	-	.	gene_id "PB.6780"; transcript_id "PB.6780.2";
PIN_chr6	PacBio	exon	52134691	52136287	.	-	.	gene_id "PB.6780"; transcript_id "PB.6780.2";
PIN_chr7	PacBio	transcript	914217	915558	.	+	.	gene_id "PB.6800"; transcript_id "PB.6800.1"; gene_name "Pma_10001162.g"; xloc "XLOC_006644"; cmp_ref "Pma_10001162"; class_code "o";
PIN_chr7	PacBio	exon	914217	914245	.	+	.	gene_id "PB.6800"; transcript_id "PB.6800.1";
PIN_chr7	PacBio	exon	914797	915558	.	+	.	gene_id "PB.6800"; transcript_id "PB.6800.1";
PIN_chr7	PacBio	transcript	4034153	4045213	.	+	.	gene_id "PB.6819"; transcript_id "PB.6819.1"; xloc "XLOC_006653"; class_code "u";
PIN_chr7	PacBio	exon	4034153	4034305	.	+	.	gene_id "PB.6819"; transcript_id "PB.6819.1";
PIN_chr7	PacBio	exon	4034620	4034648	.	+	.	gene_id "PB.6819"; transcript_id "PB.6819.1";
PIN_chr7	PacBio	exon	4036491	4036590	.	+	.	gene_id "PB.6819"; transcript_id "PB.6819.1";
PIN_chr7	PacBio	exon	4045118	4045213	.	+	.	gene_id "PB.6819"; transcript_id "PB.6819.1";
PIN_chr7	PacBio	transcript	4623693	4627587	.	-	.	gene_id "PB.6829"; transcript_id "PB.6829.1"; xloc "XLOC_006812"; class_code "u";
PIN_chr7	PacBio	exon	4623693	4624120	.	-	.	gene_id "PB.6829"; transcript_id "PB.6829.1";
PIN_chr7	PacBio	exon	4625654	4627088	.	-	.	gene_id "PB.6829"; transcript_id "PB.6829.1";
PIN_chr7	PacBio	exon	4627151	4627587	.	-	.	gene_id "PB.6829"; transcript_id "PB.6829.1";
PIN_chr7	PacBio	transcript	4624862	4627587	.	-	.	gene_id "PB.6829"; transcript_id "PB.6829.2"; xloc "XLOC_006812"; class_code "u";
PIN_chr7	PacBio	exon	4624862	4627088	.	-	.	gene_id "PB.6829"; transcript_id "PB.6829.2";
PIN_chr7	PacBio	exon	4627151	4627587	.	-	.	gene_id "PB.6829"; transcript_id "PB.6829.2";
PIN_chr7	PacBio	transcript	5635014	5637058	.	-	.	gene_id "PB.6839"; transcript_id "PB.6839.1"; xloc "XLOC_006816"; class_code "u";
PIN_chr7	PacBio	exon	5635014	5637058	.	-	.	gene_id "PB.6839"; transcript_id "PB.6839.1";
PIN_chr7	PacBio	transcript	10014726	10018006	.	-	.	gene_id "PB.6880"; transcript_id "PB.6880.1"; gene_name "Pma_10031210.g"; xloc "XLOC_006838"; cmp_ref "Pma_10031210"; class_code "i";
PIN_chr7	PacBio	exon	10014726	10015019	.	-	.	gene_id "PB.6880"; transcript_id "PB.6880.1";
PIN_chr7	PacBio	exon	10015089	10016118	.	-	.	gene_id "PB.6880"; transcript_id "PB.6880.1";
PIN_chr7	PacBio	exon	10016134	10018006	.	-	.	gene_id "PB.6880"; transcript_id "PB.6880.1";
PIN_chr7	PacBio	transcript	10325620	10328785	.	-	.	gene_id "PB.6884"; transcript_id "PB.6884.9"; xloc "XLOC_006840"; class_code "u";
PIN_chr7	PacBio	exon	10325620	10326684	.	-	.	gene_id "PB.6884"; transcript_id "PB.6884.9";
PIN_chr7	PacBio	exon	10326743	10327990	.	-	.	gene_id "PB.6884"; transcript_id "PB.6884.9";
PIN_chr7	PacBio	exon	10328055	10328785	.	-	.	gene_id "PB.6884"; transcript_id "PB.6884.9";
PIN_chr7	PacBio	transcript	10325628	10328785	.	-	.	gene_id "PB.6884"; transcript_id "PB.6884.10"; xloc "XLOC_006840"; class_code "u";
PIN_chr7	PacBio	exon	10325628	10326670	.	-	.	gene_id "PB.6884"; transcript_id "PB.6884.10";
PIN_chr7	PacBio	exon	10326733	10327990	.	-	.	gene_id "PB.6884"; transcript_id "PB.6884.10";
PIN_chr7	PacBio	exon	10328055	10328785	.	-	.	gene_id "PB.6884"; transcript_id "PB.6884.10";
PIN_chr7	PacBio	transcript	11086902	11087448	.	-	.	gene_id "PB.6890"; transcript_id "PB.6890.7"; xloc "XLOC_006842"; class_code "u";
PIN_chr7	PacBio	exon	11086902	11087448	.	-	.	gene_id "PB.6890"; transcript_id "PB.6890.7";
PIN_chr7	PacBio	transcript	14822822	14850262	.	+	.	gene_id "PB.6920"; transcript_id "PB.6920.3"; gene_name "Pma_10003040.g"; xloc "XLOC_006698"; cmp_ref "Pma_10003040"; class_code "o";
PIN_chr7	PacBio	exon	14822822	14822884	.	+	.	gene_id "PB.6920"; transcript_id "PB.6920.3";
PIN_chr7	PacBio	exon	14832377	14832551	.	+	.	gene_id "PB.6920"; transcript_id "PB.6920.3";
PIN_chr7	PacBio	exon	14832612	14832667	.	+	.	gene_id "PB.6920"; transcript_id "PB.6920.3";
PIN_chr7	PacBio	exon	14848892	14850262	.	+	.	gene_id "PB.6920"; transcript_id "PB.6920.3";
PIN_chr7	PacBio	transcript	18402771	18415411	.	-	.	gene_id "PB.6950"; transcript_id "PB.6950.2"; xloc "XLOC_006871"; class_code "u";
PIN_chr7	PacBio	exon	18402771	18403412	.	-	.	gene_id "PB.6950"; transcript_id "PB.6950.2";
PIN_chr7	PacBio	exon	18404009	18404086	.	-	.	gene_id "PB.6950"; transcript_id "PB.6950.2";
PIN_chr7	PacBio	exon	18404736	18404822	.	-	.	gene_id "PB.6950"; transcript_id "PB.6950.2";
PIN_chr7	PacBio	exon	18405407	18405478	.	-	.	gene_id "PB.6950"; transcript_id "PB.6950.2";
PIN_chr7	PacBio	exon	18406069	18406123	.	-	.	gene_id "PB.6950"; transcript_id "PB.6950.2";
PIN_chr7	PacBio	exon	18410533	18410603	.	-	.	gene_id "PB.6950"; transcript_id "PB.6950.2";
PIN_chr7	PacBio	exon	18411242	18411323	.	-	.	gene_id "PB.6950"; transcript_id "PB.6950.2";
PIN_chr7	PacBio	exon	18412517	18412599	.	-	.	gene_id "PB.6950"; transcript_id "PB.6950.2";
PIN_chr7	PacBio	exon	18412942	18412967	.	-	.	gene_id "PB.6950"; transcript_id "PB.6950.2";
PIN_chr7	PacBio	exon	18413970	18414075	.	-	.	gene_id "PB.6950"; transcript_id "PB.6950.2";
PIN_chr7	PacBio	exon	18415338	18415411	.	-	.	gene_id "PB.6950"; transcript_id "PB.6950.2";
PIN_chr7	PacBio	transcript	19686435	19694477	.	+	.	gene_id "PB.6956"; transcript_id "PB.6956.1"; gene_name "Pma_10027722.g"; xloc "XLOC_006715"; cmp_ref "Pma_10027722"; class_code "x";
PIN_chr7	PacBio	exon	19686435	19687967	.	+	.	gene_id "PB.6956"; transcript_id "PB.6956.1";
PIN_chr7	PacBio	exon	19692610	19694477	.	+	.	gene_id "PB.6956"; transcript_id "PB.6956.1";
PIN_chr7	PacBio	transcript	19926765	19967019	.	-	.	gene_id "PB.6961"; transcript_id "PB.6961.1"; gene_name "Pma_10004197.g"; xloc "XLOC_006878"; cmp_ref "Pma_10004197"; class_code "o";
PIN_chr7	PacBio	exon	19926765	19929354	.	-	.	gene_id "PB.6961"; transcript_id "PB.6961.1";
PIN_chr7	PacBio	exon	19966870	19967019	.	-	.	gene_id "PB.6961"; transcript_id "PB.6961.1";
PIN_chr7	PacBio	transcript	22787684	22790293	.	+	.	gene_id "PB.6983"; transcript_id "PB.6983.2"; xloc "XLOC_006732"; class_code "u";
PIN_chr7	PacBio	exon	22787684	22787840	.	+	.	gene_id "PB.6983"; transcript_id "PB.6983.2";
PIN_chr7	PacBio	exon	22788179	22790293	.	+	.	gene_id "PB.6983"; transcript_id "PB.6983.2";
PIN_chr7	PacBio	transcript	24493144	24493640	.	+	.	gene_id "PB.6996"; transcript_id "PB.6996.1"; xloc "XLOC_006738"; class_code "u";
PIN_chr7	PacBio	exon	24493144	24493640	.	+	.	gene_id "PB.6996"; transcript_id "PB.6996.1";
PIN_chr7	PacBio	transcript	25437900	25439384	.	-	.	gene_id "PB.7005"; transcript_id "PB.7005.1"; gene_name "Pma_10001433.g"; xloc "XLOC_006895"; cmp_ref "Pma_10001433"; class_code "i";
PIN_chr7	PacBio	exon	25437900	25438474	.	-	.	gene_id "PB.7005"; transcript_id "PB.7005.1";
PIN_chr7	PacBio	exon	25438632	25439384	.	-	.	gene_id "PB.7005"; transcript_id "PB.7005.1";
PIN_chr7	PacBio	transcript	26056447	26060013	.	+	.	gene_id "PB.7010"; transcript_id "PB.7010.1"; xloc "XLOC_006746"; class_code "u";
PIN_chr7	PacBio	exon	26056447	26057792	.	+	.	gene_id "PB.7010"; transcript_id "PB.7010.1";
PIN_chr7	PacBio	exon	26057940	26058631	.	+	.	gene_id "PB.7010"; transcript_id "PB.7010.1";
PIN_chr7	PacBio	exon	26059022	26060013	.	+	.	gene_id "PB.7010"; transcript_id "PB.7010.1";
PIN_chr7	PacBio	transcript	26056447	26060013	.	+	.	gene_id "PB.7010"; transcript_id "PB.7010.2"; xloc "XLOC_006746"; class_code "u";
PIN_chr7	PacBio	exon	26056447	26057389	.	+	.	gene_id "PB.7010"; transcript_id "PB.7010.2";
PIN_chr7	PacBio	exon	26057610	26057724	.	+	.	gene_id "PB.7010"; transcript_id "PB.7010.2";
PIN_chr7	PacBio	exon	26057811	26057906	.	+	.	gene_id "PB.7010"; transcript_id "PB.7010.2";
PIN_chr7	PacBio	exon	26057958	26058631	.	+	.	gene_id "PB.7010"; transcript_id "PB.7010.2";
PIN_chr7	PacBio	exon	26059022	26060013	.	+	.	gene_id "PB.7010"; transcript_id "PB.7010.2";
PIN_chr7	PacBio	transcript	30603499	30606781	.	-	.	gene_id "PB.7035"; transcript_id "PB.7035.1"; xloc "XLOC_006909"; class_code "u";
PIN_chr7	PacBio	exon	30603499	30606781	.	-	.	gene_id "PB.7035"; transcript_id "PB.7035.1";
PIN_chr7	PacBio	transcript	30914597	30915111	.	+	.	gene_id "PB.7037"; transcript_id "PB.7037.2"; gene_name "Pma_10029150.g"; xloc "XLOC_006760"; cmp_ref "Pma_10029150"; class_code "o";
PIN_chr7	PacBio	exon	30914597	30914644	.	+	.	gene_id "PB.7037"; transcript_id "PB.7037.2";
PIN_chr7	PacBio	exon	30914963	30915111	.	+	.	gene_id "PB.7037"; transcript_id "PB.7037.2";
PIN_chr7	PacBio	transcript	31909425	31934069	.	+	.	gene_id "PB.7045"; transcript_id "PB.7045.5"; gene_name "Pma_10031048.g"; xloc "XLOC_006763"; cmp_ref "Pma_10031048"; class_code "o";
PIN_chr7	PacBio	exon	31909425	31909556	.	+	.	gene_id "PB.7045"; transcript_id "PB.7045.5";
PIN_chr7	PacBio	exon	31931657	31934069	.	+	.	gene_id "PB.7045"; transcript_id "PB.7045.5";
PIN_chr7	PacBio	transcript	31909425	31934067	.	+	.	gene_id "PB.7045"; transcript_id "PB.7045.6"; gene_name "Pma_10031048.g"; xloc "XLOC_006763"; cmp_ref "Pma_10031048"; class_code "o";
PIN_chr7	PacBio	exon	31909425	31909509	.	+	.	gene_id "PB.7045"; transcript_id "PB.7045.6";
PIN_chr7	PacBio	exon	31931662	31934067	.	+	.	gene_id "PB.7045"; transcript_id "PB.7045.6";
PIN_chr7	PacBio	transcript	33886860	33887805	.	-	.	gene_id "PB.7064"; transcript_id "PB.7064.1"; xloc "XLOC_006926"; class_code "u";
PIN_chr7	PacBio	exon	33886860	33887805	.	-	.	gene_id "PB.7064"; transcript_id "PB.7064.1";
PIN_chr7	PacBio	transcript	34734111	34736514	.	-	.	gene_id "PB.7072"; transcript_id "PB.7072.1"; xloc "XLOC_006931"; class_code "u";
PIN_chr7	PacBio	exon	34734111	34734430	.	-	.	gene_id "PB.7072"; transcript_id "PB.7072.1";
PIN_chr7	PacBio	exon	34735118	34735195	.	-	.	gene_id "PB.7072"; transcript_id "PB.7072.1";
PIN_chr7	PacBio	exon	34736481	34736514	.	-	.	gene_id "PB.7072"; transcript_id "PB.7072.1";
PIN_chr8	PacBio	transcript	1696989	1700891	.	-	.	gene_id "PB.7117"; transcript_id "PB.7117.1"; xloc "XLOC_007051"; class_code "u";
PIN_chr8	PacBio	exon	1696989	1697205	.	-	.	gene_id "PB.7117"; transcript_id "PB.7117.1";
PIN_chr8	PacBio	exon	1697282	1698313	.	-	.	gene_id "PB.7117"; transcript_id "PB.7117.1";
PIN_chr8	PacBio	exon	1698404	1698700	.	-	.	gene_id "PB.7117"; transcript_id "PB.7117.1";
PIN_chr8	PacBio	exon	1699983	1700891	.	-	.	gene_id "PB.7117"; transcript_id "PB.7117.1";
PIN_chr8	PacBio	transcript	3408993	3416647	.	-	.	gene_id "PB.7129"; transcript_id "PB.7129.1"; xloc "XLOC_007055"; class_code "u";
PIN_chr8	PacBio	exon	3408993	3409122	.	-	.	gene_id "PB.7129"; transcript_id "PB.7129.1";
PIN_chr8	PacBio	exon	3413669	3416647	.	-	.	gene_id "PB.7129"; transcript_id "PB.7129.1";
PIN_chr8	PacBio	transcript	3642686	3644181	.	+	.	gene_id "PB.7130"; transcript_id "PB.7130.1"; xloc "XLOC_006963"; class_code "u";
PIN_chr8	PacBio	exon	3642686	3643290	.	+	.	gene_id "PB.7130"; transcript_id "PB.7130.1";
PIN_chr8	PacBio	exon	3643377	3644181	.	+	.	gene_id "PB.7130"; transcript_id "PB.7130.1";
PIN_chr8	PacBio	transcript	8113091	8114205	.	-	.	gene_id "PB.7154"; transcript_id "PB.7154.1"; xloc "XLOC_007071"; class_code "u";
PIN_chr8	PacBio	exon	8113091	8114205	.	-	.	gene_id "PB.7154"; transcript_id "PB.7154.1";
PIN_chr8	PacBio	transcript	9204949	9208934	.	-	.	gene_id "PB.7158"; transcript_id "PB.7158.4"; gene_name "Pma_10008199.g"; xloc "XLOC_007075"; cmp_ref "Pma_10008199"; class_code "j";
PIN_chr8	PacBio	exon	9204949	9205166	.	-	.	gene_id "PB.7158"; transcript_id "PB.7158.4";
PIN_chr8	PacBio	exon	9208841	9208934	.	-	.	gene_id "PB.7158"; transcript_id "PB.7158.4";
PIN_chr8	PacBio	transcript	9492616	9493565	.	-	.	gene_id "PB.7160"; transcript_id "PB.7160.1"; xloc "XLOC_007076"; class_code "u";
PIN_chr8	PacBio	exon	9492616	9493002	.	-	.	gene_id "PB.7160"; transcript_id "PB.7160.1";
PIN_chr8	PacBio	exon	9493482	9493565	.	-	.	gene_id "PB.7160"; transcript_id "PB.7160.1";
PIN_chr8	PacBio	transcript	11326998	11329725	.	-	.	gene_id "PB.7177"; transcript_id "PB.7177.1"; gene_name "Pma_10028755.g"; xloc "XLOC_007084"; cmp_ref "Pma_10028755"; class_code "j";
PIN_chr8	PacBio	exon	11326998	11327107	.	-	.	gene_id "PB.7177"; transcript_id "PB.7177.1";
PIN_chr8	PacBio	exon	11328449	11328625	.	-	.	gene_id "PB.7177"; transcript_id "PB.7177.1";
PIN_chr8	PacBio	exon	11329585	11329725	.	-	.	gene_id "PB.7177"; transcript_id "PB.7177.1";
PIN_chr8	PacBio	transcript	13465582	13467432	.	-	.	gene_id "PB.7190"; transcript_id "PB.7190.1"; xloc "XLOC_007091"; class_code "u";
PIN_chr8	PacBio	exon	13465582	13467432	.	-	.	gene_id "PB.7190"; transcript_id "PB.7190.1";
PIN_chr8	PacBio	transcript	14495171	14496256	.	+	.	gene_id "PB.7203"; transcript_id "PB.7203.1"; xloc "XLOC_006991"; class_code "u";
PIN_chr8	PacBio	exon	14495171	14496256	.	+	.	gene_id "PB.7203"; transcript_id "PB.7203.1";
PIN_chr8	PacBio	transcript	14814227	14816423	.	+	.	gene_id "PB.7205"; transcript_id "PB.7205.1"; xloc "XLOC_006993"; class_code "u";
PIN_chr8	PacBio	exon	14814227	14814884	.	+	.	gene_id "PB.7205"; transcript_id "PB.7205.1";
PIN_chr8	PacBio	exon	14815042	14816423	.	+	.	gene_id "PB.7205"; transcript_id "PB.7205.1";
PIN_chr8	PacBio	transcript	16709848	16711783	.	-	.	gene_id "PB.7218"; transcript_id "PB.7218.1"; gene_name "Pma_10014797.g"; xloc "XLOC_007105"; cmp_ref "Pma_10014797"; class_code "p";
PIN_chr8	PacBio	exon	16709848	16711783	.	-	.	gene_id "PB.7218"; transcript_id "PB.7218.1";
PIN_chr8	PacBio	transcript	20224313	20226944	.	-	.	gene_id "PB.7251"; transcript_id "PB.7251.1"; xloc "XLOC_007119"; class_code "u";
PIN_chr8	PacBio	exon	20224313	20224633	.	-	.	gene_id "PB.7251"; transcript_id "PB.7251.1";
PIN_chr8	PacBio	exon	20225934	20226177	.	-	.	gene_id "PB.7251"; transcript_id "PB.7251.1";
PIN_chr8	PacBio	exon	20226686	20226944	.	-	.	gene_id "PB.7251"; transcript_id "PB.7251.1";
PIN_chr8	PacBio	transcript	20321361	20321762	.	+	.	gene_id "PB.7253"; transcript_id "PB.7253.1"; xloc "XLOC_007020"; class_code "u";
PIN_chr8	PacBio	exon	20321361	20321493	.	+	.	gene_id "PB.7253"; transcript_id "PB.7253.1";
PIN_chr8	PacBio	exon	20321506	20321762	.	+	.	gene_id "PB.7253"; transcript_id "PB.7253.1";
PIN_chr8	PacBio	transcript	23876550	23889911	.	+	.	gene_id "PB.7278"; transcript_id "PB.7278.1"; xloc "XLOC_007033"; class_code "u";
PIN_chr8	PacBio	exon	23876550	23876697	.	+	.	gene_id "PB.7278"; transcript_id "PB.7278.1";
PIN_chr8	PacBio	exon	23886405	23886508	.	+	.	gene_id "PB.7278"; transcript_id "PB.7278.1";
PIN_chr8	PacBio	exon	23886685	23886744	.	+	.	gene_id "PB.7278"; transcript_id "PB.7278.1";
PIN_chr8	PacBio	exon	23887870	23889911	.	+	.	gene_id "PB.7278"; transcript_id "PB.7278.1";
PIN_chr8	PacBio	transcript	23876626	23889907	.	+	.	gene_id "PB.7278"; transcript_id "PB.7278.2"; xloc "XLOC_007033"; class_code "u";
PIN_chr8	PacBio	exon	23876626	23876907	.	+	.	gene_id "PB.7278"; transcript_id "PB.7278.2";
PIN_chr8	PacBio	exon	23886405	23886508	.	+	.	gene_id "PB.7278"; transcript_id "PB.7278.2";
PIN_chr8	PacBio	exon	23886685	23886744	.	+	.	gene_id "PB.7278"; transcript_id "PB.7278.2";
PIN_chr8	PacBio	exon	23887870	23889907	.	+	.	gene_id "PB.7278"; transcript_id "PB.7278.2";
PIN_chr8	PacBio	transcript	23909755	23911063	.	+	.	gene_id "PB.7279"; transcript_id "PB.7279.1"; xloc "XLOC_007034"; class_code "u";
PIN_chr8	PacBio	exon	23909755	23911063	.	+	.	gene_id "PB.7279"; transcript_id "PB.7279.1";
PIN_chr8	PacBio	transcript	23994988	24029819	.	-	.	gene_id "PB.7280"; transcript_id "PB.7280.1"; xloc "XLOC_007132"; class_code "u";
PIN_chr8	PacBio	exon	23994988	23996832	.	-	.	gene_id "PB.7280"; transcript_id "PB.7280.1";
PIN_chr8	PacBio	exon	24028035	24028080	.	-	.	gene_id "PB.7280"; transcript_id "PB.7280.1";
PIN_chr8	PacBio	exon	24029724	24029819	.	-	.	gene_id "PB.7280"; transcript_id "PB.7280.1";
PIN_chr8	PacBio	transcript	26079994	26085891	.	+	.	gene_id "PB.7296"; transcript_id "PB.7296.1"; xloc "XLOC_007043"; class_code "u";
PIN_chr8	PacBio	exon	26079994	26080558	.	+	.	gene_id "PB.7296"; transcript_id "PB.7296.1";
PIN_chr8	PacBio	exon	26084753	26085891	.	+	.	gene_id "PB.7296"; transcript_id "PB.7296.1";
PIN_chr9	PacBio	transcript	1162321	1164110	.	-	.	gene_id "PB.7312"; transcript_id "PB.7312.1"; xloc "XLOC_007656"; class_code "u";
PIN_chr9	PacBio	exon	1162321	1164110	.	-	.	gene_id "PB.7312"; transcript_id "PB.7312.1";
PIN_chr9	PacBio	transcript	4265802	4268040	.	-	.	gene_id "PB.7335"; transcript_id "PB.7335.1"; gene_name "Pma_10028398.g"; xloc "XLOC_007672"; cmp_ref "Pma_10028398"; class_code "p";
PIN_chr9	PacBio	exon	4265802	4268040	.	-	.	gene_id "PB.7335"; transcript_id "PB.7335.1";
PIN_chr9	PacBio	transcript	9006905	9008605	.	+	.	gene_id "PB.7397"; transcript_id "PB.7397.1"; xloc "XLOC_007182"; class_code "u";
PIN_chr9	PacBio	exon	9006905	9006930	.	+	.	gene_id "PB.7397"; transcript_id "PB.7397.1";
PIN_chr9	PacBio	exon	9007977	9008605	.	+	.	gene_id "PB.7397"; transcript_id "PB.7397.1";
PIN_chr9	PacBio	transcript	9046901	9047548	.	+	.	gene_id "PB.7398"; transcript_id "PB.7398.1"; xloc "XLOC_007183"; class_code "u";
PIN_chr9	PacBio	exon	9046901	9046945	.	+	.	gene_id "PB.7398"; transcript_id "PB.7398.1";
PIN_chr9	PacBio	exon	9047115	9047548	.	+	.	gene_id "PB.7398"; transcript_id "PB.7398.1";
PIN_chr9	PacBio	transcript	10163990	10181498	.	+	.	gene_id "PB.7409"; transcript_id "PB.7409.1"; xloc "XLOC_007188"; class_code "u";
PIN_chr9	PacBio	exon	10163990	10164047	.	+	.	gene_id "PB.7409"; transcript_id "PB.7409.1";
PIN_chr9	PacBio	exon	10173756	10174578	.	+	.	gene_id "PB.7409"; transcript_id "PB.7409.1";
PIN_chr9	PacBio	exon	10174918	10176294	.	+	.	gene_id "PB.7409"; transcript_id "PB.7409.1";
PIN_chr9	PacBio	exon	10181161	10181498	.	+	.	gene_id "PB.7409"; transcript_id "PB.7409.1";
PIN_chr9	PacBio	transcript	11077690	11081907	.	-	.	gene_id "PB.7421"; transcript_id "PB.7421.1"; xloc "XLOC_007710"; class_code "u";
PIN_chr9	PacBio	exon	11077690	11079484	.	-	.	gene_id "PB.7421"; transcript_id "PB.7421.1";
PIN_chr9	PacBio	exon	11080631	11080743	.	-	.	gene_id "PB.7421"; transcript_id "PB.7421.1";
PIN_chr9	PacBio	exon	11080888	11080982	.	-	.	gene_id "PB.7421"; transcript_id "PB.7421.1";
PIN_chr9	PacBio	exon	11081838	11081907	.	-	.	gene_id "PB.7421"; transcript_id "PB.7421.1";
PIN_chr9	PacBio	transcript	14286512	14966514	.	+	.	gene_id "PB.7467"; transcript_id "PB.7467.1"; gene_name "Pma_10017529.g"; xloc "XLOC_007212"; cmp_ref "Pma_10017529"; class_code "o";
PIN_chr9	PacBio	exon	14286512	14287048	.	+	.	gene_id "PB.7467"; transcript_id "PB.7467.1";
PIN_chr9	PacBio	exon	14287132	14287159	.	+	.	gene_id "PB.7467"; transcript_id "PB.7467.1";
PIN_chr9	PacBio	exon	14965157	14966514	.	+	.	gene_id "PB.7467"; transcript_id "PB.7467.1";
PIN_chr9	PacBio	transcript	14962920	14963218	.	+	.	gene_id "PB.7467"; transcript_id "PB.7467.9"; xloc "XLOC_007212"; class_code "u";
PIN_chr9	PacBio	exon	14962920	14963218	.	+	.	gene_id "PB.7467"; transcript_id "PB.7467.9";
PIN_chr9	PacBio	transcript	14963729	14966514	.	+	.	gene_id "PB.7467"; transcript_id "PB.7467.10"; xloc "XLOC_007212"; class_code "u";
PIN_chr9	PacBio	exon	14963729	14966514	.	+	.	gene_id "PB.7467"; transcript_id "PB.7467.10";
PIN_chr9	PacBio	transcript	17030857	17033431	.	-	.	gene_id "PB.7496"; transcript_id "PB.7496.1"; xloc "XLOC_007748"; class_code "u";
PIN_chr9	PacBio	exon	17030857	17033431	.	-	.	gene_id "PB.7496"; transcript_id "PB.7496.1";
PIN_chr9	PacBio	transcript	19171595	19182670	.	-	.	gene_id "PB.7515"; transcript_id "PB.7515.1"; xloc "XLOC_007756"; class_code "u";
PIN_chr9	PacBio	exon	19171595	19171739	.	-	.	gene_id "PB.7515"; transcript_id "PB.7515.1";
PIN_chr9	PacBio	exon	19173468	19173573	.	-	.	gene_id "PB.7515"; transcript_id "PB.7515.1";
PIN_chr9	PacBio	exon	19182483	19182670	.	-	.	gene_id "PB.7515"; transcript_id "PB.7515.1";
PIN_chr9	PacBio	transcript	27324697	27327154	.	+	.	gene_id "PB.7587"; transcript_id "PB.7587.1"; gene_name "Pma_10012117.g"; xloc "XLOC_007271"; cmp_ref "Pma_10012117"; class_code "i";
PIN_chr9	PacBio	exon	27324697	27324940	.	+	.	gene_id "PB.7587"; transcript_id "PB.7587.1";
PIN_chr9	PacBio	exon	27325003	27325855	.	+	.	gene_id "PB.7587"; transcript_id "PB.7587.1";
PIN_chr9	PacBio	exon	27325930	27327154	.	+	.	gene_id "PB.7587"; transcript_id "PB.7587.1";
PIN_chr9	PacBio	transcript	33286519	33326312	.	+	.	gene_id "PB.7649"; transcript_id "PB.7649.1"; gene_name "Pma_10001302.g"; xloc "XLOC_007300"; cmp_ref "Pma_10001302"; class_code "o";
PIN_chr9	PacBio	exon	33286519	33287869	.	+	.	gene_id "PB.7649"; transcript_id "PB.7649.1";
PIN_chr9	PacBio	exon	33323496	33326312	.	+	.	gene_id "PB.7649"; transcript_id "PB.7649.1";
PIN_chr9	PacBio	transcript	33980008	33983679	.	+	.	gene_id "PB.7658"; transcript_id "PB.7658.1"; gene_name "Pma_10024218.g"; xloc "XLOC_007305"; cmp_ref "Pma_10024218"; class_code "j";
PIN_chr9	PacBio	exon	33980008	33980246	.	+	.	gene_id "PB.7658"; transcript_id "PB.7658.1";
PIN_chr9	PacBio	exon	33981110	33981223	.	+	.	gene_id "PB.7658"; transcript_id "PB.7658.1";
PIN_chr9	PacBio	exon	33983467	33983679	.	+	.	gene_id "PB.7658"; transcript_id "PB.7658.1";
PIN_chr9	PacBio	transcript	34004020	34089342	.	+	.	gene_id "PB.7659"; transcript_id "PB.7659.1"; xloc "XLOC_007306"; class_code "u";
PIN_chr9	PacBio	exon	34004020	34004063	.	+	.	gene_id "PB.7659"; transcript_id "PB.7659.1";
PIN_chr9	PacBio	exon	34031508	34031710	.	+	.	gene_id "PB.7659"; transcript_id "PB.7659.1";
PIN_chr9	PacBio	exon	34086538	34086541	.	+	.	gene_id "PB.7659"; transcript_id "PB.7659.1";
PIN_chr9	PacBio	exon	34086547	34086552	.	+	.	gene_id "PB.7659"; transcript_id "PB.7659.1";
PIN_chr9	PacBio	exon	34088644	34089342	.	+	.	gene_id "PB.7659"; transcript_id "PB.7659.1";
PIN_chr9	PacBio	transcript	36416018	36418087	.	-	.	gene_id "PB.7682"; transcript_id "PB.7682.1"; xloc "XLOC_007843"; class_code "u";
PIN_chr9	PacBio	exon	36416018	36418087	.	-	.	gene_id "PB.7682"; transcript_id "PB.7682.1";
PIN_chr9	PacBio	transcript	38245443	38249034	.	-	.	gene_id "PB.7702"; transcript_id "PB.7702.1"; xloc "XLOC_007855"; class_code "u";
PIN_chr9	PacBio	exon	38245443	38247300	.	-	.	gene_id "PB.7702"; transcript_id "PB.7702.1";
PIN_chr9	PacBio	exon	38247312	38248044	.	-	.	gene_id "PB.7702"; transcript_id "PB.7702.1";
PIN_chr9	PacBio	exon	38248729	38249034	.	-	.	gene_id "PB.7702"; transcript_id "PB.7702.1";
PIN_chr9	PacBio	transcript	39103667	39104042	.	-	.	gene_id "PB.7708"; transcript_id "PB.7708.1"; gene_name "Pma_10010627.g"; xloc "XLOC_007858"; cmp_ref "Pma_10010627"; class_code "i";
PIN_chr9	PacBio	exon	39103667	39104042	.	-	.	gene_id "PB.7708"; transcript_id "PB.7708.1";
PIN_chr9	PacBio	transcript	39105520	39106221	.	-	.	gene_id "PB.7709"; transcript_id "PB.7709.2"; xloc "XLOC_007859"; class_code "u";
PIN_chr9	PacBio	exon	39105520	39106221	.	-	.	gene_id "PB.7709"; transcript_id "PB.7709.2";
PIN_chr9	PacBio	transcript	40903720	41614917	.	-	.	gene_id "PB.7733"; transcript_id "PB.7733.1"; gene_name "Pma_10025285.g"; xloc "XLOC_007872"; cmp_ref "Pma_10025285"; class_code "o";
PIN_chr9	PacBio	exon	40903720	40905155	.	-	.	gene_id "PB.7733"; transcript_id "PB.7733.1";
PIN_chr9	PacBio	exon	40921273	40921342	.	-	.	gene_id "PB.7733"; transcript_id "PB.7733.1";
PIN_chr9	PacBio	exon	41390876	41390977	.	-	.	gene_id "PB.7733"; transcript_id "PB.7733.1";
PIN_chr9	PacBio	exon	41398122	41398165	.	-	.	gene_id "PB.7733"; transcript_id "PB.7733.1";
PIN_chr9	PacBio	exon	41542300	41542352	.	-	.	gene_id "PB.7733"; transcript_id "PB.7733.1";
PIN_chr9	PacBio	exon	41614522	41614917	.	-	.	gene_id "PB.7733"; transcript_id "PB.7733.1";
PIN_chr9	PacBio	transcript	41006900	41012499	.	-	.	gene_id "PB.7733"; transcript_id "PB.7733.4"; gene_name "Pma_10010041.g"; xloc "XLOC_007872"; cmp_ref "Pma_10010041"; class_code "o";
PIN_chr9	PacBio	exon	41006900	41009159	.	-	.	gene_id "PB.7733"; transcript_id "PB.7733.4";
PIN_chr9	PacBio	exon	41012448	41012499	.	-	.	gene_id "PB.7733"; transcript_id "PB.7733.4";
PIN_chr9	PacBio	transcript	46058237	46066980	.	-	.	gene_id "PB.7779"; transcript_id "PB.7779.1"; xloc "XLOC_007897"; class_code "u";
PIN_chr9	PacBio	exon	46058237	46058729	.	-	.	gene_id "PB.7779"; transcript_id "PB.7779.1";
PIN_chr9	PacBio	exon	46058816	46060487	.	-	.	gene_id "PB.7779"; transcript_id "PB.7779.1";
PIN_chr9	PacBio	exon	46061203	46061313	.	-	.	gene_id "PB.7779"; transcript_id "PB.7779.1";
PIN_chr9	PacBio	exon	46061761	46061841	.	-	.	gene_id "PB.7779"; transcript_id "PB.7779.1";
PIN_chr9	PacBio	exon	46063030	46063164	.	-	.	gene_id "PB.7779"; transcript_id "PB.7779.1";
PIN_chr9	PacBio	exon	46066893	46066980	.	-	.	gene_id "PB.7779"; transcript_id "PB.7779.1";
PIN_chr9	PacBio	transcript	47368666	47371384	.	+	.	gene_id "PB.7792"; transcript_id "PB.7792.1"; xloc "XLOC_007361"; class_code "u";
PIN_chr9	PacBio	exon	47368666	47371384	.	+	.	gene_id "PB.7792"; transcript_id "PB.7792.1";
PIN_chr9	PacBio	transcript	47501048	47503263	.	-	.	gene_id "PB.7793"; transcript_id "PB.7793.1"; xloc "XLOC_007904"; class_code "u";
PIN_chr9	PacBio	exon	47501048	47503263	.	-	.	gene_id "PB.7793"; transcript_id "PB.7793.1";
PIN_chr9	PacBio	transcript	48161335	48164675	.	-	.	gene_id "PB.7803"; transcript_id "PB.7803.1"; xloc "XLOC_007910"; class_code "u";
PIN_chr9	PacBio	exon	48161335	48162050	.	-	.	gene_id "PB.7803"; transcript_id "PB.7803.1";
PIN_chr9	PacBio	exon	48164067	48164675	.	-	.	gene_id "PB.7803"; transcript_id "PB.7803.1";
PIN_chr9	PacBio	transcript	49656162	49656395	.	+	.	gene_id "PB.7816"; transcript_id "PB.7816.1"; xloc "XLOC_007371"; class_code "u";
PIN_chr9	PacBio	exon	49656162	49656395	.	+	.	gene_id "PB.7816"; transcript_id "PB.7816.1";
PIN_chr9	PacBio	transcript	52962057	52966620	.	-	.	gene_id "PB.7853"; transcript_id "PB.7853.1"; gene_name "Pma_10031187.g"; xloc "XLOC_007939"; cmp_ref "Pma_10031187"; class_code "o";
PIN_chr9	PacBio	exon	52962057	52962535	.	-	.	gene_id "PB.7853"; transcript_id "PB.7853.1";
PIN_chr9	PacBio	exon	52963015	52965205	.	-	.	gene_id "PB.7853"; transcript_id "PB.7853.1";
PIN_chr9	PacBio	exon	52966432	52966620	.	-	.	gene_id "PB.7853"; transcript_id "PB.7853.1";
PIN_chr9	PacBio	transcript	57152691	57157385	.	-	.	gene_id "PB.7894"; transcript_id "PB.7894.1"; xloc "XLOC_007962"; class_code "u";
PIN_chr9	PacBio	exon	57152691	57152895	.	-	.	gene_id "PB.7894"; transcript_id "PB.7894.1";
PIN_chr9	PacBio	exon	57153856	57156111	.	-	.	gene_id "PB.7894"; transcript_id "PB.7894.1";
PIN_chr9	PacBio	exon	57157085	57157120	.	-	.	gene_id "PB.7894"; transcript_id "PB.7894.1";
PIN_chr9	PacBio	exon	57157311	57157385	.	-	.	gene_id "PB.7894"; transcript_id "PB.7894.1";
PIN_chr9	PacBio	transcript	58585393	58590251	.	+	.	gene_id "PB.7908"; transcript_id "PB.7908.1"; xloc "XLOC_007411"; class_code "u";
PIN_chr9	PacBio	exon	58585393	58585485	.	+	.	gene_id "PB.7908"; transcript_id "PB.7908.1";
PIN_chr9	PacBio	exon	58587565	58587603	.	+	.	gene_id "PB.7908"; transcript_id "PB.7908.1";
PIN_chr9	PacBio	exon	58589781	58589912	.	+	.	gene_id "PB.7908"; transcript_id "PB.7908.1";
PIN_chr9	PacBio	exon	58590156	58590251	.	+	.	gene_id "PB.7908"; transcript_id "PB.7908.1";
PIN_chr9	PacBio	transcript	60378447	60380125	.	-	.	gene_id "PB.7931"; transcript_id "PB.7931.1"; xloc "XLOC_007979"; class_code "u";
PIN_chr9	PacBio	exon	60378447	60380125	.	-	.	gene_id "PB.7931"; transcript_id "PB.7931.1";
PIN_chr9	PacBio	transcript	60448686	60448980	.	-	.	gene_id "PB.7932"; transcript_id "PB.7932.1"; gene_name "Pma_10022109.g"; xloc "XLOC_007980"; cmp_ref "Pma_10022109"; class_code "i";
PIN_chr9	PacBio	exon	60448686	60448884	.	-	.	gene_id "PB.7932"; transcript_id "PB.7932.1";
PIN_chr9	PacBio	exon	60448964	60448980	.	-	.	gene_id "PB.7932"; transcript_id "PB.7932.1";
PIN_chr9	PacBio	transcript	61525048	61525307	.	+	.	gene_id "PB.7949"; transcript_id "PB.7949.1"; xloc "XLOC_007432"; class_code "u";
PIN_chr9	PacBio	exon	61525048	61525307	.	+	.	gene_id "PB.7949"; transcript_id "PB.7949.1";
PIN_chr9	PacBio	transcript	62729295	62731200	.	-	.	gene_id "PB.7974"; transcript_id "PB.7974.1"; xloc "XLOC_007997"; class_code "u";
PIN_chr9	PacBio	exon	62729295	62731200	.	-	.	gene_id "PB.7974"; transcript_id "PB.7974.1";
PIN_chr9	PacBio	transcript	64184305	64189823	.	+	.	gene_id "PB.7987"; transcript_id "PB.7987.1"; gene_name "Pma_10013542.g"; xloc "XLOC_007451"; cmp_ref "Pma_10013542"; class_code "i";
PIN_chr9	PacBio	exon	64184305	64184462	.	+	.	gene_id "PB.7987"; transcript_id "PB.7987.1";
PIN_chr9	PacBio	exon	64188515	64189823	.	+	.	gene_id "PB.7987"; transcript_id "PB.7987.1";
PIN_chr9	PacBio	transcript	64390393	64393024	.	-	.	gene_id "PB.7989"; transcript_id "PB.7989.1"; xloc "XLOC_008005"; class_code "u";
PIN_chr9	PacBio	exon	64390393	64390501	.	-	.	gene_id "PB.7989"; transcript_id "PB.7989.1";
PIN_chr9	PacBio	exon	64390579	64392647	.	-	.	gene_id "PB.7989"; transcript_id "PB.7989.1";
PIN_chr9	PacBio	exon	64392671	64393024	.	-	.	gene_id "PB.7989"; transcript_id "PB.7989.1";
PIN_chr9	PacBio	transcript	65063180	65065148	.	+	.	gene_id "PB.7998"; transcript_id "PB.7998.13"; gene_name "Pma_10019547.g"; xloc "XLOC_007456"; cmp_ref "Pma_10019547"; class_code "p";
PIN_chr9	PacBio	exon	65063180	65065148	.	+	.	gene_id "PB.7998"; transcript_id "PB.7998.13";
PIN_chr9	PacBio	transcript	66638795	66688499	.	-	.	gene_id "PB.8015"; transcript_id "PB.8015.2"; gene_name "Pma_10005061.g"; xloc "XLOC_008017"; cmp_ref "Pma_10005061"; class_code "x";
PIN_chr9	PacBio	exon	66638795	66639026	.	-	.	gene_id "PB.8015"; transcript_id "PB.8015.2";
PIN_chr9	PacBio	exon	66683306	66683309	.	-	.	gene_id "PB.8015"; transcript_id "PB.8015.2";
PIN_chr9	PacBio	exon	66686064	66687591	.	-	.	gene_id "PB.8015"; transcript_id "PB.8015.2";
PIN_chr9	PacBio	exon	66688442	66688499	.	-	.	gene_id "PB.8015"; transcript_id "PB.8015.2";
PIN_chr9	PacBio	transcript	66728423	66731235	.	+	.	gene_id "PB.8016"; transcript_id "PB.8016.2"; xloc "XLOC_007466"; class_code "u";
PIN_chr9	PacBio	exon	66728423	66729109	.	+	.	gene_id "PB.8016"; transcript_id "PB.8016.2";
PIN_chr9	PacBio	exon	66729199	66731235	.	+	.	gene_id "PB.8016"; transcript_id "PB.8016.2";
PIN_chr9	PacBio	transcript	69158904	69161844	.	+	.	gene_id "PB.8043"; transcript_id "PB.8043.1"; xloc "XLOC_007478"; class_code "u";
PIN_chr9	PacBio	exon	69158904	69161844	.	+	.	gene_id "PB.8043"; transcript_id "PB.8043.1";
PIN_chr9	PacBio	transcript	69182408	69185957	.	-	.	gene_id "PB.8044"; transcript_id "PB.8044.1"; xloc "XLOC_008032"; class_code "u";
PIN_chr9	PacBio	exon	69182408	69185957	.	-	.	gene_id "PB.8044"; transcript_id "PB.8044.1";
PIN_chr9	PacBio	transcript	69197440	69199374	.	+	.	gene_id "PB.8045"; transcript_id "PB.8045.1"; xloc "XLOC_007479"; class_code "u";
PIN_chr9	PacBio	exon	69197440	69199374	.	+	.	gene_id "PB.8045"; transcript_id "PB.8045.1";
PIN_chr9	PacBio	transcript	69480491	69484585	.	-	.	gene_id "PB.8049"; transcript_id "PB.8049.1"; xloc "XLOC_008034"; class_code "u";
PIN_chr9	PacBio	exon	69480491	69480546	.	-	.	gene_id "PB.8049"; transcript_id "PB.8049.1";
PIN_chr9	PacBio	exon	69480921	69481042	.	-	.	gene_id "PB.8049"; transcript_id "PB.8049.1";
PIN_chr9	PacBio	exon	69482351	69482488	.	-	.	gene_id "PB.8049"; transcript_id "PB.8049.1";
PIN_chr9	PacBio	exon	69484510	69484585	.	-	.	gene_id "PB.8049"; transcript_id "PB.8049.1";
PIN_chr9	PacBio	transcript	71535352	71544302	.	-	.	gene_id "PB.8076"; transcript_id "PB.8076.1"; xloc "XLOC_008045"; class_code "u";
PIN_chr9	PacBio	exon	71535352	71536549	.	-	.	gene_id "PB.8076"; transcript_id "PB.8076.1";
PIN_chr9	PacBio	exon	71543014	71543071	.	-	.	gene_id "PB.8076"; transcript_id "PB.8076.1";
PIN_chr9	PacBio	exon	71544250	71544302	.	-	.	gene_id "PB.8076"; transcript_id "PB.8076.1";
scaffold10	PacBio	transcript	543366	546640	.	-	.	gene_id "PB.8391"; transcript_id "PB.8391.1"; gene_name "Pma_10032274.g"; xloc "XLOC_008273"; cmp_ref "Pma_10032274"; class_code "o";
scaffold10	PacBio	exon	543366	545562	.	-	.	gene_id "PB.8391"; transcript_id "PB.8391.1";
scaffold10	PacBio	exon	545593	546640	.	-	.	gene_id "PB.8391"; transcript_id "PB.8391.1";
scaffold10	PacBio	transcript	544742	546648	.	-	.	gene_id "PB.8391"; transcript_id "PB.8391.2"; gene_name "Pma_10032274.g"; xloc "XLOC_008273"; cmp_ref "Pma_10032274"; class_code "o";
scaffold10	PacBio	exon	544742	545562	.	-	.	gene_id "PB.8391"; transcript_id "PB.8391.2";
scaffold10	PacBio	exon	545593	546648	.	-	.	gene_id "PB.8391"; transcript_id "PB.8391.2";
scaffold10	PacBio	transcript	546786	549009	.	+	.	gene_id "PB.8392"; transcript_id "PB.8392.2"; xloc "XLOC_008268"; class_code "u";
scaffold10	PacBio	exon	546786	549009	.	+	.	gene_id "PB.8392"; transcript_id "PB.8392.2";
scaffold10133_M	PacBio	transcript	25050	28642	.	-	.	gene_id "PB.8396"; transcript_id "PB.8396.1"; xloc "XLOC_008274"; class_code "u";
scaffold10133_M	PacBio	exon	25050	28642	.	-	.	gene_id "PB.8396"; transcript_id "PB.8396.1";
scaffold10996_M	PacBio	transcript	3857	7773	.	+	.	gene_id "PB.8423"; transcript_id "PB.8423.1"; xloc "XLOC_008299"; class_code "u";
scaffold10996_M	PacBio	exon	3857	4004	.	+	.	gene_id "PB.8423"; transcript_id "PB.8423.1";
scaffold10996_M	PacBio	exon	4331	6149	.	+	.	gene_id "PB.8423"; transcript_id "PB.8423.1";
scaffold10996_M	PacBio	exon	7042	7773	.	+	.	gene_id "PB.8423"; transcript_id "PB.8423.1";
scaffold110	PacBio	transcript	312782	316033	.	+	.	gene_id "PB.8426"; transcript_id "PB.8426.1"; xloc "XLOC_008301"; class_code "u";
scaffold110	PacBio	exon	312782	316033	.	+	.	gene_id "PB.8426"; transcript_id "PB.8426.1";
scaffold1193	PacBio	transcript	163450	163840	.	-	.	gene_id "PB.8469"; transcript_id "PB.8469.1"; gene_name "Pma_10013572.g"; xloc "XLOC_008345"; cmp_ref "Pma_10013572"; class_code "o";
scaffold1193	PacBio	exon	163450	163840	.	-	.	gene_id "PB.8469"; transcript_id "PB.8469.1";
scaffold1193	PacBio	transcript	186943	189605	.	+	.	gene_id "PB.8470"; transcript_id "PB.8470.2"; xloc "XLOC_008344"; class_code "u";
scaffold1193	PacBio	exon	186943	189605	.	+	.	gene_id "PB.8470"; transcript_id "PB.8470.2";
scaffold12055_M	PacBio	transcript	1485	3821	.	+	.	gene_id "PB.8477"; transcript_id "PB.8477.3"; xloc "XLOC_008352"; class_code "u";
scaffold12055_M	PacBio	exon	1485	2578	.	+	.	gene_id "PB.8477"; transcript_id "PB.8477.3";
scaffold12055_M	PacBio	exon	2590	3821	.	+	.	gene_id "PB.8477"; transcript_id "PB.8477.3";
scaffold1239	PacBio	transcript	238555	240802	.	+	.	gene_id "PB.8479"; transcript_id "PB.8479.2"; gene_name "Pma_10012979.g"; xloc "XLOC_008354"; cmp_ref "Pma_10012979"; class_code "o";
scaffold1239	PacBio	exon	238555	238919	.	+	.	gene_id "PB.8479"; transcript_id "PB.8479.2";
scaffold1239	PacBio	exon	239547	240802	.	+	.	gene_id "PB.8479"; transcript_id "PB.8479.2";
scaffold1247	PacBio	transcript	74471	77998	.	-	.	gene_id "PB.8481"; transcript_id "PB.8481.1"; xloc "XLOC_008358"; class_code "u";
scaffold1247	PacBio	exon	74471	74702	.	-	.	gene_id "PB.8481"; transcript_id "PB.8481.1";
scaffold1247	PacBio	exon	77671	77768	.	-	.	gene_id "PB.8481"; transcript_id "PB.8481.1";
scaffold1247	PacBio	exon	77967	77998	.	-	.	gene_id "PB.8481"; transcript_id "PB.8481.1";
scaffold12597_M	PacBio	transcript	29108	32221	.	-	.	gene_id "PB.8488"; transcript_id "PB.8488.1"; gene_name "Pma_10000700.g"; xloc "XLOC_008362"; cmp_ref "Pma_10000700"; class_code "o";
scaffold12597_M	PacBio	exon	29108	29648	.	-	.	gene_id "PB.8488"; transcript_id "PB.8488.1";
scaffold12597_M	PacBio	exon	29719	30823	.	-	.	gene_id "PB.8488"; transcript_id "PB.8488.1";
scaffold12597_M	PacBio	exon	30876	32221	.	-	.	gene_id "PB.8488"; transcript_id "PB.8488.1";
scaffold1301	PacBio	transcript	4074	5207	.	+	.	gene_id "PB.8505"; transcript_id "PB.8505.1"; xloc "XLOC_008379"; class_code "u";
scaffold1301	PacBio	exon	4074	5207	.	+	.	gene_id "PB.8505"; transcript_id "PB.8505.1";
scaffold1335	PacBio	transcript	169417	181750	.	+	.	gene_id "PB.8508"; transcript_id "PB.8508.3"; xloc "XLOC_008382"; class_code "u";
scaffold1335	PacBio	exon	169417	170766	.	+	.	gene_id "PB.8508"; transcript_id "PB.8508.3";
scaffold1335	PacBio	exon	171254	171609	.	+	.	gene_id "PB.8508"; transcript_id "PB.8508.3";
scaffold1335	PacBio	exon	180890	181750	.	+	.	gene_id "PB.8508"; transcript_id "PB.8508.3";
scaffold13602_M	PacBio	transcript	5726	6139	.	+	.	gene_id "PB.8516"; transcript_id "PB.8516.1"; xloc "XLOC_008389"; class_code "u";
scaffold13602_M	PacBio	exon	5726	6139	.	+	.	gene_id "PB.8516"; transcript_id "PB.8516.1";
scaffold1506_M	PacBio	transcript	110874	152833	.	-	.	gene_id "PB.8539"; transcript_id "PB.8539.1"; gene_name "Pma_10011518.g"; xloc "XLOC_008413"; cmp_ref "Pma_10011518"; class_code "o";
scaffold1506_M	PacBio	exon	110874	113816	.	-	.	gene_id "PB.8539"; transcript_id "PB.8539.1";
scaffold1506_M	PacBio	exon	150954	152015	.	-	.	gene_id "PB.8539"; transcript_id "PB.8539.1";
scaffold1506_M	PacBio	exon	152708	152833	.	-	.	gene_id "PB.8539"; transcript_id "PB.8539.1";
scaffold1506_M	PacBio	transcript	110880	151357	.	-	.	gene_id "PB.8539"; transcript_id "PB.8539.2"; gene_name "Pma_10011518.g"; xloc "XLOC_008413"; cmp_ref "Pma_10011518"; class_code "o";
scaffold1506_M	PacBio	exon	110880	113463	.	-	.	gene_id "PB.8539"; transcript_id "PB.8539.2";
scaffold1506_M	PacBio	exon	150477	150829	.	-	.	gene_id "PB.8539"; transcript_id "PB.8539.2";
scaffold1506_M	PacBio	exon	150954	151357	.	-	.	gene_id "PB.8539"; transcript_id "PB.8539.2";
scaffold1506_M	PacBio	transcript	111138	151195	.	-	.	gene_id "PB.8539"; transcript_id "PB.8539.3"; gene_name "Pma_10011518.g"; xloc "XLOC_008413"; cmp_ref "Pma_10011518"; class_code "o";
scaffold1506_M	PacBio	exon	111138	112159	.	-	.	gene_id "PB.8539"; transcript_id "PB.8539.3";
scaffold1506_M	PacBio	exon	149173	150922	.	-	.	gene_id "PB.8539"; transcript_id "PB.8539.3";
scaffold1506_M	PacBio	exon	151046	151195	.	-	.	gene_id "PB.8539"; transcript_id "PB.8539.3";
scaffold1506_M	PacBio	transcript	111138	113901	.	-	.	gene_id "PB.8539"; transcript_id "PB.8539.4"; xloc "XLOC_008413"; class_code "u";
scaffold1506_M	PacBio	exon	111138	113901	.	-	.	gene_id "PB.8539"; transcript_id "PB.8539.4";
scaffold1506_M	PacBio	transcript	147781	150598	.	-	.	gene_id "PB.8539"; transcript_id "PB.8539.5"; xloc "XLOC_008413"; class_code "u";
scaffold1506_M	PacBio	exon	147781	149089	.	-	.	gene_id "PB.8539"; transcript_id "PB.8539.5";
scaffold1506_M	PacBio	exon	149218	150598	.	-	.	gene_id "PB.8539"; transcript_id "PB.8539.5";
scaffold1506_M	PacBio	transcript	148040	151783	.	-	.	gene_id "PB.8539"; transcript_id "PB.8539.6"; xloc "XLOC_008413"; class_code "u";
scaffold1506_M	PacBio	exon	148040	148979	.	-	.	gene_id "PB.8539"; transcript_id "PB.8539.6";
scaffold1506_M	PacBio	exon	149090	150922	.	-	.	gene_id "PB.8539"; transcript_id "PB.8539.6";
scaffold1506_M	PacBio	exon	151046	151783	.	-	.	gene_id "PB.8539"; transcript_id "PB.8539.6";
scaffold1506_M	PacBio	transcript	153162	154340	.	-	.	gene_id "PB.8539"; transcript_id "PB.8539.8"; xloc "XLOC_008413"; class_code "u";
scaffold1506_M	PacBio	exon	153162	154340	.	-	.	gene_id "PB.8539"; transcript_id "PB.8539.8";
scaffold1635	PacBio	transcript	111984	115616	.	+	.	gene_id "PB.8564"; transcript_id "PB.8564.1"; xloc "XLOC_008438"; class_code "u";
scaffold1635	PacBio	exon	111984	112106	.	+	.	gene_id "PB.8564"; transcript_id "PB.8564.1";
scaffold1635	PacBio	exon	112145	113127	.	+	.	gene_id "PB.8564"; transcript_id "PB.8564.1";
scaffold1635	PacBio	exon	115047	115616	.	+	.	gene_id "PB.8564"; transcript_id "PB.8564.1";
scaffold1677	PacBio	transcript	169490	172753	.	-	.	gene_id "PB.8571"; transcript_id "PB.8571.1"; xloc "XLOC_008444"; class_code "u";
scaffold1677	PacBio	exon	169490	172753	.	-	.	gene_id "PB.8571"; transcript_id "PB.8571.1";
scaffold1704	PacBio	transcript	97798	101284	.	+	.	gene_id "PB.8580"; transcript_id "PB.8580.1"; xloc "XLOC_008453"; class_code "u";
scaffold1704	PacBio	exon	97798	98596	.	+	.	gene_id "PB.8580"; transcript_id "PB.8580.1";
scaffold1704	PacBio	exon	98953	101284	.	+	.	gene_id "PB.8580"; transcript_id "PB.8580.1";
scaffold1704	PacBio	transcript	98839	101284	.	+	.	gene_id "PB.8580"; transcript_id "PB.8580.2"; xloc "XLOC_008453"; class_code "u";
scaffold1704	PacBio	exon	98839	101284	.	+	.	gene_id "PB.8580"; transcript_id "PB.8580.2";
scaffold1805_M	PacBio	transcript	108847	112418	.	+	.	gene_id "PB.8607"; transcript_id "PB.8607.1"; xloc "XLOC_008477"; class_code "u";
scaffold1805_M	PacBio	exon	108847	112418	.	+	.	gene_id "PB.8607"; transcript_id "PB.8607.1";
scaffold1890	PacBio	transcript	104324	109931	.	-	.	gene_id "PB.8627"; transcript_id "PB.8627.1"; xloc "XLOC_008499"; class_code "u";
scaffold1890	PacBio	exon	104324	104476	.	-	.	gene_id "PB.8627"; transcript_id "PB.8627.1";
scaffold1890	PacBio	exon	106454	106579	.	-	.	gene_id "PB.8627"; transcript_id "PB.8627.1";
scaffold1890	PacBio	exon	109845	109931	.	-	.	gene_id "PB.8627"; transcript_id "PB.8627.1";
scaffold1962	PacBio	transcript	48180	50867	.	-	.	gene_id "PB.8633"; transcript_id "PB.8633.1"; xloc "XLOC_008504"; class_code "u";
scaffold1962	PacBio	exon	48180	48777	.	-	.	gene_id "PB.8633"; transcript_id "PB.8633.1";
scaffold1962	PacBio	exon	48788	49112	.	-	.	gene_id "PB.8633"; transcript_id "PB.8633.1";
scaffold1962	PacBio	exon	49248	49341	.	-	.	gene_id "PB.8633"; transcript_id "PB.8633.1";
scaffold1962	PacBio	exon	49497	50506	.	-	.	gene_id "PB.8633"; transcript_id "PB.8633.1";
scaffold1962	PacBio	exon	50538	50867	.	-	.	gene_id "PB.8633"; transcript_id "PB.8633.1";
scaffold2000	PacBio	transcript	23134	25969	.	-	.	gene_id "PB.8634"; transcript_id "PB.8634.1"; xloc "XLOC_008505"; class_code "u";
scaffold2000	PacBio	exon	23134	25442	.	-	.	gene_id "PB.8634"; transcript_id "PB.8634.1";
scaffold2000	PacBio	exon	25909	25969	.	-	.	gene_id "PB.8634"; transcript_id "PB.8634.1";
scaffold2007	PacBio	transcript	3108	6220	.	+	.	gene_id "PB.8635"; transcript_id "PB.8635.1"; gene_name "Pma_10007009.g"; xloc "XLOC_008506"; cmp_ref "Pma_10007009"; class_code "o";
scaffold2007	PacBio	exon	3108	3201	.	+	.	gene_id "PB.8635"; transcript_id "PB.8635.1";
scaffold2007	PacBio	exon	3429	5349	.	+	.	gene_id "PB.8635"; transcript_id "PB.8635.1";
scaffold2007	PacBio	exon	5411	6220	.	+	.	gene_id "PB.8635"; transcript_id "PB.8635.1";
scaffold20956_M	PacBio	transcript	1730	6096	.	+	.	gene_id "PB.8655"; transcript_id "PB.8655.3"; gene_name "Pma_218.563.g"; xloc "XLOC_008526"; cmp_ref "Pma_218.563"; class_code "j";
scaffold20956_M	PacBio	exon	1730	1908	.	+	.	gene_id "PB.8655"; transcript_id "PB.8655.3";
scaffold20956_M	PacBio	exon	5764	6096	.	+	.	gene_id "PB.8655"; transcript_id "PB.8655.3";
scaffold2110	PacBio	transcript	110137	113997	.	+	.	gene_id "PB.8658"; transcript_id "PB.8658.6"; xloc "XLOC_008528"; class_code "u";
scaffold2110	PacBio	exon	110137	113526	.	+	.	gene_id "PB.8658"; transcript_id "PB.8658.6";
scaffold2110	PacBio	exon	113545	113997	.	+	.	gene_id "PB.8658"; transcript_id "PB.8658.6";
scaffold2117	PacBio	transcript	66590	67306	.	-	.	gene_id "PB.8660"; transcript_id "PB.8660.1"; gene_name "Pma_10006309.g"; xloc "XLOC_008531"; cmp_ref "Pma_10006309"; class_code "p";
scaffold2117	PacBio	exon	66590	67306	.	-	.	gene_id "PB.8660"; transcript_id "PB.8660.1";
scaffold2156_M	PacBio	transcript	13087	15835	.	+	.	gene_id "PB.8665"; transcript_id "PB.8665.1"; xloc "XLOC_008536"; class_code "u";
scaffold2156_M	PacBio	exon	13087	14418	.	+	.	gene_id "PB.8665"; transcript_id "PB.8665.1";
scaffold2156_M	PacBio	exon	14517	15835	.	+	.	gene_id "PB.8665"; transcript_id "PB.8665.1";
scaffold2156_M	PacBio	transcript	25900	28248	.	-	.	gene_id "PB.8666"; transcript_id "PB.8666.1"; gene_name "Pma_10008605.g"; xloc "XLOC_008538"; cmp_ref "Pma_10008605"; class_code "p";
scaffold2156_M	PacBio	exon	25900	28248	.	-	.	gene_id "PB.8666"; transcript_id "PB.8666.1";
scaffold2411	PacBio	transcript	31760	34867	.	+	.	gene_id "PB.8714"; transcript_id "PB.8714.1"; xloc "XLOC_008585"; class_code "u";
scaffold2411	PacBio	exon	31760	33275	.	+	.	gene_id "PB.8714"; transcript_id "PB.8714.1";
scaffold2411	PacBio	exon	33661	34867	.	+	.	gene_id "PB.8714"; transcript_id "PB.8714.1";
scaffold2411	PacBio	transcript	32802	37213	.	-	.	gene_id "PB.8715"; transcript_id "PB.8715.1"; xloc "XLOC_008586"; class_code "u";
scaffold2411	PacBio	exon	32802	33275	.	-	.	gene_id "PB.8715"; transcript_id "PB.8715.1";
scaffold2411	PacBio	exon	33661	36706	.	-	.	gene_id "PB.8715"; transcript_id "PB.8715.1";
scaffold2411	PacBio	exon	37099	37213	.	-	.	gene_id "PB.8715"; transcript_id "PB.8715.1";
scaffold2482	PacBio	transcript	72088	74821	.	+	.	gene_id "PB.8721"; transcript_id "PB.8721.1"; gene_name "Pma_10004103.g"; xloc "XLOC_008592"; cmp_ref "Pma_10004103"; class_code "o";
scaffold2482	PacBio	exon	72088	73148	.	+	.	gene_id "PB.8721"; transcript_id "PB.8721.1";
scaffold2482	PacBio	exon	73235	74821	.	+	.	gene_id "PB.8721"; transcript_id "PB.8721.1";
scaffold2607	PacBio	transcript	101089	104415	.	-	.	gene_id "PB.8741"; transcript_id "PB.8741.1"; xloc "XLOC_008612"; class_code "u";
[truncated: 146 more rows]
