# Supplementary material for: PacBio single molecule long-read sequencing provides insight into the complexity and diversity of the Pinctada fucata martensii transcriptome
Source: BMC Genomics. 2020 Jul 13;21:481. doi: 10.1186/s12864-020-06894-3 (PMC7359550; doi:10.1186/s12864-020-06894-3)
Supplement: Supplementary file 6 — Additional file 6: Table S6. The annotation of novel genes in database. [file 12864_2020_6894_MOESM6_ESM.xls]

## Sheet: Integrated_Function.anno
#GeneID	COG_class	COG_class_annotation	GO_annotation	KEGG_annotation	KEGG_pathway	KOG_class	KOG_class_annotation	Pfam_annotation	Swissprot_annotation	eggNOG_class	eggNOG_class_annotation	nr_annotation
PB.5646	--	--	Cellular Component: proteinaceous extracellular matrix (GO:0005578);; Biological Process: response to mechanical stimulus (GO:0009612);;	K13884|2.54246e-17|clv:102095331|MARCO; macrophage receptor with collagenous structure; K13884 macrophage receptor with collagenous structure (A)	ko04145:Phagosome	[W]	Extracellular structures	Collagen triple helix repeat (20 copies)	Collagen alpha-2(IV) chain (Precursor) OS=Ascaris suum (Pig roundworm) PE=2 SV=1	S	Function unknown	hypothetical protein PTSG_00277 [Salpingoeca rosetta]
PB.4142	[TZDR]	--	Molecular Function: calcium ion binding (GO:0005509);; Molecular Function: kinase activity (GO:0016301);; Biological Process: phosphorylation (GO:0016310);;	K02183|1.89535e-62|mze:101482160|calmodulin-like; K02183 calmodulin (A)	ko04020:Calcium signaling pathway;ko04070:Phosphatidylinositol signaling system;ko04114:Oocyte meiosis;ko04261:Adrenergic signaling in cardiomyocytes;ko04270:Vascular smooth muscle contraction;ko04744:Phototransduction;ko04910:Insulin signaling pathway;ko04912:GnRH signaling pathway;ko04916:Melanogenesis	[T]	Signal transduction mechanisms	EF hand;; EF-hand domain pair;; EF-hand domain pair;; EF-hand domain;; EF hand;; EF-hand domain;; Secreted protein acidic and rich in cysteine Ca binding region;; Cytoskeletal-regulatory complex EF hand;; Tellurite resistance protein TerB;; Uncharacterised protein family (UPF0154)	Calmodulin-B OS=Halocynthia roretzi (Sea squirt) PE=3 SV=3	DTZ	--	calmodulin [Mnemiopsis leidyi]
PB.8548	--	--	--	K10058|6.23822e-17|hsa:338339|CLEC4D, CLEC-6, CLEC6, CLECSF8, MCL, MPCL; C-type lectin domain family 4, member D; K10058 C-type lectin domain family 4 member D (A)	--	[TV]	--	Lectin C-type domain	Perlucin OS=Haliotis laevigata (Abalone) PE=1 SV=3	U	Intracellular trafficking, secretion, and vesicular transport	C-type lectin domain family 4 member M [Crassostrea gigas]
PB.5954	--	--	--	--	--	[S]	Function unknown	Frag1/DRAM/Sfk1 family	--	S	Function unknown	hypothetical protein BRAFLDRAFT_125861 [Branchiostoma floridae]
PB.147	--	--	--	K15717|2.95942e-58|bfo:BRAFLDRAFT_96268|hypothetical protein; K15717 prostamide/prostaglandin F2alpha synthase [EC:1.11.1.20] (A)	ko00590:Arachidonic acid metabolism	[S]	Function unknown	AhpC/TSA antioxidant enzyme	--	O	Posttranslational modification, protein turnover, chaperones	PREDICTED: prostamide/prostaglandin F synthase-like [Aplysia californica]
PB.8689	--	--	Molecular Function: ubiquitin-protein transferase activity (GO:0004842);; Molecular Function: calcium ion binding (GO:0005509);; Biological Process: protein ubiquitination (GO:0016567);;	--	--	--	--	KIAA1430 homologue	--	S	Function unknown	hypothetical protein CGI_10014560 [Crassostrea gigas]
PB.436	[R]	General function prediction only	Molecular Function: GTP binding (GO:0005525);; Cellular Component: endoplasmic reticulum (GO:0005783);; Cellular Component: Golgi apparatus (GO:0005794);; Biological Process: intracellular protein transport (GO:0006886);; Biological Process: vesicle-mediated transport (GO:0016192);;	K07953|1.61339e-105|lgi:LOTGIDRAFT_210455|hypothetical protein; K07953 GTP-binding protein SAR1 [EC:3.6.5.-] (A)	ko04141:Protein processing in endoplasmic reticulum	[U]	Intracellular trafficking, secretion, and vesicular transport	ADP-ribosylation factor family;; Miro-like protein;; Ras family;; Signal recognition particle receptor beta subunit	GTP-binding protein SAR1 GN=ZK180.4 OS=Caenorhabditis elegans PE=3 SV=1	U	Intracellular trafficking, secretion, and vesicular transport	GTP-binding protein SAR1b [Crassostrea gigas]
PB.3413	--	--	--	--	--	--	--	Protein of unknown function (DUF1387)	--	S	Function unknown	Spermatogenesis-associated serine-rich protein 2 [Crassostrea gigas]
PB.6858	[K]	Transcription	Molecular Function: DNA binding (GO:0003677);; Molecular Function: DNA-directed RNA polymerase activity (GO:0003899);; Cellular Component: nucleus (GO:0005634);; Biological Process: transcription, DNA-templated (GO:0006351);; Molecular Function: zinc ion binding (GO:0008270);;	K03017|1.74938e-75|lgi:LOTGIDRAFT_132099|hypothetical protein; K03017 DNA-directed RNA polymerase II subunit RPB9 (A)	ko00230:Purine metabolism;ko00240:Pyrimidine metabolism;ko03020:RNA polymerase	[K]	Transcription	RNA polymerases M/15 Kd subunit;; Transcription factor S-II (TFIIS)	DNA-directed RNA polymerase II subunit RPB9 GN=RpII15 OS=Drosophila melanogaster (Fruit fly) PE=2 SV=2	K	Transcription	DNA-directed RNA polymerase II subunit RPB9 [Crassostrea gigas]
PB.2646	--	--	--	--	--	--	--	Macin	Neuromacin-like protein (Precursor) OS=Aplysia californica (California sea hare) PE=3 SV=1	--	--	Mytimacin-5 [Mytilus galloprovincialis]
PB.4011	--	--	--	--	--	--	--	--	--	O	Posttranslational modification, protein turnover, chaperones	selenoprotein W [Cristaria plicata]
PB.5964	--	--	--	--	--	--	--	--	Ubiquitin-related modifier 1 homolog {ECO:0000255|HAMAP-Rule:MF_03048} GN=GA23607 OS=Drosophila pseudoobscura pseudoobscura (Fruit fly) PE=3 SV=1	O	Posttranslational modification, protein turnover, chaperones	--
PB.368	--	--	Molecular Function: chitinase activity (GO:0004568);; Cellular Component: extracellular region (GO:0005576);; Biological Process: carbohydrate metabolic process (GO:0005975);; Biological Process: chitin catabolic process (GO:0006032);;	K01183|3.93711e-80|lgi:LOTGIDRAFT_195779|hypothetical protein; K01183 chitinase [EC:3.2.1.14] (A)	ko00520:Amino sugar and nucleotide sugar metabolism	[G]	Carbohydrate transport and metabolism	Glycosyl hydrolases family 18	Putative chitinase 1 {ECO:0000250|UniProtKB:P86955} (Precursor) OS=Pinctada margaritifera (Black-lipped pearl oyster) PE=1 SV=1	G	Carbohydrate transport and metabolism	RecName: Full=Putative chitinase 1; AltName: Full=Chitinase-like protein 1; Short=Clp1; Flags: Precursor [Pinctada margaritifera]
PB.7947	--	--	--	--	--	[S]	Function unknown	TMEM9	Uncharacterized protein CG1161 GN=CG1161 OS=Drosophila melanogaster (Fruit fly) PE=3 SV=1	S	Function unknown	hypothetical protein LOTGIDRAFT_183671 [Lottia gigantea]
PB.1358	--	--	--	K07371|1.17831e-09|ola:101162065|B-cell linker protein-like; K07371 B-cell linker protein (A)	--	--	--	SAM domain (Sterile alpha motif);; SAM domain (Sterile alpha motif);; SH2 domain	--	S	Function unknown	Lymphocyte cytosolic protein 2 [Crassostrea gigas]
PB.7262	--	--	--	--	--	--	--	--	--	--	--	hypothetical protein LOTGIDRAFT_154656 [Lottia gigantea]
PB.1514	--	--	--	K16910|2.05764e-16|aqu:100633626|uncharacterized LOC100633626; K16910 receptor-type tyrosine-protein phosphatase Q [EC:3.1.3.48] (A)	--	[O]	Posttranslational modification, protein turnover, chaperones	Kunitz/Bovine pancreatic trypsin inhibitor domain	BPTI/Kunitz domain-containing protein 2 (Precursor) OS=Pinctada margaritifera (Black-lipped pearl oyster) PE=1 SV=1	O	Posttranslational modification, protein turnover, chaperones	RecName: Full=BPTI/Kunitz domain-containing protein 2; AltName: Full=Prism serine protease inhibitor 2; Short=PISP2; Flags: Precursor [Pinctada margaritifera]
PB.6118	--	--	--	--	--	--	--	Uncharacterised protein family (UPF0184)	UPF0184 protein OS=Branchiostoma floridae (Florida lancelet) PE=3 SV=1	--	--	UPF0184 protein C9orf16-like protein [Crassostrea gigas]
PB.1527	--	--	--	--	--	--	--	P21-Rho-binding domain	CDC42 small effector protein homolog GN=Spec2 OS=Drosophila melanogaster (Fruit fly) PE=1 SV=2	O	Posttranslational modification, protein turnover, chaperones	hypothetical protein LOTGIDRAFT_131039 [Lottia gigantea]
PB.6667	--	--	--	--	--	--	--	Reeler domain	Defense protein l(2)34Fc (Precursor) GN=l(2)34Fc OS=Drosophila melanogaster (Fruit fly) PE=2 SV=1	S	Function unknown	Putative ferric-chelate reductase 1 [Crassostrea gigas]
PB.5064	--	--	Molecular Function: nucleotide binding (GO:0000166);; Molecular Function: nucleic acid binding (GO:0003676);; Cellular Component: ribonucleoprotein complex (GO:0030529);;	K11093|3.81726e-18|lgi:LOTGIDRAFT_133692|hypothetical protein; K11093 U1 small nuclear ribonucleoprotein 70kDa (A)	ko03040:Spliceosome	[A]	RNA processing and modification	U1 small nuclear ribonucleoprotein of 70kDa MW N terminal	U1 small nuclear ribonucleoprotein 70 kDa GN=snRNP-U1-70K OS=Drosophila melanogaster (Fruit fly) PE=1 SV=2	S	Function unknown	hypothetical protein LOTGIDRAFT_133692 [Lottia gigantea]
PB.3813	--	--	--	--	--	--	--	--	Countin-1 (Precursor) GN=ctnA OS=Dictyostelium discoideum (Slime mold) PE=1 SV=1	S	Function unknown	Countin-1 [Crassostrea gigas]
PB.3131	--	--	Biological Process: vacuolar transport (GO:0007034);; Cellular Component: retromer complex (GO:0030904);;	--	--	[R]	General function prediction only	Vacuolar protein sorting-associated protein 26;; Arrestin (or S-antigen), N-terminal domain	Down syndrome critical region protein 3 homolog GN=DDB_G0292212 OS=Dictyostelium discoideum (Slime mold) PE=3 SV=1	S	Function unknown	Down syndrome critical region protein 3-like protein [Crassostrea gigas]
PB.5032	--	--	--	--	--	--	--	Immunoglobulin V-set domain	--	--	--	--
PB.9035	[S]	Function unknown	Molecular Function: catalytic activity (GO:0003824);; Biological Process: cellular metabolic process (GO:0044237);; Biological Process: organic substance metabolic process (GO:0071704);;	K15455|2.80658e-21|spu:100893196|DPH3 homolog; K15455 diphthamide biosynthesis protein 3 (A)	--	[S]	Function unknown	Regulatory factor X-associated C-terminal binding domain;; CSL zinc finger	DPH3 homolog GN=K01H12.1 OS=Caenorhabditis elegans PE=3 SV=1	S	Function unknown	PREDICTED: DPH3 homolog [Strongylocentrotus purpuratus]
PB.2323	--	--	--	K17346|1.42834e-95|lgi:LOTGIDRAFT_160862|hypothetical protein; K17346 tetraspanin-33 (A)	--	[R]	General function prediction only	Tetraspanin family	23 kDa integral membrane protein OS=Schistosoma japonicum (Blood fluke) PE=2 SV=1	S	Function unknown	Tetraspanin-33 [Crassostrea gigas]
PB.2403	--	--	--	--	--	--	--	--	Uncharacterized protein F58A4.6 GN=F58A4.6 OS=Caenorhabditis elegans PE=4 SV=3	S	Function unknown	GK24491 [Drosophila willistoni]
PB.7647	--	--	--	--	--	--	--	--	--	S	Function unknown	Uncharacterized protein CXorf22 [Crassostrea gigas]
PB.413	--	--	Molecular Function: monooxygenase activity (GO:0004497);; Biological Process: ubiquinone biosynthetic process (GO:0006744);; Molecular Function: transition metal ion binding (GO:0046914);; Biological Process: oxidation-reduction process (GO:0055114);;	K06134|7.35824e-63|lgi:LOTGIDRAFT_154620|hypothetical protein; K06134 ubiquinone biosynthesis monooxygenase Coq7 [EC:1.14.13.-] (A)	ko00130:Ubiquinone and other terpenoid-quinone biosynthesis	[R]	General function prediction only	Ubiquinone biosynthesis protein COQ7;; Ubiquinone biosynthesis protein COQ7	Ubiquinone biosynthesis protein COQ7 homolog GN=clk-1 OS=Caenorhabditis elegans PE=1 SV=1	H	Coenzyme transport and metabolism	Ubiquinone biosynthesis protein COQ7-like protein [Crassostrea gigas]
PB.5844	--	--	--	--	--	--	--	cAMP-dependent protein kinase inhibitor	--	S	Function unknown	PREDICTED: cAMP-dependent protein kinase inhibitor beta-like [Metaseiulus occidentalis]
PB.8434	--	--	--	K08341|1.85009e-56|lgi:LOTGIDRAFT_182626|hypothetical protein; K08341 GABA(A) receptor-associated protein (A)	ko04068:FoxO signaling pathway;ko04140:Regulation of autophagy	[Z]	Cytoskeleton	Autophagy protein Atg8 ubiquitin like;; Ubiquitin-like autophagy protein Apg12	Protein lgg-1 GN=lgg-1 OS=Caenorhabditis elegans PE=1 SV=1	U	Intracellular trafficking, secretion, and vesicular transport	GABAA receptor-associated protein [Meretrix meretrix]
PB.1909	--	--	--	--	--	[TV]	--	Lectin C-type domain	Perlucin-like protein {ECO:0000303|PubMed:21643827} (Precursor) OS=Mytilus galloprovincialis (Mediterranean mussel) PE=1 SV=1	S	Function unknown	C-type mannose receptor 2 [Crassostrea gigas]
PB.1064	--	--	Molecular Function: catalytic activity (GO:0003824);;	--	--	--	--	Lipase;; Alpha/beta hydrolase family;; Alpha/beta hydrolase family	Phospholipase A1 (Precursor) OS=Polybia paulista (Neotropical social wasp) PE=1 SV=1	G	Carbohydrate transport and metabolism	Pancreatic lipase-related protein 1 [Crassostrea gigas]
PB.1421	[R]	General function prediction only	--	K13207|1.88368e-131|lgi:LOTGIDRAFT_238118|hypothetical protein; K13207 CUG-BP- and ETR3-like factor (A)	--	[A]	RNA processing and modification	RNA recognition motif. (a.k.a. RRM, RBD, or RNP domain);; RNA recognition motif (a.k.a. RRM, RBD, or RNP domain);; RNA recognition motif. (a.k.a. RRM, RBD, or RNP domain)	Protein elav GN=elav OS=Drosophila melanogaster (Fruit fly) PE=2 SV=1	S	Function unknown	CUG-BP- and ETR-3-like factor 4 [Crassostrea gigas]
PB.5714	--	--	--	--	--	[B]	Chromatin structure and dynamics	Chromo (CHRromatin Organisation MOdifier) domain	--	L	Replication, recombination and repair	hypothetical protein CGI_10026300 [Crassostrea gigas]
PB.4932	--	--	--	K03662|4.54254e-22|tca:663029|uncharacterized LOC663029; K03662 V-type H+-transporting ATPase S1 subunit (A)	ko00190:Oxidative phosphorylation;ko04142:Lysosome;ko04145:Phagosome	[C]	Energy production and conversion	Lysosome-associated membrane glycoprotein (Lamp)	--	U	Intracellular trafficking, secretion, and vesicular transport	V-type proton ATPase subunit S1 [Crassostrea gigas]
PB.1451	--	--	--	--	--	--	--	--	--	S	Function unknown	hypothetical protein EgrG_000335800 [Echinococcus granulosus]
PB.7318	[J]	Translation, ribosomal structure and biogenesis	--	K03539|1.67661e-41|nve:NEMVE_v1g205577|hypothetical protein; K03539 ribonuclease P/MRP protein subunit RPP1 [EC:3.1.26.5] (A)	ko03008:Ribosome biogenesis in eukaryotes;ko03013:RNA transport	[J]	Translation, ribosomal structure and biogenesis	RNase P subunit p30	Ribonuclease P protein subunit drpp30 GN=drpp30 OS=Dictyostelium discoideum (Slime mold) PE=2 SV=1	J	Translation, ribosomal structure and biogenesis	predicted protein [Nematostella vectensis]
PB.2247	--	--	--	--	--	[TV]	--	Lectin C-type domain	Perlucin-like protein {ECO:0000303|PubMed:21643827} (Precursor) OS=Mytilus galloprovincialis (Mediterranean mussel) PE=1 SV=1	S	Function unknown	C-type mannose receptor 2 [Crassostrea gigas]
PB.847	--	--	--	--	--	[LK]	--	Zinc finger, C3HC4 type (RING finger);; Ring finger domain;; Zinc finger, C3HC4 type (RING finger);; Zinc finger, C3HC4 type (RING finger)	Peroxisome biogenesis factor 10 GN=pex10 OS=Dictyostelium discoideum (Slime mold) PE=3 SV=2	T	Signal transduction mechanisms	hypothetical protein CGI_10028788 [Crassostrea gigas]
PB.3254	--	--	Cellular Component: cytoskeleton (GO:0005856);; Biological Process: intracellular protein transport (GO:0006886);; Biological Process: cell adhesion (GO:0007155);; Biological Process: vesicle-mediated transport (GO:0016192);; Cellular Component: membrane coat (GO:0030117);;	K02105|0|lgi:LOTGIDRAFT_205205|hypothetical protein; K02105 catenin beta 1 (A)	ko04310:Wnt signaling pathway	[TZ]	--	Armadillo/beta-catenin-like repeat;; Armadillo/beta-catenin-like repeat	Catenin beta OS=Urechis caupo (Innkeeper worm) PE=2 SV=1	F	Nucleotide transport and metabolism	beta-catenin [Crassostrea gigas]
PB.8674	[K]	Transcription	Molecular Function: ion binding (GO:0043167);; Molecular Function: NAD binding (GO:0051287);;	K11413|5.01228e-146|lgi:LOTGIDRAFT_63645|hypothetical protein; K11413 NAD-dependent deacetylase sirtuin 3 [EC:3.5.1.-] (A)	--	[BK]	--	Sir2 family	NAD-dependent protein deacetylase Sirt2 GN=Sirt2 OS=Drosophila melanogaster (Fruit fly) PE=3 SV=1	K	Transcription	NAD-dependent deacetylase sirtuin-3, mitochondrial [Crassostrea gigas]
PB.2959	[M]	Cell wall/membrane/envelope biogenesis	--	--	--	[MW]	--	Fasciclin domain	--	M	Cell wall/membrane/envelope biogenesis	Transforming growth factor-beta-induced protein ig-h3 [Crassostrea gigas]
PB.4152	--	--	Molecular Function: binding (GO:0005488);;	--	--	[C]	Energy production and conversion	Globin	--	S	Function unknown	hypothetical protein CGI_10027925 [Crassostrea gigas]
PB.3215	--	--	--	--	--	--	--	Ubiquitin-2 like Rad60 SUMO-like	--	S	Function unknown	hypothetical protein LOTGIDRAFT_230575 [Lottia gigantea]
PB.49	[I]	Lipid transport and metabolism	Biological Process: metabolic process (GO:0008152);; Molecular Function: transferase activity, transferring acyl groups other than amino-acyl groups (GO:0016747);;	K07509|0|lgi:LOTGIDRAFT_157797|hypothetical protein; K07509 acetyl-CoA acyltransferase [EC:2.3.1.16] (A)	ko00062:Fatty acid elongation;ko00071:Fatty acid degradation;ko00280:Valine, leucine and isoleucine degradation;ko01212:Fatty acid metabolism	[I]	Lipid transport and metabolism	Thiolase, C-terminal domain;; Thiolase, N-terminal domain;; Thiolase, N-terminal domain;; Thiolase, N-terminal domain	Uncharacterized protein B0303.3 GN=B0303.3 OS=Caenorhabditis elegans PE=3 SV=1	I	Lipid transport and metabolism	hypothetical protein LOTGIDRAFT_157797 [Lottia gigantea]
PB.3612	--	--	--	--	--	--	--	PLAT/LH2 domain	--	--	--	Eukaryotic translation initiation factor 4B [Crassostrea gigas]
PB.7379	--	--	--	--	--	--	--	--	--	--	--	hypothetical protein LOTGIDRAFT_156897 [Lottia gigantea]
PB.849	--	--	Molecular Function: dolichyl-diphosphooligosaccharide-protein glycotransferase activity (GO:0004579);; Biological Process: protein N-linked glycosylation (GO:0006487);; Cellular Component: oligosaccharyltransferase complex (GO:0008250);; Cellular Component: integral component of membrane (GO:0016021);;	--	--	--	--	Oligosaccaryltransferase	Dolichyl-diphosphooligosaccharide--protein glycosyltransferase subunit 4 {ECO:0000250|UniProtKB:Q99380} GN=GE22313 OS=Drosophila yakuba (Fruit fly) PE=3 SV=1	--	--	PREDICTED: dolichyl-diphosphooligosaccharide--protein glycosyltransferase subunit 4-like isoform X1 [Aplysia californica]
PB.7779	--	--	--	--	--	--	--	--	--	T	Signal transduction mechanisms	PREDICTED: A-kinase-interacting protein 1-like [Strongylocentrotus purpuratus]
PB.7313	[C]	Energy production and conversion	--	K03878|7.54201e-56|aag:ND1|NADH dehydrogenase subunit 1; K03878 NADH-ubiquinone oxidoreductase chain 1 [EC:1.6.5.3] (A)	ko00190:Oxidative phosphorylation	[C]	Energy production and conversion	NADH dehydrogenase	NADH-ubiquinone oxidoreductase chain 1 GN=ND1 OS=Lumbricus terrestris (Common earthworm) PE=3 SV=1	C	Energy production and conversion	NADH dehydrogenase subunit 1 (mitochondrion) [Pinctada maxima]
PB.5626	--	--	--	--	--	--	--	HEAT-like repeat	--	O	Posttranslational modification, protein turnover, chaperones	hypothetical protein LOTGIDRAFT_229792 [Lottia gigantea]
PB.5297	[OC]	--	Molecular Function: nucleotide binding (GO:0000166);; Molecular Function: protein kinase activity (GO:0004672);; Biological Process: phosphorylation (GO:0016310);; Biological Process: single-organism metabolic process (GO:0044710);; Biological Process: organic substance metabolic process (GO:0071704);;	K03671|1.00415e-22|nve:NEMVE_v1g236543|hypothetical protein; K03671 thioredoxin 1 (A)	--	[O]	Posttranslational modification, protein turnover, chaperones	Thioredoxin;; Thioredoxin-like;; Thioredoxin-like domain;; AhpC/TSA family;; Redoxin	Thioredoxin GN=PF14_0545 OS=Plasmodium falciparum (isolate 3D7) PE=1 SV=1	O	Posttranslational modification, protein turnover, chaperones	thioredoxin, partial [Ostrea edulis]
PB.7603	--	--	--	--	--	[O]	Posttranslational modification, protein turnover, chaperones	ShK domain-like;; Astacin (Peptidase family M12A)	Blastula protease 10 (Precursor) GN=BP10 OS=Paracentrotus lividus (Common sea urchin) PE=2 SV=1	O	Posttranslational modification, protein turnover, chaperones	PREDICTED: blastula protease 10-like [Aplysia californica]
PB.1119	[J]	Translation, ribosomal structure and biogenesis	Biological Process: reproduction (GO:0000003);; Molecular Function: structural constituent of ribosome (GO:0003735);; Biological Process: rRNA export from nucleus (GO:0006407);; Biological Process: translation (GO:0006412);; Biological Process: apoptotic process (GO:0006915);; Biological Process: molting cycle, collagen and cuticulin-based cuticle (GO:0018996);; Cellular Component: cytosolic smal…	K02979|3.05261e-16|lgi:LOTGIDRAFT_150772|hypothetical protein; K02979 small subunit ribosomal protein S28e (A)	ko03010:Ribosome	[J]	Translation, ribosomal structure and biogenesis	--	40S ribosomal protein S28 GN=RpS28b OS=Drosophila melanogaster (Fruit fly) PE=1 SV=2	J	Translation, ribosomal structure and biogenesis	40S ribosomal protein S28 [Crassostrea gigas]
PB.3965	--	--	--	--	--	[WV]	--	von Willebrand factor type D domain;; Trypsin Inhibitor like cysteine rich domain;; WSC domain	--	S	Function unknown	IgGFc-binding protein [Crassostrea gigas]
PB.214	--	--	--	--	--	--	--	Tetraspanin family	--	--	--	tetraspanin [Crassostrea ariakensis]
PB.7209	--	--	--	--	--	--	--	--	--	--	--	Mytimacin-5 [Mytilus galloprovincialis]
PB.5746	--	--	Molecular Function: enzyme inhibitor activity (GO:0004857);; Cellular Component: mitochondrion (GO:0005739);; Biological Process: negative regulation of catalytic activity (GO:0043086);; Biological Process: negative regulation of nucleotide metabolic process (GO:0045980);;	--	--	--	--	Mitochondrial ATPase inhibitor, IATP	ATPase inhibitor mai-2, mitochondrial (Precursor) GN=mai-2 OS=Caenorhabditis elegans PE=3 SV=1	K	Transcription	hypothetical protein LOTGIDRAFT_236756 [Lottia gigantea]
PB.1968	--	--	--	--	--	--	--	NACHT domain	--	S	Function unknown	Serine/threonine-protein phosphatase 6 regulatory ankyrin repeat subunit A [Crassostrea gigas]
PB.2394	--	--	Molecular Function: serine-type endopeptidase inhibitor activity (GO:0004867);; Cellular Component: extracellular region (GO:0005576);; Biological Process: negative regulation of peptidase activity (GO:0010466);;	--	--	[WV]	--	Antistasin family;; Kunitz/Bovine pancreatic trypsin inhibitor domain;; Protein of unknown function (DUF3659)	BPTI/Kunitz domain-containing protein 4 (Precursor) OS=Pinctada margaritifera (Black-lipped pearl oyster) PE=1 SV=1	S	Function unknown	RecName: Full=BPTI/Kunitz domain-containing protein 4; AltName: Full=Nacre serine protease inhibitor 3; Short=NSPI3; Flags: Precursor [Pinctada margaritifera]
PB.1095	[R]	General function prediction only	--	--	--	--	--	--	--	S	Function unknown	hypothetical protein LOTGIDRAFT_237979 [Lottia gigantea]
PB.7828	--	--	Cellular Component: mitochondrion (GO:0005739);;	K08770|3.66923e-110|tgu:100228572|polyubiquitin-B-like; K08770 ubiquitin C (A)	ko03320:PPAR signaling pathway	[OR]	--	Ubiquitin family;; Ubiquitin-2 like Rad60 SUMO-like;; Ubiquitin-like domain;; Telomere stability and silencing;; Ubiquitin-2 like Rad60 SUMO-like;; DUF2407 ubiquitin-like domain;; GLUT4 regulating protein TUG;; Protein of unknown function (DUF2870)	60S ribosomal protein L40 (Precursor) GN=ubqB OS=Dictyostelium discoideum (Slime mold) PE=1 SV=2	O	Posttranslational modification, protein turnover, chaperones	ubiquitin [Culicoides sonorensis]
PB.4723	--	--	--	--	--	--	--	Lustrin, cysteine-rich repeated domain	--	--	--	PREDICTED: uncharacterized protein LOC100376421 [Saccoglossus kowalevskii]
PB.8496	--	--	--	--	--	[R]	General function prediction only	--	Endonuclease GN=pol OS=Drosophila melanogaster (Fruit fly) PE=3 SV=1	S	Function unknown	pol-like protein [Ciona intestinalis]
PB.7741	--	--	--	K11515|1.16351e-30|bfo:BRAFLDRAFT_117292|hypothetical protein; K11515 inner centromere protein (A)	--	[D]	Cell cycle control, cell division, chromosome partitioning	Inner centromere protein, ARK binding region	--	S	Function unknown	Inner centromere protein [Crassostrea gigas]
PB.7381	--	--	--	--	--	--	--	Fibronectin type III domain	--	--	--	hypothetical protein LOTGIDRAFT_157412 [Lottia gigantea]
PB.1916	--	--	--	K11135|1.78975e-52|bfo:BRAFLDRAFT_280656|hypothetical protein; K11135 Pin2-interacting protein X1 (A)	--	[AD]	--	G-patch domain;; DExH-box splicing factor binding site	Uncharacterized G-patch domain protein DDB_G0278987 GN=DDB_G0278987 OS=Dictyostelium discoideum (Slime mold) PE=3 SV=1	S	Function unknown	hypothetical protein BRAFLDRAFT_280656 [Branchiostoma floridae]
PB.1385	--	--	--	--	--	--	--	--	--	--	--	NADH dehydrogenase subunit 6 (mitochondrion) [Pinctada maxima]
PB.8627	--	--	--	--	--	--	--	--	--	--	--	hypothetical protein CGI_10027600 [Crassostrea gigas]
PB.6116	--	--	Biological Process: transport (GO:0006810);;	--	--	[UY]	--	Importin-beta N-terminal domain;; Exportin 1-like protein	--	O	Posttranslational modification, protein turnover, chaperones	Importin-9 [Crassostrea gigas]
PB.8905	--	--	--	--	--	--	--	--	--	--	--	nacre protein [Pinctada fucata]
PB.1476	--	--	--	--	--	[W]	Extracellular structures	Kunitz/Bovine pancreatic trypsin inhibitor domain	Boophilin-G2 (Precursor) GN=G2 OS=Rhipicephalus microplus (Cattle tick) PE=1 SV=1	--	--	hypothetical protein LOAG_07181 [Loa loa]
PB.4007	--	--	Molecular Function: sequence-specific DNA binding transcription factor activity (GO:0003700);; Cellular Component: nucleus (GO:0005634);; Biological Process: regulation of transcription, DNA-templated (GO:0006355);; Molecular Function: protein dimerization activity (GO:0046983);;	K04453|1.35857e-42|lgi:LOTGIDRAFT_133235|hypothetical protein; K04453 Max protein (A)	--	[K]	Transcription	Helix-loop-helix DNA-binding domain	Protein max GN=Max OS=Drosophila melanogaster (Fruit fly) PE=1 SV=1	K	Transcription	Protein max [Crassostrea gigas]
PB.6482	--	--	--	--	--	--	--	Testicular haploid expressed repeat	--	S	Function unknown	testicular haploid expressed protein, partial [Scrobicularia plana]
PB.8985	[D]	Cell cycle control, cell division, chromosome partitioning	--	--	--	[D]	Cell cycle control, cell division, chromosome partitioning	--	--	D	Cell cycle control, cell division, chromosome partitioning	Kyphoscoliosis peptidase [Crassostrea gigas]
PB.8170	--	--	--	--	--	--	--	Insulin/IGF/Relaxin family	Insulin A chain (Precursor) GN=PIN OS=Aplysia californica (California sea hare) PE=1 SV=1	--	--	Insulin [Crassostrea gigas]
PB.6114	--	--	--	--	--	--	--	--	Serine protease inhibitor Cvsi-2 {ECO:0000303|PubMed:19464375} (Precursor) OS=Crassostrea virginica (Eastern oyster) PE=1 SV=1	--	--	hypothetical protein CGI_10012107 [Crassostrea gigas]
PB.6927	--	--	Molecular Function: hydrolase activity (GO:0016787);;	--	--	[E]	Amino acid transport and metabolism	Trypsin;; Domain of unknown function (DUF1986)	Trypsin-1 (Precursor) GN=TRYP1 OS=Anopheles gambiae (African malaria mosquito) PE=2 SV=3	O	Posttranslational modification, protein turnover, chaperones	Trypsin-3 [Crassostrea gigas]
PB.8407	--	--	--	--	--	[A]	RNA processing and modification	Complex1_LYR-like;; Complex 1 protein (LYR family)	Protein bcn92 GN=bcn92 OS=Drosophila subobscura (Fruit fly) PE=3 SV=1	S	Function unknown	PREDICTED: LYR motif-containing protein 4-like [Strongylocentrotus purpuratus]
PB.8656	--	--	--	--	--	--	--	--	--	--	--	hypothetical protein CGI_10021865 [Crassostrea gigas]
PB.3051	--	--	--	--	--	--	--	Hsp20/alpha crystallin family	Major egg antigen OS=Schistosoma mansoni (Blood fluke) PE=2 SV=1	O	Posttranslational modification, protein turnover, chaperones	PREDICTED: uncharacterized protein LOC100199462 [Hydra vulgaris]
PB.7668	--	--	Molecular Function: calcium ion binding (GO:0005509);; Biological Process: receptor-mediated endocytosis (GO:0006898);;	--	--	[U]	Intracellular trafficking, secretion, and vesicular transport	Cytoskeletal-regulatory complex EF hand;; EF hand;; EF-hand domain pair	Epidermal growth factor receptor substrate 15 homolog GN=eps15 OS=Dictyostelium discoideum (Slime mold) PE=1 SV=1	S	Function unknown	RalBP1-associated Eps domain-containing protein 1 [Crassostrea gigas]
PB.1802	--	--	Molecular Function: RNA binding (GO:0003723);; Molecular Function: ATP binding (GO:0005524);; Biological Process: immune response (GO:0006955);; Molecular Function: transferase activity (GO:0016740);;	K13089|0|lgi:LOTGIDRAFT_117522|hypothetical protein; K13089 interleukin enhancer-binding factor 2 (A)	--	[K]	Transcription	DZF domain	Interleukin enhancer-binding factor 2 homolog GN=CG5641 OS=Drosophila melanogaster (Fruit fly) PE=2 SV=1	K	Transcription	Interleukin enhancer-binding factor 2-like protein [Crassostrea gigas]
PB.5992	--	--	--	--	--	--	--	--	--	--	--	hypothetical protein CGI_10023068 [Crassostrea gigas]
PB.8084	--	--	--	--	--	--	--	--	--	--	--	Multiple epidermal growth factor-like domains 6 [Crassostrea gigas]
PB.5683	--	--	--	--	--	[S]	Function unknown	Protein of unknown function (DUF788)	--	S	Function unknown	hypothetical protein CGI_10017718 [Crassostrea gigas]
PB.7536	--	--	--	--	--	[TV]	--	Lectin C-type domain	--	U	Intracellular trafficking, secretion, and vesicular transport	hypothetical protein CRE_30195 [Caenorhabditis remanei]
PB.2455	[R]	General function prediction only	Biological Process: cellular process (GO:0009987);;	--	--	--	--	Miro-like protein	Probable serine/threonine-protein kinase pats1 GN=pats1 OS=Dictyostelium discoideum (Slime mold) PE=3 SV=1	S	Function unknown	Putative serine/threonine-protein kinase pats1 [Crassostrea gigas]
PB.8657	--	--	--	--	--	--	--	--	--	S	Function unknown	hypothetical protein CAPTEDRAFT_198213 [Capitella teleta]
PB.4689	--	--	--	--	--	[T]	Signal transduction mechanisms	EF-hand domain pair;; EF hand;; EF hand;; EF-hand domain;; EF-hand domain pair	Frequenin-1 GN=Frq1 OS=Drosophila melanogaster (Fruit fly) PE=2 SV=2	DTZ	--	amphicalbin [Branchiostoma belcheri tsingtauense]
PB.4143	[TZDR]	--	Cellular Component: spindle pole (GO:0000922);; Molecular Function: calmodulin-dependent protein kinase activity (GO:0004683);; Molecular Function: calcium ion binding (GO:0005509);; Biological Process: detection of calcium ion (GO:0005513);; Molecular Function: calmodulin binding (GO:0005516);; Molecular Function: ATP binding (GO:0005524);; Cellular Component: centriole (GO:0005814);; Cellular C…	K02183|5.4399e-61|hmg:100200547|calmodulin-like; K02183 calmodulin (A)	ko04070:Phosphatidylinositol signaling system	[T]	Signal transduction mechanisms	EF hand;; EF-hand domain pair;; EF-hand domain pair;; EF-hand domain;; EF hand;; EF-hand domain;; Cytoskeletal-regulatory complex EF hand;; Secreted protein acidic and rich in cysteine Ca binding region;; Ca2+ insensitive EF hand	Calmodulin GN=cmd-1 OS=Caenorhabditis elegans PE=1 SV=3	DTZ	--	calmodulin-like protein [Pinctada fucata]
PB.886	--	--	--	--	--	--	--	--	--	--	--	hypothetical protein CGI_10004321 [Crassostrea gigas]
PB.8730	--	--	--	--	--	[R]	General function prediction only	--	Probable RNA-directed DNA polymerase from transposon X-element GN=X-element\ORF2 OS=Drosophila melanogaster (Fruit fly) PE=3 SV=1	S	Function unknown	PREDICTED: RNA-directed DNA polymerase from mobile element jockey-like [Strongylocentrotus purpuratus]
PB.976	--	--	--	--	--	--	--	--	--	--	--	hypothetical protein LOTGIDRAFT_156493 [Lottia gigantea]
PB.3191	[J]	Translation, ribosomal structure and biogenesis	Cellular Component: ribosome (GO:0005840);;	K02984|2.53963e-77|nve:NEMVE_v1g242621|hypothetical protein; K02984 small subunit ribosomal protein S3Ae (A)	ko03010:Ribosome	[J]	Translation, ribosomal structure and biogenesis	Ribosomal S3Ae family;; Ribosomal S3Ae family;; Ribosomal S3Ae family	40S ribosomal protein S3a {ECO:0000255|HAMAP-Rule:MF_03122} OS=Aplysia californica (California sea hare) PE=3 SV=2	J	Translation, ribosomal structure and biogenesis	40S ribosomal protein S3a [Crassostrea gigas]
PB.1900	[J]	Translation, ribosomal structure and biogenesis	Molecular Function: structural constituent of ribosome (GO:0003735);; Cellular Component: ribosome (GO:0005840);; Biological Process: translation (GO:0006412);;	K02963|2.07463e-32|smm:Smp_027240|hypothetical protein; K02963 small subunit ribosomal protein S18 (A)	ko03010:Ribosome	[J]	Translation, ribosomal structure and biogenesis	Ribosomal protein S18	--	J	Translation, ribosomal structure and biogenesis	putative 28S ribosomal protein S18c, mitochondrial precursor [Schistosoma japonicum]
PB.2532	--	--	--	K03505|1.47184e-18|bfo:BRAFLDRAFT_124793|hypothetical protein; K03505 DNA polymerase delta subunit 4 (A)	ko00230:Purine metabolism;ko00240:Pyrimidine metabolism;ko03030:DNA replication;ko03410:Base excision repair;ko03420:Nucleotide excision repair;ko03430:Mismatch repair;ko03440:Homologous recombination	--	--	DNA polymerase delta, subunit 4	--	L	Replication, recombination and repair	hypothetical protein BRAFLDRAFT_124793 [Branchiostoma floridae]
PB.2847	--	--	--	--	--	[S]	Function unknown	Protein of unknown function (DUF3651)	Transmembrane protein 131 homolog (Precursor) GN=CG8370 OS=Drosophila melanogaster (Fruit fly) PE=1 SV=2	S	Function unknown	hypothetical protein LOTGIDRAFT_228573 [Lottia gigantea]
PB.6741	--	--	Molecular Function: lysozyme activity (GO:0003796);; Cellular Component: extracellular region (GO:0005576);; Biological Process: defense response to Gram-negative bacterium (GO:0050829);; Biological Process: defense response to Gram-positive bacterium (GO:0050830);;	--	--	--	--	Destabilase	Lysozyme {ECO:0000303|Ref.1} OS=Meretrix lusoria (Hard clam) PE=1 SV=1	S	Function unknown	Chain A, Crystal Structure Of Nag3 Bound Lysozyme From Meretrix Lusoria
PB.6486	--	--	--	--	--	[T]	Signal transduction mechanisms	Mab-21 protein	--	O	Posttranslational modification, protein turnover, chaperones	Protein mab-21 [Crassostrea gigas]
PB.955	[K]	Transcription	Molecular Function: calcium-transporting ATPase activity (GO:0005388);;	K03626|4.34788e-56|isc:IscW_ISCW012592|transcription factor containing NAC and TS-N domains, putative (EC:3.6.3.8); K03626 nascent polypeptide-associated complex subunit alpha (A)	--	[K]	Transcription	NAC domain	Nascent polypeptide-associated complex subunit alpha GN=Nacalpha OS=Drosophila melanogaster (Fruit fly) PE=1 SV=2	K	Transcription	transcription factor containing NAC and TS-N domains, putative [Ixodes scapularis]
PB.5999	--	--	--	--	--	--	--	von Willebrand factor type A domain	von Willebrand factor A domain-containing protein DDB_G0285975 GN=DDB_G0285975 OS=Dictyostelium discoideum (Slime mold) PE=3 SV=1	S	Function unknown	hypothetical protein CAPTEDRAFT_227853 [Capitella teleta]
PB.4197	--	--	Molecular Function: protein phosphatase inhibitor activity (GO:0004864);;	K17555|5.9221e-21|tca:658375|protein phosphatase 1 regulatory subunit 14B; K17555 protein phosphatase 1 regulatory subunit 14B (A)	--	--	--	PKC-activated protein phosphatase-1 inhibitor	--	T	Signal transduction mechanisms	PREDICTED: uncharacterized protein LOC101853466 isoform X1 [Aplysia californica]
PB.7084	[J]	Translation, ribosomal structure and biogenesis	Biological Process: mitotic spindle elongation (GO:0000022);; Molecular Function: structural constituent of ribosome (GO:0003735);; Biological Process: translation (GO:0006412);; Cellular Component: cytosolic large ribosomal subunit (GO:0022625);; Molecular Function: metal ion binding (GO:0046872);;	K02921|3.99423e-40|bfo:BRAFLDRAFT_280618|hypothetical protein; K02921 large subunit ribosomal protein L37Ae (A)	ko03010:Ribosome	[J]	Translation, ribosomal structure and biogenesis	Ribosomal L37ae protein family	60S ribosomal protein L37a GN=RPL37A OS=Cryptochiton stelleri (Giant gumboot chiton) PE=3 SV=3	J	Translation, ribosomal structure and biogenesis	ribosomal protein L37a [Pinctada fucata]
PB.8917	--	--	--	K18744|1.11576e-10|tru:101066959|caprin-2-like; K18744 caprin-2 (A)	--	--	--	C1q domain	--	S	Function unknown	mantle gene 4 [Pinctada fucata]
PB.2414	--	--	Molecular Function: protein tyrosine phosphatase activity (GO:0004725);; Biological Process: peptidyl-tyrosine dephosphorylation (GO:0035335);;	--	--	--	--	Tyrosine phosphatase family	--	S	Function unknown	hypothetical protein CAPTEDRAFT_211304 [Capitella teleta]
PB.9073	[J]	Translation, ribosomal structure and biogenesis	--	K12586|8.52293e-114|lgi:LOTGIDRAFT_201434|hypothetical protein; K12586 exosome complex component RRP43 (A)	ko03018:RNA degradation	[J]	Translation, ribosomal structure and biogenesis	3' exoribonuclease family, domain 1;; 3' exoribonuclease family, domain 2	Putative exosome complex exonuclease RRP42 GN=exosc7 OS=Dictyostelium discoideum (Slime mold) PE=3 SV=1	J	Translation, ribosomal structure and biogenesis	Exosome complex exonuclease RRP43 [Crassostrea gigas]
PB.6774	--	--	--	K06664|8.65106e-75|lgi:LOTGIDRAFT_169113|hypothetical protein; K06664 peroxin-2 (A)	ko04146:Peroxisome	[O]	Posttranslational modification, protein turnover, chaperones	Pex2 / Pex12 amino terminal region;; Zinc finger, C3HC4 type (RING finger)	Peroxisome biogenesis factor 2 GN=pex2 OS=Dictyostelium discoideum (Slime mold) PE=3 SV=1	O	Posttranslational modification, protein turnover, chaperones	hypothetical protein CAPTEDRAFT_224482 [Capitella teleta]
PB.2857	--	--	Molecular Function: non-membrane spanning protein tyrosine kinase activity (GO:0004715);; Biological Process: G-protein coupled receptor signaling pathway (GO:0007186);; Molecular Function: gastrin receptor activity (GO:0015054);; Cellular Component: integral component of membrane (GO:0016021);;	--	--	[R]	General function prediction only	7 transmembrane receptor (rhodopsin family)	--	U	Intracellular trafficking, secretion, and vesicular transport	Cholecystokinin receptor type A [Crassostrea gigas]
PB.4603	--	--	--	K05692|9.45632e-88|smm:Smp_161920|actin; K05692 actin beta/gamma 1 (A)	ko04145:Phagosome	[Z]	Cytoskeleton	Actin;; Actin;; Actin	Actin, plasmodial isoform GN=ARDC OS=Physarum polycephalum (Slime mold) PE=1 SV=2	Z	Cytoskeleton	beta-actin [Hyriopsis cumingii]
PB.7034	[R]	General function prediction only	Molecular Function: catalytic activity (GO:0003824);;	K06972|0|nve:NEMVE_v1g88690|hypothetical protein; K06972 (A)	--	[RO]	--	Peptidase M16C associated;; Peptidase M16 inactive domain;; Insulinase (Peptidase family M16)	Presequence protease, mitochondrial (Precursor) GN=CG3107 OS=Drosophila melanogaster (Fruit fly) PE=2 SV=2	O	Posttranslational modification, protein turnover, chaperones	PREDICTED: LOW QUALITY PROTEIN: presequence protease, mitochondrial-like [Aplysia californica]
PB.4082	--	--	--	--	--	--	--	--	--	--	--	hypothetical protein CGI_10017949 [Crassostrea gigas]
PB.1655	--	--	--	--	--	--	--	Zinc finger C-x8-C-x5-C-x3-H type (and similar)	--	S	Function unknown	Zinc finger CCCH domain-containing protein 13 [Crassostrea gigas]
PB.735	--	--	Biological Process: response to reactive oxygen species (GO:0000302);; Cellular Component: mitochondrial respiratory chain complex III (GO:0005750);; Biological Process: mitochondrial electron transport, ubiquinol to cytochrome c (GO:0006122);; Molecular Function: ubiquinol-cytochrome-c reductase activity (GO:0008121);; Biological Process: determination of adult lifespan (GO:0008340);; Biological…	K00417|7.57466e-23|dan:Dana_GF19659|GF19659 gene product from transcript GF19659-RA; K00417 ubiquinol-cytochrome c reductase subunit 7 (A)	ko00190:Oxidative phosphorylation	[C]	Energy production and conversion	Ubiquinol-cytochrome C reductase complex 14kD subunit	Cytochrome b-c1 complex subunit 7 OS=Schistosoma mansoni (Blood fluke) PE=3 SV=1	C	Energy production and conversion	hypothetical protein DAPPUDRAFT_301847 [Daphnia pulex]
PB.7392	--	--	--	K04523|1.35097e-47|isc:IscW_ISCW006829|ubiquilin 1,2, putative; K04523 ubiquilin (A)	ko04141:Protein processing in endoplasmic reticulum	[OR]	--	UBA/TS-N domain	Ubiquilin GN=ubqln OS=Dictyostelium discoideum (Slime mold) PE=1 SV=1	O	Posttranslational modification, protein turnover, chaperones	ubiquilin 1,2, putative [Ixodes scapularis]
PB.8392	[R]	General function prediction only	Molecular Function: sphingomyelin phosphodiesterase activity (GO:0004767);; Molecular Function: GTP binding (GO:0005525);; Biological Process: small GTPase mediated signal transduction (GO:0007264);; Biological Process: protein transport (GO:0015031);;	K07917|3.50561e-90|lgi:LOTGIDRAFT_223901|hypothetical protein; K07917 Ras-related protein Rab-30 (A)	--	[U]	Intracellular trafficking, secretion, and vesicular transport	Ras family;; Miro-like protein;; ADP-ribosylation factor family;; Gtr1/RagA G protein conserved region;; Elongation factor Tu GTP binding domain;; 50S ribosome-binding GTPase	Ras-related protein Rab-1A GN=rab1A OS=Dictyostelium discoideum (Slime mold) PE=2 SV=2	S	Function unknown	Ras-related protein Rab-30 [Crassostrea gigas]
PB.4898	--	--	Cellular Component: polytene chromosome band (GO:0005704);; Cellular Component: microtubule associated complex (GO:0005875);; Biological Process: cellular protein modification process (GO:0006464);; Biological Process: ubiquitin-dependent protein catabolic process (GO:0006511);;	K08770|0|oaa:100085779|polyubiquitin-B; K08770 ubiquitin C (A)	ko03320:PPAR signaling pathway	[OR]	--	Ubiquitin family;; Ubiquitin-2 like Rad60 SUMO-like;; Ubiquitin-like domain;; Telomere stability and silencing;; Ubiquitin-2 like Rad60 SUMO-like;; DUF2407 ubiquitin-like domain;; GLUT4 regulating protein TUG;; Protein of unknown function (DUF2870);; FlgD Ig-like domain	Ubiquitin (Precursor) GN=Ubi-p63E OS=Drosophila melanogaster (Fruit fly) PE=3 SV=1	O	Posttranslational modification, protein turnover, chaperones	PREDICTED: polyubiquitin-C-like isoform X1 [Aplysia californica]
PB.956	[I]	Lipid transport and metabolism	--	K16862|3.19261e-46|hro:HELRODRAFT_111094|hypothetical protein; K16862 mitochondrial cardiolipin hydrolase [EC:3.1.4.-] (A)	--	--	--	PLD-like domain;; Phospholipase D Active site motif	Mitochondrial cardiolipin hydrolase GN=zuc OS=Drosophila melanogaster (Fruit fly) PE=1 SV=1	I	Lipid transport and metabolism	PREDICTED: mitochondrial cardiolipin hydrolase-like [Saccoglossus kowalevskii]
PB.8702	--	--	--	K17292|1.18564e-40|lgi:LOTGIDRAFT_212782|hypothetical protein; K17292 tubulin-specific chaperone A (A)	--	[O]	Posttranslational modification, protein turnover, chaperones	Tubulin binding cofactor A	--	S	Function unknown	Tubulin-specific chaperone A [Crassostrea gigas]
PB.3962	[C]	Energy production and conversion	Biological Process: tricarboxylic acid cycle (GO:0006099);; Biological Process: malate metabolic process (GO:0006108);; Molecular Function: L-malate dehydrogenase activity (GO:0030060);; Biological Process: cellular carbohydrate metabolic process (GO:0044262);;	K00025|6.33621e-17|bmor:692952|cytosolic malate dehydrogenase (EC:1.1.1.37); K00025 malate dehydrogenase [EC:1.1.1.37] (A)	ko00020:Citrate cycle (TCA cycle);ko00270:Cysteine and methionine metabolism;ko00620:Pyruvate metabolism;ko00630:Glyoxylate and dicarboxylate metabolism;ko01200:Carbon metabolism	[C]	Energy production and conversion	lactate/malate dehydrogenase, alpha/beta C-terminal domain	Probable malate dehydrogenase 1 GN=mdhA OS=Dictyostelium discoideum (Slime mold) PE=1 SV=1	C	Energy production and conversion	cytosolic malate dehydrogenase [Danaus plexippus]
PB.3605	--	--	--	--	--	--	--	CIDE-N domain	--	--	--	hypothetical protein LOTGIDRAFT_166186 [Lottia gigantea]
PB.1274	[TZDR]	--	Molecular Function: calcium ion binding (GO:0005509);; Biological Process: integrin-mediated signaling pathway (GO:0007229);;	K17259|7.70521e-61|lgi:LOTGIDRAFT_228042|hypothetical protein; K17259 calcium and integrin-binding protein 1 (A)	--	[R]	General function prediction only	EF-hand domain pair;; EF hand;; EF-hand domain;; EF-hand domain pair	Calcineurin subunit B GN=CNB1 OS=Naegleria gruberi (Amoeba) PE=3 SV=1	DTZ	--	hypothetical protein LOTGIDRAFT_228042 [Lottia gigantea]
PB.3575	--	--	--	--	--	--	--	--	--	S	Function unknown	Serine/threonine-protein phosphatase 6 regulatory ankyrin repeat subunit A [Crassostrea gigas]
PB.3527	--	--	--	--	--	--	--	--	--	S	Function unknown	hypothetical protein BRAFLDRAFT_256842 [Branchiostoma floridae]
PB.3020	--	--	Molecular Function: motor activity (GO:0003774);; Cellular Component: myofibril (GO:0030016);; Cellular Component: myosin filament (GO:0032982);;	--	--	[Z]	Cytoskeleton	Myosin tail;; Intermediate filament protein	Paramyosin OS=Mytilus galloprovincialis (Mediterranean mussel) PE=2 SV=1	Z	Cytoskeleton	Paramyosin [Crassostrea gigas]
PB.1525	--	--	--	--	--	--	--	PAN-like domain	--	--	--	--
PB.4377	[T]	Signal transduction mechanisms	--	--	--	--	--	Universal stress protein family	--	S	Function unknown	hypothetical protein CAPTEDRAFT_20984 [Capitella teleta]
PB.5631	--	--	--	K18207|2.70942e-114|lgi:LOTGIDRAFT_194055|hypothetical protein; K18207 protein O-mannose beta-1,4-N-acetylglucosaminyltransferase [EC:2.4.1.312] (A)	--	[S]	Function unknown	Protein of unknown function (DUF563)	--	S	Function unknown	hypothetical protein LOTGIDRAFT_194055 [Lottia gigantea]
PB.3307	--	--	--	--	--	--	--	--	--	S	Function unknown	hypothetical protein LOTGIDRAFT_163009 [Lottia gigantea]
PB.3447	--	--	--	K11997|3.32906e-07|hro:HELRODRAFT_191975|hypothetical protein; K11997 tripartite motif-containing protein 2/3 (A)	--	--	--	B-box zinc finger;; Interferon-induced transmembrane protein	--	--	--	Tripartite motif-containing protein 45 [Crassostrea gigas]
PB.4655	--	--	--	--	--	--	--	--	--	--	--	hypothetical protein CGI_10027362 [Crassostrea gigas]
PB.8750	--	--	--	--	--	--	--	Cysteine-rich TM module stress tolerance	--	--	--	--
PB.931	--	--	--	K04402|9.2592e-17|lgi:LOTGIDRAFT_165742|hypothetical protein; K04402 growth arrest and DNA-damage-inducible protein (A)	ko04068:FoxO signaling pathway	--	--	--	--	L	Replication, recombination and repair	Growth arrest and DNA-damage-inducible protein GADD45 gamma [Crassostrea gigas]
PB.5001	[T]	Signal transduction mechanisms	--	--	--	--	--	Universal stress protein family	--	T	Signal transduction mechanisms	hypothetical protein LOTGIDRAFT_203658 [Lottia gigantea]
PB.3513	--	--	--	--	--	--	--	--	--	--	--	hypothetical protein CGI_10017949 [Crassostrea gigas]
PB.4503	--	--	--	--	--	[DKT]	--	--	--	DKT	--	Cell cycle control protein 50A [Crassostrea gigas]
PB.8106	--	--	--	--	--	[Z]	Cytoskeleton	Calponin homology (CH) domain	Rac guanine nucleotide exchange factor B GN=gxcB OS=Dictyostelium discoideum (Slime mold) PE=2 SV=1	Z	Cytoskeleton	mantle gene 2 [Pinctada fucata]
PB.4920	--	--	--	--	--	--	--	Protein of unknown function (DUF2668)	--	--	--	--
PB.7676	--	--	--	--	--	[E]	Amino acid transport and metabolism	Transmembrane amino acid transporter protein;; Transmembrane amino acid transporter protein;; Amino acid permease	--	E	Amino acid transport and metabolism	Lysine histidine transporter 1 [Crassostrea gigas]
PB.4579	--	--	--	--	--	--	--	CD20-like family	--	S	Function unknown	PREDICTED: sarcospan-like [Saccoglossus kowalevskii]
PB.7061	--	--	--	K14616|1.30516e-06|gga:420523|CUBN; cubilin (intrinsic factor-cobalamin receptor); K14616 cubilin (A)	--	--	--	CUB domain	--	O	Posttranslational modification, protein turnover, chaperones	PREDICTED: cubilin-like, partial [Ciona intestinalis]
PB.9202	--	--	--	--	--	--	--	EF-hand domain pair;; EF-hand domain;; EF hand	--	--	--	hypothetical protein [Pinctada fucata]
PB.7449	--	--	--	--	--	--	--	--	--	S	Function unknown	hypothetical protein CAPTEDRAFT_226865 [Capitella teleta]
PB.5719	--	--	--	--	--	--	--	--	--	--	--	nacre protein [Pinctada fucata]
PB.4647	--	--	Biological Process: single-organism process (GO:0044699);;	--	--	--	--	dsRNA-gated channel SID-1;; dsRNA-gated channel SID-1;; dsRNA-gated channel SID-1;; dsRNA-gated channel SID-1;; dsRNA-gated channel SID-1	Systemic RNA interference defective protein 1 (Precursor) GN=sid-1 OS=Caenorhabditis elegans PE=1 SV=2	U	Intracellular trafficking, secretion, and vesicular transport	SID1 transmembrane family member 1 [Zootermopsis nevadensis]
PB.1495	--	--	--	K06766|1.16623e-25|tsp:Tsp_07995|putative neogenin; K06766 neogenin (A)	--	[T]	Signal transduction mechanisms	Fibronectin type III domain;; Tissue factor;; Fibronectin type III domain	Tyrosine-protein phosphatase Lar (Precursor) GN=Lar OS=Drosophila melanogaster (Fruit fly) PE=1 SV=2	S	Function unknown	Neogenin [Crassostrea gigas]
PB.1963	--	--	--	--	--	--	--	--	--	--	--	hypothetical protein CGI_10005482 [Crassostrea gigas]
PB.5846	--	--	Cellular Component: integral component of membrane (GO:0016021);;	--	--	[T]	Signal transduction mechanisms	Neural proliferation differentiation control-1 protein (NPDC1)	Protein cab-1 GN=cab-1 OS=Caenorhabditis elegans PE=1 SV=3	S	Function unknown	Neural proliferation differentiation and control protein 1 [Crassostrea gigas]
PB.9278	--	--	Molecular Function: GTPase activity (GO:0003924);; Molecular Function: structural constituent of cytoskeleton (GO:0005200);; Molecular Function: GTP binding (GO:0005525);; Cellular Component: cytoplasm (GO:0005737);; Cellular Component: microtubule (GO:0005874);; Biological Process: GTP catabolic process (GO:0006184);; Biological Process: microtubule-based process (GO:0007017);; Biological Proces…	K07375|1.94317e-129|cin:101242512|tubulin beta chain; K07375 tubulin beta (A)	ko04145:Phagosome	[Z]	Cytoskeleton	Tubulin/FtsZ family, GTPase domain;; Misato Segment II tubulin-like domain;; Tubulin C-terminal domain;; Tubulin C-terminal domain	Tubulin beta chain OS=Paracentrotus lividus (Common sea urchin) PE=2 SV=1	Z	Cytoskeleton	beta-tubulin [Saccostrea kegaki]
PB.6943	--	--	--	--	--	--	--	SH2 domain	--	--	--	C-type lectin isoform 1 [Crassostrea gigas]
PB.2055	[R]	General function prediction only	Molecular Function: GTP binding (GO:0005525);; Cellular Component: plasma membrane (GO:0005886);; Biological Process: small GTPase mediated signal transduction (GO:0007264);; Biological Process: protein transport (GO:0015031);;	K07910|2.65427e-87|lgi:LOTGIDRAFT_237171|hypothetical protein; K07910 Ras-related protein Rab-18 (A)	--	[R]	General function prediction only	Ras family	Ras-related protein Rab-18A GN=RAB18A OS=Lymnaea stagnalis (Great pond snail) PE=2 SV=1	S	Function unknown	hypothetical protein LOTGIDRAFT_237171 [Lottia gigantea]
PB.9118	--	--	--	--	--	--	--	B-box zinc finger	--	--	--	Tripartite motif-containing protein 2 [Crassostrea gigas]
PB.437	--	--	--	--	--	--	--	Selenoprotein P, N terminal region;; Selenoprotein P, N terminal region	--	O	Posttranslational modification, protein turnover, chaperones	selenoprotein P [Saccoglossus kowalevskii]
PB.5978	[O]	Posttranslational modification, protein turnover, chaperones	Molecular Function: protein binding (GO:0005515);; Molecular Function: ion binding (GO:0043167);;	K09503|7.01775e-25|tca:659314|dnaJ homolog subfamily A member 2; K09503 DnaJ homolog subfamily A member 2 (A)	ko04141:Protein processing in endoplasmic reticulum	[O]	Posttranslational modification, protein turnover, chaperones	DnaJ C terminal domain	DnaJ homolog dnj-20 (Precursor) GN=dnj-20 OS=Caenorhabditis elegans PE=3 SV=2	O	Posttranslational modification, protein turnover, chaperones	DnaJ-like-2 protein [Papilio polytes]
PB.1962	--	--	--	--	--	--	--	--	--	--	--	hypothetical protein CGI_10005482 [Crassostrea gigas]
PB.2421	--	--	Biological Process: tRNA processing (GO:0008033);;	K03495|0|lgi:LOTGIDRAFT_217378|hypothetical protein; K03495 tRNA uridine 5-carboxymethylaminomethyl modification enzyme (A)	--	[J]	Translation, ribosomal structure and biogenesis	Glucose inhibited division protein A;; GidA associated domain 3;; FAD dependent oxidoreductase;; Pyridine nucleotide-disulphide oxidoreductase;; FAD binding domain	Uncharacterized protein F52H3.2 GN=F52H3.2 OS=Caenorhabditis elegans PE=3 SV=1	D	Cell cycle control, cell division, chromosome partitioning	MTO1-like protein, mitochondrial [Zootermopsis nevadensis]
PB.8033	--	--	--	K03232|1.28514e-07|tad:TRIADDRAFT_36550|expressed hypothetical protein; K03232 elongation factor 1-beta (A)	--	[K]	Transcription	--	Elongation factor 1-beta GN=efa1B OS=Dictyostelium discoideum (Slime mold) PE=1 SV=1	J	Translation, ribosomal structure and biogenesis	expressed hypothetical protein [Trichoplax adhaerens]
PB.3496	--	--	--	--	--	--	--	PMP-22/EMP/MP20/Claudin family;; PMP-22/EMP/MP20/Claudin tight junction	--	--	--	--
PB.1812	--	--	--	--	--	--	--	Spermatogenesis-associated protein 24	--	S	Function unknown	hypothetical protein CGI_10025057 [Crassostrea gigas]
PB.7840	--	--	--	K04725|4.8097e-18|ola:101166883|E3 ubiquitin-protein ligase XIAP-like; K04725 E3 ubiquitin-protein ligase XIAP (A)	ko04120:Ubiquitin mediated proteolysis;ko04210:Apoptosis;ko04510:Focal adhesion	[DR]	--	Zinc finger, C3HC4 type (RING finger);; Inhibitor of Apoptosis domain	Apoptosis 1 inhibitor GN=th OS=Drosophila melanogaster (Fruit fly) PE=1 SV=2	O	Posttranslational modification, protein turnover, chaperones	Apoptosis inhibitor IAP [Crassostrea gigas]
PB.2840	[G]	Carbohydrate transport and metabolism	Molecular Function: phosphoglycerate kinase activity (GO:0004618);; Molecular Function: ATP binding (GO:0005524);; Biological Process: glycolytic process (GO:0006096);; Biological Process: phosphorylation (GO:0016310);;	K00927|0|cbr:CBG11974|Cbr-pgk-1; C. briggsae CBR-PGK-1 protein; K00927 phosphoglycerate kinase [EC:2.7.2.3] (A)	ko00010:Glycolysis / Gluconeogenesis;ko01200:Carbon metabolism;ko01230:Biosynthesis of amino acids	[G]	Carbohydrate transport and metabolism	Phosphoglycerate kinase	Probable phosphoglycerate kinase GN=pgk-1 OS=Caenorhabditis elegans PE=1 SV=1	G	Carbohydrate transport and metabolism	Phosphoglycerate kinase 1 [Crassostrea gigas]
PB.1947	--	--	--	K15603|2.00524e-55|oas:101119478|TCF12; transcription factor 12; K15603 transcription factor 4/12 (A)	--	[K]	Transcription	Helix-loop-helix DNA-binding domain	Protein daughterless GN=da OS=Drosophila melanogaster (Fruit fly) PE=1 SV=1	K	Transcription	Transcription factor 12 [Crassostrea gigas]
PB.1863	--	--	Molecular Function: G-protein coupled receptor binding (GO:0001664);; Molecular Function: hormone activity (GO:0005179);; Cellular Component: extracellular region (GO:0005576);; Biological Process: hormone-mediated signaling pathway (GO:0009755);; Molecular Function: protein heterodimerization activity (GO:0046982);;	--	--	--	--	Cystine-knot domain	--	S	Function unknown	Glycoprotein hormone beta-5 [Crassostrea gigas]
PB.7679	--	--	--	--	--	--	--	--	--	--	--	hypothetical protein CGI_10010995 [Crassostrea gigas]
PB.1275	--	--	--	--	--	--	--	Protein of unknown function (DUF2475)	--	S	Function unknown	UPF0573 protein C2orf70-like protein A [Crassostrea gigas]
PB.543	[R]	General function prediction only	--	K03350|0|xla:443994|cdc27; cell division cycle 27; K03350 anaphase-promoting complex subunit 3 (A)	ko04110:Cell cycle;ko04114:Oocyte meiosis;ko04120:Ubiquitin mediated proteolysis;ko04914:Progesterone-mediated oocyte maturation	[D]	Cell cycle control, cell division, chromosome partitioning	Tetratricopeptide repeat;; TPR repeat;; Tetratricopeptide repeat;; Tetratricopeptide repeat;; Anaphase-promoting complex, cyclosome, subunit 3;; Tetratricopeptide repeat;; Tetratricopeptide repeat;; Tetratricopeptide repeat;; Tetratricopeptide repeat;; Tetratricopeptide repeat;; Tetratricopeptide repeat;; Tetratricopeptide repeat;; Tetratricopeptide repeat;; Tetratricopeptide repeat	Anaphase-promoting complex subunit 3 GN=anapc3 OS=Dictyostelium discoideum (Slime mold) PE=3 SV=1	S	Function unknown	Cell division cycle protein 27-like protein [Crassostrea gigas]
PB.2343	--	--	--	--	--	[T]	Signal transduction mechanisms	Oxysterol-binding protein;; Ankyrin repeats (many copies);; Ankyrin repeat;; Ankyrin repeats (3 copies);; Ankyrin repeats (many copies);; Ankyrin repeat;; PH domain	Oxysterol-binding protein 11 GN=osbK OS=Dictyostelium discoideum (Slime mold) PE=3 SV=1	S	Function unknown	hypothetical protein CAPTEDRAFT_156226 [Capitella teleta]
PB.2273	--	--	--	--	--	--	--	--	--	--	--	hypothetical protein CGI_10027584 [Crassostrea gigas]
PB.6138	--	--	--	--	--	[S]	Function unknown	Hepatocellular carcinoma-associated antigen 59	--	S	Function unknown	PREDICTED: uncharacterized protein C9orf78 homolog [Aplysia californica]
PB.9304	--	--	--	--	--	--	--	--	--	--	--	jacalin-related lectin [Pteria penguin]
PB.1559	--	--	--	--	--	--	--	Domain of unknown function (DUF4519)	--	--	--	--
PB.6684	[GEPR]	--	--	K08202|3.13438e-110|lgi:LOTGIDRAFT_108246|hypothetical protein; K08202 MFS transporter, OCT family, solute carrier family 22 (organic cation transporter), member 4/5 (A)	--	[R]	General function prediction only	Sugar (and other) transporter;; Major Facilitator Superfamily	Organic cation transporter protein GN=Orct OS=Drosophila melanogaster (Fruit fly) PE=1 SV=1	G	Carbohydrate transport and metabolism	Organic cation transporter 1, partial [Crassostrea gigas]
PB.4163	--	--	--	--	--	[T]	Signal transduction mechanisms	--	Acetylcholine receptor subunit beta-type lev-1 (Precursor) GN=lev-1 OS=Caenorhabditis elegans PE=1 SV=1	U	Intracellular trafficking, secretion, and vesicular transport	Neuronal acetylcholine receptor subunit alpha-3 [Crassostrea gigas]
PB.7488	[O]	Posttranslational modification, protein turnover, chaperones	Molecular Function: ubiquitin-protein transferase activity (GO:0004842);; Biological Process: protein ubiquitination (GO:0016567);; Biological Process: neurogenesis (GO:0022008);;	K02207|1.60549e-114|lgi:LOTGIDRAFT_230812|hypothetical protein; K02207 ubiquitin-conjugating enzyme E2 R [EC:6.3.2.19] (A)	ko04120:Ubiquitin mediated proteolysis	[O]	Posttranslational modification, protein turnover, chaperones	Ubiquitin-conjugating enzyme	Probable ubiquitin-conjugating enzyme E2 7 GN=ubc-7 OS=Caenorhabditis elegans PE=1 SV=1	O	Posttranslational modification, protein turnover, chaperones	hypothetical protein LOTGIDRAFT_230812 [Lottia gigantea]
PB.6889	--	--	Molecular Function: calcium ion binding (GO:0005509);;	--	--	--	--	EF hand;; EF-hand domain pair;; EF hand;; EF-hand domain pair;; EF-hand domain	--	--	--	mantle gene 6 [Pinctada fucata]
PB.4404	--	--	--	K03871|2.30244e-27|isc:IscW_ISCW001298|von hippel-lindau protein, putative; K03871 von Hippel-Lindau disease tumor supressor (A)	ko04120:Ubiquitin mediated proteolysis	[O]	Posttranslational modification, protein turnover, chaperones	von Hippel-Lindau disease tumour suppressor protein	Protein Vhl OS=Drosophila melanogaster (Fruit fly) PE=1 SV=1	O	Posttranslational modification, protein turnover, chaperones	hypothetical protein CAPTEDRAFT_167535 [Capitella teleta]
PB.1920	--	--	Molecular Function: peptidase activity (GO:0008233);;	K06704|3.60348e-110|lgi:LOTGIDRAFT_138941|hypothetical protein; K06704 disintegrin and metalloproteinase domain-containing protein 10 [EC:3.4.24.81] (A)	--	[W]	Extracellular structures	Reprolysin family propeptide	ADAM 17-like protease (Precursor) GN=Tace OS=Drosophila melanogaster (Fruit fly) PE=2 SV=2	O	Posttranslational modification, protein turnover, chaperones	Disintegrin and metalloproteinase domain-containing protein 10 [Crassostrea gigas]
PB.5890	[TZDR]	--	Molecular Function: metal ion binding (GO:0046872);;	K02183|8.34394e-39|bom:102282476|CALM3; calmodulin 3 (phosphorylase kinase, delta); K02183 calmodulin (A)	ko04014:Ras signaling pathway;ko04015:Rap1 signaling pathway;ko04020:Calcium signaling pathway;ko04022:cGMP-PKG signaling pathway;ko04024:cAMP signaling pathway;ko04070:Phosphatidylinositol signaling system;ko04114:Oocyte meiosis;ko04261:Adrenergic signaling in cardiomyocytes;ko04270:Vascular smooth muscle contraction;ko04713:Circadian entrainment;ko04720:Long-term potentiation;ko04722:Neurotroph…	[T]	Signal transduction mechanisms	EF hand;; EF-hand domain pair;; EF-hand domain;; EF-hand domain pair;; EF hand;; Secreted protein acidic and rich in cysteine Ca binding region;; Cytoskeletal-regulatory complex EF hand;; Ca2+ insensitive EF hand	Calmodulin OS=Metridium senile (Brown sea anemone) PE=1 SV=3	DTZ	--	Calmodulin [Crassostrea gigas]
PB.464	[S]	Function unknown	--	K10532|1.80269e-94|cmk:103180601|hgsnat; heparan-alpha-glucosaminide N-acetyltransferase; K10532 heparan-alpha-glucosaminide N-acetyltransferase [EC:2.3.1.78] (A)	ko00531:Glycosaminoglycan degradation;ko04142:Lysosome	[S]	Function unknown	Protein of unknown function (DUF1624)	--	S	Function unknown	Heparan-alpha-glucosaminide N-acetyltransferase [Crassostrea gigas]
PB.8501	--	--	--	--	--	--	--	EGF-like domain	EGF-like domain containing protein 2 {ECO:0000250|UniProtKB:P86954} (Precursor) OS=Pinctada margaritifera (Black-lipped pearl oyster) PE=1 SV=1	S	Function unknown	RecName: Full=EGF-like domain containing protein 2; Flags: Precursor [Pinctada margaritifera]
PB.5446	--	--	Molecular Function: RNA polymerase II transcription cofactor activity (GO:0001104);; Biological Process: regulation of transcription from RNA polymerase II promoter (GO:0006357);; Cellular Component: mediator complex (GO:0016592);;	K15151|2.39926e-61|lgi:LOTGIDRAFT_233490|hypothetical protein; K15151 mediator of RNA polymerase II transcription subunit 10 (A)	--	[K]	Transcription	Transcription factor subunit Med10 of Mediator complex	Mediator of RNA polymerase II transcription subunit 10 GN=MED10 OS=Anopheles gambiae (African malaria mosquito) PE=3 SV=2	K	Transcription	Mediator of RNA polymerase II transcription subunit 10 [Crassostrea gigas]
PB.6761	--	--	Biological Process: response to reactive oxygen species (GO:0000302);; Molecular Function: NADH dehydrogenase activity (GO:0003954);; Biological Process: determination of adult lifespan (GO:0008340);;	K03961|4.32529e-16|der:Dere_GG13853|GG13853 gene product from transcript GG13853-RA; K03961 NADH dehydrogenase (ubiquinone) 1 beta subcomplex subunit 5 (A)	ko00190:Oxidative phosphorylation	[C]	Energy production and conversion	NADH:ubiquinone oxidoreductase, NDUFB5/SGDH subunit;; NADH:ubiquinone oxidoreductase, NDUFB5/SGDH subunit	--	U	Intracellular trafficking, secretion, and vesicular transport	PREDICTED: NADH dehydrogenase [ubiquinone] 1 beta subcomplex subunit 5, mitochondrial-like [Aplysia californica]
PB.535	--	--	--	K05030|4.43595e-77|myb:102251207|epithelial chloride channel protein-like; K05030 calcium-activated chloride channel regulator 4 (A)	ko04740:Olfactory transduction;ko04972:Pancreatic secretion	--	--	Domain of unknown function (DUF1973);; von Willebrand factor type A domain;; Domain of unknown function (DUF1973);; Calcium-activated chloride channel;; Calcium-activated chloride channel	--	U	Intracellular trafficking, secretion, and vesicular transport	PREDICTED: calcium-activated chloride channel regulator 1-like [Saccoglossus kowalevskii]
PB.6273	--	--	--	--	--	--	--	--	--	S	Function unknown	PREDICTED: matrix-remodeling-associated protein 7-like [Saccoglossus kowalevskii]
PB.4203	--	--	Molecular Function: lipopolysaccharide binding (GO:0001530);; Cellular Component: extracellular space (GO:0005615);; Biological Process: synaptic target recognition (GO:0008039);; Biological Process: sterol transport (GO:0015918);; Molecular Function: lipid antigen binding (GO:0030882);; Molecular Function: peptidoglycan binding (GO:0042834);; Biological Process: ecdysteroid biosynthetic process …	K13443|4.24231e-37|bfo:BRAFLDRAFT_264236|hypothetical protein; K13443 Niemann-Pick C2 protein (A)	ko04142:Lysosome	[S]	Function unknown	ML domain	Protein NPC2 homolog (Precursor) GN=Npc2a OS=Drosophila melanogaster (Fruit fly) PE=1 SV=1	S	Function unknown	hypothetical protein BRAFLDRAFT_264236 [Branchiostoma floridae]
PB.4613	[K]	Transcription	Molecular Function: nucleic acid binding (GO:0003676);; Cellular Component: ribonucleoprotein complex (GO:0030529);;	K12627|1.07057e-48|lgi:LOTGIDRAFT_186799|hypothetical protein; K12627 U6 snRNA-associated Sm-like protein LSm8 (A)	ko03018:RNA degradation;ko03040:Spliceosome	[A]	RNA processing and modification	LSM domain	Probable U6 snRNA-associated Sm-like protein LSm8 GN=lsm8 OS=Dictyostelium discoideum (Slime mold) PE=3 SV=1	K	Transcription	U6 snRNA-associated Sm-like protein LSm8 [Crassostrea ariakensis]
PB.909	--	--	--	--	--	--	--	SAM domain (Sterile alpha motif);; SAM domain (Sterile alpha motif)	Protein aveugle GN=ave OS=Drosophila melanogaster (Fruit fly) PE=1 SV=1	S	Function unknown	hypothetical protein LOTGIDRAFT_158026 [Lottia gigantea]
PB.58	--	--	--	--	--	--	--	Domain of unknown function (DUF1772)	--	S	Function unknown	hypothetical protein CGI_10017605 [Crassostrea gigas]
PB.8359	--	--	--	K11792|2.96697e-35|lgi:LOTGIDRAFT_203011|hypothetical protein; K11792 DET1- and DDB1-associated protein 1 (A)	--	[S]	Function unknown	Det1 complexing ubiquitin ligase	--	S	Function unknown	hypothetical protein LOTGIDRAFT_203011 [Lottia gigantea]
PB.7212	--	--	--	--	--	[RP]	--	Immunoglobulin I-set domain;; Immunoglobulin domain;; Immunoglobulin domain;; Immunoglobulin V-set domain	Lachesin (Precursor) GN=Lac OS=Drosophila melanogaster (Fruit fly) PE=1 SV=2	S	Function unknown	hypothetical protein D910_00321 [Dendroctonus ponderosae]
PB.5880	[O]	Posttranslational modification, protein turnover, chaperones	Biological Process: protein peptidyl-prolyl isomerization (GO:0000413);; Molecular Function: peptidyl-prolyl cis-trans isomerase activity (GO:0003755);; Biological Process: protein folding (GO:0006457);;	K09578|2.29391e-52|tca:655927|peptidyl-prolyl cis-trans isomerase NIMA-interacting 1; K09578 peptidyl-prolyl cis-trans isomerase NIMA-interacting 1 [EC:5.2.1.8] (A)	--	[O]	Posttranslational modification, protein turnover, chaperones	PPIC-type PPIASE domain;; WW domain;; PPIC-type PPIASE domain	Putative peptidyl-prolyl cis-trans isomerase dodo GN=dod OS=Drosophila melanogaster (Fruit fly) PE=2 SV=3	O	Posttranslational modification, protein turnover, chaperones	Protein dodo [Crassostrea gigas]
PB.3839	--	--	--	K13206|2.4787e-27|lgi:LOTGIDRAFT_233455|hypothetical protein; K13206 coiled-coil domain-containing protein 55 (A)	--	[S]	Function unknown	Coiled-coil domain-containing protein 55 (DUF2040);; Coiled-coil domain-containing protein 55 (DUF2040)	Nuclear speckle splicing regulatory protein 1 homolog OS=Caenorhabditis briggsae PE=3 SV=1	S	Function unknown	hypothetical protein LOTGIDRAFT_233455 [Lottia gigantea]
PB.7929	--	--	--	K16779|8.62502e-119|lgi:LOTGIDRAFT_217030|hypothetical protein; K16779 Rab-3A-interacting protein (A)	--	[U]	Intracellular trafficking, secretion, and vesicular transport	GDP/GTP exchange factor Sec2p	--	S	Function unknown	RAB3A-interacting protein [Crassostrea gigas]
PB.4186	--	--	--	--	--	[TW]	--	--	--	S	Function unknown	Collagen alpha-5(VI) chain [Crassostrea gigas]
PB.1204	[EM]	--	--	K01639|8.58439e-35|lcm:102367679|N-acetylneuraminate lyase-like; K01639 N-acetylneuraminate lyase [EC:4.1.3.3] (A)	ko00520:Amino sugar and nucleotide sugar metabolism	--	--	Dihydrodipicolinate synthetase family;; Dihydrodipicolinate synthetase family	--	E	Amino acid transport and metabolism	hypothetical protein LOTGIDRAFT_230121 [Lottia gigantea]
PB.9031	--	--	--	K11317|7.56742e-90|lgi:LOTGIDRAFT_225644|hypothetical protein; K11317 transcriptional adapter 1 (A)	--	--	--	Transcriptional regulator of RNA polII, SAGA, subunit	--	K	Transcription	hypothetical protein LOTGIDRAFT_225644 [Lottia gigantea]
PB.2172	--	--	--	K13121|4.218e-91|lcm:102346976|FRA10AC1; fragile site, folic acid type, rare, fra(10)(q23.3) or fra(10)(q24.2) candidate 1; K13121 protein FRA10AC1 (A)	--	[S]	Function unknown	Folate-sensitive fragile site protein Fra10Ac1	--	S	Function unknown	PREDICTED: protein FRA10AC1 homolog [Aplysia californica]
PB.8171	[IQR]	--	--	--	--	[R]	General function prediction only	short chain dehydrogenase;; Enoyl-(Acyl carrier protein) reductase;; Enoyl-(Acyl carrier protein) reductase	Dehydrogenase/reductase SDR family member 4 {ECO:0000250|UniProtKB:Q9BTZ2} OS=Caenorhabditis elegans PE=1 SV=1	S	Function unknown	hypothetical protein LOTGIDRAFT_155989 [Lottia gigantea]
PB.63	[J]	Translation, ribosomal structure and biogenesis	Molecular Function: catalytic activity (GO:0003824);; Biological Process: translation (GO:0006412);;	K01870|0|lgi:LOTGIDRAFT_233929|hypothetical protein; K01870 isoleucyl-tRNA synthetase [EC:6.1.1.5] (A)	ko00970:Aminoacyl-tRNA biosynthesis	[J]	Translation, ribosomal structure and biogenesis	tRNA synthetases class I (I, L, M and V);; tRNA synthetases class I (M);; Anticodon-binding domain of tRNA;; tRNA synthetases class I (C) catalytic domain	Probable isoleucine--tRNA ligase, mitochondrial (Precursor) GN=mileS OS=Dictyostelium discoideum (Slime mold) PE=3 SV=1	J	Translation, ribosomal structure and biogenesis	hypothetical protein LOTGIDRAFT_233929 [Lottia gigantea]
PB.4959	--	--	--	K02599|1.87365e-51|lgi:LOTGIDRAFT_238609|hypothetical protein; K02599 Notch (A)	ko04320:Dorso-ventral axis formation;ko04330:Notch signaling pathway	[T]	Signal transduction mechanisms	Delta serrate ligand;; EGF-like domain	Neurogenic locus protein delta (Precursor) GN=Dl OS=Drosophila melanogaster (Fruit fly) PE=1 SV=2	S	Function unknown	Fibropellin-1 [Crassostrea gigas]
PB.125	--	--	--	--	--	--	--	--	--	S	Function unknown	hypothetical protein CGI_10010859 [Crassostrea gigas]
PB.580	--	--	--	--	--	[S]	Function unknown	TPR repeat;; Tetratricopeptide repeat;; Tetratricopeptide repeat;; Tetratricopeptide repeat;; Tetratricopeptide repeat;; Anaphase-promoting complex, cyclosome, subunit 3;; Tetratricopeptide repeat;; Tetratricopeptide repeat;; Tetratricopeptide repeat;; Tetratricopeptide repeat	Tetratricopeptide repeat protein 30 homolog GN=dyf-1 OS=Caenorhabditis briggsae PE=3 SV=2	S	Function unknown	PREDICTED: tetratricopeptide repeat protein 30A-like [Aplysia californica]
PB.4096	[R]	General function prediction only	--	K00784|1.0838e-59|cmk:103175701|elac2; elaC ribonuclease Z 2; K00784 ribonuclease Z [EC:3.1.26.11] (A)	ko03013:RNA transport	[R]	General function prediction only	Beta-lactamase superfamily domain;; Metallo-beta-lactamase superfamily	Ribonuclease Z GN=hoe-1 OS=Caenorhabditis elegans PE=2 SV=2	S	Function unknown	ribonuclease Z, mitochondrial-like protein [Microplitis demolitor]
PB.2546	--	--	--	K01025|1.75853e-40|lgi:LOTGIDRAFT_152681|hypothetical protein; K01025 [EC:2.8.2.-] (A)	--	[R]	General function prediction only	Sulfotransferase domain	--	S	Function unknown	Sulfotransferase family cytosolic 1B member 1 [Crassostrea gigas]
PB.5513	[H]	Coenzyme transport and metabolism	Molecular Function: catalytic activity (GO:0003824);;	K00827|1.54092e-85|mmu:268782|Agxt2, AI303810, AI663818; alanine-glyoxylate aminotransferase 2 (EC:2.6.1.44 2.6.1.40); K00827 alanine-glyoxylate transaminase / (R)-3-amino-2-methylpropionate-pyruvate transaminase [EC:2.6.1.44 2.6.1.40] (A)	ko00250:Alanine, aspartate and glutamate metabolism;ko00260:Glycine, serine and threonine metabolism	[E]	Amino acid transport and metabolism	Aminotransferase class-III	Alanine--glyoxylate aminotransferase 2-like GN=CG8745 OS=Drosophila melanogaster (Fruit fly) PE=2 SV=2	E	Amino acid transport and metabolism	Alanine--glyoxylate aminotransferase 2, mitochondrial [Crassostrea gigas]
PB.2360	[T]	Signal transduction mechanisms	--	--	--	[T]	Signal transduction mechanisms	BolA-like protein	BolA-like protein DDB_G0274439 GN=DDB_G0274439 OS=Dictyostelium discoideum (Slime mold) PE=3 SV=1	T	Signal transduction mechanisms	BolA-like protein 2 [Crassostrea gigas]
PB.5919	--	--	--	--	--	--	--	--	--	S	Function unknown	hypothetical protein CGI_10008868 [Crassostrea gigas]
PB.8845	--	--	--	--	--	--	--	--	--	--	--	hypothetical protein CGI_10022240 [Crassostrea gigas]
PB.7883	--	--	Molecular Function: actin binding (GO:0003779);; Biological Process: actin cytoskeleton organization (GO:0030036);; Cellular Component: intracellular part (GO:0044424);;	K05759|1.54928e-74|lgi:LOTGIDRAFT_189091|hypothetical protein; K05759 profilin (A)	--	[Z]	Cytoskeleton	Profilin	Profilin-2 OS=Acanthamoeba castellanii (Amoeba) PE=1 SV=3	O	Posttranslational modification, protein turnover, chaperones	hypothetical protein LOTGIDRAFT_189091 [Lottia gigantea]
PB.2748	--	--	--	--	--	--	--	Zinc finger C-x8-C-x5-C-x3-H type (and similar)	--	S	Function unknown	hypothetical protein CGI_10008404 [Crassostrea gigas]
PB.2624	--	--	Cellular Component: nuclear chromosome (GO:0000228);; Biological Process: chromatin remodeling (GO:0006338);;	K11648|6.37451e-173|cmk:103190032|smarcb1; SWI/SNF related, matrix associated, actin dependent regulator of chromatin, subfamily b, member 1; K11648 SWI/SNF-related matrix-associated actin-dependent regulator of chromatin subfamily B member 1 (A)	--	[BK]	--	SNF5 / SMARCB1 / INI1	--	K	Transcription	SWI/SNF-related matrix-associated actin-dependent regulator of chromatin subfamily B member 1 [Crassostrea gigas]
PB.4323	--	--	--	--	--	--	--	SEFIR domain	--	U	Intracellular trafficking, secretion, and vesicular transport	Interleukin-17 receptor D [Crassostrea gigas]
PB.8932	[O]	Posttranslational modification, protein turnover, chaperones	Biological Process: nematode larval development (GO:0002119);; Molecular Function: ubiquitin-protein transferase activity (GO:0004842);; Cellular Component: microtubule associated complex (GO:0005875);; Biological Process: apoptotic process (GO:0006915);; Biological Process: mitotic nuclear division (GO:0007067);; Biological Process: male meiosis (GO:0007140);; Biological Process: spermatid devel…	K06689|7.24462e-94|tca:658996|Ubc-D1, eff, mei-W68, mei68; effete; K06689 ubiquitin-conjugating enzyme E2 D/E [EC:6.3.2.19] (A)	ko04120:Ubiquitin mediated proteolysis;ko04141:Protein processing in endoplasmic reticulum	[O]	Posttranslational modification, protein turnover, chaperones	Ubiquitin-conjugating enzyme	Ubiquitin-conjugating enzyme E2-17 kDa GN=eff OS=Drosophila melanogaster (Fruit fly) PE=2 SV=1	O	Posttranslational modification, protein turnover, chaperones	ubiquitin-conjugating enzyme E2 b [Eriocheir sinensis]
PB.7786	--	--	--	K10420|8.41521e-68|nve:NEMVE_v1g208897|hypothetical protein; K10420 dynein light chain Tctex-type 1 (A)	--	[N]	Cell motility	Tctex-1 family	Dynein light chain Tctex-type GN=Dlc90F OS=Drosophila melanogaster (Fruit fly) PE=1 SV=1	S	Function unknown	Dynein light chain Tctex-type 1 [Crassostrea gigas]
PB.4264	--	--	--	--	--	--	--	Collagen triple helix repeat (20 copies)	--	--	--	--
PB.8964	--	--	--	--	--	--	--	Bacterial protein of unknown function (HtrL_YibB)	--	S	Function unknown	hypothetical protein CGI_10011077, partial [Crassostrea gigas]
PB.8925	--	--	--	--	--	[Z]	Cytoskeleton	CAP-Gly domain	Uncharacterized protein M01A8.2 GN=M01A8.2 OS=Caenorhabditis elegans PE=3 SV=4	S	Function unknown	CAP-Gly domain-containing linker protein 3 [Crassostrea gigas]
PB.597	--	--	--	--	--	--	--	EF hand;; EF-hand domain pair;; EF hand;; EF-hand domain	--	--	--	--
PB.958	--	--	--	K17609|2.32403e-17|aqu:100632951|nucleoredoxin-like; K17609 nucleoredoxin [EC:1.8.1.8] (A)	--	[R]	General function prediction only	Thioredoxin-like;; Thioredoxin	Tryparedoxin OS=Trypanosoma brucei brucei PE=1 SV=1	O	Posttranslational modification, protein turnover, chaperones	PREDICTED: nucleoredoxin-like [Amphimedon queenslandica]
PB.4195	[J]	Translation, ribosomal structure and biogenesis	Cellular Component: mitochondrial ribosome (GO:0005761);;	K02946|1.25592e-39|bfo:BRAFLDRAFT_198892|hypothetical protein; K02946 small subunit ribosomal protein S10 (A)	ko03010:Ribosome	[J]	Translation, ribosomal structure and biogenesis	Ribosomal protein S10p/S20e	28S ribosomal protein S10, mitochondrial GN=mRpS10 OS=Drosophila melanogaster (Fruit fly) PE=2 SV=2	J	Translation, ribosomal structure and biogenesis	hypothetical protein BRAFLDRAFT_198892 [Branchiostoma floridae]
PB.1857	--	--	Molecular Function: RNA polymerase II repressing transcription factor binding (GO:0001103);; Molecular Function: ubiquitin-protein transferase activity (GO:0004842);; Cellular Component: cytoplasm (GO:0005737);; Biological Process: sex determination (GO:0007530);; Biological Process: embryo development (GO:0009790);; Biological Process: protein ubiquitination (GO:0016567);; Biological Process: ne…	--	--	[O]	Posttranslational modification, protein turnover, chaperones	Ring finger domain;; Zinc finger, C3HC4 type (RING finger);; Zinc finger, C3HC4 type (RING finger)	--	O	Posttranslational modification, protein turnover, chaperones	hypothetical protein LOTGIDRAFT_236870 [Lottia gigantea]
PB.4879	--	--	--	--	--	--	--	Jacalin-like lectin domain	--	U	Intracellular trafficking, secretion, and vesicular transport	jacalin-related lectin [Pteria penguin]
PB.1774	--	--	Molecular Function: protein tyrosine kinase activity (GO:0004713);; Biological Process: single-organism process (GO:0044699);; Biological Process: regulation of cellular process (GO:0050794);;	K05093|1.71822e-41|lgi:LOTGIDRAFT_91761|hypothetical protein; K05093 fibroblast growth factor receptor 2 [EC:2.7.10.1] (A)	ko04144:Endocytosis	[T]	Signal transduction mechanisms	Immunoglobulin I-set domain;; Immunoglobulin domain;; Immunoglobulin domain;; Immunoglobulin domain;; Immunoglobulin V-set domain;; CD80-like C2-set immunoglobulin domain;; Fibronectin type III domain	Fibroblast growth factor receptor (Precursor) GN=FGFR OS=Ciona intestinalis (Transparent sea squirt) PE=2 SV=1	T	Signal transduction mechanisms	Fibroblast growth factor receptor 3 [Crassostrea gigas]
PB.8663	--	--	--	K10159|1.53181e-24|cmk:103185499|toll-like receptor 2; K10159 toll-like receptor 2 (A)	ko04145:Phagosome;ko04620:Toll-like receptor signaling pathway;ko05168:Herpes simplex infection	[T]	Signal transduction mechanisms	TIR domain;; TIR domain;; Leucine rich repeat;; Leucine Rich Repeat;; Leucine rich repeat;; Leucine Rich repeats (2 copies)	Protein toll (Precursor) GN=Tl OS=Drosophila melanogaster (Fruit fly) PE=1 SV=1	S	Function unknown	toll-like receptor j [Mytilus galloprovincialis]
PB.6529	--	--	--	--	--	--	--	Interferon-induced transmembrane protein	--	--	--	Tripartite motif-containing protein 3 [Crassostrea gigas]
PB.671	--	--	Molecular Function: hydrolase activity (GO:0016787);;	--	--	--	--	PLAT/LH2 domain;; Lipase	Phospholipase A1 OS=Vespula squamosa (Southern yellow jacket) PE=1 SV=1	G	Carbohydrate transport and metabolism	hypothetical protein LOTGIDRAFT_216931 [Lottia gigantea]
PB.9240	[O]	Posttranslational modification, protein turnover, chaperones	Cellular Component: nucleus (GO:0005634);; Cellular Component: cytosol (GO:0005829);; Molecular Function: ligase activity (GO:0016874);; Molecular Function: ubiquitin conjugating enzyme binding (GO:0031624);; Cellular Component: neuron projection (GO:0043005);; Biological Process: regulation of locomotion involved in locomotory behavior (GO:0090325);; Biological Process: regulation of protein loc…	K10704|1.56751e-43|ocu:100350804|UBE2V1; ubiquitin-conjugating enzyme E2 variant 1; K10704 ubiquitin-conjugating enzyme E2 variant (A)	--	[O]	Posttranslational modification, protein turnover, chaperones	Ubiquitin-conjugating enzyme	Probable ubiquitin-conjugating enzyme E2 variant GN=ube2v OS=Dictyostelium discoideum (Slime mold) PE=3 SV=1	S	Function unknown	Ubiquitin-conjugating enzyme E2 variant 1 [Schistosoma haematobium]
PB.2589	--	--	--	K06238|8.64122e-37|lgi:LOTGIDRAFT_236719|hypothetical protein; K06238 collagen, type VI, alpha (A)	ko04512:ECM-receptor interaction	--	--	Chitin binding Peritrophin-A domain	Protein Pif80 (Precursor) OS=Pinctada fucata (Pearl oyster) PE=1 SV=1	--	--	hypothetical protein CGI_10010178 [Crassostrea gigas]
PB.4771	--	--	--	--	--	--	--	--	--	S	Function unknown	Ankyrin repeat domain-containing protein 26 [Crassostrea gigas]
PB.7923	--	--	--	K17606|1.08473e-62|lgi:LOTGIDRAFT_232515|hypothetical protein; K17606 immunoglobulin-binding protein 1 (A)	--	[T]	Signal transduction mechanisms	TAP42-like family	--	S	Function unknown	hypothetical protein CAPTEDRAFT_176820 [Capitella teleta]
PB.922	[T]	Signal transduction mechanisms	Molecular Function: hydrolase activity (GO:0016787);;	K13297|1.43373e-79|ggo:101137975|receptor-type tyrosine-protein phosphatase T-like; K13297 receptor-type tyrosine-protein phosphatase T [EC:3.1.3.48] (A)	--	[T]	Signal transduction mechanisms	Protein-tyrosine phosphatase;; Dual specificity phosphatase, catalytic domain;; Protein-tyrosine phosphatase	Tyrosine-protein phosphatase 99A (Precursor) GN=Ptp99A OS=Drosophila melanogaster (Fruit fly) PE=2 SV=2	T	Signal transduction mechanisms	Receptor-type tyrosine-protein phosphatase kappa [Crassostrea gigas]
PB.3631	--	--	--	--	--	--	--	Domain of unknown function (DUF4542)	--	S	Function unknown	Uncharacterized protein C17orf98 [Crassostrea gigas]
PB.2224	--	--	--	K12179|1.58513e-164|spu:592528|COP9 signalosome complex subunit 6-like; K12179 COP9 signalosome complex subunit 6 (A)	--	[OT]	--	Maintenance of mitochondrial structure and function;; JAB1/Mov34/MPN/PAD-1 ubiquitin protease	COP9 signalosome complex subunit 6 GN=CSN6 OS=Drosophila melanogaster (Fruit fly) PE=1 SV=1	S	Function unknown	COP9 signalosome complex subunit 6 [Crassostrea gigas]
PB.3960	--	--	--	--	--	--	--	Domain of unknown function (DUF4583)	--	S	Function unknown	PREDICTED: transmembrane protein 251-like [Aplysia californica]
PB.9002	[R]	General function prediction only	--	K03102|2.11124e-56|lgi:LOTGIDRAFT_56504|hypothetical protein; K03102 squid (A)	ko04320:Dorso-ventral axis formation	[R]	General function prediction only	RNA recognition motif. (a.k.a. RRM, RBD, or RNP domain);; RNA recognition motif (a.k.a. RRM, RBD, or RNP domain);; RNA recognition motif. (a.k.a. RRM, RBD, or RNP domain);; RNA binding motif	RNA-binding protein squid GN=sqd OS=Drosophila melanogaster (Fruit fly) PE=1 SV=3	S	Function unknown	Heterogeneous nuclear ribonucleoprotein A/B [Crassostrea gigas]
PB.6224	--	--	--	--	--	--	--	--	--	S	Function unknown	hypothetical protein CGI_10003184 [Crassostrea gigas]
PB.4998	--	--	--	--	--	--	--	--	--	--	--	hypothetical protein CGI_10012877 [Crassostrea gigas]
PB.6586	--	--	--	--	--	--	--	Mab-21 protein	--	O	Posttranslational modification, protein turnover, chaperones	Uncharacterized protein C3orf59 [Crassostrea gigas]
PB.6941	--	--	--	K17495|7.49382e-07|mze:101480964|sushi, von Willebrand factor type A, EGF and pentraxin domain-containing protein 1-like; K17495 CUB and sushi domain-containing protein (A)	--	--	--	GCC2 and GCC3;; WAP-type (Whey Acidic Protein) 'four-disulfide core'	--	S	Function unknown	Low-density lipoprotein receptor-related protein 4 [Crassostrea gigas]
PB.8918	--	--	--	--	--	--	--	--	--	--	--	hypothetical protein CGI_10013308 [Crassostrea gigas]
PB.4954	--	--	--	--	--	--	--	B-box zinc finger	--	S	Function unknown	hypothetical protein CGI_10002249 [Crassostrea gigas]
PB.7604	--	--	--	--	--	--	--	--	--	--	--	hypothetical protein CAPTEDRAFT_175196 [Capitella teleta]
PB.5566	--	--	Molecular Function: sequence-specific DNA binding transcription factor activity (GO:0003700);; Biological Process: regulation of transcription, DNA-templated (GO:0006355);; Molecular Function: metal ion binding (GO:0046872);;	K10053|0|lgi:LOTGIDRAFT_235377|hypothetical protein; K10053 runt-related transcription factor 1; translocated to, 1 (A)	--	--	--	NHR1 homology to TAF;; NHR2 domain like;; MYND finger	--	K	Transcription	Protein CBFA2T1 [Crassostrea gigas]
PB.1456	[J]	Translation, ribosomal structure and biogenesis	Cellular Component: nucleus (GO:0005634);; Cellular Component: small nucleolar ribonucleoprotein complex (GO:0005732);; Molecular Function: snoRNA binding (GO:0030515);; Biological Process: rRNA pseudouridine synthesis (GO:0031118);;	K11129|9.18744e-52|lcm:102355102|H/ACA ribonucleoprotein complex subunit 2-like protein-like; K11129 H/ACA ribonucleoprotein complex subunit 2 (A)	ko03008:Ribosome biogenesis in eukaryotes	[A]	RNA processing and modification	Ribosomal protein L7Ae/L30e/S12e/Gadd45 family;; RNase P subunit Pop3	H/ACA ribonucleoprotein complex subunit 2-like protein OS=Branchiostoma belcheri (Amphioxus) PE=2 SV=1	J	Translation, ribosomal structure and biogenesis	hypothetical protein CAPTEDRAFT_172931 [Capitella teleta]
PB.6894	--	--	--	--	--	--	--	--	--	S	Function unknown	hypothetical protein CGI_10023723 [Crassostrea gigas]
PB.1960	[OC]	--	--	--	--	[O]	Posttranslational modification, protein turnover, chaperones	Thioredoxin;; Glutaredoxin-like domain (DUF836)	Thioredoxin domain-containing protein (Precursor) GN=TP02_0602 OS=Theileria parva (East coast fever infection agent) PE=1 SV=1	O	Posttranslational modification, protein turnover, chaperones	hypothetical protein LOTGIDRAFT_204649 [Lottia gigantea]
PB.2694	--	--	--	--	--	--	--	--	--	--	--	PREDICTED: uncharacterized protein LOC100890657 [Strongylocentrotus purpuratus]
PB.3932	--	--	--	--	--	--	--	C1q domain	Heavy metal-binding protein HIP OS=Mytilus edulis (Blue mussel) PE=1 SV=1	S	Function unknown	Complement C1q-like protein 4, partial [Crassostrea gigas]
PB.1152	--	--	--	--	--	--	--	--	--	S	Function unknown	hypothetical protein CGI_10014564 [Crassostrea gigas]
PB.4904	--	--	--	--	--	--	--	--	--	S	Function unknown	--
PB.6795	--	--	--	--	--	--	--	PMP-22/EMP/MP20/Claudin family;; PMP-22/EMP/MP20/Claudin tight junction;; Amastin surface glycoprotein	--	--	--	hypothetical protein CGI_10016555 [Crassostrea gigas]
PB.5323	--	--	--	--	--	--	--	TLP18.3, Psb32 and MOLO-1 founding proteins of phosphatase	--	S	Function unknown	predicted protein [Nematostella vectensis]
PB.1688	[J]	Translation, ribosomal structure and biogenesis	Molecular Function: structural constituent of ribosome (GO:0003735);; Cellular Component: ribosome (GO:0005840);; Biological Process: translation (GO:0006412);;	K02917|8.33622e-57|bfo:BRAFLDRAFT_277091|hypothetical protein; K02917 large subunit ribosomal protein L35Ae (A)	ko03010:Ribosome	[J]	Translation, ribosomal structure and biogenesis	Ribosomal protein L35Ae	60S ribosomal protein L35a GN=rpl-33 OS=Caenorhabditis elegans PE=1 SV=3	J	Translation, ribosomal structure and biogenesis	PREDICTED: 60S ribosomal protein L35a-like isoform X1 [Aplysia californica]
PB.993	--	--	--	--	--	--	--	--	--	S	Function unknown	Otoancorin [Crassostrea gigas]
PB.8337	[RTKL]	--	Molecular Function: cGMP-dependent protein kinase activity (GO:0004692);; Molecular Function: ATP binding (GO:0005524);; Biological Process: protein phosphorylation (GO:0006468);; Biological Process: larval somatic muscle development (GO:0007526);; Molecular Function: cGMP binding (GO:0030553);;	K07376|0|lgi:LOTGIDRAFT_127769|hypothetical protein; K07376 protein kinase, cGMP-dependent [EC:2.7.11.12] (A)	--	[T]	Signal transduction mechanisms	Protein kinase domain;; Cyclic nucleotide-binding domain;; Protein tyrosine kinase	cGMP-dependent protein kinase, isozyme 1 GN=Pkg21D OS=Drosophila melanogaster (Fruit fly) PE=1 SV=2	T	Signal transduction mechanisms	cGMP-dependent protein kinase, isozyme 1 [Crassostrea gigas]
PB.2827	--	--	Biological Process: establishment of mitotic spindle orientation (GO:0000132);; Molecular Function: microtubule motor activity (GO:0003777);; Cellular Component: centriole (GO:0005814);; Cellular Component: cytoplasmic dynein complex (GO:0005868);; Biological Process: autophagy (GO:0006914);; Biological Process: microtubule-based movement (GO:0007018);; Biological Process: spermatid nucleus elong…	K10418|2.08909e-58|cfa:480569|DYNLL2; dynein, light chain, LC8-type 2; K10418 dynein light chain LC8-type (A)	ko04962:Vasopressin-regulated water reabsorption	[Z]	Cytoskeleton	Dynein light chain type 1	Dynein light chain 2, cytoplasmic GN=Cdlc2 OS=Drosophila melanogaster (Fruit fly) PE=3 SV=1	S	Function unknown	Dynein light chain 1, cytoplasmic [Brugia malayi]
PB.8948	--	--	--	--	--	--	--	--	--	--	--	hypothetical protein CGI_10015579 [Crassostrea gigas]
PB.7690	[U]	Intracellular trafficking, secretion, and vesicular transport	Cellular Component: integral component of membrane (GO:0016021);; Biological Process: vesicle-mediated transport (GO:0016192);;	K08517|2.17226e-113|lgi:LOTGIDRAFT_231136|hypothetical protein; K08517 vesicle transport protein SEC22 (A)	ko04130:SNARE interactions in vesicular transport;ko04145:Phagosome	[U]	Intracellular trafficking, secretion, and vesicular transport	Regulated-SNARE-like domain;; Synaptobrevin	Vesicle-associated membrane protein 7B OS=Dictyostelium discoideum (Slime mold) PE=3 SV=1	U	Intracellular trafficking, secretion, and vesicular transport	hypothetical protein LOTGIDRAFT_231136 [Lottia gigantea]
PB.4907	[B]	Chromatin structure and dynamics	Cellular Component: nucleus (GO:0005634);; Biological Process: regulation of transcription, DNA-templated (GO:0006355);; Molecular Function: sequence-specific DNA binding (GO:0043565);; Molecular Function: protein heterodimerization activity (GO:0046982);;	K08065|7.66676e-57|lcm:102350382|NFYB; nuclear transcription factor Y, beta; K08065 nuclear transcription Y subunit beta (A)	--	[K]	Transcription	Histone-like transcription factor (CBF/NF-Y) and archaeal histone;; Core histone H2A/H2B/H3/H4	Nuclear transcription factor Y subunit beta GN=nfyB OS=Dictyostelium discoideum (Slime mold) PE=3 SV=1	B	Chromatin structure and dynamics	hypothetical protein CAPTEDRAFT_159684 [Capitella teleta]
PB.4977	--	--	Molecular Function: nucleic acid binding (GO:0003676);; Molecular Function: zinc ion binding (GO:0008270);;	--	--	[S]	Function unknown	Zinc knuckle	--	S	Function unknown	PREDICTED: protein SREK1IP1-like [Aplysia californica]
PB.2782	--	--	--	--	--	[S]	Function unknown	SH3-binding, glutamic acid-rich protein;; Glutaredoxin	SH3 domain-binding glutamic acid-rich protein homolog GN=Sh3beta OS=Drosophila melanogaster (Fruit fly) PE=1 SV=2	O	Posttranslational modification, protein turnover, chaperones	SH3 domain-binding glutamic acid-rich-like protein 3 [Crassostrea gigas]
PB.3671	--	--	--	--	--	--	--	Interferon-induced transmembrane protein	--	--	--	transmembrane protein 90B-like protein, partial [Crassostrea ariakensis]
PB.5363	--	--	--	--	--	[O]	Posttranslational modification, protein turnover, chaperones	Ubiquitin-conjugating enzyme	Protein AKTIP homolog GN=v1g232160 OS=Nematostella vectensis (Starlet sea anemone) PE=3 SV=1	O	Posttranslational modification, protein turnover, chaperones	hypothetical protein LOTGIDRAFT_122691 [Lottia gigantea]
PB.2669	--	--	--	K17513|3.39715e-13|hgl:101705415|C-type lectin domain family 17, member A-like; K17513 C-type lectin superfamily 17 member A (A)	--	[TV]	--	Lectin C-type domain	Perlucin OS=Haliotis laevigata (Abalone) PE=1 SV=3	S	Function unknown	Aggrecan core protein [Crassostrea gigas]
PB.86	--	--	--	--	--	--	--	--	--	S	Function unknown	--
PB.2014	--	--	--	--	--	--	--	Proline-rich nuclear receptor coactivator	--	--	--	--
PB.7580	--	--	--	--	--	--	--	CECR6/TMEM121 family	--	S	Function unknown	hypothetical protein CGI_10005210 [Crassostrea gigas]
PB.2536	--	--	Molecular Function: calcium ion binding (GO:0005509);;	--	--	--	--	EF hand;; EF hand;; EF-hand domain;; EF-hand domain pair;; EF-hand domain pair	--	--	--	EF-hand calcium-binding protein [Pinctada fucata]
PB.322	[R]	General function prediction only	--	K10427|2.63283e-100|mdo:100019570|DCTN5; dynactin 5 (p25); K10427 dynactin 5 (A)	ko04962:Vasopressin-regulated water reabsorption	[Z]	Cytoskeleton	Bacterial transferase hexapeptide (six repeats);; Hexapeptide repeat of succinyl-transferase	Dynactin subunit 5 GN=dynE OS=Dictyostelium discoideum (Slime mold) PE=3 SV=1	S	Function unknown	hypothetical protein CAPTEDRAFT_176585 [Capitella teleta]
PB.7584	--	--	--	--	--	--	--	Uncharacterised protein UPF0515	--	S	Function unknown	PREDICTED: UPF0515 protein C19orf66 homolog [Saccoglossus kowalevskii]
PB.987	[LO]	--	Cellular Component: origin recognition complex (GO:0000808);; Molecular Function: DNA binding (GO:0003677);; Molecular Function: ATP binding (GO:0005524);; Cellular Component: nucleus (GO:0005634);; Biological Process: DNA replication (GO:0006260);; Molecular Function: nucleoside-triphosphatase activity (GO:0017111);;	K02603|0|lgi:LOTGIDRAFT_121112|hypothetical protein; K02603 origin recognition complex subunit 1 (A)	--	[L]	Replication, recombination and repair	BAH domain;; ATPase family associated with various cellular activities (AAA);; CDC6, C terminal;; AAA domain;; Uncharacterized conserved protein (DUF2075)	Origin recognition complex subunit 1 GN=Orc1 OS=Drosophila melanogaster (Fruit fly) PE=1 SV=2	L	Replication, recombination and repair	Origin recognition complex subunit 1 [Crassostrea gigas]
PB.3928	--	--	--	--	--	[WV]	--	von Willebrand factor type D domain;; Trypsin Inhibitor like cysteine rich domain;; Thrombospondin type 1 domain;; von Willebrand factor type A domain;; von Willebrand factor type A domain	D-galactoside-specific lectin OS=Heliocidaris crassispina (Sea urchin) PE=1 SV=1	S	Function unknown	Zonadhesin [Crassostrea gigas]
PB.5460	--	--	--	--	--	--	--	--	--	S	Function unknown	hypothetical protein CGI_10003184 [Crassostrea gigas]
PB.3397	[L]	Replication, recombination and repair	Molecular Function: uracil DNA N-glycosylase activity (GO:0004844);; Cellular Component: nucleus (GO:0005634);; Cellular Component: mitochondrion (GO:0005739);; Biological Process: base-excision repair (GO:0006284);;	K03648|1.43579e-103|bfo:BRAFLDRAFT_287444|hypothetical protein; K03648 uracil-DNA glycosylase [EC:3.2.2.27] (A)	ko03410:Base excision repair	[L]	Replication, recombination and repair	Uracil DNA glycosylase superfamily	Uracil-DNA glycosylase {ECO:0000255|HAMAP-Rule:MF_03166} GN=uglA OS=Dictyostelium discoideum (Slime mold) PE=2 SV=2	L	Replication, recombination and repair	hypothetical protein BRAFLDRAFT_287444 [Branchiostoma floridae]
PB.4726	--	--	--	--	--	[L]	Replication, recombination and repair	hAT family C-terminal dimerisation region;; BED zinc finger	--	S	Function unknown	PREDICTED: zinc finger BED domain-containing protein 1-like [Amphimedon queenslandica]
PB.4043	--	--	--	--	--	[S]	Function unknown	Retinal tissue protein	--	S	Function unknown	PREDICTED: protein lin-52 homolog [Saccoglossus kowalevskii]
PB.1722	--	--	--	--	--	--	--	TNF(Tumour Necrosis Factor) family	--	--	--	--
PB.3146	--	--	--	--	--	[S]	Function unknown	VMA21-like domain	Vacuolar ATPase assembly integral membrane protein VMA21 homolog {ECO:0000255|HAMAP-Rule:MF_03058} GN=pdcd-2 OS=Caenorhabditis elegans PE=3 SV=1	U	Intracellular trafficking, secretion, and vesicular transport	hypothetical protein LOTGIDRAFT_209403 [Lottia gigantea]
PB.2545	[O]	Posttranslational modification, protein turnover, chaperones	Cellular Component: ubiquitin ligase complex (GO:0000151);; Biological Process: ubiquitin-dependent protein catabolic process (GO:0006511);; Biological Process: protein ubiquitination (GO:0016567);; Molecular Function: ubiquitin-ubiquitin ligase activity (GO:0034450);;	K10597|0|cmk:103184239|ube4b; ubiquitination factor E4B; K10597 ubiquitin conjugation factor E4 B [EC:6.3.2.19] (A)	ko04120:Ubiquitin mediated proteolysis;ko04141:Protein processing in endoplasmic reticulum	[O]	Posttranslational modification, protein turnover, chaperones	Ubiquitin elongating factor core;; U-box domain;; Ubiquitin elongating factor core	Probable ubiquitin conjugation factor E4 {ECO:0000305} OS=Caenorhabditis elegans PE=3 SV=1	O	Posttranslational modification, protein turnover, chaperones	Ubiquitin conjugation factor E4 B [Crassostrea gigas]
PB.5041	--	--	--	--	--	--	--	--	--	--	--	hypothetical protein NEMVEDRAFT_v1g248772 [Nematostella vectensis]
PB.8023	[J]	Translation, ribosomal structure and biogenesis	Molecular Function: RNA binding (GO:0003723);; Molecular Function: structural constituent of ribosome (GO:0003735);; Cellular Component: ribosome (GO:0005840);; Biological Process: translation (GO:0006412);;	K02987|8.24219e-29|myd:102768361|40S ribosomal protein S4, X isoform-like; K02987 small subunit ribosomal protein S4e (A)	ko03010:Ribosome	[J]	Translation, ribosomal structure and biogenesis	--	40S ribosomal protein S4 GN=RpS4 OS=Drosophila melanogaster (Fruit fly) PE=1 SV=2	J	Translation, ribosomal structure and biogenesis	ribosomal protein S4 [Argopecten irradians]
PB.8441	--	--	--	--	--	--	--	--	--	S	Function unknown	hypothetical protein LOTGIDRAFT_234835 [Lottia gigantea]
PB.4239	--	--	Molecular Function: actin binding (GO:0003779);; Molecular Function: Rho GTPase binding (GO:0017048);; Biological Process: actin cytoskeleton organization (GO:0030036);;	K04512|3.1239e-07|ame:409001|DAAM, GB12570; dishevelled associated activator of morphogenesis; K04512 dishevelled associated activator of morphogenesis (A)	ko04310:Wnt signaling pathway	[TZ]	--	--	--	S	Function unknown	Disheveled-associated activator of morphogenesis 2 [Crassostrea gigas]
PB.5949	--	--	Biological Process: single-organism developmental process (GO:0044767);; Biological Process: system development (GO:0048731);;	--	--	[T]	Signal transduction mechanisms	Calcium-binding EGF domain	Processed neurogenic locus Notch protein (Precursor) GN=N OS=Drosophila melanogaster (Fruit fly) PE=1 SV=3	S	Function unknown	EGF-like domain-containing protein 8 [Crassostrea gigas]
PB.8981	--	--	--	K17421|1.24768e-24|nvi:100120606|39S ribosomal protein L40, mitochondrial; K17421 large subunit ribosomal protein L40 (A)	--	[J]	Translation, ribosomal structure and biogenesis	Mitochondrial ribosomal protein L28	--	S	Function unknown	39S ribosomal protein L40, mitochondrial [Cerapachys biroi]
PB.3223	--	--	--	--	--	--	--	Laminin G domain;; Laminin G domain;; Laminin G domain	Fat-like cadherin-related tumor suppressor homolog (Precursor) GN=kug OS=Drosophila melanogaster (Fruit fly) PE=2 SV=3	S	Function unknown	hypothetical protein CGI_10001822 [Crassostrea gigas]
PB.3326	--	--	--	--	--	--	--	--	--	S	Function unknown	hypothetical protein CAPTEDRAFT_210699 [Capitella teleta]
PB.5013	--	--	--	--	--	--	--	Antistasin family	Antistasin (Precursor) OS=Hydra vulgaris (Hydra) PE=2 SV=1	T	Signal transduction mechanisms	PREDICTED: antistasin-like [Hydra vulgaris]
PB.8623	--	--	--	--	--	[S]	Function unknown	Frag1/DRAM/Sfk1 family	--	S	Function unknown	hypothetical protein LOTGIDRAFT_217334 [Lottia gigantea]
PB.3626	[J]	Translation, ribosomal structure and biogenesis	Cellular Component: ribonucleoprotein complex (GO:0030529);;	K02894|3.21248e-52|nvi:100118197|60S ribosomal protein L23; K02894 large subunit ribosomal protein L23e (A)	ko03010:Ribosome	[J]	Translation, ribosomal structure and biogenesis	--	60S ribosomal protein L23 GN=RpL23 OS=Drosophila melanogaster (Fruit fly) PE=1 SV=2	J	Translation, ribosomal structure and biogenesis	ribosomal protein rpl23 [Arenicola marina]
PB.3888	[O]	Posttranslational modification, protein turnover, chaperones	--	--	--	--	--	DnaJ domain	--	O	Posttranslational modification, protein turnover, chaperones	--
PB.3035	--	--	--	--	--	--	--	--	--	S	Function unknown	hypothetical protein CGI_10013183 [Crassostrea gigas]
PB.4274	--	--	--	--	--	--	--	--	--	--	--	Multiple epidermal growth factor-like domains 10 [Crassostrea gigas]
PB.765	[RTKL]	--	Molecular Function: transferase activity (GO:0016740);;	--	--	[T]	Signal transduction mechanisms	Protein kinase domain;; Protein tyrosine kinase	Protein kinase DC2 GN=Pka-C3 OS=Drosophila melanogaster (Fruit fly) PE=2 SV=2	T	Signal transduction mechanisms	hypothetical protein CGI_10023512 [Crassostrea gigas]
PB.901	--	--	Molecular Function: histone-lysine N-methyltransferase activity (GO:0018024);; Biological Process: histone lysine methylation (GO:0034968);;	K11427|1.14716e-170|phu:Phum_PHUM478060|histone H3 methyltransferase, putative (EC:2.1.1.43); K11427 histone-lysine N-methyltransferase, H3 lysine-79 specific [EC:2.1.1.43] (A)	ko00310:Lysine degradation	[DK]	--	Histone methylation protein DOT1	Histone-lysine N-methyltransferase, H3 lysine-79 specific GN=gpp OS=Drosophila melanogaster (Fruit fly) PE=1 SV=2	B	Chromatin structure and dynamics	Histone-lysine N-methyltransferase, H3 lysine-79 specific [Crassostrea gigas]
PB.4182	--	--	Cellular Component: intracellular (GO:0005622);; Biological Process: translation (GO:0006412);;	K17430|1.73012e-34|lgi:LOTGIDRAFT_139457|hypothetical protein; K17430 large subunit ribosomal protein L49 (A)	--	[S]	Function unknown	Mitochondrial large subunit ribosomal protein (Img2)	Probable 39S ribosomal protein L49, mitochondrial GN=mRpL49 OS=Drosophila melanogaster (Fruit fly) PE=3 SV=1	J	Translation, ribosomal structure and biogenesis	hypothetical protein LOTGIDRAFT_139457 [Lottia gigantea]
PB.9051	--	--	--	--	--	--	--	F-box-like;; F-box domain	--	S	Function unknown	F-box only protein 48 [Crassostrea gigas]
PB.853	--	--	--	--	--	--	--	--	--	--	--	hypothetical protein CGI_10020058 [Crassostrea gigas]
PB.824	[T]	Signal transduction mechanisms	--	--	--	[T]	Signal transduction mechanisms	Protein-tyrosine phosphatase;; Fibronectin type III domain	Tyrosine-protein phosphatase 10D (Precursor) GN=Ptp10D OS=Drosophila melanogaster (Fruit fly) PE=1 SV=4	T	Signal transduction mechanisms	Receptor-type tyrosine-protein phosphatase beta [Crassostrea gigas]
PB.1449	[K]	Transcription	--	K03132|4.79043e-64|lgi:LOTGIDRAFT_97308|hypothetical protein; K03132 transcription initiation factor TFIID subunit 7 (A)	ko03022:Basal transcription factors	[K]	Transcription	TAFII55 protein conserved region	Transcription initiation factor TFIID subunit 7 GN=Taf7 OS=Drosophila melanogaster (Fruit fly) PE=1 SV=1	K	Transcription	Heat shock 70 kDa protein 12A [Crassostrea gigas]
PB.5089	--	--	Biological Process: developmental process involved in reproduction (GO:0003006);; Biological Process: gamete generation (GO:0007276);; Biological Process: cell differentiation (GO:0030154);; Cellular Component: nuclear lumen (GO:0031981);; Biological Process: regulation of vulval development (GO:0040028);; Biological Process: positive regulation of growth (GO:0045927);; Biological Process: negati…	--	--	[B]	Chromatin structure and dynamics	Chromo (CHRromatin Organisation MOdifier) domain	Heterochromatin protein 1 GN=Su(var)205 OS=Drosophila melanogaster (Fruit fly) PE=1 SV=2	S	Function unknown	Chromobox protein homolog 1 [Caligus clemensi]
PB.3364	--	--	--	K11514|3.23966e-08|nve:NEMVE_v1g227597|hypothetical protein; K11514 Borealin (A)	--	--	--	Nbl1 / Borealin N terminal;; Cell division cycle-associated protein 8	--	D	Cell cycle control, cell division, chromosome partitioning	predicted protein [Nematostella vectensis]
PB.6873	--	--	--	--	--	--	--	--	Serine protease inhibitor Cvsi-1 (Precursor) OS=Crassostrea virginica (Eastern oyster) PE=1 SV=1	--	--	--
PB.4003	--	--	Molecular Function: aminoacyl-tRNA hydrolase activity (GO:0004045);; Cellular Component: mitochondrial intermembrane space (GO:0005758);; Biological Process: mitochondrial respiratory chain complex assembly (GO:0033108);;	K18177|2.41594e-20|spu:100893085|coiled-coil-helix-coiled-coil-helix domain-containing protein 8-like; K18177 cytochrome c oxidase assembly factor 4 (A)	--	[R]	General function prediction only	--	--	O	Posttranslational modification, protein turnover, chaperones	PREDICTED: coiled-coil-helix-coiled-coil-helix domain-containing protein 8-like [Strongylocentrotus purpuratus]
PB.7709	--	--	--	--	--	--	--	--	--	S	Function unknown	UNKNOWN [Stylonychia lemnae]
PB.1885	--	--	--	--	--	--	--	Profilin	Profilin-1B OS=Acanthamoeba castellanii (Amoeba) PE=1 SV=3	--	--	putative profilin [Crassostrea ariakensis]
PB.2279	--	--	--	--	--	[R]	General function prediction only	Leucine rich repeat;; Leucine Rich repeats (2 copies);; Leucine Rich Repeat;; Leucine rich repeat	Leucine-rich repeat-containing protein let-4 (Precursor) GN=let-4 OS=Caenorhabditis elegans PE=2 SV=2	S	Function unknown	Insulin-like growth factor-binding protein complex acid labile chain [Crassostrea gigas]
PB.1654	--	--	--	K17352|2.76566e-07|nvi:100121421|CD151 antigen-like; K17352 tetraspanin-11 (A)	--	--	--	Tetraspanin family	--	S	Function unknown	hypothetical protein CGI_10005592 [Crassostrea gigas]
PB.5354	--	--	--	K03538|8.76561e-10|ngi:103740874|Pop4; processing of precursor 4, ribonuclease P/MRP subunit (S. cerevisiae); K03538 ribonuclease P protein subunit POP4 [EC:3.1.26.5] (A)	ko03008:Ribosome biogenesis in eukaryotes;ko03013:RNA transport	[A]	RNA processing and modification	--	--	J	Translation, ribosomal structure and biogenesis	PREDICTED: ribonuclease P protein subunit p29-like isoform X1 [Aplysia californica]
PB.6901	[O]	Posttranslational modification, protein turnover, chaperones	Molecular Function: ATP binding (GO:0005524);; Cellular Component: mitochondrial matrix (GO:0005759);; Biological Process: protein folding (GO:0006457);; Biological Process: response to stress (GO:0006950);;	K04078|6.25409e-41|lgi:LOTGIDRAFT_136451|hypothetical protein; K04078 chaperonin GroES (A)	--	[O]	Posttranslational modification, protein turnover, chaperones	Chaperonin 10 Kd subunit	10 kDa heat shock protein, mitochondrial {ECO:0000250|UniProtKB:P61604} OS=Schistosoma japonicum (Blood fluke) PE=3 SV=2	O	Posttranslational modification, protein turnover, chaperones	PREDICTED: 10 kDa heat shock protein, mitochondrial-like [Aplysia californica]
PB.9251	--	--	--	--	--	[S]	Function unknown	Lung seven transmembrane receptor	--	S	Function unknown	Transmembrane protein 87A [Crassostrea gigas]
PB.8979	--	--	--	--	--	--	--	Uncharacterised protein family UPF0449	--	--	--	hypothetical protein CAPTEDRAFT_228143 [Capitella teleta]
PB.9180	--	--	--	K07401|7.31383e-27|ola:101155515|migration and invasion enhancer 1-like; K07401 selenoprotein W-related protein (A)	--	--	--	--	--	O	Posttranslational modification, protein turnover, chaperones	selenoprotein W2 [Artemia franciscana]
PB.1263	--	--	--	--	--	--	--	AIG1 family;; 50S ribosome-binding GTPase	GTP-binding protein A GN=gtpA OS=Dictyostelium discoideum (Slime mold) PE=3 SV=1	S	Function unknown	GTPase IMAP family member 4 [Crassostrea gigas]
PB.6930	[J]	Translation, ribosomal structure and biogenesis	Biological Process: translation (GO:0006412);;	K03232|3.39804e-74|rno:363241|Eef1b2; eukaryotic translation elongation factor 1 beta 2; K03232 elongation factor 1-beta (A)	--	[K]	Transcription	EF-1 guanine nucleotide exchange domain;; Eukaryotic elongation factor 1 beta central acidic region	Probable elongation factor 1-beta GN=Ef1beta OS=Drosophila melanogaster (Fruit fly) PE=1 SV=3	J	Translation, ribosomal structure and biogenesis	Elongation factor 1-beta [Crassostrea gigas]
PB.7565	[Q]	Secondary metabolites biosynthesis, transport and catabolism	--	K11182|0|lgi:LOTGIDRAFT_118238|hypothetical protein; K11182 diamine oxidase [EC:1.4.3.22] (A)	ko00330:Arginine and proline metabolism;ko00340:Histidine metabolism;ko00380:Tryptophan metabolism	[Q]	Secondary metabolites biosynthesis, transport and catabolism	Copper amine oxidase, enzyme domain;; Copper amine oxidase, N2 domain	Putative amine oxidase [copper-containing] (Precursor) OS=Pinctada margaritifera (Black-lipped pearl oyster) PE=1 SV=1	Q	Secondary metabolites biosynthesis, transport and catabolism	Amiloride-sensitive amine oxidase [copper-containing] [Crassostrea gigas]
PB.8130	[R]	General function prediction only	Molecular Function: neurotransmitter:sodium symporter activity (GO:0005328);; Biological Process: neurotransmitter transport (GO:0006836);; Cellular Component: integral component of membrane (GO:0016021);;	K05039|7.19942e-18|lgi:LOTGIDRAFT_111250|hypothetical protein; K05039 solute carrier family 6 (neurotransmitter transporter, GABA) member 6/8/11/12/13 (A)	--	[T]	Signal transduction mechanisms	Sodium:neurotransmitter symporter family	Sodium- and chloride-dependent GABA transporter ine OS=Drosophila melanogaster (Fruit fly) PE=1 SV=1	P	Inorganic ion transport and metabolism	taurine transporter [Bathymodiolus platifrons]
PB.9013	--	--	--	--	--	--	--	--	--	--	--	hypothetical protein CGI_10012135 [Crassostrea gigas]
PB.966	--	--	Biological Process: reproduction (GO:0000003);; Biological Process: multicellular organismal development (GO:0007275);; Biological Process: growth (GO:0040007);; Biological Process: single-organism developmental process (GO:0044767);; Biological Process: anatomical structure development (GO:0048856);;	K03963|6.39656e-20|cqu:CpipJ_CPIJ000198|hypothetical protein; K03963 NADH dehydrogenase (ubiquinone) 1 beta subcomplex subunit 7 (A)	ko00190:Oxidative phosphorylation	[C]	Energy production and conversion	NADH-ubiquinone oxidoreductase B18 subunit (NDUFB7)	NADH dehydrogenase [ubiquinone] 1 beta subcomplex subunit 7 GN=D2030.4 OS=Caenorhabditis elegans PE=3 SV=1	I	Lipid transport and metabolism	PREDICTED: NADH dehydrogenase [ubiquinone] 1 beta subcomplex subunit 7 [Microplitis demolitor]
PB.3188	--	--	--	--	--	--	--	--	--	--	--	hypothetical protein CGI_10012305 [Crassostrea gigas]
PB.5543	--	--	Molecular Function: dolichyl-diphosphooligosaccharide-protein glycotransferase activity (GO:0004579);; Cellular Component: plasma membrane (GO:0005886);; Cellular Component: oligosaccharyltransferase complex (GO:0008250);; Cellular Component: integral component of membrane (GO:0016021);; Biological Process: negative regulation of apoptotic process (GO:0043066);;	K12668|1.31101e-51|lgi:LOTGIDRAFT_193969|hypothetical protein; K12668 oligosaccharyltransferase complex subunit epsilon (A)	ko00510:N-Glycan biosynthesis;ko04141:Protein processing in endoplasmic reticulum	[DO]	--	DAD family	Dolichyl-diphosphooligosaccharide--protein glycosyltransferase subunit DAD1 GN=l(2)k12914 OS=Drosophila melanogaster (Fruit fly) PE=3 SV=1	S	Function unknown	Dolichyl-diphosphooligosaccharide--protein glycosyltransferase subunit DAD1 [Crassostrea gigas]
PB.1066	[UR]	--	--	K17923|0|lgi:LOTGIDRAFT_215869|hypothetical protein; K17923 sorting nexin-9/18/33 (A)	--	[U]	Intracellular trafficking, secretion, and vesicular transport	WASP-binding domain of Sorting nexin protein;; PX domain;; SH3 domain;; Variant SH3 domain;; Vps5 C terminal like;; Variant SH3 domain	Sorting nexin lst-4 {ECO:0000250|UniProtKB:Q8WV41} OS=Caenorhabditis elegans PE=1 SV=1	S	Function unknown	Sorting nexin-33 [Crassostrea gigas]
PB.8242	--	--	--	K12865|5.23309e-35|hro:HELRODRAFT_186200|hypothetical protein; K12865 polyglutamine-binding protein 1 (A)	ko03040:Spliceosome	[K]	Transcription	WW domain	--	A	RNA processing and modification	Polyglutamine-binding protein 1 [Crassostrea gigas]
PB.8958	[S]	Function unknown	--	--	--	[S]	Function unknown	Uncharacterised protein family UPF0047	--	S	Function unknown	UPF0047 protein yjbQ [Crassostrea gigas]
PB.6301	--	--	--	--	--	--	--	--	--	--	--	hypothetical protein CGI_10015748, partial [Crassostrea gigas]
PB.4207	[T]	Signal transduction mechanisms	Molecular Function: phosphatase activity (GO:0016791);;	K14167|2.54362e-65|lgi:LOTGIDRAFT_188309|hypothetical protein; K14167 cyclin-dependent kinase inhibitor 3 [EC:3.1.3.16 3.1.3.48] (A)	--	[V]	Defense mechanisms	Cyclin-dependent kinase inhibitor 3 (CDKN3);; Protein-tyrosine phosphatase;; Dual specificity phosphatase, catalytic domain	--	T	Signal transduction mechanisms	Cyclin-dependent kinase inhibitor 3 [Crassostrea gigas]
PB.1702	--	--	--	K02272|7.6086e-07|nvi:100302528|Cox7c; cytochrome c oxidase subunit VIIc (EC:1.9.3.1); K02272 cytochrome c oxidase subunit 7c (A)	ko00190:Oxidative phosphorylation	--	--	Cytochrome c oxidase subunit VIIc	--	--	--	cytochrome c oxidase subunit 7C, mitochondrial [Nasonia vitripennis]
PB.3672	--	--	--	--	--	--	--	Interferon-induced transmembrane protein	--	S	Function unknown	hypothetical protein CGI_10020394 [Crassostrea gigas]
PB.1562	--	--	--	K15213|6.79697e-21|lgi:LOTGIDRAFT_166003|hypothetical protein; K15213 TATA box-binding protein-associated factor RNA polymerase I subunit B (A)	--	--	--	--	TATA box-binding protein-associated factor RNA polymerase I subunit B GN=CG6241 OS=Drosophila melanogaster (Fruit fly) PE=2 SV=1	K	Transcription	TATA box-binding protein-associated factor RNA polymerase I subunit B [Crassostrea gigas]
PB.3910	[Q]	Secondary metabolites biosynthesis, transport and catabolism	--	K07440|1.10983e-121|gga:423450|CYP46A1; cytochrome P450, family 46, subfamily A, polypeptide 1 (EC:1.14.13.98); K07440 cholesterol 24(S)-hydroxylase [EC:1.14.13.98] (A)	ko00120:Primary bile acid biosynthesis	[QI]	--	Cytochrome P450	Cytochrome P450 4d2 GN=Cyp4d2 OS=Drosophila melanogaster (Fruit fly) PE=2 SV=2	Q	Secondary metabolites biosynthesis, transport and catabolism	predicted protein [Nematostella vectensis]
PB.8123	--	--	--	--	--	--	--	Lectin C-type domain	--	--	--	hypothetical protein CGI_10023695 [Crassostrea gigas]
PB.5135	--	--	--	K06468|1.4436e-14|mmu:14128|Fcer2a, CD23, Fce2, Fcer2, Ly-42; Fc receptor, IgE, low affinity II, alpha polypeptide; K06468 Fc receptor, IgE, low affinity II (A)	ko04640:Hematopoietic cell lineage;ko05169:Epstein-Barr virus infection	[TV]	--	Lectin C-type domain	Perlucin-like protein {ECO:0000303|PubMed:21643827} (Precursor) OS=Mytilus galloprovincialis (Mediterranean mussel) PE=1 SV=1	U	Intracellular trafficking, secretion, and vesicular transport	Hepatic lectin [Crassostrea gigas]
PB.6314	--	--	--	K06509|3.03229e-18|lgi:LOTGIDRAFT_237549|hypothetical protein; K06509 CD82 antigen (A)	--	[R]	General function prediction only	Tetraspanin family	23 kDa integral membrane protein OS=Schistosoma mansoni (Blood fluke) PE=2 SV=1	S	Function unknown	Low-density lipoprotein receptor-related protein 5 [Crassostrea gigas]
PB.1502	--	--	--	--	--	[G]	Carbohydrate transport and metabolism	Major Facilitator Superfamily	--	G	Carbohydrate transport and metabolism	hypothetical protein LOTGIDRAFT_231273 [Lottia gigantea]
PB.5274	--	--	--	K06254|1.11447e-24|lgi:LOTGIDRAFT_210962|hypothetical protein; K06254 agrin (A)	ko04512:ECM-receptor interaction	[R]	General function prediction only	Kazal-type serine protease inhibitor domain;; Kazal-type serine protease inhibitor domain	Serine protease inhibitor dipetalogastin (Precursor; Fragment) OS=Dipetalogaster maximus (Blood-sucking bug) PE=1 SV=2	O	Posttranslational modification, protein turnover, chaperones	Kazal-type serine protease inhibitor [Pinctada fucata]
PB.2898	--	--	--	--	--	--	--	Tetraspanin family	--	--	--	CD63 antigen [Crassostrea gigas]
PB.6257	--	--	--	--	--	--	--	--	Profilin OS=Clypeaster japonicus (Sand dollar) PE=1 SV=2	--	--	RecName: Full=Profilin [Clypeaster japonicus]
PB.7788	--	--	Molecular Function: translation initiation factor activity (GO:0003743);; Cellular Component: transcription factor TFIID complex (GO:0005669);; Biological Process: DNA-templated transcription, initiation (GO:0006352);; Biological Process: translational initiation (GO:0006413);; Molecular Function: protein heterodimerization activity (GO:0046982);;	K03126|1.50764e-54|lgi:LOTGIDRAFT_58640|hypothetical protein; K03126 transcription initiation factor TFIID subunit 12 (A)	ko03022:Basal transcription factors	[K]	Transcription	Transcription initiation factor TFIID subunit A;; Histone-like transcription factor (CBF/NF-Y) and archaeal histone;; Core histone H2A/H2B/H3/H4	Transcription initiation factor TFIID subunit 12 GN=Taf12 OS=Drosophila melanogaster (Fruit fly) PE=1 SV=1	K	Transcription	Transcription initiation factor TFIID subunit 12 [Crassostrea gigas]
PB.6577	--	--	--	K17784|1.06902e-25|lgi:LOTGIDRAFT_217865|hypothetical protein; K17784 mitochondrial inner membrane organizing system protein 1 (A)	--	[S]	Function unknown	Domain of unknown function (DUF543)	MICOS complex subunit Mic10 GN=F54A3.5 OS=Caenorhabditis elegans PE=3 SV=2	S	Function unknown	hypothetical protein LOTGIDRAFT_217865 [Lottia gigantea]
PB.9124	--	--	Biological Process: copper ion homeostasis (GO:0055070);;	K07213|8.79787e-12|lgi:LOTGIDRAFT_226396|hypothetical protein; K07213 copper chaperone (A)	--	[P]	Inorganic ion transport and metabolism	Heavy-metal-associated domain	--	S	Function unknown	hypothetical protein LOTGIDRAFT_226396 [Lottia gigantea]
PB.4063	[L]	Replication, recombination and repair	Molecular Function: binding (GO:0005488);; Molecular Function: transferase activity (GO:0016740);; Biological Process: cellular macromolecule metabolic process (GO:0044260);; Biological Process: nucleic acid metabolic process (GO:0090304);;	--	--	[R]	General function prediction only	Reverse transcriptase (RNA-dependent DNA polymerase)	Endonuclease GN=pol OS=Drosophila melanogaster (Fruit fly) PE=3 SV=1	L	Replication, recombination and repair	PREDICTED: uncharacterized protein LOC763830, partial [Strongylocentrotus purpuratus]
PB.1766	[G]	Carbohydrate transport and metabolism	--	K01809|9.79774e-155|lgi:LOTGIDRAFT_109203|hypothetical protein; K01809 mannose-6-phosphate isomerase [EC:5.3.1.8] (A)	ko00051:Fructose and mannose metabolism;ko00520:Amino sugar and nucleotide sugar metabolism	[G]	Carbohydrate transport and metabolism	Phosphomannose isomerase type I	Probable mannose-6-phosphate isomerase GN=PMIH OS=Echinococcus multilocularis (Fox tapeworm) PE=2 SV=1	G	Carbohydrate transport and metabolism	Mannose-6-phosphate isomerase [Crassostrea gigas]
PB.2969	[L]	Replication, recombination and repair	--	--	--	[R]	General function prediction only	Integrase core domain;; Reverse transcriptase (RNA-dependent DNA polymerase);; Aspartyl protease	Endonuclease GN=pol OS=Drosophila melanogaster (Fruit fly) PE=3 SV=1	S	Function unknown	Transposon Ty3-I Gag-Pol polyprotein, partial [Stegodyphus mimosarum]
PB.7169	--	--	--	--	--	--	--	Tissue inhibitor of metalloproteinase	Uncharacterized shell protein 1 (Precursor) OS=Pinctada margaritifera (Black-lipped pearl oyster) PE=1 SV=1	--	--	RecName: Full=Uncharacterized shell protein 1; AltName: Full=Prism tissue inhibitor metalloproteinase protein 1; Flags: Precursor [Pinctada margaritifera]
PB.3165	--	--	--	--	--	[R]	General function prediction only	Golgin subfamily A member 7/ERF4 family	--	U	Intracellular trafficking, secretion, and vesicular transport	hypothetical protein LOTGIDRAFT_217780, partial [Lottia gigantea]
PB.2724	[Q]	Secondary metabolites biosynthesis, transport and catabolism	Molecular Function: binding (GO:0005488);; Molecular Function: oxidoreductase activity (GO:0016491);;	K07426|8.17094e-137|lgi:LOTGIDRAFT_122078|hypothetical protein; K07426 cytochrome P450, family 4, subfamily B, polypeptide 1 [EC:1.14.14.1] (A)	--	[QI]	--	Cytochrome P450	Cytochrome P450 4C1 GN=CYP4C1 OS=Blaberus discoidalis (Tropical cockroach) PE=2 SV=1	Q	Secondary metabolites biosynthesis, transport and catabolism	Cytochrome P450 4F22 [Crassostrea gigas]
PB.4888	--	--	--	--	--	[S]	Function unknown	Erg28 like protein	--	S	Function unknown	hypothetical protein BRAFLDRAFT_260586 [Branchiostoma floridae]
PB.5519	[J]	Translation, ribosomal structure and biogenesis	Molecular Function: catalytic activity (GO:0003824);; Biological Process: metabolic process (GO:0008152);;	--	--	[A]	RNA processing and modification	RNA pseudouridylate synthase	Uncharacterized protein K07E8.7 GN=K07E8.7 OS=Caenorhabditis elegans PE=3 SV=1	J	Translation, ribosomal structure and biogenesis	hypothetical protein BRAFLDRAFT_106462 [Branchiostoma floridae]
PB.5002	--	--	--	K09250|1.43422e-30|isc:IscW_ISCW015449|E3 ubiquitin ligase, putative (EC:3.4.23.16); K09250 cellular nucleic acid-binding protein (A)	--	[O]	Posttranslational modification, protein turnover, chaperones	Zinc knuckle;; Zinc knuckle;; Zinc knuckle	DNA-binding protein HEXBP GN=HEXBP OS=Leishmania major PE=3 SV=1	OU	--	PREDICTED: DNA-binding protein HEXBP-like isoform X2 [Aplysia californica]
PB.430	[IQR]	--	Biological Process: metabolic process (GO:0008152);;	K03331|2.43615e-87|lgi:LOTGIDRAFT_149387|hypothetical protein; K03331 L-xylulose reductase [EC:1.1.1.10] (A)	ko00040:Pentose and glucuronate interconversions	[Q]	Secondary metabolites biosynthesis, transport and catabolism	short chain dehydrogenase;; Enoyl-(Acyl carrier protein) reductase;; KR domain;; NAD dependent epimerase/dehydratase family;; NADH(P)-binding	L-xylulose reductase {ECO:0000250|UniProtKB:Q7Z4W1} OS=Caenorhabditis elegans PE=1 SV=2	S	Function unknown	D-erythrulose reductase [Crassostrea gigas]
PB.8371	--	--	Molecular Function: metal ion binding (GO:0046872);;	K18932|2.02075e-104|xma:102218584|palmitoyltransferase ZDHHC6-like; K18932 palmitoyltransferase [EC:2.3.1.225] (A)	--	[R]	General function prediction only	DHHC palmitoyltransferase	Putative ZDHHC-type palmitoyltransferase 2 GN=DDB_G0274739 OS=Dictyostelium discoideum (Slime mold) PE=2 SV=2	S	Function unknown	Putative palmitoyltransferase ZDHHC6 [Crassostrea gigas]
PB.2358	--	--	--	--	--	--	--	--	--	--	--	hypothetical protein CGI_10002631 [Crassostrea gigas]
PB.2714	--	--	--	--	--	--	--	--	Selenoprotein BthD (Precursor) GN=BthD OS=Drosophila melanogaster (Fruit fly) PE=1 SV=5	S	Function unknown	Selenoprotein H [Crassostrea gigas]
PB.161	--	--	Cellular Component: microtubule associated complex (GO:0005875);; Biological Process: long-term memory (GO:0007616);;	--	--	[I]	Lipid transport and metabolism	Lipocalin / cytosolic fatty-acid binding protein family	Fatty acid-binding protein homolog 7 GN=lbp-7 OS=Caenorhabditis elegans PE=1 SV=1	I	Lipid transport and metabolism	Fatty acid-binding protein, adipocyte [Crassostrea gigas]
PB.9009	--	--	--	K12654|3.22061e-07|lcm:102363630|stimulator of interferon genes protein-like; K12654 transmembrane protein 173 (A)	ko04622:RIG-I-like receptor signaling pathway;ko04623:Cytosolic DNA-sensing pathway	--	--	Transmembrane protein 173	--	S	Function unknown	hypothetical protein CGI_10006439 [Crassostrea gigas]
PB.5500	--	--	--	--	--	--	--	ML domain	--	--	--	hypothetical protein CGI_10023301 [Crassostrea gigas]
PB.6266	[QR]	--	Biological Process: metabolic process (GO:0008152);; Molecular Function: transferase activity (GO:0016740);;	K18162|1.44244e-140|lgi:LOTGIDRAFT_121553|hypothetical protein; K18162 NADH dehydrogenase [ubiquinone] 1 alpha subcomplex assembly factor 5 [EC:2.1.1.-] (A)	--	[R]	General function prediction only	Methyltransferase domain;; Methyltransferase domain	NADH dehydrogenase [ubiquinone] 1 alpha subcomplex assembly factor 5 (Precursor) GN=ndufaf5 OS=Dictyostelium discoideum (Slime mold) PE=3 SV=1	Q	Secondary metabolites biosynthesis, transport and catabolism	Putative methyltransferase C20orf7-like protein, mitochondrial [Crassostrea gigas]
PB.1290	[MI]	--	Molecular Function: choline-phosphate cytidylyltransferase activity (GO:0004105);; Molecular Function: ATP binding (GO:0005524);; Cellular Component: nucleus (GO:0005634);; Cellular Component: mitochondrial proton-transporting ATP synthase complex (GO:0005753);; Cellular Component: lipid particle (GO:0005811);; Cellular Component: chaperonin-containing T-complex (GO:0005832);; Cellular Component:…	K00968|1.16249e-119|lgi:LOTGIDRAFT_109755|hypothetical protein; K00968 choline-phosphate cytidylyltransferase [EC:2.7.7.15] (A)	ko00564:Glycerophospholipid metabolism	[I]	Lipid transport and metabolism	Cytidylyltransferase	Putative choline-phosphate cytidylyltransferase GN=F08C6.2 OS=Caenorhabditis elegans PE=3 SV=2	IM	--	Choline-phosphate cytidylyltransferase B [Crassostrea gigas]
PB.5974	[R]	General function prediction only	Molecular Function: myosin heavy chain kinase activity (GO:0016905);;	K15361|0|lgi:LOTGIDRAFT_195432|hypothetical protein; K15361 WD repeat-containing protein 48 (A)	ko03460:Fanconi anemia pathway	[S]	Function unknown	Domain of unknown function (DUF3337);; WD domain, G-beta repeat	WD repeat-containing protein 48 homolog GN=AAEL012158 OS=Aedes aegypti (Yellowfever mosquito) PE=3 SV=1	S	Function unknown	hypothetical protein LOTGIDRAFT_195432 [Lottia gigantea]
PB.768	--	--	--	K10481|2.28896e-06|spu:578424|BTB/POZ domain-containing protein 9-like; K10481 BTB/POZ domain-containing protein 9 (A)	--	--	--	BTB And C-terminal Kelch;; BTB/POZ domain	--	--	--	PREDICTED: BTB/POZ domain-containing protein 9-like [Strongylocentrotus purpuratus]
PB.5487	[R]	General function prediction only	Molecular Function: nucleotide binding (GO:0000166);; Molecular Function: RNA binding (GO:0003723);; Cellular Component: nucleus (GO:0005634);; Cellular Component: cytoplasm (GO:0005737);; Biological Process: RNA processing (GO:0006396);;	K12876|5.55015e-50|lgi:LOTGIDRAFT_126420|hypothetical protein; K12876 RNA-binding protein 8A (A)	ko03013:RNA transport;ko03015:mRNA surveillance pathway;ko03040:Spliceosome	[R]	General function prediction only	RNA recognition motif. (a.k.a. RRM, RBD, or RNP domain);; RNA recognition motif (a.k.a. RRM, RBD, or RNP domain);; RNA recognition motif. (a.k.a. RRM, RBD, or RNP domain)	RNA-binding protein 8A OS=Drosophila melanogaster (Fruit fly) PE=1 SV=1	S	Function unknown	RNA-binding protein 8A [Crassostrea gigas]
PB.2813	--	--	--	--	--	[S]	Function unknown	Rab5-interacting protein (Rab5ip)	ER membrane protein complex subunit 6 GN=emc6 OS=Dictyostelium discoideum (Slime mold) PE=3 SV=1	S	Function unknown	hypothetical protein LOTGIDRAFT_231007 [Lottia gigantea]
PB.2831	[C]	Energy production and conversion	Cellular Component: mitochondrion (GO:0005739);; Molecular Function: electron carrier activity (GO:0009055);; Cellular Component: integral component of membrane (GO:0016021);; Molecular Function: oxidoreductase activity (GO:0016491);; Biological Process: respiratory electron transport chain (GO:0022904);; Molecular Function: metal ion binding (GO:0046872);; Cellular Component: respiratory chain (…	K00412|2.80297e-79|ola:805442|CYTB; cytochrome b; K00412 ubiquinol-cytochrome c reductase cytochrome b subunit (A)	ko00190:Oxidative phosphorylation;ko04260:Cardiac muscle contraction	[C]	Energy production and conversion	Cytochrome b(N-terminal)/b6/petB	Cytochrome b GN=MT-CYB OS=Mytilus edulis (Blue mussel) PE=3 SV=2	C	Energy production and conversion	cytochrome b [Pinctada fucata]
PB.645	--	--	Cellular Component: integral component of membrane (GO:0016021);;	--	--	[I]	Lipid transport and metabolism	--	Protein SMIM7 homolog GN=ISCW013552 OS=Ixodes scapularis (Black-legged tick) PE=3 SV=1	S	Function unknown	conserved hypothetical protein [Ixodes scapularis]
PB.1332	--	--	Cellular Component: extracellular region (GO:0005576);;	--	--	--	--	--	Mantle protein (Precursor) OS=Pinctada maxima (Silver-lipped pearl oyster) PE=1 SV=1	--	--	mantle protein 10 [Pinctada fucata]
PB.6682	[R]	General function prediction only	Molecular Function: nucleotide binding (GO:0000166);; Molecular Function: nucleic acid binding (GO:0003676);; Cellular Component: ribonucleoprotein complex (GO:0030529);;	K11093|1.28737e-50|aag:AaeL_AAEL015585|U1 small nuclear ribonucleoprotein 70 kd; K11093 U1 small nuclear ribonucleoprotein 70kDa (A)	ko03040:Spliceosome	[A]	RNA processing and modification	U1 small nuclear ribonucleoprotein of 70kDa MW N terminal;; RNA recognition motif. (a.k.a. RRM, RBD, or RNP domain);; RNA recognition motif (a.k.a. RRM, RBD, or RNP domain);; RNA recognition motif. (a.k.a. RRM, RBD, or RNP domain)	U1 small nuclear ribonucleoprotein 70 kDa GN=snRNP-U1-70K OS=Drosophila melanogaster (Fruit fly) PE=1 SV=2	S	Function unknown	U1 small nuclear ribonucleoprotein 70KDa, partial [Ostrea edulis]
PB.9235	--	--	--	--	--	--	--	WW domain-binding protein 1	--	--	--	--
PB.3803	--	--	--	--	--	--	--	EF hand;; EF-hand domain pair;; EF-hand domain;; EF hand;; EF-hand domain pair	--	--	--	hypothetical protein LOTGIDRAFT_235404 [Lottia gigantea]
PB.3151	--	--	Biological Process: embryonic development via the syncytial blastoderm (GO:0001700);; Biological Process: instar larval development (GO:0002168);; Cellular Component: mitochondrial inner membrane presequence translocase complex (GO:0005744);; Biological Process: spermatogenesis (GO:0007283);; Molecular Function: mitochondrial protein-transporting ATPase activity (GO:0008566);; Cellular Component:…	K17805|1.9563e-33|bmor:692951|mitochondria-associated granulocyte macrophage CSF signaling molecule; K17805 mitochondrial import inner membrane translocase subunit TIM16 (A)	--	[S]	Function unknown	Pam16	Mitochondrial import inner membrane translocase subunit Tim16 GN=blp OS=Drosophila melanogaster (Fruit fly) PE=2 SV=1	U	Intracellular trafficking, secretion, and vesicular transport	hypothetical protein CAPTEDRAFT_166137 [Capitella teleta]
PB.6890	--	--	Molecular Function: calcium ion binding (GO:0005509);;	--	--	--	--	EF hand;; EF-hand domain pair;; EF hand;; EF-hand domain pair;; EF-hand domain	--	--	--	mantle gene 6 [Pinctada fucata]
PB.2294	[O]	Posttranslational modification, protein turnover, chaperones	Molecular Function: zinc ion binding (GO:0008270);;	K10666|7.45879e-66|ngi:103740429|Rnf185; ring finger protein 185; K10666 E3 ubiquitin-protein ligase RNF5 [EC:6.3.2.19] (A)	ko04141:Protein processing in endoplasmic reticulum	[O]	Posttranslational modification, protein turnover, chaperones	Zinc finger, C3HC4 type (RING finger);; Zinc finger, C3HC4 type (RING finger);; Ring finger domain;; Zinc finger, C3HC4 type (RING finger);; zinc-RING finger domain;; Anaphase-promoting complex subunit 11 RING-H2 finger	RING finger protein 5 GN=rnf-5 OS=Caenorhabditis elegans PE=1 SV=1	O	Posttranslational modification, protein turnover, chaperones	hypothetical protein CGI_10024104 [Crassostrea gigas]
PB.7265	[R]	General function prediction only	Molecular Function: binding (GO:0005488);; Molecular Function: methyltransferase activity (GO:0008168);; Biological Process: methylation (GO:0032259);; Biological Process: primary metabolic process (GO:0044238);; Biological Process: cellular macromolecule metabolic process (GO:0044260);;	K09186|3.79585e-155|lgi:LOTGIDRAFT_209271|hypothetical protein; K09186 histone-lysine N-methyltransferase MLL1 [EC:2.1.1.43] (A)	ko00310:Lysine degradation	[K]	Transcription	SET domain;; F/Y rich C-terminus	Histone-lysine N-methyltransferase trithorax GN=trx OS=Drosophila virilis (Fruit fly) PE=3 SV=1	S	Function unknown	Histone-lysine N-methyltransferase MLL4 [Crassostrea gigas]
PB.1192	--	--	--	K17885|4.01222e-63|lgi:LOTGIDRAFT_195024|hypothetical protein; K17885 mitochondrial carrier (A)	--	[R]	General function prediction only	Mitochondrial carrier protein	--	O	Posttranslational modification, protein turnover, chaperones	hypothetical protein LOTGIDRAFT_195024, partial [Lottia gigantea]
PB.972	--	--	--	--	--	--	--	Transmembrane family 220, helix	--	--	--	PREDICTED: transmembrane protein 220-like isoform X2 [Aplysia californica]
PB.12	[CE]	--	Molecular Function: magnesium ion binding (GO:0000287);; Molecular Function: isocitrate dehydrogenase (NAD+) activity (GO:0004449);; Biological Process: tricarboxylic acid cycle (GO:0006099);; Molecular Function: NAD binding (GO:0051287);;	K00030|0|lgi:LOTGIDRAFT_192884|hypothetical protein; K00030 isocitrate dehydrogenase (NAD+) [EC:1.1.1.41] (A)	ko00020:Citrate cycle (TCA cycle);ko01200:Carbon metabolism;ko01210:2-Oxocarboxylic acid metabolism;ko01230:Biosynthesis of amino acids	[E]	Amino acid transport and metabolism	Isocitrate/isopropylmalate dehydrogenase	Probable isocitrate dehydrogenase [NAD] subunit alpha, mitochondrial (Precursor) GN=l(1)G0156 OS=Drosophila melanogaster (Fruit fly) PE=2 SV=1	E	Amino acid transport and metabolism	Isocitrate dehydrogenase [NAD] subunit alpha, mitochondrial [Crassostrea gigas]
PB.1538	--	--	--	--	--	--	--	Reeler domain	Putative defense protein (Precursor) OS=Bombyx mori (Silk moth) PE=2 SV=1	S	Function unknown	hypothetical protein LOTGIDRAFT_235283 [Lottia gigantea]
PB.7708	--	--	--	--	--	--	--	--	--	--	--	hypothetical protein CAPTEDRAFT_151631, partial [Capitella teleta]
PB.8551	--	--	--	--	--	--	--	--	--	S	Function unknown	PREDICTED: uncharacterized protein LOC100890471 [Strongylocentrotus purpuratus]
PB.1351	--	--	--	--	--	[R]	General function prediction only	PHD-zinc-finger like domain;; PHD-finger;; PHD-like zinc-binding domain	PHD finger protein rhinoceros GN=rno OS=Drosophila melanogaster (Fruit fly) PE=1 SV=1	S	Function unknown	hypothetical protein LOTGIDRAFT_232407 [Lottia gigantea]
PB.4319	--	--	--	--	--	--	--	LITAF-like zinc ribbon domain	Cell death-inducing p53-target protein 1 homolog GN=litaf OS=Dictyostelium discoideum (Slime mold) PE=3 SV=1	S	Function unknown	lipopolysaccharide-induced TNF factor 2-c [Mytilus galloprovincialis]
PB.1464	[U]	Intracellular trafficking, secretion, and vesicular transport	Biological Process: intracellular protein transport (GO:0006886);; Molecular Function: protein transporter activity (GO:0008565);; Biological Process: vesicle-mediated transport (GO:0016192);; Cellular Component: membrane coat (GO:0030117);;	K12394|8.35189e-84|lgi:LOTGIDRAFT_220743|hypothetical protein; K12394 AP-1 complex subunit sigma 1/2 (A)	ko04142:Lysosome	[U]	Intracellular trafficking, secretion, and vesicular transport	Clathrin adaptor complex small chain	AP-1 complex subunit sigma-2 GN=ap1s2 OS=Dictyostelium discoideum (Slime mold) PE=3 SV=1	U	Intracellular trafficking, secretion, and vesicular transport	AP-1 complex subunit sigma-2 [Crassostrea gigas]
PB.959	--	--	--	--	--	[TU]	--	Membrane-associating domain	--	U	Intracellular trafficking, secretion, and vesicular transport	Synaptogyrin-2 [Crassostrea gigas]
PB.7739	--	--	--	--	--	[RD]	--	Caffeine-induced death protein 2	--	S	Function unknown	PREDICTED: coiled-coil domain-containing protein 58-like [Metaseiulus occidentalis]
PB.4370	[L]	Replication, recombination and repair	Molecular Function: catalytic activity (GO:0003824);;	K10772|2.01838e-178|lgi:LOTGIDRAFT_200437|hypothetical protein; K10772 AP endonuclease 2 [EC:4.2.99.18] (A)	ko03410:Base excision repair	[L]	Replication, recombination and repair	Endonuclease/Exonuclease/phosphatase family;; GRF zinc finger;; Endonuclease-reverse transcriptase	Recombination repair protein 1 GN=Rrp1 OS=Drosophila melanogaster (Fruit fly) PE=1 SV=2	L	Replication, recombination and repair	DNA-(apurinic or apyrimidinic site) lyase 2 [Crassostrea gigas]
PB.6950	--	--	--	K18732|7.36663e-21|lgi:LOTGIDRAFT_239238|hypothetical protein; K18732 SAP domain-containing ribonucleoprotein (A)	--	[D]	Cell cycle control, cell division, chromosome partitioning	SAP domain	--	S	Function unknown	SAP domain-containing ribonucleoprotein [Crassostrea gigas]
PB.305	--	--	--	--	--	[S]	Function unknown	Uncharacterized conserved protein (DUF2367)	--	S	Function unknown	PREDICTED: brain protein I3 isoform X1 [Ciona intestinalis]
PB.2886	--	--	--	--	--	[S]	Function unknown	UNC-50 family	Protein unc-50 homolog GN=CG9773 OS=Drosophila melanogaster (Fruit fly) PE=1 SV=1	S	Function unknown	hypothetical protein LOTGIDRAFT_153387 [Lottia gigantea]
PB.4448	--	--	Molecular Function: signal transducer activity (GO:0004871);; Cellular Component: heterotrimeric G-protein complex (GO:0005834);; Biological Process: G-protein coupled receptor signaling pathway (GO:0007186);;	K04347|1.33097e-10|lcm:102348748|GNG12; guanine nucleotide binding protein (G protein), gamma 12; K04347 guanine nucleotide-binding protein G(I)/G(S)/G(O) subunit gamma-12 (A)	ko04010:MAPK signaling pathway;ko04810:Regulation of actin cytoskeleton	[T]	Signal transduction mechanisms	GGL domain	Guanine nucleotide-binding protein subunit gamma (Precursor) GN=gpc-1 OS=Caenorhabditis briggsae PE=3 SV=1	T	Signal transduction mechanisms	guanine nucleotide binding protein gamma 7 [Crassostrea ariakensis]
PB.8281	--	--	--	--	--	--	--	Tocopherol cyclase	--	S	Function unknown	PREDICTED: uncharacterized protein LOC101859266 isoform X1 [Aplysia californica]
PB.8376	--	--	Biological Process: positive regulation of antimicrobial peptide biosynthetic process (GO:0002807);; Biological Process: transport (GO:0006810);;	--	--	[U]	Intracellular trafficking, secretion, and vesicular transport	Nuclear transport factor 2 (NTF2) domain	Probable nuclear transport factor 2 GN=ran-4 OS=Caenorhabditis elegans PE=3 SV=1	U	Intracellular trafficking, secretion, and vesicular transport	hypothetical protein AaeL_AAEL009772 [Aedes aegypti]
PB.7474	--	--	--	--	--	[S]	Function unknown	Uncharacterised conserved protein (DUF2368)	--	S	Function unknown	hypothetical protein LOTGIDRAFT_194783 [Lottia gigantea]
PB.8176	--	--	--	K11313|1.55269e-74|lgi:LOTGIDRAFT_119719|hypothetical protein; K11313 transcription initiation protein SPT3 (A)	--	[K]	Transcription	Transcription initiation factor IID, 18kD subunit	--	K	Transcription	hypothetical protein LOTGIDRAFT_119719 [Lottia gigantea]
PB.8808	--	--	--	--	--	--	--	Kunitz/Bovine pancreatic trypsin inhibitor domain	--	--	--	--
PB.4553	--	--	--	K06822|1.53906e-22|phi:102104090|PLXND1; plexin D1; K06822 plexin D (A)	--	[T]	Signal transduction mechanisms	Plexin cytoplasmic RasGAP domain	Plexin-B (Precursor) GN=plexB OS=Drosophila melanogaster (Fruit fly) PE=1 SV=2	U	Intracellular trafficking, secretion, and vesicular transport	Plexin-A4 [Crassostrea gigas]
PB.7101	--	--	--	K10162|1.33587e-29|lgi:LOTGIDRAFT_174572|hypothetical protein; K10162 BMP and activin membrane-bound inhibitor (A)	ko04310:Wnt signaling pathway;ko04350:TGF-beta signaling pathway	--	--	Activin types I and II receptor domain	--	--	--	hypothetical protein CGI_10019295 [Crassostrea gigas]
PB.868	--	--	--	--	--	[R]	General function prediction only	RIC1	Guanine nucleotide exchange factor subunit Rich {ECO:0000305} GN=Rich OS=Drosophila melanogaster (Fruit fly) PE=1 SV=1	S	Function unknown	RIC1-like protein [Crassostrea gigas]
PB.7601	[K]	Transcription	Molecular Function: translation elongation factor activity (GO:0003746);; Cellular Component: nucleus (GO:0005634);; Biological Process: translational elongation (GO:0006414);; Molecular Function: zinc ion binding (GO:0008270);; Biological Process: positive regulation of DNA-templated transcription, elongation (GO:0032786);;	K15171|6.82454e-62|lgi:LOTGIDRAFT_237930|hypothetical protein; K15171 transcription elongation factor SPT4 (A)	--	[K]	Transcription	Spt4/RpoE2 zinc finger	Transcription elongation factor SPT4 GN=spt4 OS=Drosophila melanogaster (Fruit fly) PE=1 SV=1	K	Transcription	Transcription elongation factor SPT4 [Crassostrea gigas]
PB.2864	--	--	--	K12162|3.36276e-46|lgi:LOTGIDRAFT_123041|hypothetical protein; K12162 ubiquitin-fold modifier 1 (A)	--	[S]	Function unknown	Ubiquitin fold modifier 1 protein	Ubiquitin-fold modifier 1 (Precursor) GN=tag-277 OS=Caenorhabditis elegans PE=1 SV=1	O	Posttranslational modification, protein turnover, chaperones	hypothetical protein LOTGIDRAFT_123041, partial [Lottia gigantea]
PB.5532	[R]	General function prediction only	--	K13698|3.77987e-132|lgi:LOTGIDRAFT_219704|hypothetical protein; K13698 abhydrolase domain-containing protein 4 (A)	--	[R]	General function prediction only	Alpha/beta hydrolase family;; alpha/beta hydrolase fold;; Alpha/beta hydrolase family;; Ndr family	--	S	Function unknown	Abhydrolase domain-containing protein 4 [Crassostrea gigas]
PB.5027	--	--	--	--	--	--	--	--	--	S	Function unknown	hypothetical protein DAPPUDRAFT_67127 [Daphnia pulex]
PB.4511	--	--	Molecular Function: G-protein coupled receptor activity (GO:0004930);; Biological Process: signal transduction (GO:0007165);; Cellular Component: membrane (GO:0016020);; Biological Process: negative regulation of synaptic vesicle fusion to presynaptic membrane (GO:0031631);; Biological Process: olfactory behavior (GO:0042048);; Biological Process: negative regulation of insulin secretion (GO:0046…	K04615|3.12404e-120|nvi:100120180|gamma-aminobutyric acid type B receptor subunit 2; K04615 gamma-aminobutyric acid type B receptor (A)	ko04080:Neuroactive ligand-receptor interaction	[PET]	--	7 transmembrane sweet-taste receptor of 3 GCPR	Metabotropic glutamate receptor-like protein E (Precursor) GN=grlE OS=Dictyostelium discoideum (Slime mold) PE=2 SV=2	S	Function unknown	hypothetical protein CAPTEDRAFT_222380 [Capitella teleta]
PB.2572	[S]	Function unknown	--	--	--	[R]	General function prediction only	Leucine Rich repeats (2 copies);; Leucine rich repeat;; Leucine Rich Repeat;; Leucine Rich repeat;; Leucine rich repeat	Protein lap1 GN=let-413 OS=Caenorhabditis elegans PE=1 SV=3	S	Function unknown	Leucine-rich repeat-containing protein 57 [Crassostrea gigas]
PB.4458	--	--	--	--	--	--	--	Tumour suppressor candidate 2	Uncharacterized protein C09E9.1 GN=C09E9.1 OS=Caenorhabditis elegans PE=3 SV=1	O	Posttranslational modification, protein turnover, chaperones	Tumor suppressor candidate 2 [Crassostrea gigas]
PB.3088	--	--	--	--	--	--	--	--	--	--	--	hypothetical protein CGI_10026027 [Crassostrea gigas]
PB.3411	--	--	--	--	--	--	--	--	--	--	--	hypothetical protein CGI_10013646 [Crassostrea gigas]
PB.1680	[J]	Translation, ribosomal structure and biogenesis	Biological Process: pseudouridine synthesis (GO:0001522);; Molecular Function: snoRNA binding (GO:0030515);; Biological Process: ribosome biogenesis (GO:0042254);; Cellular Component: box H/ACA RNP complex (GO:0072588);;	K11130|2.49144e-16|bfo:BRAFLDRAFT_222016|hypothetical protein; K11130 H/ACA ribonucleoprotein complex subunit 3 (A)	ko03008:Ribosome biogenesis in eukaryotes	[A]	RNA processing and modification	Nucleolar RNA-binding protein, Nop10p family	H/ACA ribonucleoprotein complex subunit 3 GN=CG7637 OS=Drosophila melanogaster (Fruit fly) PE=1 SV=1	J	Translation, ribosomal structure and biogenesis	nuclear RNA binding protein Nop10, partial [Ostrea edulis]
PB.6329	[R]	General function prediction only	--	--	--	[R]	General function prediction only	TPR repeat;; Tetratricopeptide repeat;; Tetratricopeptide repeat;; Tetratricopeptide repeat;; Tetratricopeptide repeat	--	S	Function unknown	hypothetical protein LOTGIDRAFT_237713 [Lottia gigantea]
PB.5883	--	--	--	--	--	--	--	PTB domain (IRS-1 type)	--	U	Intracellular trafficking, secretion, and vesicular transport	hypothetical protein CGI_10014494 [Crassostrea gigas]
PB.8915	--	--	--	--	--	--	--	--	--	--	--	Lymphoid-restricted membrane protein [Crassostrea gigas]
PB.3915	--	--	--	--	--	[S]	Function unknown	Putative adipose-regulatory protein (Seipin)	Seipin {ECO:0000303|PubMed:21533227} (Precursor) OS=Drosophila melanogaster (Fruit fly) PE=2 SV=1	S	Function unknown	hypothetical protein LOTGIDRAFT_212437 [Lottia gigantea]
PB.3155	[K]	Transcription	Molecular Function: DNA binding (GO:0003677);; Molecular Function: DNA-directed RNA polymerase activity (GO:0003899);; Biological Process: transcription, DNA-templated (GO:0006351);; Molecular Function: protein dimerization activity (GO:0046983);;	K03020|8.96968e-36|lgi:LOTGIDRAFT_125219|hypothetical protein; K03020 DNA-directed RNA polymerases I and III subunit RPAC2 (A)	ko00230:Purine metabolism;ko00240:Pyrimidine metabolism;ko03020:RNA polymerase	[K]	Transcription	RNA polymerase Rpb3/Rpb11 dimerisation domain;; RNA polymerase Rpb3/Rpb11 dimerisation domain	DNA-directed RNA polymerases I and III subunit rpc19 GN=rpc19 OS=Dictyostelium discoideum (Slime mold) PE=3 SV=1	K	Transcription	DNA-directed RNA polymerases I and III subunit RPAC2 [Crassostrea gigas]
PB.4194	[R]	General function prediction only	Molecular Function: metal ion binding (GO:0046872);; Molecular Function: organic cyclic compound binding (GO:0097159);; Molecular Function: heterocyclic compound binding (GO:1901363);;	K13187|9.28274e-32|hro:HELRODRAFT_193900|hypothetical protein; K13187 RNA-binding protein 4 (A)	--	[AR]	--	RNA recognition motif. (a.k.a. RRM, RBD, or RNP domain);; RNA recognition motif (a.k.a. RRM, RBD, or RNP domain);; RNA recognition motif. (a.k.a. RRM, RBD, or RNP domain);; Zinc knuckle	RNA-binding protein lark GN=lark OS=Drosophila melanogaster (Fruit fly) PE=1 SV=1	S	Function unknown	RNA-binding protein 4 [Crassostrea gigas]
PB.639	--	--	--	--	--	--	--	--	--	--	--	hypothetical protein CGI_10005085 [Crassostrea gigas]
PB.2599	[J]	Translation, ribosomal structure and biogenesis	Molecular Function: structural constituent of ribosome (GO:0003735);; Cellular Component: ribosome (GO:0005840);; Biological Process: translational elongation (GO:0006414);;	K02943|2.80443e-27|lgi:LOTGIDRAFT_121932|hypothetical protein; K02943 large subunit ribosomal protein LP2 (A)	ko03010:Ribosome	[J]	Translation, ribosomal structure and biogenesis	60s Acidic ribosomal protein	60S acidic ribosomal protein P2 OS=Cryptochiton stelleri (Giant gumboot chiton) PE=3 SV=1	J	Translation, ribosomal structure and biogenesis	PREDICTED: 60S acidic ribosomal protein P2-like isoform X1 [Aplysia californica]
PB.7532	[J]	Translation, ribosomal structure and biogenesis	Molecular Function: structural constituent of ribosome (GO:0003735);; Cellular Component: ribosome (GO:0005840);; Biological Process: translation (GO:0006412);;	K02915|3.86764e-54|nve:NEMVE_v1g237122|hypothetical protein; K02915 large subunit ribosomal protein L34e (A)	ko03010:Ribosome	[J]	Translation, ribosomal structure and biogenesis	Ribosomal protein L34e	60S ribosomal protein L34 GN=RpL34 OS=Aedes albopictus (Asian tiger mosquito) PE=2 SV=2	J	Translation, ribosomal structure and biogenesis	putative 60S ribosomal protein RPL34 [Phoronis muelleri]
PB.1605	--	--	--	--	--	--	--	--	--	--	--	hypothetical protein CGI_10028674 [Crassostrea gigas]
PB.4863	--	--	--	--	--	--	--	Protein of unknown function (DUF2668)	--	--	--	--
PB.5079	--	--	--	K14012|7.25905e-145|lgi:LOTGIDRAFT_219898|hypothetical protein; K14012 UBX domain-containing protein 1 (A)	ko04141:Protein processing in endoplasmic reticulum	[Y]	Nuclear structure	SEP domain;; UBX domain;; UBA-like domain	NSFL1 cofactor p47 homolog GN=nsfl1c OS=Dictyostelium discoideum (Slime mold) PE=3 SV=1	O	Posttranslational modification, protein turnover, chaperones	hypothetical protein LOTGIDRAFT_219898 [Lottia gigantea]
PB.2927	--	--	Molecular Function: zinc ion binding (GO:0008270);;	--	--	[TZ]	--	--	Muscle LIM protein 1 GN=Mlp60A OS=Drosophila melanogaster (Fruit fly) PE=2 SV=1	Z	Cytoskeleton	Cysteine and glycine-rich protein 3 [Crassostrea gigas]
PB.8058	--	--	--	--	--	--	--	Vesicle coat protein involved in Golgi to plasma membrane transport	--	S	Function unknown	hypothetical protein CGI_10018679 [Crassostrea gigas]
PB.5928	--	--	--	--	--	--	--	--	--	S	Function unknown	hypothetical protein EAG_10179 [Camponotus floridanus]
PB.7073	--	--	Molecular Function: hydrolase activity (GO:0016787);;	--	--	[E]	Amino acid transport and metabolism	Trypsin;; Domain of unknown function (DUF1986)	Trypsin-1 (Precursor) GN=TRYP1 OS=Anopheles gambiae (African malaria mosquito) PE=2 SV=3	O	Posttranslational modification, protein turnover, chaperones	Trypsin-3 [Crassostrea gigas]
PB.4141	--	--	Molecular Function: binding (GO:0005488);;	K15127|7.12846e-157|lgi:LOTGIDRAFT_118822|hypothetical protein; K15127 transcriptional adapter 2-beta (A)	--	[B]	Chromatin structure and dynamics	Myb-like DNA-binding domain;; Myb-like DNA-binding domain;; SWIRM domain;; Zinc finger, ZZ type	Transcriptional adapter 2B OS=Drosophila melanogaster (Fruit fly) PE=1 SV=1	B	Chromatin structure and dynamics	Transcriptional adapter 2-beta [Crassostrea gigas]
PB.6881	--	--	--	--	--	--	--	Scavenger receptor cysteine-rich domain	Scavenger receptor cysteine-rich domain superfamily protein {ECO:0000312|EMBL:BAK39578.1} (Precursor) OS=Patiria pectinifera (Starfish) PE=1 SV=1	--	--	Deleted in malignant brain tumors 1 protein [Crassostrea gigas]
PB.4988	--	--	--	--	--	--	--	HCaRG protein	--	S	Function unknown	PREDICTED: COMM domain-containing protein 9-like [Saccoglossus kowalevskii]
PB.5266	[S]	Function unknown	--	--	--	[CU]	--	--	Iron-sulfur cluster assembly 2 homolog, mitochondrial (Precursor) GN=isca2 OS=Dictyostelium discoideum (Slime mold) PE=3 SV=1	S	Function unknown	iron sulfur assembly protein 2 [Anopheles darlingi]
PB.3359	[R]	General function prediction only	--	--	--	[R]	General function prediction only	WD domain, G-beta repeat;; Nucleoporin Nup120/160	Protein will die slowly GN=wds OS=Drosophila melanogaster (Fruit fly) PE=1 SV=1	S	Function unknown	Neurexin-1-alpha [Crassostrea gigas]
PB.3104	--	--	--	--	--	[P]	Inorganic ion transport and metabolism	EF-hand domain pair;; EF-hand domain;; EF hand;; EF-hand domain pair;; EF hand	Calcium uptake protein 1 homolog, mitochondrial GN=CBG01795 OS=Caenorhabditis briggsae PE=3 SV=2	S	Function unknown	hypothetical protein LOTGIDRAFT_230996 [Lottia gigantea]
PB.9070	--	--	Molecular Function: DNA binding (GO:0003677);;	K17102|6.00375e-32|tup:102481637|EHF; ets homologous factor; K17102 ETS homologous factor (A)	--	[K]	Transcription	Ets-domain	Ecdysone-induced protein 74EF GN=Eip74EF OS=Drosophila virilis (Fruit fly) PE=2 SV=1	K	Transcription	PREDICTED: ETS homologous factor-like [Metaseiulus occidentalis]
PB.8973	[J]	Translation, ribosomal structure and biogenesis	Molecular Function: structural constituent of ribosome (GO:0003735);; Cellular Component: ribosome (GO:0005840);; Biological Process: translation (GO:0006412);;	K02901|6.61533e-41|pss:102444229|RPL27; ribosomal protein L27; K02901 large subunit ribosomal protein L27e (A)	ko03010:Ribosome	[J]	Translation, ribosomal structure and biogenesis	Ribosomal L27e protein family;; KOW motif	60S ribosomal protein L27 GN=rpl-27 OS=Caenorhabditis elegans PE=2 SV=1	J	Translation, ribosomal structure and biogenesis	PREDICTED: 60S ribosomal protein L27-like isoform X2 [Saccoglossus kowalevskii]
PB.2030	--	--	--	--	--	--	--	--	--	S	Function unknown	Uncharacterized protein C4orf8 [Crassostrea gigas]
PB.8770	[O]	Posttranslational modification, protein turnover, chaperones	--	--	--	[O]	Posttranslational modification, protein turnover, chaperones	DnaJ domain	DnaJ homolog subfamily C member 25 homolog GN=CG7872 OS=Drosophila melanogaster (Fruit fly) PE=2 SV=1	O	Posttranslational modification, protein turnover, chaperones	DnaJ domain containing protein [Heliconius melpomene]
PB.2542	[R]	General function prediction only	--	K10341|7.32783e-105|lgi:LOTGIDRAFT_198013|hypothetical protein; K10341 WD repeat and SOCS box-containing protein 1 (A)	--	[R]	General function prediction only	WD domain, G-beta repeat;; Eukaryotic translation initiation factor eIF2A	WD repeat-containing protein 5 homolog GN=wdr5 OS=Dictyostelium discoideum (Slime mold) PE=3 SV=1	S	Function unknown	hypothetical protein LOTGIDRAFT_198013 [Lottia gigantea]
PB.9028	[L]	Replication, recombination and repair	--	--	--	[R]	General function prediction only	Reverse transcriptase (RNA-dependent DNA polymerase);; Aspartyl protease;; Integrase core domain	Endonuclease GN=POL OS=Drosophila melanogaster (Fruit fly) PE=3 SV=1	L	Replication, recombination and repair	PREDICTED: uncharacterized protein K02A2.6-like [Saccoglossus kowalevskii]
PB.8028	--	--	--	--	--	[S]	Function unknown	Uncharacterised protein family (UPF0197)	Transmembrane protein 258 homolog GN=CG9669 OS=Drosophila melanogaster (Fruit fly) PE=1 SV=1	S	Function unknown	hypothetical protein CAPTEDRAFT_142045 [Capitella teleta]
PB.8161	--	--	Cellular Component: integral component of membrane (GO:0016021);; Biological Process: vesicle-mediated transport (GO:0016192);;	--	--	[U]	Intracellular trafficking, secretion, and vesicular transport	Got1/Sft2-like family	--	U	Intracellular trafficking, secretion, and vesicular transport	hypothetical protein LOTGIDRAFT_221769 [Lottia gigantea]
PB.997	--	--	Biological Process: GPI anchor biosynthetic process (GO:0006506);;	--	--	--	--	Endonuclease/Exonuclease/phosphatase family	--	S	Function unknown	PGAP2-interacting protein [Crassostrea gigas]
PB.8401	[T]	Signal transduction mechanisms	--	--	--	[R]	General function prediction only	WD domain, G-beta repeat;; U-box domain;; SAM domain (Sterile alpha motif);; SAM domain (Sterile alpha motif);; Eukaryotic translation initiation factor eIF2A	Lissencephaly-1 homolog {ECO:0000255|HAMAP-Rule:MF_03141} GN=Smp_129340 OS=Schistosoma mansoni (Blood fluke) PE=3 SV=1	S	Function unknown	hypothetical protein LOTGIDRAFT_156843 [Lottia gigantea]
PB.3776	--	--	--	K17562|0|lgi:LOTGIDRAFT_201851|hypothetical protein; K17562 protein phosphatase 1 regulatory subunit 21 (A)	--	[S]	Function unknown	Predicted coiled-coil domain-containing protein;; Predicted coiled-coil domain-containing protein	--	S	Function unknown	PREDICTED: protein phosphatase 1 regulatory subunit 21-like [Aplysia californica]
PB.8949	--	--	--	--	--	[S]	Function unknown	ARF7 effector protein C-terminus	--	S	Function unknown	Uncharacterized protein C11orf46-like protein [Crassostrea gigas]
PB.6313	[C]	Energy production and conversion	Molecular Function: magnesium ion binding (GO:0000287);; Molecular Function: isocitrate dehydrogenase (NADP+) activity (GO:0004450);; Biological Process: tricarboxylic acid cycle (GO:0006099);; Biological Process: isocitrate metabolic process (GO:0006102);; Molecular Function: NAD binding (GO:0051287);;	K00031|0|lgi:LOTGIDRAFT_208961|hypothetical protein; K00031 isocitrate dehydrogenase [EC:1.1.1.42] (A)	ko00020:Citrate cycle (TCA cycle);ko00480:Glutathione metabolism;ko01200:Carbon metabolism;ko01210:2-Oxocarboxylic acid metabolism;ko01230:Biosynthesis of amino acids;ko04146:Peroxisome	[C]	Energy production and conversion	Isocitrate/isopropylmalate dehydrogenase;; Isocitrate/isopropylmalate dehydrogenase	Isocitrate dehydrogenase [NADP] cytoplasmic GN=idhC OS=Dictyostelium discoideum (Slime mold) PE=1 SV=1	C	Energy production and conversion	Isocitrate dehydrogenase [NADP] cytoplasmic [Crassostrea gigas]
PB.7085	--	--	--	--	--	--	--	Interferon-induced 6-16 family	--	--	--	--
PB.6079	--	--	--	--	--	[RP]	--	Immunoglobulin I-set domain;; Immunoglobulin domain;; Immunoglobulin domain;; Immunoglobulin domain;; CD80-like C2-set immunoglobulin domain;; Fibronectin type III domain	Lachesin (Precursor) GN=LAC OS=Schistocerca americana (American grasshopper) PE=1 SV=1	S	Function unknown	PREDICTED: basement membrane-specific heparan sulfate proteoglycan core protein-like [Aplysia californica]
PB.8328	--	--	--	--	--	--	--	Hermansky-Pudlak syndrome 3	--	S	Function unknown	hypothetical protein BRAFLDRAFT_92265 [Branchiostoma floridae]
PB.7249	--	--	--	K06170|1.18426e-40|bfo:BRAFLDRAFT_260605|hypothetical protein; K06170 presenilin enhancer 2 (A)	ko04330:Notch signaling pathway	[S]	Function unknown	Presenilin enhancer-2 subunit of gamma secretase	Gamma-secretase subunit pen-2 GN=pen-2 OS=Drosophila melanogaster (Fruit fly) PE=1 SV=3	S	Function unknown	putative gamma-secretase subunit pen-2 [Crassostrea ariakensis]
PB.8757	--	--	--	K15717|3.15692e-48|bfo:BRAFLDRAFT_96268|hypothetical protein; K15717 prostamide/prostaglandin F2alpha synthase [EC:1.11.1.20] (A)	ko00590:Arachidonic acid metabolism	[S]	Function unknown	--	--	O	Posttranslational modification, protein turnover, chaperones	hypothetical protein BRAFLDRAFT_96268 [Branchiostoma floridae]
PB.1032	--	--	Molecular Function: binding (GO:0005488);; Molecular Function: oxidoreductase activity (GO:0016491);;	K07424|1.03205e-89|bfo:BRAFLDRAFT_201702|hypothetical protein; K07424 cytochrome P450, family 3, subfamily A [EC:1.14.14.1] (A)	ko00591:Linoleic acid metabolism;ko00830:Retinol metabolism	[Q]	Secondary metabolites biosynthesis, transport and catabolism	Cytochrome P450;; Cytochrome P450	Probable cytochrome P450 6a14 GN=Cyp6a14 OS=Drosophila melanogaster (Fruit fly) PE=3 SV=2	Q	Secondary metabolites biosynthesis, transport and catabolism	Cyp3A-like isoform 2 [Mytilus edulis]
PB.3802	--	--	Cellular Component: signal recognition particle, endoplasmic reticulum targeting (GO:0005786);; Biological Process: SRP-dependent cotranslational protein targeting to membrane (GO:0006614);; Molecular Function: 7S RNA binding (GO:0008312);; Molecular Function: endoplasmic reticulum signal peptide binding (GO:0030942);;	K03104|1.44886e-35|lgi:LOTGIDRAFT_233722|hypothetical protein; K03104 signal recognition particle subunit SRP14 (A)	ko03060:Protein export	[U]	Intracellular trafficking, secretion, and vesicular transport	Signal recognition particle 14kD protein	Signal recognition particle 14 kDa protein GN=srp14-2 OS=Dictyostelium discoideum (Slime mold) PE=3 SV=1	U	Intracellular trafficking, secretion, and vesicular transport	PREDICTED: signal recognition particle 14 kDa protein-like isoform X2 [Aplysia californica]
PB.4745	--	--	--	K02266|1.11236e-06|aga:AgaP_AGAP000851|AGAP000851-PA; K02266 cytochrome c oxidase subunit 6a (A)	ko00190:Oxidative phosphorylation	[C]	Energy production and conversion	Cytochrome c oxidase subunit VIa	--	O	Posttranslational modification, protein turnover, chaperones	PREDICTED: cytochrome c oxidase subunit 6A1, mitochondrial-like [Diaphorina citri]
PB.7257	[J]	Translation, ribosomal structure and biogenesis	Molecular Function: structural constituent of ribosome (GO:0003735);; Cellular Component: ribosome (GO:0005840);; Biological Process: translation (GO:0006412);;	K02966|3.58094e-49|hro:HELRODRAFT_185375|hypothetical protein; K02966 small subunit ribosomal protein S19e (A)	ko03010:Ribosome	[J]	Translation, ribosomal structure and biogenesis	Ribosomal protein S19e	40S ribosomal protein S19 GN=RPS19 OS=Argopecten irradians (Bay scallop) PE=2 SV=1	J	Translation, ribosomal structure and biogenesis	40S ribosomal protein S19 [Crassostrea gigas]
PB.8225	--	--	Molecular Function: oxidoreductase activity (GO:0016491);;	K00472|3.29169e-53|lcm:102346232|P4HA2; prolyl 4-hydroxylase, alpha polypeptide II; K00472 prolyl 4-hydroxylase [EC:1.14.11.2] (A)	ko00330:Arginine and proline metabolism	[E]	Amino acid transport and metabolism	2OG-Fe(II) oxygenase superfamily	Prolyl 4-hydroxylase subunit alpha-2 (Precursor) GN=phy-2 OS=Caenorhabditis elegans PE=1 SV=1	S	Function unknown	KRR1 small subunit processome component-like protein [Crassostrea gigas]
PB.127	--	--	--	--	--	[TV]	--	Lectin C-type domain	Perlucin OS=Haliotis laevigata (Abalone) PE=1 SV=3	S	Function unknown	C-type mannose receptor 2 [Crassostrea gigas]
PB.4110	--	--	--	--	--	--	--	Sushi domain (SCR repeat);; Sushi domain (SCR repeat)	Protein lev-9 (Precursor) GN=lev-9 OS=Caenorhabditis elegans PE=1 SV=3	S	Function unknown	Tetratricopeptide repeat protein 13 [Crassostrea gigas]
PB.6567	[KL]	--	Molecular Function: helicase activity (GO:0004386);; Molecular Function: organic cyclic compound binding (GO:0097159);; Molecular Function: heterocyclic compound binding (GO:1901363);;	K15362|0|fca:101091321|BRIP1; BRCA1 interacting protein C-terminal helicase 1; K15362 fanconi anemia group J protein [EC:3.6.4.12] (A)	ko03460:Fanconi anemia pathway	[L]	Replication, recombination and repair	Helicase C-terminal domain;; DEAD_2	Regulator of telomere elongation helicase 1 homolog {ECO:0000255|HAMAP-Rule:MF_03065} GN=GH24089 OS=Drosophila grimshawi (Fruit fly) PE=3 SV=1	L	Replication, recombination and repair	hypothetical protein HELRODRAFT_189813 [Helobdella robusta]
PB.5807	--	--	--	--	--	--	--	--	--	S	Function unknown	hypothetical protein CAPTEDRAFT_219090 [Capitella teleta]
PB.8012	--	--	--	--	--	--	--	--	--	L	Replication, recombination and repair	Integrase/recombinase xerD-like protein [Crassostrea gigas]
PB.1886	--	--	--	--	--	--	--	--	--	--	--	Myosin-XVI [Crassostrea gigas]
PB.200	[G]	Carbohydrate transport and metabolism	Biological Process: metabolic process (GO:0008152);; Molecular Function: hydrolase activity, acting on glycosyl bonds (GO:0016798);;	K01183|3.72454e-123|lgi:LOTGIDRAFT_130278|hypothetical protein; K01183 chitinase [EC:3.2.1.14] (A)	ko00520:Amino sugar and nucleotide sugar metabolism	[G]	Carbohydrate transport and metabolism	Glycosyl hydrolases family 18;; Chitin binding Peritrophin-A domain;; Low-density lipoprotein receptor domain class A	Probable endochitinase GN=cht-1 OS=Caenorhabditis elegans PE=1 SV=1	G	Carbohydrate transport and metabolism	Chitotriosidase-1 [Crassostrea gigas]
PB.3414	--	--	--	--	--	--	--	--	--	--	--	hypothetical protein CGI_10026992 [Crassostrea gigas]
PB.5528	[IQR]	--	Biological Process: metabolic process (GO:0008152);; Molecular Function: oxidoreductase activity, acting on CH-OH group of donors (GO:0016614);;	K11147|8.28807e-95|bfo:BRAFLDRAFT_241140|hypothetical protein; K11147 dehydrogenase/reductase SDR family member 4 [EC:1.1.-.-] (A)	ko00830:Retinol metabolism;ko04146:Peroxisome	[R]	General function prediction only	Enoyl-(Acyl carrier protein) reductase;; short chain dehydrogenase;; KR domain	Dehydrogenase/reductase SDR family member 4 {ECO:0000250|UniProtKB:Q9BTZ2} OS=Caenorhabditis elegans PE=1 SV=1	S	Function unknown	hypothetical protein BRAFLDRAFT_241140 [Branchiostoma floridae]
PB.6872	--	--	--	--	--	--	--	--	Serine protease inhibitor Cvsi-1 (Precursor) OS=Crassostrea virginica (Eastern oyster) PE=1 SV=1	--	--	RecName: Full=Serine protease inhibitor Cvsi-1; Flags: Precursor [Crassostrea virginica]
PB.2741	--	--	--	--	--	--	--	--	--	--	--	hypothetical protein CGI_10027534 [Crassostrea gigas]
PB.4348	--	--	--	--	--	--	--	Protein of unknown function (DUF3715)	--	S	Function unknown	Uncharacterized protein C3orf63-like protein [Crassostrea gigas]
PB.8219	[DT]	--	Molecular Function: GTPase activator activity (GO:0005096);; Biological Process: positive regulation of GTPase activity (GO:0043547);; Biological Process: regulation of small GTPase mediated signal transduction (GO:0051056);;	K16848|0|lgi:LOTGIDRAFT_216980|hypothetical protein; K16848 Ras GTPase-activating-like protein IQGAP1 (A)	--	[T]	Signal transduction mechanisms	RasGAP C-terminus;; GTPase-activator protein for Ras-like GTPase;; Putative amidoligase enzyme (DUF2126)	Ras GTPase-activating-like protein rgaA GN=rgaA OS=Dictyostelium discoideum (Slime mold) PE=1 SV=1	Z	Cytoskeleton	Ras GTPase-activating-like protein IQGAP1 [Crassostrea gigas]
PB.563	--	--	--	K08731|1.09086e-44|lgi:LOTGIDRAFT_229109|hypothetical protein; K08731 baculoviral IAP repeat-containing protein 5 (A)	--	[DR]	--	Inhibitor of Apoptosis domain;; C3HC zinc finger-like	Apoptosis 2 inhibitor GN=Iap2 OS=Drosophila melanogaster (Fruit fly) PE=2 SV=3	O	Posttranslational modification, protein turnover, chaperones	hypothetical protein LOTGIDRAFT_229109 [Lottia gigantea]
PB.904	--	--	Molecular Function: transferase activity (GO:0016740);;	K03860|7.98326e-69|tgu:100219679|PIGQ; phosphatidylinositol glycan anchor biosynthesis, class Q; K03860 phosphatidylinositol glycan, class Q (A)	ko00563:Glycosylphosphatidylinositol(GPI)-anchor biosynthesis	[MO]	--	N-acetylglucosaminyl transferase component (Gpi1)	--	S	Function unknown	PREDICTED: phosphatidylinositol N-acetylglucosaminyltransferase subunit Q-like isoform X1 [Aplysia californica]
PB.1450	--	--	--	--	--	--	--	--	--	S	Function unknown	PREDICTED: uncharacterized protein LOC100865369 isoform 1 [Apis florea]
PB.6616	--	--	--	--	--	--	--	--	--	S	Function unknown	hypothetical protein CGI_10011437 [Crassostrea gigas]
PB.6871	--	--	--	--	--	[W]	Extracellular structures	--	Integrin alpha-PS1 light chain (Precursor) GN=mew OS=Drosophila melanogaster (Fruit fly) PE=1 SV=2	U	Intracellular trafficking, secretion, and vesicular transport	hypothetical protein LOTGIDRAFT_168627 [Lottia gigantea]
PB.815	--	--	Molecular Function: peptidase activity, acting on L-amino acid peptides (GO:0070011);;	--	--	[O]	Posttranslational modification, protein turnover, chaperones	CUB domain;; Trypsin;; Low-density lipoprotein receptor domain class A;; CUB-like domain;; Domain of unknown function (DUF1986);; Trypsin	Exoskeleton protein RP43 (Precursor) OS=Riftia pachyptila (Vent tube worm) PE=1 SV=1	O	Posttranslational modification, protein turnover, chaperones	Ovochymase-1 [Crassostrea gigas]
PB.6811	[F]	Nucleotide transport and metabolism	Molecular Function: hydrolase activity (GO:0016787);;	K01493|1.78671e-36|aqu:100639683|deoxycytidylate deaminase-like; K01493 dCMP deaminase [EC:3.5.4.12] (A)	ko00240:Pyrimidine metabolism	[F]	Nucleotide transport and metabolism	Cytidine and deoxycytidylate deaminase zinc-binding region	Probable deoxycytidylate deaminase GN=CG6951 OS=Drosophila melanogaster (Fruit fly) PE=2 SV=1	F	Nucleotide transport and metabolism	PREDICTED: deoxycytidylate deaminase-like [Amphimedon queenslandica]
PB.7217	--	--	--	K01142|1.10962e-31|bfo:BRAFLDRAFT_199990|hypothetical protein; K01142 exodeoxyribonuclease III [EC:3.1.11.2] (A)	ko03410:Base excision repair	[R]	General function prediction only	--	Endonuclease GN=pol OS=Drosophila melanogaster (Fruit fly) PE=3 SV=1	S	Function unknown	PREDICTED: ATP-binding cassette sub-family A member 1-like, partial [Saccoglossus kowalevskii]
PB.1581	[BD]	--	Biological Process: cellular process (GO:0009987);;	K06676|0|lgi:LOTGIDRAFT_231660|hypothetical protein; K06676 condensin complex subunit 2 (A)	--	[BD]	--	Condensin complex subunit 2	--	BD	--	Condensin complex subunit 2 [Crassostrea gigas]
PB.7866	[T]	Signal transduction mechanisms	--	K05527|1.92582e-40|lgi:LOTGIDRAFT_154157|hypothetical protein; K05527 BolA protein (A)	--	[T]	Signal transduction mechanisms	BolA-like protein	BolA-like protein DDB_G0274169 GN=DDB_G0274169 OS=Dictyostelium discoideum (Slime mold) PE=3 SV=1	T	Signal transduction mechanisms	PREDICTED: bolA-like protein DDB_G0274169 isoform X2 [Acromyrmex echinatior]
PB.6419	--	--	Cellular Component: membrane (GO:0016020);;	K17286|5.29805e-113|lgi:LOTGIDRAFT_214616|hypothetical protein; K17286 erythrocyte band 7 integral membrane protein (A)	--	[C]	Energy production and conversion	SPFH domain / Band 7 family	Mechanosensory protein 2 GN=mec-2 OS=Caenorhabditis elegans PE=1 SV=1	O	Posttranslational modification, protein turnover, chaperones	Mechanosensory protein 2 [Crassostrea gigas]
PB.1938	--	--	--	--	--	--	--	HCaRG protein	COMM domain-containing protein 7 GN=commd7 OS=Dictyostelium discoideum (Slime mold) PE=3 SV=1	S	Function unknown	hypothetical protein LOTGIDRAFT_164694 [Lottia gigantea]
PB.2922	--	--	--	--	--	[S]	Function unknown	PDZ domain (Also known as DHR or GLGF)	--	O	Posttranslational modification, protein turnover, chaperones	PDZ domain-containing protein 11 [Crassostrea gigas]
PB.2027	--	--	--	--	--	--	--	--	--	--	--	hypothetical protein CGI_10005552 [Crassostrea gigas]
PB.6348	--	--	--	--	--	--	--	Ependymin	--	--	--	Kyphoscoliosis peptidase [Crassostrea gigas]
PB.3348	[J]	Translation, ribosomal structure and biogenesis	Molecular Function: structural constituent of ribosome (GO:0003735);; Cellular Component: ribosome (GO:0005840);; Biological Process: translation (GO:0006412);;	K02976|9.50788e-51|lgi:LOTGIDRAFT_138823|hypothetical protein; K02976 small subunit ribosomal protein S26e (A)	ko03010:Ribosome	[J]	Translation, ribosomal structure and biogenesis	Ribosomal protein S26e	40S ribosomal protein S26 GN=RPS26 OS=Octopus vulgaris (Common octopus) PE=2 SV=1	J	Translation, ribosomal structure and biogenesis	RecName: Full=40S ribosomal protein S26 [Octopus vulgaris]
PB.8603	--	--	Cellular Component: muscle tendon junction (GO:0005927);; Cellular Component: Z disc (GO:0030018);; Biological Process: myofibril assembly (GO:0030239);; Molecular Function: muscle alpha-actinin binding (GO:0051371);;	--	--	[TZ]	--	PDZ domain (Also known as DHR or GLGF);; PDZ domain	PDZ and LIM domain protein Zasp GN=CG30084 OS=Drosophila melanogaster (Fruit fly) PE=1 SV=2	S	Function unknown	PDZ and LIM domain protein 1 [Crassostrea gigas]
PB.7673	--	--	Molecular Function: calcium ion binding (GO:0005509);;	--	--	[R]	General function prediction only	EF-hand domain pair;; EF hand;; EF-hand domain	Calcineurin subunit B GN=CNB1 OS=Naegleria gruberi (Amoeba) PE=3 SV=1	DTZ	--	hypothetical protein LOTGIDRAFT_206941 [Lottia gigantea]
PB.1746	--	--	Molecular Function: metalloendopeptidase activity (GO:0004222);; Biological Process: proteolysis (GO:0006508);; Molecular Function: zinc ion binding (GO:0008270);;	--	--	[O]	Posttranslational modification, protein turnover, chaperones	Astacin (Peptidase family M12A);; ShK domain-like	Zinc metalloproteinase nas-15 (Precursor) GN=nas-15 OS=Caenorhabditis elegans PE=2 SV=2	O	Posttranslational modification, protein turnover, chaperones	astacin-like protein [Pinctada fucata]
PB.36	--	--	--	--	--	--	--	--	--	--	--	hypothetical protein CGI_10027851 [Crassostrea gigas]
PB.8031	[K]	Transcription	Biological Process: mRNA splicing, via spliceosome (GO:0000398);; Molecular Function: nucleic acid binding (GO:0003676);; Cellular Component: spliceosomal complex (GO:0005681);;	K11097|5.27476e-53|lgi:LOTGIDRAFT_207212|hypothetical protein; K11097 small nuclear ribonucleoprotein E (A)	ko03040:Spliceosome	[A]	RNA processing and modification	LSM domain	Probable small nuclear ribonucleoprotein E GN=SmE OS=Drosophila melanogaster (Fruit fly) PE=1 SV=1	K	Transcription	Small nuclear ribonucleoprotein E [Crassostrea gigas]
PB.2890	--	--	--	--	--	--	--	--	--	--	--	hypothetical protein CGI_10013719 [Crassostrea gigas]
PB.2068	[L]	Replication, recombination and repair	--	--	--	[R]	General function prediction only	Integrase core domain;; Retroviral aspartyl protease;; Reverse transcriptase (RNA-dependent DNA polymerase)	Endonuclease GN=pol OS=Drosophila melanogaster (Fruit fly) PE=3 SV=1	L	Replication, recombination and repair	PREDICTED: uncharacterized protein K02A2.6-like, partial [Diaphorina citri]
PB.6783	--	--	--	--	--	--	--	--	--	--	--	hypothetical protein CGI_10017367 [Crassostrea gigas]
PB.3288	--	--	--	K17710|6.06487e-14|spu:590051|pentatricopeptide repeat-containing protein 1-like; K17710 pentatricopeptide repeat domain-containing protein 1 (A)	--	--	--	PPR repeat family	--	S	Function unknown	PREDICTED: pentatricopeptide repeat-containing protein 1-like, partial [Strongylocentrotus purpuratus]
PB.5081	[C]	Energy production and conversion	Molecular Function: oxidoreductase activity, acting on the aldehyde or oxo group of donors, NAD or NADP as acceptor (GO:0016620);; Biological Process: single-organism metabolic process (GO:0044710);;	--	--	[C]	Energy production and conversion	Aldehyde dehydrogenase family;; Acyl-CoA reductase (LuxC)	Aldehyde dehydrogenase family 3 comG GN=comG OS=Dictyostelium discoideum (Slime mold) PE=3 SV=1	C	Energy production and conversion	PREDICTED: aldehyde dehydrogenase family 3 member B1-like isoform X1 [Aplysia californica]
PB.9207	--	--	--	--	--	--	--	Domain of unknown function (DUF4511)	--	S	Function unknown	hypothetical protein LOTGIDRAFT_200624, partial [Lottia gigantea]
PB.8001	--	--	--	--	--	--	--	MRVI1 protein	--	S	Function unknown	Lymphoid-restricted membrane protein [Crassostrea gigas]
PB.3487	--	--	--	--	--	--	--	PMP-22/EMP/MP20/Claudin family	--	--	--	--
PB.1384	--	--	Cellular Component: mitochondrion (GO:0005739);; Molecular Function: hydrogen ion transmembrane transporter activity (GO:0015078);; Biological Process: ATP synthesis coupled proton transport (GO:0015986);; Cellular Component: proton-transporting ATP synthase complex, coupling factor F(o) (GO:0045263);;	--	--	--	--	--	--	--	--	ATP synthase F0 subunit 6 [Pinctada fucata]
PB.19	--	--	--	--	--	--	--	LITAF-like zinc ribbon domain	Cell death-inducing p53-target protein 1 homolog GN=litaf OS=Dictyostelium discoideum (Slime mold) PE=3 SV=1	S	Function unknown	hypothetical protein LOTGIDRAFT_183215 [Lottia gigantea]
PB.7652	--	--	--	--	--	--	--	--	--	--	--	hypothetical protein CGI_10009192 [Crassostrea gigas]
PB.8684	[E]	Amino acid transport and metabolism	Molecular Function: oxidoreductase activity (GO:0016491);; Biological Process: oxidation-reduction process (GO:0055114);;	K00274|4.70636e-159|mdo:100027805|MAOB; monoamine oxidase B; K00274 monoamine oxidase [EC:1.4.3.4] (A)	ko00260:Glycine, serine and threonine metabolism;ko00330:Arginine and proline metabolism;ko00340:Histidine metabolism;ko00350:Tyrosine metabolism;ko00360:Phenylalanine metabolism;ko00380:Tryptophan metabolism;ko00982:Drug metabolism - cytochrome P450;ko04726:Serotonergic synapse;ko04728:Dopaminergic synapse;ko05030:Cocaine addiction;ko05031:Amphetamine addiction;ko05034:Alcoholism	[Q]	Secondary metabolites biosynthesis, transport and catabolism	Flavin containing amine oxidoreductase;; NAD(P)-binding Rossmann-like domain;; FAD binding domain;; Thi4 family;; FAD dependent oxidoreductase;; Pyridine nucleotide-disulphide oxidoreductase;; FAD binding domain;; Pyridine nucleotide-disulphide oxidoreductase;; HI0933-like protein;; Flavin containing amine oxidoreductase	Probable flavin-containing monoamine oxidase B GN=maoB-2 OS=Dictyostelium discoideum (Slime mold) PE=3 SV=1	S	Function unknown	monoamine oxidase A [Azumapecten farreri]
PB.3457	--	--	--	--	--	--	--	--	--	S	Function unknown	hypothetical protein CGI_10000699 [Crassostrea gigas]
PB.7255	[B]	Chromatin structure and dynamics	Cellular Component: nucleosome (GO:0000786);; Molecular Function: DNA binding (GO:0003677);; Cellular Component: nucleus (GO:0005634);; Biological Process: nucleosome assembly (GO:0006334);; Molecular Function: protein heterodimerization activity (GO:0046982);;	K11251|7.17404e-44|api:100570277|histone H2A; K11251 histone H2A (A)	--	[B]	Chromatin structure and dynamics	Core histone H2A/H2B/H3/H4;; Histone-like transcription factor (CBF/NF-Y) and archaeal histone	Histone H2A OS=Platynereis dumerilii (Dumeril&apos;s clam worm) PE=3 SV=2	B	Chromatin structure and dynamics	histone H2A.X-I protein, partial [Rhabdopleura compacta]
PB.932	--	--	--	K04402|3.76152e-10|lgi:LOTGIDRAFT_234627|hypothetical protein; K04402 growth arrest and DNA-damage-inducible protein (A)	ko04068:FoxO signaling pathway	--	--	--	--	--	--	Growth arrest and DNA-damage-inducible protein GADD45 alpha [Crassostrea gigas]
PB.7434	--	--	--	--	--	--	--	Domain of unknown function (DUF4557)	--	S	Function unknown	hypothetical protein LOTGIDRAFT_149761 [Lottia gigantea]
PB.6298	--	--	Cellular Component: membrane (GO:0016020);; Biological Process: intracellular signal transduction (GO:0035556);;	--	--	[OUT]	--	Cornichon protein	Protein cornichon GN=cni OS=Drosophila melanogaster (Fruit fly) PE=1 SV=1	U	Intracellular trafficking, secretion, and vesicular transport	hypothetical protein CGI_10009340 [Crassostrea gigas]
PB.3987	--	--	--	--	--	[OUT]	--	Cornichon protein	Protein cornichon homolog 1 {ECO:0000312|WormBase:T09E8.3} OS=Caenorhabditis elegans PE=1 SV=2	U	Intracellular trafficking, secretion, and vesicular transport	PREDICTED: protein cornichon homolog 4-like [Saccoglossus kowalevskii]
PB.8971	--	--	--	--	--	--	--	--	--	--	--	Casein kinase II subunit beta [Crassostrea gigas]
PB.4457	[U]	Intracellular trafficking, secretion, and vesicular transport	Molecular Function: hydrolase activity (GO:0016787);;	K09648|2.87548e-38|mde:101896972|mitochondrial inner membrane protease subunit 2-like; K09648 mitochondrial inner membrane protease subunit 2 [EC:3.4.21.-] (A)	ko03060:Protein export	[OU]	--	Peptidase S24-like;; Signal peptidase, peptidase S26	--	U	Intracellular trafficking, secretion, and vesicular transport	PREDICTED: mitochondrial inner membrane protease subunit 2 [Musca domestica]
PB.7535	--	--	--	--	--	[T]	Signal transduction mechanisms	Immunoglobulin I-set domain;; Immunoglobulin domain;; Immunoglobulin V-set domain;; Immunoglobulin domain;; Immunoglobulin I-set domain;; Immunoglobulin V-set domain;; Immunoglobulin domain;; Immunoglobulin domain	--	S	Function unknown	hypothetical protein LOTGIDRAFT_120469 [Lottia gigantea]
PB.2935	--	--	--	K02583|2.45936e-07|ola:101163518|tumor necrosis factor receptor superfamily member 16-like; K02583 nerve growth factor receptor (TNFR superfamily member 16) (A)	ko04060:Cytokine-cytokine receptor interaction	--	--	TNFR/NGFR cysteine-rich region	--	U	Intracellular trafficking, secretion, and vesicular transport	hypothetical protein PTSG_06772 [Salpingoeca rosetta]
PB.3246	[OC]	--	--	K17264|1.92651e-139|lgi:LOTGIDRAFT_131935|hypothetical protein; K17264 endoplasmic reticulum resident protein 44 (A)	--	[OC]	--	Thioredoxin-like domain;; Thioredoxin;; Calsequestrin	Thioredoxin domain-containing protein C06A6.5 (Precursor) GN=C06A6.5 OS=Caenorhabditis elegans PE=1 SV=2	O	Posttranslational modification, protein turnover, chaperones	Endoplasmic reticulum resident protein ERp44 [Crassostrea gigas]
PB.212	--	--	--	K06489|9.42028e-08|cge:100772300|Cd53; CD53 molecule; K06489 CD53 antigen (A)	--	[R]	General function prediction only	Tetraspanin family	--	S	Function unknown	CD63 antigen [Crassostrea gigas]
PB.5424	--	--	--	--	--	--	--	--	--	S	Function unknown	UPF0600 protein C5orf51-like protein [Crassostrea gigas]
PB.8558	--	--	Molecular Function: carbohydrate binding (GO:0030246);;	--	--	--	--	Galactose binding lectin domain	--	S	Function unknown	hypothetical protein [Pinctada fucata]
PB.7545	[R]	General function prediction only	Molecular Function: GTPase activity (GO:0003924);; Molecular Function: sphingomyelin phosphodiesterase activity (GO:0004767);; Molecular Function: GTP binding (GO:0005525);; Biological Process: GTP catabolic process (GO:0006184);; Biological Process: small GTPase mediated signal transduction (GO:0007264);; Cellular Component: membrane (GO:0016020);;	K07830|3.23279e-98|lgi:LOTGIDRAFT_107327|hypothetical protein; K07830 Ras-related protein R-Ras2 (A)	--	[R]	General function prediction only	Ras family;; Miro-like protein;; ADP-ribosylation factor family;; Elongation factor Tu GTP binding domain;; Conserved hypothetical ATP binding protein	Ras-like protein 2 (Precursor) GN=Ras64B OS=Drosophila melanogaster (Fruit fly) PE=1 SV=2	S	Function unknown	hypothetical protein LOTGIDRAFT_107327 [Lottia gigantea]
PB.951	--	--	--	--	--	--	--	--	--	S	Function unknown	hypothetical protein CGI_10002592 [Crassostrea gigas]
PB.6796	--	--	--	--	--	--	--	--	--	--	--	hypothetical protein CGI_10021607 [Crassostrea gigas]
PB.5456	--	--	--	K11433|5.64535e-15|tca:103312750|histone-lysine N-methyltransferase SETMAR-like; K11433 histone-lysine N-methyltransferase SETMAR [EC:2.1.1.43] (A)	ko00310:Lysine degradation	--	--	B-box zinc finger	--	S	Function unknown	hypothetical protein TcasGA2_TC008503 [Tribolium castaneum]
PB.7602	--	--	Molecular Function: hydrolase activity (GO:0016787);;	--	--	[O]	Posttranslational modification, protein turnover, chaperones	Astacin (Peptidase family M12A);; ShK domain-like	Zinc metalloproteinase nas-13 (Precursor) GN=nas-13 OS=Caenorhabditis elegans PE=2 SV=5	O	Posttranslational modification, protein turnover, chaperones	PREDICTED: blastula protease 10-like [Aplysia californica]
PB.8963	--	--	--	K16526|1.23799e-117|lgi:LOTGIDRAFT_133668|hypothetical protein; K16526 A-kinase anchor protein 10 (A)	--	[T]	Signal transduction mechanisms	Regulator of G protein signaling domain;; Regulator of G protein signaling domain	Regulator of G-protein signaling rgs-5 GN=rgs-5 OS=Caenorhabditis elegans PE=3 SV=4	S	Function unknown	A kinase anchor protein 10, mitochondrial [Crassostrea gigas]
PB.1401	--	--	--	--	--	[R]	General function prediction only	Rdx family	SelT-like protein (Precursor) GN=CG3887 OS=Drosophila melanogaster (Fruit fly) PE=2 SV=1	O	Posttranslational modification, protein turnover, chaperones	hypothetical protein CAPTEDRAFT_145878, partial [Capitella teleta]
PB.2097	--	--	--	K09659|8.81626e-23|lgi:LOTGIDRAFT_233787|hypothetical protein; K09659 dolichyl-phosphate mannosyltransferase polypeptide 3 (A)	ko00510:N-Glycan biosynthesis	[OT]	--	Dolichol-phosphate mannosyltransferase subunit 3 (DPM3)	--	S	Function unknown	hypothetical protein LOTGIDRAFT_233787 [Lottia gigantea]
PB.2094	--	--	--	--	--	--	--	--	--	S	Function unknown	hypothetical protein CGI_10020303 [Crassostrea gigas]
PB.7480	[R]	General function prediction only	Molecular Function: nucleotide binding (GO:0000166);; Biological Process: nuclear-transcribed mRNA catabolic process, nonsense-mediated decay (GO:0000184);; Molecular Function: mRNA binding (GO:0003729);;	K14325|3.39101e-28|ptg:102957877|RNPS1; RNA binding protein S1, serine-rich domain; K14325 RNA-binding protein with serine-rich domain 1 (A)	ko03013:RNA transport;ko03015:mRNA surveillance pathway	[A]	RNA processing and modification	RNA recognition motif. (a.k.a. RRM, RBD, or RNP domain);; RNA recognition motif (a.k.a. RRM, RBD, or RNP domain);; RNA recognition motif. (a.k.a. RRM, RBD, or RNP domain)	--	S	Function unknown	hypothetical protein CAPTEDRAFT_156845 [Capitella teleta]
PB.9114	--	--	Cellular Component: cytoskeleton (GO:0005856);;	K10428|3.70576e-54|lgi:LOTGIDRAFT_192604|hypothetical protein; K10428 dynactin 6 (A)	--	[UZ]	--	Bacterial transferase hexapeptide (six repeats);; Reverse transcriptase (RNA-dependent DNA polymerase);; Reverse transcriptase (RNA-dependent DNA polymerase)	Dynactin subunit 6 GN=dctn6 OS=Nematostella vectensis (Starlet sea anemone) PE=3 SV=1	S	Function unknown	Dynactin subunit 6 [Crassostrea gigas]
PB.1509	--	--	--	--	--	--	--	WAP-type (Whey Acidic Protein) 'four-disulfide core'	--	--	--	hypothetical protein LOTGIDRAFT_159529 [Lottia gigantea]
PB.293	--	--	--	--	--	--	--	Reeler domain	Putative defense protein 1 (Precursor) OS=Lonomia obliqua (Moth) PE=2 SV=1	S	Function unknown	Putative ferric-chelate reductase 1 [Crassostrea gigas]
PB.502	--	--	--	--	--	--	--	--	--	S	Function unknown	hypothetical protein LOTGIDRAFT_161950 [Lottia gigantea]
PB.254	[OC]	--	--	K03671|1.33474e-41|lgi:LOTGIDRAFT_177588|hypothetical protein; K03671 thioredoxin 1 (A)	--	[O]	Posttranslational modification, protein turnover, chaperones	Thioredoxin;; Thioredoxin-like domain;; Thioredoxin-like;; Thioredoxin-like	Probable thioredoxin-2 GN=trx-2 OS=Caenorhabditis elegans PE=3 SV=2	O	Posttranslational modification, protein turnover, chaperones	thioredoxin 2 [Haliotis discus discus]
PB.3554	--	--	--	--	--	[R]	General function prediction only	--	Probable RNA-directed DNA polymerase from transposon BS OS=Drosophila melanogaster (Fruit fly) PE=2 SV=1	S	Function unknown	PREDICTED: RNA-directed DNA polymerase from mobile element jockey-like, partial [Saccoglossus kowalevskii]
PB.1921	--	--	--	--	--	--	--	--	Ragulator complex protein LAMTOR4 homolog GN=CG14977 OS=Drosophila melanogaster (Fruit fly) PE=1 SV=2	U	Intracellular trafficking, secretion, and vesicular transport	hypothetical protein LOTGIDRAFT_203685 [Lottia gigantea]
PB.6523	--	--	--	K05121|1.76753e-06|dre:30747|tek, tie-2, tie2; TEK tyrosine kinase, endothelial (EC:2.7.10.1); K05121 endothelial-specific receptor tyrosine kinase [EC:2.7.10.1] (A)	--	--	--	--	--	T	Signal transduction mechanisms	Multiple epidermal growth factor-like domains 6 [Crassostrea gigas]
PB.2637	--	--	--	--	--	--	--	--	--	--	--	Mytimacin-5 [Mytilus galloprovincialis]
PB.5581	[J]	Translation, ribosomal structure and biogenesis	--	K12589|1.77758e-139|lgi:LOTGIDRAFT_188948|hypothetical protein; K12589 exosome complex component RRP42 (A)	ko03018:RNA degradation	[J]	Translation, ribosomal structure and biogenesis	3' exoribonuclease family, domain 1;; 3' exoribonuclease family, domain 2	Putative exosome complex exonuclease RRP42 GN=exosc7 OS=Dictyostelium discoideum (Slime mold) PE=3 SV=1	J	Translation, ribosomal structure and biogenesis	hypothetical protein LOTGIDRAFT_188948 [Lottia gigantea]
PB.2201	--	--	Molecular Function: calcium ion binding (GO:0005509);; Cellular Component: myosin complex (GO:0016459);;	K12757|1.69386e-13|lgi:LOTGIDRAFT_164867|hypothetical protein; K12757 myosin regulatory light chain 12 (A)	--	[Z]	Cytoskeleton	--	Myosin regulatory light chain, smooth muscle OS=Spisula sachalinensis (Sakhalin surf-clam) PE=1 SV=1	DTZ	--	myosin regulatory light chain, partial [Pinctada fucata]
PB.5261	--	--	Molecular Function: binding (GO:0005488);; Cellular Component: cell part (GO:0044464);; Biological Process: single-organism cellular process (GO:0044763);;	--	--	[RP]	--	Immunoglobulin I-set domain;; Immunoglobulin domain;; Immunoglobulin domain;; Immunoglobulin domain;; Immunoglobulin V-set domain;; CD80-like C2-set immunoglobulin domain;; Natural killer cell receptor 2B4;; CD47 immunoglobulin-like domain	Muscle M-line assembly protein unc-89 GN=unc-89 OS=Caenorhabditis elegans PE=1 SV=3	S	Function unknown	Muscle M-line assembly protein unc-89 [Crassostrea gigas]
PB.5339	--	--	--	--	--	--	--	--	--	--	--	Collagen alpha-4(VI) chain [Crassostrea gigas]
PB.5717	--	--	--	--	--	--	--	--	--	--	--	hypothetical protein CGI_10021684 [Crassostrea gigas]
PB.2043	--	--	--	K05019|8.1925e-37|isc:IscW_ISCW002915|chloride ion current inducer protein, putative; K05019 chloride channel, nucleotide-sensitive, 1A (A)	ko03013:RNA transport	[P]	Inorganic ion transport and metabolism	Regulator of volume decrease after cellular swelling	Methylosome subunit pICln GN=icln OS=Drosophila melanogaster (Fruit fly) PE=1 SV=1	U	Intracellular trafficking, secretion, and vesicular transport	PREDICTED: methylosome subunit pICln-like [Saccoglossus kowalevskii]
PB.4686	--	--	--	--	--	--	--	--	--	S	Function unknown	PREDICTED: uncharacterized protein LOC101853784 [Aplysia californica]
PB.5017	[R]	General function prediction only	--	K15261|7.45556e-18|bacu:103004115|PARP14; poly (ADP-ribose) polymerase family, member 14; K15261 poly [ADP-ribose] polymerase 10/14/15 [EC:2.4.2.30] (A)	--	--	--	Macro domain	--	S	Function unknown	Poly [ADP-ribose] polymerase 9 [Crassostrea gigas]
PB.1615	--	--	--	--	--	--	--	ATP synthase E chain	--	--	--	--
PB.4870	--	--	--	--	--	--	--	7 transmembrane receptor (Secretin family);; Slime mold cyclic AMP receptor	--	U	Intracellular trafficking, secretion, and vesicular transport	hypothetical protein CGI_10026442 [Crassostrea gigas]
PB.7303	--	--	--	--	--	[TW]	--	--	Translation factor GUF1 homolog, mitochondrial (Precursor) GN=PFI0570w OS=Plasmodium falciparum (isolate 3D7) PE=3 SV=1	S	Function unknown	predicted protein [Naegleria gruberi]
PB.1823	--	--	--	K08111|3.10593e-50|cmk:103181155|gpc5, glypican-5; glypican 5; K08111 glypican 5 (A)	--	[T]	Signal transduction mechanisms	Glypican	Division abnormally delayed protein (Precursor) GN=dally OS=Drosophila melanogaster (Fruit fly) PE=1 SV=1	O	Posttranslational modification, protein turnover, chaperones	Glypican-5, partial [Stegodyphus mimosarum]
PB.4380	--	--	--	--	--	[O]	Posttranslational modification, protein turnover, chaperones	Ring finger domain;; zinc-RING finger domain;; Zinc finger, C3HC4 type (RING finger);; Zinc finger, C3HC4 type (RING finger)	--	--	--	hypothetical protein CGI_10018384 [Crassostrea gigas]
PB.1452	--	--	--	--	--	--	--	--	--	S	Function unknown	hypothetical protein OXYTRI_13058 [Oxytricha trifallax]
PB.941	[B]	Chromatin structure and dynamics	Cellular Component: nucleosome (GO:0000786);; Molecular Function: DNA binding (GO:0003677);; Cellular Component: nucleus (GO:0005634);; Biological Process: nucleosome assembly (GO:0006334);; Molecular Function: protein heterodimerization activity (GO:0046982);;	K11251|8.15816e-59|spu:373345|H2A.F/Z; histone H2 A.F/Z; K11251 histone H2A (A)	--	[B]	Chromatin structure and dynamics	Core histone H2A/H2B/H3/H4	Histone H2A.V (Fragment) GN=H2A.F/Z OS=Strongylocentrotus purpuratus (Purple sea urchin) PE=1 SV=1	B	Chromatin structure and dynamics	histone H2A isoform 2 [Haliotis discus discus]
PB.3953	--	--	--	--	--	[O]	Posttranslational modification, protein turnover, chaperones	B-box zinc finger;; NHL repeat	--	S	Function unknown	Tripartite motif-containing protein 2 [Crassostrea gigas]
PB.9198	--	--	--	--	--	[S]	Function unknown	Lung seven transmembrane receptor	--	S	Function unknown	Transmembrane protein 87A [Crassostrea gigas]
PB.6676	--	--	Cellular Component: ribosome (GO:0005840);;	K17432|5.13804e-32|lgi:LOTGIDRAFT_153781|hypothetical protein; K17432 large subunit ribosomal protein L51 (A)	--	[S]	Function unknown	Mitochondrial ribosomal subunit	39S ribosomal protein L51, mitochondrial (Precursor) GN=mRpL51 OS=Drosophila melanogaster (Fruit fly) PE=2 SV=2	J	Translation, ribosomal structure and biogenesis	hypothetical protein LOTGIDRAFT_153781 [Lottia gigantea]
PB.8027	--	--	--	K06254|1.81007e-32|lgi:LOTGIDRAFT_210962|hypothetical protein; K06254 agrin (A)	ko04512:ECM-receptor interaction	[R]	General function prediction only	Kazal-type serine protease inhibitor domain;; Kazal-type serine protease inhibitor domain	Serine protease inhibitor dipetalogastin (Precursor; Fragment) OS=Dipetalogaster maximus (Blood-sucking bug) PE=1 SV=2	O	Posttranslational modification, protein turnover, chaperones	mantle protein 9 [Pinctada fucata]
PB.1489	--	--	--	--	--	--	--	--	--	--	--	metallothionein 2 [Pinctada martensii]
PB.7695	--	--	--	--	--	--	--	PLAC8 family	--	S	Function unknown	Kinesin-2 [Crassostrea gigas]
PB.5545	[D]	Cell cycle control, cell division, chromosome partitioning	Biological Process: cell cycle (GO:0007049);;	K06626|9.37817e-147|lgi:LOTGIDRAFT_206393|hypothetical protein; K06626 cyclin E (A)	--	[D]	Cell cycle control, cell division, chromosome partitioning	Cyclin, N-terminal domain;; Cyclin, C-terminal domain	G1/S-specific cyclin-E GN=CYCE OS=Hemicentrotus pulcherrimus (Sea urchin) PE=2 SV=1	D	Cell cycle control, cell division, chromosome partitioning	hypothetical protein LOTGIDRAFT_206393 [Lottia gigantea]
PB.5353	--	--	Cellular Component: intracellular part (GO:0044424);;	K17433|1.73152e-15|lcm:102353167|MRPL52; mitochondrial ribosomal protein L52; K17433 large subunit ribosomal protein L52 (A)	--	--	--	--	39S ribosomal protein L52, mitochondrial (Precursor) GN=mRpL52 OS=Drosophila pseudoobscura pseudoobscura (Fruit fly) PE=3 SV=2	J	Translation, ribosomal structure and biogenesis	hypothetical protein LOTGIDRAFT_236847 [Lottia gigantea]
PB.4132	--	--	--	--	--	--	--	--	--	--	--	hypothetical protein CGI_10027007 [Crassostrea gigas]
PB.5435	--	--	--	--	--	--	--	--	--	--	--	Collagen alpha-4(VI) chain [Crassostrea gigas]
PB.3451	--	--	--	--	--	[T]	Signal transduction mechanisms	Protein of unknown function (DUF773)	CDK5RAP3-like protein GN=Y113G7B.16 OS=Caenorhabditis elegans PE=3 SV=1	S	Function unknown	CDK5 regulatory subunit-associated protein 3 [Crassostrea gigas]
PB.6282	--	--	--	K17592|1.03519e-45|bom:102278945|sacsin-like; K17592 sacsin (A)	--	--	--	--	--	S	Function unknown	Sacsin [Crassostrea gigas]
PB.6902	--	--	--	--	--	[T]	Signal transduction mechanisms	Hormone receptor domain;; 7 transmembrane receptor (Secretin family);; 7 transmembrane receptor (Secretin family);; 7 transmembrane receptor (Secretin family)	Diuretic hormone receptor (Precursor) OS=Acheta domesticus (House cricket) PE=2 SV=1	U	Intracellular trafficking, secretion, and vesicular transport	hypothetical protein CAPTEDRAFT_221530 [Capitella teleta]
PB.301	--	--	--	K04364|1.90786e-79|tgu:100190285|growth factor receptor-bound protein 2-like; K04364 growth factor receptor-binding protein 2 (A)	ko04010:MAPK signaling pathway;ko04012:ErbB signaling pathway;ko04068:FoxO signaling pathway;ko04320:Dorso-ventral axis formation;ko04510:Focal adhesion;ko04540:Gap junction;ko04630:Jak-STAT signaling pathway;ko04910:Insulin signaling pathway;ko04912:GnRH signaling pathway	[T]	Signal transduction mechanisms	SH3 domain;; Variant SH3 domain;; SH2 domain;; Variant SH3 domain;; Bacterial SH3 domain	Protein E(sev)2B GN=drk OS=Drosophila simulans (Fruit fly) PE=3 SV=1	T	Signal transduction mechanisms	Protein E(sev)2B [Zootermopsis nevadensis]
PB.5720	--	--	--	--	--	--	--	--	--	--	--	nacre protein [Pinctada fucata]
PB.8400	[L]	Replication, recombination and repair	--	--	--	[R]	General function prediction only	Reverse transcriptase (RNA-dependent DNA polymerase)	Probable RNA-directed DNA polymerase from transposon BS OS=Drosophila melanogaster (Fruit fly) PE=2 SV=1	S	Function unknown	PREDICTED: RNA-directed DNA polymerase from mobile element jockey-like, partial [Saccoglossus kowalevskii]
PB.5657	--	--	--	--	--	[T]	Signal transduction mechanisms	Mab-21 protein	Protein mab-21 GN=mab-21 OS=Anopheles gambiae (African malaria mosquito) PE=3 SV=3	O	Posttranslational modification, protein turnover, chaperones	Protein mab-21 [Crassostrea gigas]
PB.495	--	--	--	--	--	--	--	Chitin binding Peritrophin-A domain	--	S	Function unknown	hypothetical protein CGI_10010092 [Crassostrea gigas]
PB.7807	--	--	--	--	--	--	--	--	--	--	--	Protein CEPU-1 [Crassostrea gigas]
PB.4394	[S]	Function unknown	Molecular Function: catalytic activity (GO:0003824);;	--	--	--	--	Histidine-specific methyltransferase, SAM-dependent	--	S	Function unknown	PREDICTED: uncharacterized protein LOC100372749 [Saccoglossus kowalevskii]
PB.4330	--	--	--	--	--	--	--	--	--	--	--	hypothetical protein CGI_10018548 [Crassostrea gigas]
PB.4423	[RTKL]	--	Molecular Function: protein serine/threonine kinase activity (GO:0004674);; Molecular Function: ATP binding (GO:0005524);; Biological Process: protein phosphorylation (GO:0006468);;	K08857|6.62037e-121|bfo:BRAFLDRAFT_63676|hypothetical protein; K08857 NIMA (never in mitosis gene a)-related kinase [EC:2.7.11.1] (A)	--	[R]	General function prediction only	Protein kinase domain;; Protein tyrosine kinase;; Kinase-like	Probable serine/threonine-protein kinase nek3 GN=nek3 OS=Dictyostelium discoideum (Slime mold) PE=3 SV=1	T	Signal transduction mechanisms	Calpain-9 [Crassostrea gigas]
PB.1047	[I]	Lipid transport and metabolism	Molecular Function: catalytic activity (GO:0003824);; Biological Process: metabolic process (GO:0008152);;	K01897|0|lgi:LOTGIDRAFT_205986|hypothetical protein; K01897 long-chain acyl-CoA synthetase [EC:6.2.1.3] (A)	ko00061:Fatty acid biosynthesis;ko00071:Fatty acid degradation;ko01212:Fatty acid metabolism;ko04146:Peroxisome	[I]	Lipid transport and metabolism	AMP-binding enzyme	Fatty acyl-CoA synthetase A GN=fcsA OS=Dictyostelium discoideum (Slime mold) PE=1 SV=1	I	Lipid transport and metabolism	Long-chain-fatty-acid--CoA ligase 4 [Crassostrea gigas]
PB.2249	--	--	Molecular Function: zinc ion binding (GO:0008270);;	--	--	[TZ]	--	LIM domain	LIM domain-containing protein unc-97 GN=unc-97 OS=Caenorhabditis elegans PE=1 SV=1	S	Function unknown	LIM domain-containing protein unc-97 [Crassostrea gigas]
PB.3719	--	--	--	--	--	--	--	--	--	S	Function unknown	PREDICTED: uncharacterized 51.9 kDa protein in rps4-rps11 intergenic region-like, partial [Hydra vulgaris]
PB.6630	--	--	--	--	--	--	--	--	--	S	Function unknown	basic protein N23 [Pinctada fucata]
PB.2391	--	--	--	K09115|1.73621e-56|lgi:LOTGIDRAFT_237546|hypothetical protein; K09115 MAX-binding protein (A)	--	[K]	Transcription	Helix-loop-helix DNA-binding domain	Myc protein GN=dm OS=Drosophila melanogaster (Fruit fly) PE=1 SV=2	S	Function unknown	Max-binding protein MNT [Crassostrea gigas]
PB.2197	--	--	Cellular Component: mitochondrial inner membrane (GO:0005743);; Biological Process: ion transport (GO:0006811);; Biological Process: lateral inhibition (GO:0046331);;	K02131|4.19162e-12|aga:AgaP_AGAP004616|AGAP004616-PA; K02131 F-type H+-transporting ATPase subunit 6 (A)	ko00190:Oxidative phosphorylation	[C]	Energy production and conversion	--	ATP synthase-coupling factor 6, mitochondrial (Precursor) GN=ATPsyn-Cf6 OS=Drosophila melanogaster (Fruit fly) PE=3 SV=1	C	Energy production and conversion	hypothetical protein CAPTEDRAFT_155251 [Capitella teleta]
PB.8789	--	--	--	--	--	--	--	--	--	S	Function unknown	PREDICTED: uncharacterized protein C8orf76 homolog [Aplysia californica]
PB.2776	--	--	--	--	--	--	--	Scavenger receptor cysteine-rich domain;; CD80-like C2-set immunoglobulin domain;; Immunoglobulin C1-set domain;; Scavenger receptor cysteine-rich domain;; Immunoglobulin domain	Scavenger receptor cysteine-rich domain superfamily protein {ECO:0000312|EMBL:BAK39578.1} (Precursor) OS=Patiria pectinifera (Starfish) PE=1 SV=1	--	--	Deleted in malignant brain tumors 1 protein [Crassostrea gigas]
PB.7304	--	--	--	--	--	--	--	--	--	S	Function unknown	Nucleolar protein 11-like protein [Crassostrea gigas]
PB.3332	--	--	--	K01064|5.16538e-139|lgi:LOTGIDRAFT_180028|hypothetical protein; K01064 wingless-type MMTV integration site family, member 9 (A)	ko04310:Wnt signaling pathway;ko04340:Hedgehog signaling pathway	[T]	Signal transduction mechanisms	wnt family	Protein Wnt-1 (Precursor) GN=WNT-1 OS=Bombyx mori (Silk moth) PE=2 SV=1	O	Posttranslational modification, protein turnover, chaperones	hypothetical protein LOTGIDRAFT_180028 [Lottia gigantea]
PB.866	--	--	--	--	--	--	--	--	--	--	--	hypothetical protein BRAFLDRAFT_67949 [Branchiostoma floridae]
PB.3966	--	--	--	--	--	--	--	PAN domain	--	S	Function unknown	PREDICTED: uncharacterized protein LOC101857428 [Aplysia californica]
PB.8923	--	--	--	--	--	--	--	--	--	--	--	hypothetical protein CGI_10011792 [Crassostrea gigas]
PB.1626	--	--	--	--	--	--	--	Ataxin-2 C-terminal region	--	--	--	--
PB.7608	[O]	Posttranslational modification, protein turnover, chaperones	--	K12158|3.24961e-28|api:100167711|NEDD8; K12158 ubiquitin-like protein Nedd8 (A)	--	[DO]	--	--	NEDD8 (Precursor) GN=ned-8 OS=Caenorhabditis elegans PE=1 SV=1	O	Posttranslational modification, protein turnover, chaperones	PREDICTED: NEDD8 [Acyrthosiphon pisum]
PB.4640	--	--	--	--	--	--	--	--	Ribonuclease kappa GN=CG40127 OS=Drosophila melanogaster (Fruit fly) PE=3 SV=1	S	Function unknown	Ribonuclease kappa-A [Crassostrea gigas]
PB.5623	--	--	--	--	--	--	--	TLC domain	--	S	Function unknown	hypothetical protein CGI_10007247 [Crassostrea gigas]
PB.1948	[R]	General function prediction only	--	--	--	[R]	General function prediction only	Zinc-finger double domain;; C2H2-type zinc finger;; Zinc finger, C2H2 type	Krueppel homolog 1 GN=Kr-h1 OS=Drosophila melanogaster (Fruit fly) PE=2 SV=2	S	Function unknown	Ras-responsive element-binding protein 1, partial [Crassostrea gigas]
PB.3634	--	--	--	K06236|5.54423e-33|lgi:LOTGIDRAFT_194221|hypothetical protein; K06236 collagen, type I/II/III/V/XI/XXIV/XXVII, alpha (A)	ko04512:ECM-receptor interaction	[W]	Extracellular structures	Collagen triple helix repeat (20 copies);; Fibrillar collagen C-terminal domain;; Collagen triple helix repeat (20 copies)	Collagen alpha chain (Fragment) OS=Acropora millepora (Staghorn coral) PE=1 SV=1	S	Function unknown	Collagen alpha-2(I) chain [Crassostrea gigas]
PB.7107	[H]	Coenzyme transport and metabolism	Biological Process: tetrahydrobiopterin biosynthetic process (GO:0006729);; Molecular Function: 4-alpha-hydroxytetrahydrobiopterin dehydratase activity (GO:0008124);;	K01724|4.93808e-47|nve:NEMVE_v1g238606|hypothetical protein; K01724 4a-hydroxytetrahydrobiopterin dehydratase [EC:4.2.1.96] (A)	--	[K]	Transcription	Pterin 4 alpha carbinolamine dehydratase	Putative pterin-4-alpha-carbinolamine dehydratase GN=pcbd-1 OS=Caenorhabditis elegans PE=3 SV=3	H	Coenzyme transport and metabolism	PREDICTED: putative pterin-4-alpha-carbinolamine dehydratase-like [Aplysia californica]
PB.4747	[R]	General function prediction only	Molecular Function: sphingomyelin phosphodiesterase activity (GO:0004767);; Molecular Function: GTP binding (GO:0005525);; Biological Process: small GTPase mediated signal transduction (GO:0007264);; Biological Process: protein transport (GO:0015031);;	K07880|3.12386e-115|lgi:LOTGIDRAFT_177521|hypothetical protein; K07880 Ras-related protein Rab-4B (A)	--	[U]	Intracellular trafficking, secretion, and vesicular transport	Ras family;; Miro-like protein;; ADP-ribosylation factor family;; Elongation factor Tu GTP binding domain;; Gtr1/RagA G protein conserved region	Ras-related protein Rab-4 GN=rab4 OS=Dictyostelium discoideum (Slime mold) PE=3 SV=1	S	Function unknown	hypothetical protein CAPTEDRAFT_192455 [Capitella teleta]
PB.6931	--	--	--	--	--	--	--	--	--	S	Function unknown	Deleted in lung and esophageal cancer protein 1 [Crassostrea gigas]
PB.9217	--	--	--	--	--	--	--	EF hand;; EF-hand domain pair;; EF-hand domain;; EF hand;; EF-hand domain pair	--	--	--	hypothetical protein LOTGIDRAFT_238177 [Lottia gigantea]
PB.8502	--	--	Cellular Component: extracellular region (GO:0005576);;	--	--	--	--	--	EGF-like domain containing protein 2 {ECO:0000250|UniProtKB:P86954} (Precursor) OS=Pinctada margaritifera (Black-lipped pearl oyster) PE=1 SV=1	S	Function unknown	RecName: Full=EGF-like domain containing protein 2; Flags: Precursor [Pinctada margaritifera]
PB.864	--	--	Cellular Component: lipid particle (GO:0005811);; Biological Process: lateral inhibition (GO:0046331);;	K02130|9.50583e-17|dan:Dana_GF11238|GF11238 gene product from transcript GF11238-RA; K02130 F-type H+-transporting ATPase subunit f (A)	ko00190:Oxidative phosphorylation	[C]	Energy production and conversion	Mitochondrial F1F0-ATP synthase, subunit f	Putative ATP synthase subunit f, mitochondrial GN=CG4692 OS=Drosophila melanogaster (Fruit fly) PE=1 SV=1	S	Function unknown	GF11238 [Drosophila ananassae]
PB.6641	--	--	Biological Process: vesicle-mediated transport (GO:0016192);; Biological Process: single-organism cellular process (GO:0044763);;	--	--	[U]	Intracellular trafficking, secretion, and vesicular transport	Exocyst complex component Sec10	Exocyst complex component 5 GN=sec10 OS=Drosophila melanogaster (Fruit fly) PE=2 SV=1	U	Intracellular trafficking, secretion, and vesicular transport	Exocyst complex component 5 [Crassostrea gigas]
PB.8594	--	--	--	--	--	--	--	--	--	--	--	hypothetical protein CGI_10003131 [Crassostrea gigas]
PB.6537	--	--	--	--	--	--	--	PEST, proteolytic signal-containing nuclear protein family	--	S	Function unknown	Adenylate cyclase type [Cerapachys biroi]
PB.4905	--	--	--	--	--	--	--	--	--	S	Function unknown	--
PB.5924	[B]	Chromatin structure and dynamics	Molecular Function: DNA-directed DNA polymerase activity (GO:0003887);; Cellular Component: nucleus (GO:0005634);; Molecular Function: sequence-specific DNA binding (GO:0043565);; Molecular Function: protein heterodimerization activity (GO:0046982);;	K02326|1.43867e-51|lgi:LOTGIDRAFT_238643|hypothetical protein; K02326 DNA polymerase epsilon subunit 3 [EC:2.7.7.7] (A)	ko00230:Purine metabolism;ko00240:Pyrimidine metabolism;ko03030:DNA replication;ko03410:Base excision repair;ko03420:Nucleotide excision repair	[K]	Transcription	Histone-like transcription factor (CBF/NF-Y) and archaeal histone;; Core histone H2A/H2B/H3/H4	DNA polymerase epsilon subunit 3 GN=pole3 OS=Dictyostelium discoideum (Slime mold) PE=3 SV=1	K	Transcription	hypothetical protein LOTGIDRAFT_238643 [Lottia gigantea]
PB.7687	--	--	--	K16866|1.15146e-11|bmor:101736335|tissue inhibitor of metalloproteases-like; K16866 metalloproteinase inhibitor 3 (A)	--	--	--	Tissue inhibitor of metalloproteinase;; UNC-6/NTR/C345C module	--	O	Posttranslational modification, protein turnover, chaperones	PREDICTED: tissue inhibitor of metalloproteases-like [Bombyx mori]
PB.8319	--	--	--	K14315|2.43457e-108|lgi:LOTGIDRAFT_235256|hypothetical protein; K14315 nucleoporin NDC1 (A)	ko03013:RNA transport	[S]	Function unknown	Nucleoporin protein Ndc1-Nup	Nucleoporin Ndc1 GN=Ndc1 OS=Drosophila pseudoobscura pseudoobscura (Fruit fly) PE=3 SV=1	U	Intracellular trafficking, secretion, and vesicular transport	hypothetical protein LOTGIDRAFT_235256 [Lottia gigantea]
PB.7127	--	--	--	--	--	--	--	--	--	--	--	hypothetical protein CGI_10021460 [Crassostrea gigas]
PB.5388	--	--	--	--	--	--	--	--	--	S	Function unknown	hypothetical protein CGI_10019002 [Crassostrea gigas]
PB.9229	[CI]	--	Biological Process: instar larval development (GO:0002168);; Cellular Component: mitochondrion (GO:0005739);; Cellular Component: lipid particle (GO:0005811);; Cellular Component: membrane (GO:0016020);; Molecular Function: heme binding (GO:0020037);; Biological Process: regulation of hemocyte proliferation (GO:0035206);; Biological Process: single-organism metabolic process (GO:0044710);; Biolog…	--	--	[C]	Energy production and conversion	Cytochrome b5-like Heme/Steroid binding domain	Cytochrome b5 GN=Cyt-b5 OS=Musca domestica (House fly) PE=1 SV=1	CI	--	PREDICTED: cytochrome b5-like isoform 1 [Strongylocentrotus purpuratus]
PB.554	--	--	--	--	--	--	--	--	--	--	--	Collagen alpha-4(VI) chain [Crassostrea gigas]
PB.3898	[R]	General function prediction only	--	K14026|0|lgi:LOTGIDRAFT_110816|hypothetical protein; K14026 SEL1 protein (A)	ko04141:Protein processing in endoplasmic reticulum	[MOT]	--	Sel1 repeat;; TPR repeat	--	S	Function unknown	sel-1-like protein 1 [Crassostrea gigas]
PB.1113	--	--	--	--	--	--	--	--	2-oxoglutarate dehydrogenase, mitochondrial (Precursor) GN=ogdh OS=Dictyostelium discoideum (Slime mold) PE=3 SV=1	--	--	--
PB.2248	--	--	Cellular Component: cytoskeleton (GO:0005856);;	K10428|6.49011e-58|lgi:LOTGIDRAFT_192604|hypothetical protein; K10428 dynactin 6 (A)	--	[UZ]	--	Bacterial transferase hexapeptide (six repeats)	Dynactin subunit 6 GN=dctn6 OS=Nematostella vectensis (Starlet sea anemone) PE=3 SV=1	S	Function unknown	Dynactin subunit 6 [Crassostrea gigas]
PB.9129	--	--	--	--	--	--	--	H-type lectin domain	--	S	Function unknown	ATP synthase subunits region ORF 7 [Crassostrea gigas]
PB.2432	--	--	--	--	--	--	--	Sarcoglycan alpha/epsilon	--	--	--	PREDICTED: uncharacterized protein LOC101854772 isoform X4 [Aplysia californica]
PB.5802	--	--	--	--	--	[R]	General function prediction only	Tissue inhibitor of metalloproteinase	--	O	Posttranslational modification, protein turnover, chaperones	Metalloproteinase inhibitor 4 [Crassostrea gigas]
PB.7112	[L]	Replication, recombination and repair	--	--	--	--	--	--	--	--	--	Ficolin-1, partial [Crassostrea gigas]
PB.2074	--	--	Molecular Function: G-protein coupled receptor binding (GO:0001664);; Molecular Function: GTPase activity (GO:0003924);; Molecular Function: signal transducer activity (GO:0004871);; Molecular Function: GTP binding (GO:0005525);; Biological Process: GTP catabolic process (GO:0006184);; Biological Process: G-protein coupled receptor signaling pathway (GO:0007186);; Molecular Function: G-protein be…	K04634|4.51853e-44|ggo:101149651|GNAQ; guanine nucleotide-binding protein G(q) subunit alpha; K04634 guanine nucleotide-binding protein G(q) subunit alpha (A)	ko04015:Rap1 signaling pathway;ko04020:Calcium signaling pathway;ko04022:cGMP-PKG signaling pathway;ko04071:Sphingolipid signaling pathway;ko04261:Adrenergic signaling in cardiomyocytes;ko04270:Vascular smooth muscle contraction;ko04540:Gap junction;ko04611:Platelet activation;ko04713:Circadian entrainment;ko04720:Long-term potentiation;ko04723:Retrograde endocannabinoid signaling;ko04724:Glutama…	[T]	Signal transduction mechanisms	G-protein alpha subunit	Guanine nucleotide-binding protein G(q) subunit alpha GN=SCGQA OS=Mizuhopecten yessoensis (Japanese scallop) PE=2 SV=1	S	Function unknown	G protein alpha subunit [Perinereis aibuhitensis]
PB.477	--	--	--	K02265|1.56394e-20|bfo:BRAFLDRAFT_172198|hypothetical protein; K02265 cytochrome c oxidase subunit 5b (A)	ko00190:Oxidative phosphorylation	[C]	Energy production and conversion	Cytochrome c oxidase subunit Vb	--	O	Posttranslational modification, protein turnover, chaperones	PREDICTED: cytochrome c oxidase subunit 5B, mitochondrial-like [Aplysia californica]
PB.6432	--	--	--	--	--	--	--	C1q domain	Heavy metal-binding protein HIP OS=Mytilus edulis (Blue mussel) PE=1 SV=1	S	Function unknown	Heavy metal-binding protein HIP [Crassostrea gigas]
PB.6115	--	--	--	--	--	[T]	Signal transduction mechanisms	--	--	--	--	Multiple epidermal growth factor-like domains 10 [Crassostrea gigas]
PB.4104	[M]	Cell wall/membrane/envelope biogenesis	Molecular Function: transferase activity, transferring glycosyl groups (GO:0016757);;	K00720|9.72035e-160|lgi:LOTGIDRAFT_214304|hypothetical protein; K00720 ceramide glucosyltransferase [EC:2.4.1.80] (A)	ko00600:Sphingolipid metabolism	[IM]	--	Glycosyl transferase family 21;; Glycosyltransferase like family 2;; Glycosyl transferase family group 2;; Glycosyl transferase family 2	Ceramide glucosyltransferase 2 GN=cgt-2 OS=Caenorhabditis elegans PE=1 SV=1	M	Cell wall/membrane/envelope biogenesis	Ceramide glucosyltransferase [Crassostrea gigas]
PB.6268	[J]	Translation, ribosomal structure and biogenesis	Molecular Function: structural constituent of ribosome (GO:0003735);; Cellular Component: ribosome (GO:0005840);; Biological Process: translational elongation (GO:0006414);;	K02942|1.00638e-28|bmor:778451|RpP1; ribosomal protein P1; K02942 large subunit ribosomal protein LP1 (A)	ko03010:Ribosome	[J]	Translation, ribosomal structure and biogenesis	60s Acidic ribosomal protein	60S acidic ribosomal protein P1 GN=RpLP1 OS=Drosophila melanogaster (Fruit fly) PE=1 SV=2	J	Translation, ribosomal structure and biogenesis	ribosomal protein P1 [Ostrea edulis]
PB.7353	--	--	--	--	--	--	--	--	--	--	--	PREDICTED: uncharacterized protein LOC101845595 [Aplysia californica]
PB.3595	--	--	--	K06491|1.14145e-72|hro:HELRODRAFT_72963|hypothetical protein; K06491 neural cell adhesion molecule (A)	--	[T]	Signal transduction mechanisms	Immunoglobulin I-set domain;; Immunoglobulin domain;; Immunoglobulin domain;; Immunoglobulin domain;; Immunoglobulin V-set domain;; Fibronectin type III domain;; CD80-like C2-set immunoglobulin domain	Fasciclin-2 (Precursor) GN=FAS2 OS=Schistocerca americana (American grasshopper) PE=1 SV=2	U	Intracellular trafficking, secretion, and vesicular transport	Neural cell adhesion molecule 1 [Crassostrea gigas]
PB.783	[E]	Amino acid transport and metabolism	--	K13868|2.31779e-113|lgi:LOTGIDRAFT_234854|hypothetical protein; K13868 solute carrier family 7 (L-type amino acid transporter), member 9 (A)	--	[E]	Amino acid transport and metabolism	Amino acid permease;; Amino acid permease	--	E	Amino acid transport and metabolism	B(0,+)-type amino acid transporter 1 [Crassostrea gigas]
PB.8863	--	--	--	--	--	--	--	--	--	--	--	PREDICTED: uncharacterized protein LOC578303 [Strongylocentrotus purpuratus]
PB.180	--	--	Molecular Function: structural constituent of ribosome (GO:0003735);; Cellular Component: ribosome (GO:0005840);; Biological Process: translation (GO:0006412);;	K02935|4.63678e-33|lgi:LOTGIDRAFT_156500|hypothetical protein; K02935 large subunit ribosomal protein L7/L12 (A)	ko03010:Ribosome	[J]	Translation, ribosomal structure and biogenesis	Ribosomal protein L7/L12 C-terminal domain	--	J	Translation, ribosomal structure and biogenesis	60S ribosomal protein L7/L12, partial [Ostrea edulis]
PB.2143	[O]	Posttranslational modification, protein turnover, chaperones	--	--	--	[O]	Posttranslational modification, protein turnover, chaperones	Hsp70 protein	Major heat shock 70 kDa protein Ab GN=Hsp70Ab OS=Drosophila melanogaster (Fruit fly) PE=2 SV=3	O	Posttranslational modification, protein turnover, chaperones	Heat shock 70 kDa protein 12B [Crassostrea gigas]
PB.928	--	--	--	K04402|5.08908e-23|lgi:LOTGIDRAFT_234627|hypothetical protein; K04402 growth arrest and DNA-damage-inducible protein (A)	ko04068:FoxO signaling pathway	--	--	Ribosomal protein L7Ae/L30e/S12e/Gadd45 family	--	L	Replication, recombination and repair	Growth arrest and DNA-damage-inducible protein GADD45 alpha [Crassostrea gigas]
PB.2397	--	--	Molecular Function: enzyme inhibitor activity (GO:0004857);;	--	--	[O]	Posttranslational modification, protein turnover, chaperones	Antistasin family;; GP4;; Kunitz/Bovine pancreatic trypsin inhibitor domain;; Antistasin family	BPTI/Kunitz domain-containing protein 4 (Precursor) OS=Pinctada margaritifera (Black-lipped pearl oyster) PE=1 SV=1	O	Posttranslational modification, protein turnover, chaperones	RecName: Full=BPTI/Kunitz domain-containing protein 4; AltName: Full=Nacre serine protease inhibitor 3; Short=NSPI3; Flags: Precursor [Pinctada margaritifera]
PB.3952	--	--	--	K06236|9.1915e-41|ola:101163220|collagen alpha-1(XI) chain-like; K06236 collagen, type I/II/III/V/XI/XXIV/XXVII, alpha (A)	ko04510:Focal adhesion;ko04512:ECM-receptor interaction	[W]	Extracellular structures	Collagen triple helix repeat (20 copies);; Laminin G domain;; Fibrillar collagen C-terminal domain;; Collagen triple helix repeat (20 copies)	Collagen alpha chain (Fragment) OS=Acropora millepora (Staghorn coral) PE=1 SV=1	S	Function unknown	Collagen alpha-2(I) chain [Crassostrea gigas]
PB.4373	[J]	Translation, ribosomal structure and biogenesis	Molecular Function: translation initiation factor activity (GO:0003743);; Biological Process: translational initiation (GO:0006413);;	K03239|2.04725e-145|lgi:LOTGIDRAFT_187625|hypothetical protein; K03239 translation initiation factor eIF-2B subunit alpha (A)	ko03013:RNA transport	[J]	Translation, ribosomal structure and biogenesis	Initiation factor 2 subunit family	Translation initiation factor eIF-2B subunit alpha GN=eif2b1 OS=Dictyostelium discoideum (Slime mold) PE=3 SV=1	J	Translation, ribosomal structure and biogenesis	hypothetical protein LOTGIDRAFT_187625 [Lottia gigantea]
PB.2306	--	--	--	--	--	--	--	von Willebrand factor type C domain	--	--	--	--
PB.9026	--	--	--	--	--	[S]	Function unknown	SH3-binding, glutamic acid-rich protein	SH3 domain-binding glutamic acid-rich protein homolog GN=Sh3beta OS=Drosophila melanogaster (Fruit fly) PE=1 SV=2	O	Posttranslational modification, protein turnover, chaperones	SH3 domain-binding glutamic acid-rich protein [Crassostrea gigas]
PB.4921	--	--	--	--	--	--	--	Protein of unknown function (DUF2668)	--	--	--	--
PB.3506	--	--	--	--	--	--	--	Interferon-induced transmembrane protein	--	--	--	PREDICTED: proline-rich transmembrane protein 1-like [Saccoglossus kowalevskii]
PB.1247	--	--	--	--	--	--	--	--	--	--	--	hypothetical protein CGI_10019172 [Crassostrea gigas]
PB.1124	--	--	--	K13348|1.72529e-49|lgi:LOTGIDRAFT_112617|hypothetical protein; K13348 protein Mpv17 (A)	ko04146:Peroxisome	[R]	General function prediction only	Mpv17 / PMP22 family	PXMP2/4 family protein 2 GN=DDB_G0278529 OS=Dictyostelium discoideum (Slime mold) PE=3 SV=1	S	Function unknown	Mpv17-like protein 2 [Crassostrea gigas]
PB.1528	--	--	--	--	--	--	--	--	--	--	--	hypothetical protein CGI_10005482 [Crassostrea gigas]
PB.8172	--	--	--	--	--	--	--	--	--	--	--	hypothetical protein LOTGIDRAFT_155618 [Lottia gigantea]
PB.5628	--	--	--	--	--	--	--	--	--	S	Function unknown	hypothetical protein CGI_10019002 [Crassostrea gigas]
PB.1554	--	--	--	--	--	[T]	Signal transduction mechanisms	EF-hand domain pair;; EF-hand domain;; EF-hand domain pair;; EF hand	Calmodulin OS=Trypanosoma brucei gambiense PE=3 SV=2	DTZ	--	Calmodulin-like protein 4 [Crassostrea gigas]
PB.8389	--	--	--	K17353|1.28809e-51|lgi:LOTGIDRAFT_157852|hypothetical protein; K17353 tetraspanin-18 (A)	--	--	--	Tetraspanin family	Tetraspanin-17 GN=tsp-17 OS=Caenorhabditis elegans PE=3 SV=3	S	Function unknown	CD82 antigen [Crassostrea gigas]
PB.7572	--	--	--	--	--	--	--	--	--	--	--	hypothetical protein CGI_10012670 [Crassostrea gigas]
PB.8974	[H]	Coenzyme transport and metabolism	Biological Process: metabolic process (GO:0008152);; Molecular Function: oxidoreductase activity (GO:0016491);;	K00275|2.48129e-89|amj:102563391|PNPO; pyridoxamine 5'-phosphate oxidase; K00275 pyridoxamine 5'-phosphate oxidase [EC:1.4.3.5] (A)	ko00750:Vitamin B6 metabolism	[H]	Coenzyme transport and metabolism	Pyridoxamine 5'-phosphate oxidase;; Pyridoxine 5'-phosphate oxidase C-terminal dimerisation region;; Pyridoxamine 5'-phosphate oxidase	Putative pyridoxamine 5&apos;-phosphate oxidase GN=F57B9.1 OS=Caenorhabditis elegans PE=3 SV=2	H	Coenzyme transport and metabolism	hypothetical protein CAPTEDRAFT_149052 [Capitella teleta]
PB.3371	--	--	--	K06497|1.1132e-29|lgi:LOTGIDRAFT_204983|hypothetical protein; K06497 CD63 antigen (A)	ko04142:Lysosome	[R]	General function prediction only	Tetraspanin family	23 kDa integral membrane protein OS=Schistosoma haematobium (Blood fluke) PE=2 SV=1	S	Function unknown	CD63 antigen [Crassostrea gigas]
PB.3208	--	--	--	--	--	[O]	Posttranslational modification, protein turnover, chaperones	ADAM-TS Spacer 1;; Thrombospondin type 1 domain;; PLAC (protease and lacunin) domain	Papilin (Precursor) GN=Ppn OS=Drosophila melanogaster (Fruit fly) PE=1 SV=2	S	Function unknown	hypothetical protein LOTGIDRAFT_51613, partial [Lottia gigantea]
PB.6225	--	--	--	--	--	--	--	WSC domain	--	--	--	--
PB.6075	--	--	--	--	--	[O]	Posttranslational modification, protein turnover, chaperones	Thioredoxin-like domain;; Thioredoxin	Probable protein disulfide-isomerase ER-60 (Precursor) OS=Schistosoma mansoni (Blood fluke) PE=3 SV=1	O	Posttranslational modification, protein turnover, chaperones	Thioredoxin domain-containing protein 16 [Crassostrea gigas]
PB.5784	--	--	--	--	--	--	--	Interferon-induced transmembrane protein	--	S	Function unknown	hypothetical protein CGI_10020394 [Crassostrea gigas]
PB.2701	[P]	Inorganic ion transport and metabolism	--	K01672|2.47034e-49|cmk:103180998|ca9; carbonic anhydrase IX; K01672 carbonic anhydrase [EC:4.2.1.1] (A)	ko00910:Nitrogen metabolism	[R]	General function prediction only	Eukaryotic-type carbonic anhydrase	Putative carbonic anhydrase 5 (Precursor) GN=cah-5 OS=Caenorhabditis elegans PE=3 SV=3	P	Inorganic ion transport and metabolism	Carbonic anhydrase 2 [Crassostrea gigas]
PB.5605	--	--	--	K15697|1.60694e-55|bfo:BRAFLDRAFT_218936|hypothetical protein; K15697 RING finger protein 114 (A)	--	--	--	Drought induced 19 protein (Di19), zinc-binding;; zinc finger of C3HC4-type, RING;; Zinc finger, C3HC4 type (RING finger);; Zinc finger, C3HC4 type (RING finger);; Ring finger domain	RING finger protein PFF0165c GN=PFF0165c OS=Plasmodium falciparum (isolate 3D7) PE=2 SV=1	S	Function unknown	PREDICTED: RING finger protein 166-like isoform X1 [Saccoglossus kowalevskii]
PB.1408	--	--	--	K06528|6.28303e-17|lgi:LOTGIDRAFT_239003|hypothetical protein; K06528 lysosomal-associated membrane protein 1/2 (A)	ko04142:Lysosome;ko04145:Phagosome	--	--	Lysosome-associated membrane glycoprotein (Lamp)	--	U	Intracellular trafficking, secretion, and vesicular transport	hypothetical protein LOTGIDRAFT_239003 [Lottia gigantea]
PB.2722	--	--	--	--	--	[I]	Lipid transport and metabolism	--	Fatty acid-binding protein homolog 5 GN=lbp-5 OS=Caenorhabditis elegans PE=3 SV=1	I	Lipid transport and metabolism	Fatty acid-binding protein, heart [Crassostrea gigas]
PB.7374	[O]	Posttranslational modification, protein turnover, chaperones	Molecular Function: acid-amino acid ligase activity (GO:0016881);;	K10582|3.56436e-148|lgi:LOTGIDRAFT_235001|hypothetical protein; K10582 ubiquitin-conjugating enzyme E2 Q [EC:6.3.2.19] (A)	ko04120:Ubiquitin mediated proteolysis	[O]	Posttranslational modification, protein turnover, chaperones	Ubiquitin-conjugating enzyme;; RWD domain	Ubiquitin-conjugating enzyme E2 25 {ECO:0000303|PubMed:12763049} OS=Caenorhabditis elegans PE=2 SV=2	O	Posttranslational modification, protein turnover, chaperones	PREDICTED: ubiquitin-conjugating enzyme E2 Q1-like [Aplysia californica]
PB.5658	[J]	Translation, ribosomal structure and biogenesis	--	K01887|2.5294e-90|mze:101472042|probable arginine--tRNA ligase, mitochondrial-like; K01887 arginyl-tRNA synthetase [EC:6.1.1.19] (A)	ko00970:Aminoacyl-tRNA biosynthesis	[J]	Translation, ribosomal structure and biogenesis	tRNA synthetases class I (R)	Probable arginine--tRNA ligase, cytoplasmic GN=argS1 OS=Dictyostelium discoideum (Slime mold) PE=3 SV=1	J	Translation, ribosomal structure and biogenesis	hypothetical protein BRAFLDRAFT_58413 [Branchiostoma floridae]
PB.2509	[K]	Transcription	Molecular Function: translation initiation factor activity (GO:0003743);; Cellular Component: nucleus (GO:0005634);; Biological Process: transcription initiation from RNA polymerase II promoter (GO:0006367);; Biological Process: translational initiation (GO:0006413);; Molecular Function: protein heterodimerization activity (GO:0046982);;	K03135|2.78607e-48|acs:100562680|taf11; TAF11 RNA polymerase II, TATA box binding protein (TBP)-associated factor, 28kDa; K03135 transcription initiation factor TFIID subunit 11 (A)	ko03022:Basal transcription factors	[K]	Transcription	hTAFII28-like protein conserved region;; Histone-like transcription factor (CBF/NF-Y) and archaeal histone	Transcription initiation factor TFIID subunit 11 GN=Taf11 OS=Drosophila melanogaster (Fruit fly) PE=1 SV=1	K	Transcription	Transcription initiation factor TFIID subunit 11 [Crassostrea gigas]
PB.5915	--	--	--	--	--	--	--	HCaRG protein	COMM domain-containing protein 3 GN=commd3 OS=Dictyostelium discoideum (Slime mold) PE=3 SV=1	S	Function unknown	PREDICTED: COMM domain-containing protein 3-like [Aplysia californica]
PB.6153	--	--	--	--	--	[T]	Signal transduction mechanisms	7 transmembrane receptor (Secretin family);; Hormone receptor domain	PDF receptor GN=Pdfr OS=Drosophila melanogaster (Fruit fly) PE=1 SV=2	U	Intracellular trafficking, secretion, and vesicular transport	AGAP003654-PA-like protein [Anopheles sinensis]
PB.6971	--	--	--	--	--	--	--	Immunoglobulin domain;; Immunoglobulin V-set domain;; Immunoglobulin I-set domain;; Immunoglobulin domain	--	--	--	hypothetical protein CGI_10022767 [Crassostrea gigas]
PB.3023	--	--	Molecular Function: binding (GO:0005488);;	--	--	[O]	Posttranslational modification, protein turnover, chaperones	Zinc finger, C3HC4 type (RING finger);; Ring finger domain;; Zinc finger, C3HC4 type (RING finger)	--	O	Posttranslational modification, protein turnover, chaperones	Protein C06A5.8, isoform a [Caenorhabditis elegans]
PB.3489	--	--	--	--	--	--	--	WSC domain	--	S	Function unknown	hypothetical protein CGI_10014627 [Crassostrea gigas]
PB.2088	--	--	--	--	--	--	--	NADH-ubiquinone reductase complex 1 MLRQ subunit	--	--	--	hypothetical protein CGI_10028433 [Crassostrea gigas]
PB.8768	--	--	--	--	--	--	--	Helix-loop-helix DNA-binding domain	--	--	--	Upstream stimulatory factor 1 [Crassostrea gigas]
PB.6176	--	--	--	--	--	[I]	Lipid transport and metabolism	--	Fatty acid-binding protein, muscle OS=Locusta migratoria (Migratory locust) PE=1 SV=2	I	Lipid transport and metabolism	Fatty acid-binding protein, brain [Crassostrea gigas]
PB.2942	[J]	Translation, ribosomal structure and biogenesis	Molecular Function: organic cyclic compound binding (GO:0097159);; Molecular Function: heterocyclic compound binding (GO:1901363);;	K02519|1.02825e-175|apla:101796685|MTIF2; mitochondrial translational initiation factor 2; K02519 translation initiation factor IF-2 (A)	--	[J]	Translation, ribosomal structure and biogenesis	Elongation factor Tu GTP binding domain;; Translation-initiation factor 2;; 50S ribosome-binding GTPase;; Miro-like protein;; Elongation factor Tu domain 2;; Signal recognition particle receptor beta subunit;; Ferrous iron transport protein B;; Translation initiation factor IF-2, N-terminal region;; Ethanolamine utilisation - propanediol utilisation	Eukaryotic translation initiation factor 5B GN=eif5b OS=Dictyostelium discoideum (Slime mold) PE=3 SV=1	J	Translation, ribosomal structure and biogenesis	PREDICTED: translation initiation factor IF-2, mitochondrial-like isoform X1 [Aplysia californica]
PB.312	--	--	--	--	--	[I]	Lipid transport and metabolism	Phospholipase A2	Phospholipase A2 (Precursor) OS=Urticina crassicornis (Mottled anemone) PE=1 SV=1	--	--	Phospholipase A2, partial [Stegodyphus mimosarum]
PB.3267	--	--	--	--	--	--	--	--	--	S	Function unknown	hypothetical protein CGI_10019820 [Crassostrea gigas]
PB.5034	--	--	--	--	--	--	--	--	--	--	--	hypothetical protein LOTGIDRAFT_228376 [Lottia gigantea]
PB.4558	[IQR]	--	Molecular Function: 3-hydroxyacyl-CoA dehydrogenase activity (GO:0003857);; Molecular Function: estradiol 17-beta-dehydrogenase activity (GO:0004303);; Cellular Component: mitochondrion (GO:0005739);; Cellular Component: lipid particle (GO:0005811);; Cellular Component: cytosol (GO:0005829);; Cellular Component: microtubule associated complex (GO:0005875);; Biological Process: fatty acid metaboli…	K08683|8.25024e-119|spu:579135|3-hydroxyacyl-CoA dehydrogenase type-2-like; K08683 3-hydroxyacyl-CoA dehydrogenase / 3-hydroxy-2-methylbutyryl-CoA dehydrogenase [EC:1.1.1.35 1.1.1.178] (A)	ko00280:Valine, leucine and isoleucine degradation	[Q]	Secondary metabolites biosynthesis, transport and catabolism	short chain dehydrogenase;; Enoyl-(Acyl carrier protein) reductase;; KR domain;; 3-beta hydroxysteroid dehydrogenase/isomerase family	3-hydroxyacyl-CoA dehydrogenase type-2 GN=scu OS=Drosophila melanogaster (Fruit fly) PE=1 SV=1	S	Function unknown	PREDICTED: 3-hydroxyacyl-CoA dehydrogenase type-2-like isoform 1 [Strongylocentrotus purpuratus]
PB.1448	--	--	--	--	--	[S]	Function unknown	Uncharacterized conserved protein (DUF2048);; Uncharacterized conserved protein (DUF2048);; Uncharacterized conserved protein (DUF2048);; Uncharacterized conserved protein (DUF2048)	--	S	Function unknown	hypothetical protein CAPTEDRAFT_223901 [Capitella teleta]
PB.2683	--	--	--	--	--	[S]	Function unknown	NIPSNAP	Protein NipSnap GN=Nipsnap OS=Drosophila melanogaster (Fruit fly) PE=2 SV=2	S	Function unknown	hypothetical protein LOTGIDRAFT_104108 [Lottia gigantea]
PB.8987	--	--	--	--	--	[T]	Signal transduction mechanisms	Coagulation Factor Xa inhibitory site;; Low-density lipoprotein receptor repeat class B	Low-density lipoprotein receptor-related protein (Precursor) GN=lrp-1 OS=Caenorhabditis elegans PE=1 SV=1	U	Intracellular trafficking, secretion, and vesicular transport	Low-density lipoprotein receptor-related protein 6 [Crassostrea gigas]
PB.6875	[K]	Transcription	--	K18758|0|lgi:LOTGIDRAFT_235866|hypothetical protein; K18758 DIS3-like exonuclease 2 [EC:3.1.13.-] (A)	--	[J]	Translation, ribosomal structure and biogenesis	RNB domain	DIS3-like exonuclease 2 {ECO:0000255|HAMAP-Rule:MF_03045} GN=F48E8.6 OS=Caenorhabditis elegans PE=3 SV=2	K	Transcription	DIS3-like exonuclease 2 [Crassostrea gigas]
PB.2325	--	--	--	K10425|1.40175e-49|lgi:LOTGIDRAFT_157925|hypothetical protein; K10425 dynactin 3 (A)	--	--	--	Dynactin subunit p22	--	S	Function unknown	hypothetical protein LOTGIDRAFT_157925 [Lottia gigantea]
PB.1313	[D]	Cell cycle control, cell division, chromosome partitioning	Biological Process: DNA metabolic process (GO:0006259);; Cellular Component: intracellular organelle (GO:0043229);; Biological Process: chromosome organization (GO:0051276);;	K06669|0|spu:594026|smc3; structural maintenance of chromosomes 3; K06669 structural maintenance of chromosome 3 (chondroitin sulfate proteoglycan 6) (A)	--	[D]	Cell cycle control, cell division, chromosome partitioning	RecF/RecN/SMC N terminal domain;; AAA domain;; SMC proteins Flexible Hinge Domain	Structural maintenance of chromosome protein 3 GN=smc3 OS=Dictyostelium discoideum (Slime mold) PE=3 SV=1	D	Cell cycle control, cell division, chromosome partitioning	Structural maintenance of chromosomes protein 3 [Crassostrea gigas]
PB.5734	--	--	Cellular Component: integral component of membrane (GO:0016021);;	--	--	[S]	Function unknown	Protein of unknown function (DUF1242)	Protein kish (Precursor) GN=ksh OS=Drosophila melanogaster (Fruit fly) PE=3 SV=2	S	Function unknown	hypothetical protein HELRODRAFT_73116, partial [Helobdella robusta]
PB.9152	--	--	--	K11585|4.68359e-27|xla:444708|cbx1; chromobox homolog 1; K11585 chromobox protein 1 (A)	--	[B]	Chromatin structure and dynamics	Chromo shadow domain;; Chromo (CHRromatin Organisation MOdifier) domain	Heterochromatin protein 1 GN=HP1A OS=Drosophila virilis (Fruit fly) PE=3 SV=1	S	Function unknown	Chromobox-like protein 5 [Crassostrea gigas]
PB.2550	--	--	--	--	--	--	--	--	Selenoprotein M {ECO:0000312|EMBL:ADU25500.1} (Precursor) OS=Eriocheir sinensis (Chinese mitten crab) PE=2 SV=1	S	Function unknown	selenoprotein M [Penaeus monodon]
PB.1167	--	--	--	--	--	--	--	--	--	--	--	nacre protein [Pinctada fucata]
PB.8109	--	--	--	--	--	[R]	General function prediction only	Reverse transcriptase (RNA-dependent DNA polymerase);; zinc-binding in reverse transcriptase	--	S	Function unknown	hypothetical protein LOTGIDRAFT_115312, partial [Lottia gigantea]
PB.2645	--	--	--	--	--	--	--	Macin	--	--	--	Mytimacin-5 [Mytilus galloprovincialis]
PB.3700	--	--	--	--	--	--	--	--	--	--	--	hypothetical protein CGI_10024028 [Crassostrea gigas]
PB.8584	--	--	--	--	--	--	--	ShK domain-like	--	--	--	hypothetical protein CGI_10005171 [Crassostrea gigas]
PB.5575	--	--	--	--	--	--	--	--	--	--	--	hypothetical protein CGI_10013964 [Crassostrea gigas]
PB.1183	[O]	Posttranslational modification, protein turnover, chaperones	Cellular Component: proteasome complex (GO:0000502);; Biological Process: RNA metabolic process (GO:0016070);; Molecular Function: enzyme regulator activity (GO:0030234);; Biological Process: regulation of protein catabolic process (GO:0042176);; Biological Process: regulation of catalytic activity (GO:0050790);;	K03028|0|spu:588529|26S proteasome non-ATPase regulatory subunit 2-like; K03028 26S proteasome regulatory subunit N1 (A)	ko03050:Proteasome	[O]	Posttranslational modification, protein turnover, chaperones	Proteasome/cyclosome repeat	26S proteasome non-ATPase regulatory subunit 2 GN=psmD2 OS=Dictyostelium discoideum (Slime mold) PE=1 SV=1	O	Posttranslational modification, protein turnover, chaperones	26S proteasome non-ATPase regulatory subunit 2 [Crassostrea gigas]
PB.3761	[J]	Translation, ribosomal structure and biogenesis	Molecular Function: structural constituent of ribosome (GO:0003735);; Biological Process: translation (GO:0006412);; Cellular Component: small ribosomal subunit (GO:0015935);;	K02950|1.21324e-32|spu:591130|28S ribosomal protein S12, mitochondrial-like; K02950 small subunit ribosomal protein S12 (A)	ko03010:Ribosome	[J]	Translation, ribosomal structure and biogenesis	Ribosomal protein S12/S23	40S ribosomal protein S12, mitochondrial (Precursor) GN=tko OS=Drosophila melanogaster (Fruit fly) PE=1 SV=1	J	Translation, ribosomal structure and biogenesis	hypothetical protein CAPTEDRAFT_159670 [Capitella teleta]
PB.4100	[R]	General function prediction only	--	--	--	[M]	Cell wall/membrane/envelope biogenesis	Ankyrin repeats (3 copies);; Ankyrin repeat;; Ankyrin repeats (many copies);; Ankyrin repeats (many copies);; Ankyrin repeat	Alpha-latrocrustotoxin-Lt1a (Precursor; Fragment) OS=Latrodectus tredecimguttatus (Mediterranean black widow spider) PE=2 SV=2	S	Function unknown	Ankyrin-3 [Crassostrea gigas]
PB.4021	--	--	Biological Process: DNA repair (GO:0006281);; Cellular Component: protein complex (GO:0043234);; Cellular Component: nuclear part (GO:0044428);; Biological Process: regulation of cellular process (GO:0050794);;	K12173|1.16581e-121|lgi:LOTGIDRAFT_236527|hypothetical protein; K12173 BRCA1-A complex subunit BRE (A)	--	--	--	Brain and reproductive organ-expressed protein (BRE)	BRCA1-A complex subunit BRE GN=BRE OS=Branchiostoma floridae (Florida lancelet) PE=3 SV=1	S	Function unknown	BRCA1-A complex subunit BRE [Crassostrea gigas]
PB.4402	[L]	Replication, recombination and repair	Molecular Function: catalytic activity (GO:0003824);; Biological Process: base-excision repair (GO:0006284);;	K10801|7.99269e-70|lgi:LOTGIDRAFT_196777|hypothetical protein; K10801 methyl-CpG-binding domain protein 4 [EC:3.2.2.-] (A)	ko03410:Base excision repair	[KB]	--	Methyl-CpG binding domain;; HhH-GPD superfamily base excision DNA repair protein	--	S	Function unknown	Methyl-CpG-binding domain protein 4 [Crassostrea gigas]
PB.5803	--	--	--	--	--	[TO]	--	OTU-like cysteine protease	--	O	Posttranslational modification, protein turnover, chaperones	hypothetical protein LOTGIDRAFT_163820 [Lottia gigantea]
PB.2962	--	--	--	--	--	[K]	Transcription	DNA polymerase phi;; DNA polymerase phi;; DNA polymerase phi;; DNA polymerase phi	--	S	Function unknown	Myb-binding protein 1A-like protein [Crassostrea gigas]
PB.6978	[TZDR]	--	--	K02183|3.10669e-18|phd:102315582|CALM3; calmodulin 3 (phosphorylase kinase, delta); K02183 calmodulin (A)	ko04014:Ras signaling pathway;ko04015:Rap1 signaling pathway;ko04020:Calcium signaling pathway;ko04022:cGMP-PKG signaling pathway;ko04024:cAMP signaling pathway;ko04070:Phosphatidylinositol signaling system;ko04114:Oocyte meiosis;ko04261:Adrenergic signaling in cardiomyocytes;ko04270:Vascular smooth muscle contraction;ko04713:Circadian entrainment;ko04720:Long-term potentiation;ko04722:Neurotroph…	[T]	Signal transduction mechanisms	EF-hand domain pair;; EF hand;; EF-hand domain pair;; EF-hand domain;; EF hand;; Secreted protein acidic and rich in cysteine Ca binding region	Calmodulin OS=Plasmodium falciparum PE=3 SV=4	T	Signal transduction mechanisms	Calmodulin [Crassostrea gigas]
PB.2939	[R]	General function prediction only	Biological Process: formation of translation preinitiation complex (GO:0001731);; Molecular Function: translation initiation factor activity (GO:0003743);; Cellular Component: eukaryotic translation initiation factor 3 complex (GO:0005852);; Biological Process: regulation of translational initiation (GO:0006446);; Cellular Component: eukaryotic 43S preinitiation complex (GO:0016282);; Cellular Co…	K03249|2.86132e-142|lgi:LOTGIDRAFT_200059|hypothetical protein; K03249 translation initiation factor 3 subunit F (A)	ko03013:RNA transport	[J]	Translation, ribosomal structure and biogenesis	Maintenance of mitochondrial structure and function;; JAB1/Mov34/MPN/PAD-1 ubiquitin protease	Eukaryotic translation initiation factor 3 subunit F-1 {ECO:0000255|HAMAP-Rule:MF_03005} OS=Drosophila virilis (Fruit fly) PE=3 SV=1	S	Function unknown	Eukaryotic translation initiation factor 3 subunit F [Crassostrea gigas]
PB.6120	--	--	--	--	--	--	--	SAM domain (Sterile alpha motif);; SAM domain (Sterile alpha motif)	--	S	Function unknown	hypothetical protein CGI_10006794 [Crassostrea gigas]
PB.8066	--	--	Cellular Component: mitochondrial inner membrane (GO:0005743);; Biological Process: mitochondrial pyruvate transport (GO:0006850);;	--	--	[S]	Function unknown	Uncharacterised protein family (UPF0041)	Probable mitochondrial pyruvate carrier 2 GN=F53F10.3 OS=Caenorhabditis elegans PE=3 SV=2	S	Function unknown	hypothetical protein LOTGIDRAFT_229316 [Lottia gigantea]
PB.784	--	--	--	K11997|1.33917e-22|bfo:BRAFLDRAFT_93992|hypothetical protein; K11997 tripartite motif-containing protein 2/3 (A)	--	[O]	Posttranslational modification, protein turnover, chaperones	B-box zinc finger	--	S	Function unknown	Tripartite motif-containing protein 56 [Crassostrea gigas]
PB.2466	--	--	--	--	--	--	--	Herpesviridae UL52/UL70 DNA primase	--	S	Function unknown	hypothetical protein LOTGIDRAFT_230191 [Lottia gigantea]
PB.7837	--	--	--	--	--	[T]	Signal transduction mechanisms	--	--	S	Function unknown	von Willebrand factor D and EGF domain-containing protein [Crassostrea gigas]
PB.8105	--	--	--	--	--	--	--	--	--	S	Function unknown	Uncharacterized protein C11orf65-like protein [Crassostrea gigas]
PB.8006	[R]	General function prediction only	Molecular Function: epoxide hydrolase activity (GO:0004301);; Biological Process: cellular lipid metabolic process (GO:0044255);;	--	--	[I]	Lipid transport and metabolism	Alpha/beta hydrolase family;; alpha/beta hydrolase fold;; Alpha/beta hydrolase family	--	S	Function unknown	hypothetical protein LOTGIDRAFT_181264 [Lottia gigantea]
PB.5709	[IQR]	--	--	K00069|9.4187e-40|lgi:LOTGIDRAFT_204498|hypothetical protein; K00069 15-hydroxyprostaglandin dehydrogenase (NAD) [EC:1.1.1.141] (A)	--	[IR]	--	--	Alcohol dehydrogenase GN=Adh OS=Drosophila willistoni (Fruit fly) PE=3 SV=2	S	Function unknown	15-hydroxyprostaglandin dehydrogenase [NAD+] [Crassostrea gigas]
PB.4153	--	--	--	K06100|0|lgi:LOTGIDRAFT_215976|hypothetical protein; K06100 symplekin (A)	ko03015:mRNA surveillance pathway	[A]	RNA processing and modification	Domain of unknown function (DUF3453);; Symplekin tight junction protein C terminal;; Symplekin tight junction protein C terminal	Symplekin {ECO:0000312|EMBL:AAF51962.2} GN=Sym OS=Drosophila melanogaster (Fruit fly) PE=1 SV=1	S	Function unknown	hypothetical protein LOTGIDRAFT_215976, partial [Lottia gigantea]
PB.3593	--	--	--	--	--	--	--	7 transmembrane receptor (rhodopsin family);; Serpentine type 7TM GPCR chemoreceptor Srw	--	--	--	B2 bradykinin receptor [Crassostrea gigas]
PB.4547	[F]	Nucleotide transport and metabolism	Molecular Function: thymidylate synthase activity (GO:0004799);; Biological Process: dTMP biosynthetic process (GO:0006231);; Biological Process: dTTP biosynthetic process (GO:0006235);; Biological Process: methylation (GO:0032259);;	K00560|2.02172e-163|lgi:LOTGIDRAFT_166678|hypothetical protein; K00560 thymidylate synthase [EC:2.1.1.45] (A)	ko00240:Pyrimidine metabolism;ko00670:One carbon pool by folate	[F]	Nucleotide transport and metabolism	Thymidylate synthase	Thymidylate synthase GN=Ts OS=Drosophila melanogaster (Fruit fly) PE=1 SV=2	F	Nucleotide transport and metabolism	Thymidylate synthase [Crassostrea gigas]
PB.7712	[S]	Function unknown	--	--	--	[S]	Function unknown	Uncharacterised protein family UPF0066	--	S	Function unknown	PREDICTED: nef-associated protein 1-like [Aplysia californica]
PB.2134	--	--	--	--	--	--	--	--	--	--	--	hypothetical protein CGI_10023664 [Crassostrea gigas]
PB.2407	[R]	General function prediction only	Molecular Function: ion binding (GO:0043167);; Molecular Function: iron-sulfur cluster binding (GO:0051536);;	--	--	[R]	General function prediction only	Pyridine nucleotide-disulphide oxidoreductase;; Pyridine nucleotide-disulphide oxidoreductase;; Rieske [2Fe-2S] domain;; Pyridine nucleotide-disulphide oxidoreductase;; Reductase C-terminal;; Rieske-like [2Fe-2S] domain	Apoptosis-inducing factor 1, mitochondrial (Precursor) GN=aif OS=Dictyostelium discoideum (Slime mold) PE=2 SV=1	S	Function unknown	Apoptosis-inducing factor 3 [Crassostrea gigas]
PB.832	--	--	--	K14823|5.74623e-69|lgi:LOTGIDRAFT_126319|hypothetical protein; K14823 rRNA-processing protein EBP2 (A)	--	[A]	RNA processing and modification	Eukaryotic rRNA processing protein EBP2	Probable rRNA-processing protein EBP2 homolog GN=CG1542 OS=Drosophila melanogaster (Fruit fly) PE=2 SV=1	S	Function unknown	PREDICTED: probable rRNA-processing protein EBP2-like isoform X1 [Aplysia californica]
PB.7024	--	--	--	--	--	--	--	--	--	U	Intracellular trafficking, secretion, and vesicular transport	hypothetical protein CGI_10022215 [Crassostrea gigas]
PB.1658	--	--	Molecular Function: metal ion binding (GO:0046872);;	--	--	--	--	--	--	S	Function unknown	Muscleblind-like protein 3, partial [Crassostrea gigas]
PB.7241	--	--	--	K17353|2.12555e-08|lgi:LOTGIDRAFT_174860|hypothetical protein; K17353 tetraspanin-18 (A)	--	[R]	General function prediction only	Tetraspanin family	--	S	Function unknown	Transient receptor potential cation channel subfamily V member 6 [Crassostrea gigas]
PB.2612	--	--	--	--	--	[S]	Function unknown	Ciliary basal body-associated, B9 protein	--	S	Function unknown	Meckel syndrome type 1 protein [Crassostrea gigas]
PB.4624	--	--	--	K10305|3.88316e-27|lgi:LOTGIDRAFT_234595|hypothetical protein; K10305 F-box protein 25/32 (A)	ko04068:FoxO signaling pathway	[E]	Amino acid transport and metabolism	F-box-like	--	S	Function unknown	F-box only protein 25 [Crassostrea gigas]
PB.8308	[J]	Translation, ribosomal structure and biogenesis	--	K02959|6.03308e-29|api:100161676|28S ribosomal protein S16-like; K02959 small subunit ribosomal protein S16 (A)	ko03010:Ribosome	[J]	Translation, ribosomal structure and biogenesis	Ribosomal protein S16	Probable 28S ribosomal protein S16, mitochondrial GN=mRpS16 OS=Drosophila melanogaster (Fruit fly) PE=2 SV=1	J	Translation, ribosomal structure and biogenesis	28S ribosomal protein S16-like [Acyrthosiphon pisum]
PB.7032	--	--	--	--	--	--	--	--	Protein quiver {ECO:0000250|UniProtKB:B5A5T4} (Precursor) GN=GA24714 OS=Drosophila pseudoobscura pseudoobscura (Fruit fly) PE=3 SV=2	S	Function unknown	Protein quiver [Crassostrea gigas]
PB.55	--	--	--	--	--	--	--	--	--	--	--	NADH dehydrogenase subunit 4L (mitochondrion) [Pinctada maxima]
PB.3819	--	--	Molecular Function: peptidase inhibitor activity (GO:0030414);;	K08117|1.61623e-11|fpg:101918163|APLP2; amyloid beta (A4) precursor-like protein 2; K08117 amyloid beta (A4) precursor-like protein 2 (A)	--	[R]	General function prediction only	Kunitz/Bovine pancreatic trypsin inhibitor domain	Kunitz-type proteinase inhibitor 5 II OS=Anemonia sulcata (Mediterranean snakelocks sea anemone) PE=1 SV=2	U	Intracellular trafficking, secretion, and vesicular transport	RecName: Full=Kunitz-type proteinase inhibitor 5 II; AltName: Full=SA5 II [Anemonia sulcata]
PB.1838	--	--	--	K06560|1.85078e-53|lgi:LOTGIDRAFT_231745|hypothetical protein; K06560 mannose receptor, C type (A)	ko04145:Phagosome	[TV]	--	Lectin C-type domain;; Lectin C-type domain;; UL45 protein;; Lectin C-type domain	--	U	Intracellular trafficking, secretion, and vesicular transport	CTL-9 [Argopecten irradians]
PB.6704	[F]	Nucleotide transport and metabolism	Molecular Function: cytidine deaminase activity (GO:0004126);; Molecular Function: zinc ion binding (GO:0008270);; Biological Process: cytidine deamination (GO:0009972);;	K01489|3.7872e-40|ola:101171740|cytidine deaminase-like; K01489 cytidine deaminase [EC:3.5.4.5] (A)	ko00240:Pyrimidine metabolism;ko00983:Drug metabolism - other enzymes	[F]	Nucleotide transport and metabolism	Cytidine and deoxycytidylate deaminase zinc-binding region;; Cytidine and deoxycytidylate deaminase zinc-binding region	Probable cytidine deaminase GN=cda OS=Dictyostelium discoideum (Slime mold) PE=3 SV=1	F	Nucleotide transport and metabolism	cytidine deaminase [Haliotis diversicolor supertexta]
PB.2632	--	--	--	--	--	--	--	Mitochondrial ribosome protein 63	--	J	Translation, ribosomal structure and biogenesis	PREDICTED: uncharacterized protein LOC101457175 [Ceratitis capitata]
PB.2101	--	--	Molecular Function: metal ion binding (GO:0046872);;	K11488|5.07853e-85|lgi:LOTGIDRAFT_160800|hypothetical protein; K11488 polycomb group RING finger protein 3 (A)	--	[S]	Function unknown	Zinc finger, C3HC4 type (RING finger);; Zinc finger, C3HC4 type (RING finger);; Ring finger domain	Polycomb group protein Psc GN=Psc OS=Drosophila melanogaster (Fruit fly) PE=1 SV=2	S	Function unknown	hypothetical protein LOTGIDRAFT_160800 [Lottia gigantea]
PB.213	--	--	--	--	--	--	--	--	--	--	--	CD63 antigen [Crassostrea gigas]
PB.7599	--	--	--	--	--	--	--	--	--	--	--	hypothetical protein CAPTEDRAFT_193139 [Capitella teleta]
PB.5864	--	--	Cellular Component: integral component of membrane (GO:0016021);;	--	--	[S]	Function unknown	Integral membrane protein DUF106;; Integral membrane protein DUF106	Transmembrane and coiled-coil domain-containing protein 1 homolog GN=tmco1 OS=Dictyostelium discoideum (Slime mold) PE=2 SV=1	S	Function unknown	PREDICTED: transmembrane and coiled-coil domains protein 1-like [Bombyx mori]
PB.4625	[A]	RNA processing and modification	Cellular Component: commitment complex (GO:0000243);; Biological Process: spliceosomal snRNP assembly (GO:0000387);; Biological Process: mRNA 5'-splice site recognition (GO:0000395);; Molecular Function: mRNA binding (GO:0003729);; Cellular Component: U1 snRNP (GO:0005685);; Molecular Function: zinc ion binding (GO:0008270);; Molecular Function: U1 snRNA binding (GO:0030619);; Cellular Component:…	K11095|1.94229e-25|lgi:LOTGIDRAFT_104026|hypothetical protein; K11095 U1 small nuclear ribonucleoprotein C (A)	ko03040:Spliceosome	[A]	RNA processing and modification	U1 zinc finger	U1 small nuclear ribonucleoprotein C {ECO:0000255|HAMAP-Rule:MF_03153} GN=BRAFLDRAFT_69314 OS=Branchiostoma floridae (Florida lancelet) PE=3 SV=1	A	RNA processing and modification	PREDICTED: U1 small nuclear ribonucleoprotein C-like [Aplysia californica]
PB.7592	--	--	--	--	--	--	--	Antistasin family	--	--	--	Antistasin [Crassostrea gigas]
PB.1282	--	--	--	--	--	--	--	--	--	--	--	hypothetical protein CGI_10014645 [Crassostrea gigas]
PB.4769	--	--	--	--	--	[O]	Posttranslational modification, protein turnover, chaperones	B-box zinc finger;; SPRY domain	Ran-binding proteins 9/10 homolog GN=RanBPM OS=Drosophila melanogaster (Fruit fly) PE=1 SV=1	S	Function unknown	PREDICTED: uncharacterized protein LOC101856014 [Aplysia californica]
PB.7747	--	--	--	--	--	[S]	Function unknown	Tim17/Tim22/Tim23/Pmp24 family	--	S	Function unknown	hypothetical protein CAPTEDRAFT_148469 [Capitella teleta]
PB.8200	--	--	--	--	--	[K]	Transcription	Transcriptional Coactivator p15 (PC4)	Putative RNA polymerase II transcriptional coactivator GN=T13F2.2 OS=Caenorhabditis elegans PE=3 SV=1	K	Transcription	Activated RNA polymerase II transcriptional coactivator p15 [Crassostrea gigas]
PB.2594	--	--	--	--	--	[R]	General function prediction only	Yippee zinc-binding/DNA-binding /Mis18, centromere assembly	Protein yippee-like CG15309 GN=CG15309 OS=Drosophila melanogaster (Fruit fly) PE=3 SV=1	S	Function unknown	hypothetical protein D910_01827 [Dendroctonus ponderosae]
PB.5876	[R]	General function prediction only	--	K10299|1.39928e-65|clv:102090415|FBXO16; F-box protein 16; K10299 F-box protein 16 (A)	--	[R]	General function prediction only	--	F-box/WD repeat-containing protein 7 OS=Drosophila melanogaster (Fruit fly) PE=1 SV=1	S	Function unknown	PREDICTED: F-box only protein 16-like [Aplysia californica]
PB.5639	[I]	Lipid transport and metabolism	--	--	--	[I]	Lipid transport and metabolism	Enoyl-CoA hydratase/isomerase family;; Chromo (CHRromatin Organisation MOdifier) domain	Uncharacterized protein B0272.4 GN=B0272.4 OS=Caenorhabditis elegans PE=3 SV=1	I	Lipid transport and metabolism	Chromodomain Y-like protein 2 [Crassostrea gigas]
PB.229	[E]	Amino acid transport and metabolism	Molecular Function: lyase activity (GO:0016829);;	K01634|0|lgi:LOTGIDRAFT_228978|hypothetical protein; K01634 sphinganine-1-phosphate aldolase [EC:4.1.2.27] (A)	ko00600:Sphingolipid metabolism	[E]	Amino acid transport and metabolism	Pyridoxal-dependent decarboxylase conserved domain;; Aminotransferase class-V	Sphingosine-1-phosphate lyase GN=Sply OS=Drosophila melanogaster (Fruit fly) PE=2 SV=1	E	Amino acid transport and metabolism	Sphingosine-1-phosphate lyase 1 [Crassostrea gigas]
PB.1356	--	--	--	--	--	--	--	Uncharacterised protein family UPF0449	--	--	--	hypothetical protein CAPTEDRAFT_228143 [Capitella teleta]
PB.5933	--	--	Biological Process: metabolic process (GO:0008152);; Molecular Function: transferase activity, transferring acyl groups (GO:0016746);;	K13509|8.92451e-93|bfo:BRAFLDRAFT_57443|hypothetical protein; K13509 lysophosphatidate acyltransferase [EC:2.3.1.51] (A)	ko00561:Glycerolipid metabolism;ko00564:Glycerophospholipid metabolism	[I]	Lipid transport and metabolism	Acyltransferase	Putative 1-acyl-sn-glycerol-3-phosphate acyltransferase acl-2 GN=acl-2 OS=Caenorhabditis elegans PE=3 SV=1	I	Lipid transport and metabolism	hypothetical protein BRAFLDRAFT_57443 [Branchiostoma floridae]
PB.3901	--	--	Biological Process: cell communication (GO:0007154);; Molecular Function: phosphatidylinositol binding (GO:0035091);;	K17920|0|lgi:LOTGIDRAFT_225261|hypothetical protein; K17920 sorting nexin-5/6/32 (A)	--	[V]	Defense mechanisms	Vps5 C terminal like;; PX domain;; BAR domain	--	U	Intracellular trafficking, secretion, and vesicular transport	Sorting nexin-6 [Crassostrea gigas]
PB.2938	--	--	--	--	--	--	--	--	--	--	--	Casein kinase II subunit beta [Crassostrea gigas]
PB.3150	--	--	--	--	--	[S]	Function unknown	Peptidase family C78	Probable Ufm1-specific protease 2 GN=UFSP2 OS=Drosophila pseudoobscura pseudoobscura (Fruit fly) PE=3 SV=1	O	Posttranslational modification, protein turnover, chaperones	Ufm1-specific protease 2 [Crassostrea gigas]
PB.7233	[O]	Posttranslational modification, protein turnover, chaperones	Molecular Function: structural constituent of ribosome (GO:0003735);; Cellular Component: microtubule associated complex (GO:0005875);; Biological Process: translation (GO:0006412);; Biological Process: cellular protein modification process (GO:0006464);; Biological Process: ubiquitin-dependent protein catabolic process (GO:0006511);; Cellular Component: cytosolic large ribosomal subunit (GO:0022…	K02927|5.90455e-87|mde:101896652|ubiquitin-60S ribosomal protein L40-like; K02927 large subunit ribosomal protein L40e (A)	ko03010:Ribosome	[J]	Translation, ribosomal structure and biogenesis	Ubiquitin family;; Ribosomal L40e family;; Ubiquitin-2 like Rad60 SUMO-like;; Ubiquitin-like domain	60S ribosomal protein L40 (Precursor) GN=RpL40 OS=Drosophila melanogaster (Fruit fly) PE=1 SV=2	J	Translation, ribosomal structure and biogenesis	Ubiquitin [Crassostrea gigas]
PB.4630	--	--	--	--	--	--	--	SAM domain (Sterile alpha motif);; SAM domain (Sterile alpha motif)	Protein aveugle GN=ave OS=Drosophila melanogaster (Fruit fly) PE=1 SV=1	S	Function unknown	hypothetical protein LOTGIDRAFT_158026 [Lottia gigantea]
PB.6078	--	--	--	K04807|4.87824e-06|mde:101899458|acetylcholine receptor subunit alpha-L1-like; K04807 nicotinic acetylcholine receptor alpha-5 (A)	ko04080:Neuroactive ligand-receptor interaction	--	--	Neurotransmitter-gated ion-channel ligand binding domain	--	--	--	Neuronal acetylcholine receptor subunit alpha-2 [Crassostrea gigas]
PB.2267	--	--	--	--	--	[R]	General function prediction only	--	Endonuclease GN=pol OS=Drosophila melanogaster (Fruit fly) PE=3 SV=1	S	Function unknown	pol-like protein [Ciona intestinalis]
PB.3579	--	--	--	--	--	--	--	--	--	--	--	hypothetical protein CGI_10023287 [Crassostrea gigas]
PB.8893	[O]	Posttranslational modification, protein turnover, chaperones	Molecular Function: threonine-type endopeptidase activity (GO:0004298);; Cellular Component: nucleus (GO:0005634);; Cellular Component: cytoplasm (GO:0005737);; Biological Process: ubiquitin-dependent protein catabolic process (GO:0006511);; Cellular Component: proteasome core complex, alpha-subunit complex (GO:0019773);;	K02731|1.77874e-137|lgi:LOTGIDRAFT_188929|hypothetical protein; K02731 20S proteasome subunit alpha 4 [EC:3.4.25.1] (A)	ko03050:Proteasome	[O]	Posttranslational modification, protein turnover, chaperones	Proteasome subunit;; Proteasome subunit A N-terminal signature	Proteasome subunit alpha type-7-1 GN=Prosalpha4 OS=Drosophila melanogaster (Fruit fly) PE=1 SV=2	O	Posttranslational modification, protein turnover, chaperones	Proteasome subunit alpha type-7-like protein [Crassostrea gigas]
PB.6264	[G]	Carbohydrate transport and metabolism	Molecular Function: alpha-amylase activity (GO:0004556);; Biological Process: carbohydrate metabolic process (GO:0005975);; Molecular Function: metal ion binding (GO:0046872);;	K01176|0|pss:102460184|pancreatic alpha-amylase-like; K01176 alpha-amylase [EC:3.2.1.1] (A)	ko00500:Starch and sucrose metabolism	[G]	Carbohydrate transport and metabolism	Alpha amylase, catalytic domain;; Alpha amylase, C-terminal all-beta domain	Alpha-amylase (Precursor) OS=Pecten maximus (King scallop) PE=2 SV=1	G	Carbohydrate transport and metabolism	amylase [Pinctada fucata]
PB.3491	--	--	Molecular Function: nucleotide binding (GO:0000166);; Molecular Function: nucleic acid binding (GO:0003676);;	K03258|1.16781e-36|lgi:LOTGIDRAFT_128337|hypothetical protein; K03258 translation initiation factor 4B (A)	ko03013:RNA transport;ko04150:mTOR signaling pathway	[R]	General function prediction only	RNA recognition motif. (a.k.a. RRM, RBD, or RNP domain)	--	J	Translation, ribosomal structure and biogenesis	Eukaryotic translation initiation factor 4B [Crassostrea gigas]
PB.9122	--	--	--	--	--	--	--	--	N16.5 matrix protein (Precursor) OS=Pinctada fucata (Pearl oyster) PE=1 SV=1	--	--	nacre protein [Pinctada fucata]
PB.5179	--	--	--	--	--	[R]	General function prediction only	Tissue inhibitor of metalloproteinase;; UNC-6/NTR/C345C module	--	O	Posttranslational modification, protein turnover, chaperones	Metalloproteinase inhibitor 3 [Crassostrea gigas]
PB.6893	--	--	--	K15902|5.01634e-28|lgi:LOTGIDRAFT_205233|hypothetical protein; K15902 EKC/KEOPS complex subunit PCC1/LAGE3 (A)	--	--	--	Transcription factor Pcc1	--	S	Function unknown	PREDICTED: L antigen family member 3-like [Aplysia californica]
PB.3061	--	--	--	--	--	[TW]	--	--	Teneurin-a GN=Ten-a OS=Drosophila melanogaster (Fruit fly) PE=1 SV=2	--	--	Tenascin-X [Schistosoma haematobium]
PB.9095	--	--	--	--	--	--	--	Sterile alpha motif (SAM)/Pointed domain	--	--	--	hypothetical protein CGI_10012107 [Crassostrea gigas]
PB.7199	--	--	--	--	--	--	--	7 transmembrane receptor (rhodopsin family)	--	--	--	Adenosine receptor A2b [Crassostrea gigas]
PB.8900	--	--	--	K11997|3.57862e-14|bfo:BRAFLDRAFT_76030|hypothetical protein; K11997 tripartite motif-containing protein 2/3 (A)	--	[O]	Posttranslational modification, protein turnover, chaperones	B-box zinc finger	Protein wech GN=wech OS=Drosophila melanogaster (Fruit fly) PE=1 SV=2	S	Function unknown	hypothetical protein BRAFLDRAFT_76030 [Branchiostoma floridae]
PB.4127	--	--	--	--	--	[T]	Signal transduction mechanisms	Rap/ran-GAP	Probable Rho GTPase-activating protein CG5521 GN=CG5521 OS=Drosophila melanogaster (Fruit fly) PE=1 SV=2	S	Function unknown	hypothetical protein CGI_10019578 [Crassostrea gigas]
PB.2529	--	--	--	--	--	[I]	Lipid transport and metabolism	Lipocalin / cytosolic fatty-acid binding protein family;; Lipocalin / cytosolic fatty-acid binding protein family	Fatty acid-binding protein homolog 9 GN=lbp-9 OS=Caenorhabditis elegans PE=3 SV=1	I	Lipid transport and metabolism	Fatty acid-binding protein, adipocyte [Crassostrea gigas]
PB.6687	--	--	--	--	--	--	--	Astacin (Peptidase family M12A);; CUB domain;; MAM domain;; MAM domain;; MAM domain;; MAM domain;; EGF-like domain;; MAM domain;; MAM domain	MAM and LDL-receptor class A domain-containing protein 2 (Fragment) OS=Acropora millepora (Staghorn coral) PE=1 SV=1	S	Function unknown	hypothetical protein LOTGIDRAFT_228404 [Lottia gigantea]
PB.593	--	--	Cellular Component: mitochondrial respiratory chain complex I (GO:0005747);; Biological Process: mitochondrial electron transport, NADH to ubiquinone (GO:0006120);; Molecular Function: NADH dehydrogenase (ubiquinone) activity (GO:0008137);;	K03950|1.11256e-36|dwi:Dwil_GK15672|GK15672 gene product from transcript GK15672-RA; K03950 NADH dehydrogenase (ubiquinone) 1 alpha subcomplex subunit 6 (A)	ko00190:Oxidative phosphorylation	[C]	Energy production and conversion	Complex 1 protein (LYR family);; Complex1_LYR-like	NADH dehydrogenase [ubiquinone] 1 alpha subcomplex subunit 6 GN=ndufa6 OS=Dictyostelium discoideum (Slime mold) PE=3 SV=1	I	Lipid transport and metabolism	GK15672 [Drosophila willistoni]
PB.3368	--	--	--	K17095|6.00541e-119|lgi:LOTGIDRAFT_106233|hypothetical protein; K17095 annexin A7/11 (A)	--	[U]	Intracellular trafficking, secretion, and vesicular transport	Annexin	Annexin-B12 GN=ANXB12 OS=Hydra vulgaris (Hydra) PE=1 SV=1	S	Function unknown	Annexin A7 [Crassostrea gigas]
PB.3591	[TZDR]	--	Molecular Function: calcium ion binding (GO:0005509);; Molecular Function: protein binding (GO:0005515);; Biological Process: receptor-mediated endocytosis (GO:0006898);; Biological Process: mitotic spindle organization (GO:0007052);; Biological Process: embryo development ending in birth or egg hatching (GO:0009792);; Molecular Function: kinase activity (GO:0016301);; Biological Process: phospho…	K02183|3.14121e-66|ptr:738819|CALM1; calmodulin 1 (phosphorylase kinase, delta) (EC:2.7.11.19); K02183 calmodulin (A)	ko04014:Ras signaling pathway;ko04015:Rap1 signaling pathway;ko04020:Calcium signaling pathway;ko04022:cGMP-PKG signaling pathway;ko04024:cAMP signaling pathway;ko04070:Phosphatidylinositol signaling system;ko04114:Oocyte meiosis;ko04261:Adrenergic signaling in cardiomyocytes;ko04270:Vascular smooth muscle contraction;ko04713:Circadian entrainment;ko04720:Long-term potentiation;ko04722:Neurotroph…	[T]	Signal transduction mechanisms	EF hand;; EF-hand domain pair;; EF-hand domain pair;; EF-hand domain;; EF hand;; EF-hand domain;; Secreted protein acidic and rich in cysteine Ca binding region;; Cytoskeletal-regulatory complex EF hand;; Uncharacterised protein family (UPF0154);; Ca2+ insensitive EF hand	Calmodulin OS=Stichopus japonicus (Sea cucumber) PE=1 SV=2	DTZ	--	PREDICTED: calmodulin-like [Metaseiulus occidentalis]
PB.3234	--	--	--	--	--	[T]	Signal transduction mechanisms	Frag1/DRAM/Sfk1 family	Post-GPI attachment to proteins factor 2 GN=CG3876 OS=Drosophila melanogaster (Fruit fly) PE=1 SV=2	S	Function unknown	PREDICTED: post-GPI attachment to proteins factor 2-like isoform X2 [Aplysia californica]
PB.4833	--	--	--	--	--	--	--	--	--	--	--	Eukaryotic translation initiation factor 4E type 3 [Crassostrea gigas]
PB.6803	--	--	--	--	--	[T]	Signal transduction mechanisms	Insulin-induced protein (INSIG)	--	U	Intracellular trafficking, secretion, and vesicular transport	insulin-induced protein [Crassostrea angulata]
PB.8930	--	--	--	--	--	--	--	Death domain	--	--	--	hypothetical protein CGI_10007247 [Crassostrea gigas]
PB.6986	--	--	--	--	--	[TV]	--	Lectin C-type domain	--	S	Function unknown	hypothetical protein CGI_10009560 [Crassostrea gigas]
PB.1601	[O]	Posttranslational modification, protein turnover, chaperones	--	K09525|1.15926e-53|lgi:LOTGIDRAFT_226229|hypothetical protein; K09525 DnaJ homolog subfamily C member 5 (A)	ko04141:Protein processing in endoplasmic reticulum	[O]	Posttranslational modification, protein turnover, chaperones	DnaJ domain	Cysteine string protein GN=Csp OS=Drosophila melanogaster (Fruit fly) PE=1 SV=1	O	Posttranslational modification, protein turnover, chaperones	hypothetical protein LOTGIDRAFT_226229 [Lottia gigantea]
PB.483	--	--	--	K02942|3.26639e-07|bmor:778451|RpP1; ribosomal protein P1; K02942 large subunit ribosomal protein LP1 (A)	ko03010:Ribosome	[J]	Translation, ribosomal structure and biogenesis	--	60S acidic ribosomal protein P1 GN=RpLP1 OS=Drosophila melanogaster (Fruit fly) PE=1 SV=2	J	Translation, ribosomal structure and biogenesis	ribosomal protein P1 [Heliconius melpomene cythera]
PB.7235	--	--	--	--	--	--	--	Tissue inhibitor of metalloproteinase	--	--	--	tissue inhibitor of metalloproteinase TIMP 1.1 [Crassostrea gigas]
PB.4514	[R]	General function prediction only	Molecular Function: GTPase activity (GO:0003924);; Molecular Function: GTP binding (GO:0005525);; Biological Process: GTP catabolic process (GO:0006184);; Biological Process: small GTPase mediated signal transduction (GO:0007264);; Cellular Component: membrane (GO:0016020);;	K07827|2.38994e-93|hro:HELRODRAFT_90797|hypothetical protein; K07827 GTPase KRas (A)	ko04068:FoxO signaling pathway;ko04320:Dorso-ventral axis formation	[R]	General function prediction only	Ras family;; Miro-like protein;; ADP-ribosylation factor family;; Elongation factor Tu GTP binding domain;; 50S ribosome-binding GTPase	Ras-like protein 1 {ECO:0000250|UniProtKB:P08646} (Precursor) OS=Drosophila grimshawi (Fruit fly) PE=3 SV=1	S	Function unknown	ras, partial [Mytilus galloprovincialis]
PB.8931	--	--	--	--	--	[S]	Function unknown	Protein of unknown function (DUF1394);; Protein of unknown function (DUF1394)	Protein FAM49 homolog GN=fam49 OS=Dictyostelium discoideum (Slime mold) PE=3 SV=2	S	Function unknown	Protein FAM49B [Crassostrea gigas]
PB.751	[F]	Nucleotide transport and metabolism	Biological Process: nucleoside metabolic process (GO:0009116);; Biological Process: phosphorylation (GO:0016310);; Molecular Function: S-methyl-5-thioadenosine phosphorylase activity (GO:0017061);; Biological Process: cellular metabolic compound salvage (GO:0043094);; Cellular Component: intracellular part (GO:0044424);; Biological Process: organonitrogen compound biosynthetic process (GO:1901566…	K00772|2.54671e-123|dre:393526|mtap, zgc:66012; methylthioadenosine phosphorylase (EC:2.4.2.28); K00772 5'-methylthioadenosine phosphorylase [EC:2.4.2.28] (A)	ko00270:Cysteine and methionine metabolism	[F]	Nucleotide transport and metabolism	Phosphorylase superfamily	S-methyl-5&apos;-thioadenosine phosphorylase {ECO:0000255|HAMAP-Rule:MF_03155} GN=AGAP005129 OS=Anopheles gambiae (African malaria mosquito) PE=3 SV=4	F	Nucleotide transport and metabolism	S-methyl-5&apos;-thioadenosine phosphorylase [Crassostrea gigas]
PB.8738	--	--	--	--	--	--	--	--	--	--	--	hypothetical protein CGI_10022770 [Crassostrea gigas]
PB.2338	[R]	General function prediction only	Molecular Function: DNA binding (GO:0003677);; Molecular Function: sulfiredoxin activity (GO:0032542);; Biological Process: oxidation-reduction process (GO:0055114);;	K12260|4.55841e-53|lgi:LOTGIDRAFT_205973|hypothetical protein; K12260 sulfiredoxin [EC:1.8.98.2] (A)	--	[L]	Replication, recombination and repair	ParB-like nuclease domain	Putative sulfiredoxin GN=CG6762 OS=Drosophila melanogaster (Fruit fly) PE=1 SV=1	S	Function unknown	Sulfiredoxin-1 [Crassostrea gigas]
PB.7306	--	--	Molecular Function: oxidoreductase activity (GO:0016491);;	--	--	[R]	General function prediction only	Animal haem peroxidase	Peroxidase-like protein (Precursor) OS=Pinctada margaritifera (Black-lipped pearl oyster) PE=1 SV=1	S	Function unknown	RecName: Full=Peroxidase-like protein; Flags: Precursor [Pinctada margaritifera]
PB.2449	[S]	Function unknown	--	K13989|2.52345e-130|lgi:LOTGIDRAFT_224116|hypothetical protein; K13989 Derlin-2/3 (A)	ko04141:Protein processing in endoplasmic reticulum	[S]	Function unknown	Der1-like family	Derlin-2 GN=der-2 OS=Caenorhabditis elegans PE=2 SV=2	S	Function unknown	Derlin-2 [Crassostrea gigas]
PB.1188	--	--	--	K17794|1.85729e-33|phu:Phum_PHUM243090|mitochondrial import inner membrane translocase subunit Tim23, putative; K17794 mitochondrial import inner membrane translocase subunit TIM23 (A)	--	[U]	Intracellular trafficking, secretion, and vesicular transport	Tim17/Tim22/Tim23/Pmp24 family	--	O	Posttranslational modification, protein turnover, chaperones	PREDICTED: mitochondrial import inner membrane translocase subunit Tim23-like [Aplysia californica]
PB.144	--	--	Molecular Function: DNA binding (GO:0003677);; Molecular Function: sequence-specific DNA binding transcription factor activity (GO:0003700);; Cellular Component: nucleus (GO:0005634);; Biological Process: salivary gland cell autophagic cell death (GO:0035071);; Molecular Function: protein homodimerization activity (GO:0042803);; Biological Process: positive regulation of transcription from RNA po…	K09037|1.39844e-30|lgi:LOTGIDRAFT_78291|hypothetical protein; K09037 transcription factor MAFF/G/K (A)	--	[K]	Transcription	bZIP Maf transcription factor	--	K	Transcription	Transcription factor MafK [Crassostrea gigas]
PB.4881	[BK]	--	--	--	--	--	--	Bromodomain	Homeotic protein female sterile GN=fs(1)h OS=Drosophila melanogaster (Fruit fly) PE=1 SV=2	S	Function unknown	hypothetical protein CAPTEDRAFT_222182 [Capitella teleta]
PB.3720	--	--	Molecular Function: ion binding (GO:0043167);; Molecular Function: organic cyclic compound binding (GO:0097159);; Molecular Function: heterocyclic compound binding (GO:1901363);;	K10779|1.03839e-35|cmy:102946776|ATRX; alpha thalassemia/mental retardation syndrome X-linked; K10779 transcriptional regulator ATRX [EC:3.6.4.12] (A)	--	[K]	Transcription	--	--	L	Replication, recombination and repair	Transcriptional regulator ATRX [Crassostrea gigas]
PB.3832	--	--	--	--	--	--	--	--	--	S	Function unknown	AGAP005148-PB-like protein [Anopheles sinensis]
PB.2764	[KL]	--	--	K03143|1.57685e-135|lgi:LOTGIDRAFT_159336|hypothetical protein; K03143 transcription initiation factor TFIIH subunit 3 (A)	ko03022:Basal transcription factors;ko03420:Nucleotide excision repair	[KL]	--	Transcription factor Tfb4	General transcription factor IIH subunit 3 GN=gtf2h3 OS=Dictyostelium discoideum (Slime mold) PE=3 SV=1	K	Transcription	hypothetical protein LOTGIDRAFT_159336 [Lottia gigantea]
PB.870	[O]	Posttranslational modification, protein turnover, chaperones	Biological Process: protein peptidyl-prolyl isomerization (GO:0000413);; Molecular Function: peptidyl-prolyl cis-trans isomerase activity (GO:0003755);; Biological Process: protein folding (GO:0006457);;	K09565|2.03909e-99|mde:101898665|peptidyl-prolyl cis-trans isomerase-like; K09565 peptidyl-prolyl isomerase F (cyclophilin D) [EC:5.2.1.8] (A)	--	[O]	Posttranslational modification, protein turnover, chaperones	Cyclophilin type peptidyl-prolyl cis-trans isomerase/CLD	Peptidyl-prolyl cis-trans isomerase GN=CYPA OS=Blattella germanica (German cockroach) PE=2 SV=1	O	Posttranslational modification, protein turnover, chaperones	peptidyl-prolyl cis-trans isomerase A [Conus textile]
PB.7728	[J]	Translation, ribosomal structure and biogenesis	Molecular Function: structural constituent of ribosome (GO:0003735);; Cellular Component: ribosome (GO:0005840);; Biological Process: translation (GO:0006412);;	K02962|1.2332e-72|lcm:102361085|RPS17L; ribosomal protein S17-like; K02962 small subunit ribosomal protein S17e (A)	ko03010:Ribosome	[J]	Translation, ribosomal structure and biogenesis	Ribosomal S17	40S ribosomal protein S17 GN=RpS17 OS=Spodoptera frugiperda (Fall armyworm) PE=2 SV=3	J	Translation, ribosomal structure and biogenesis	40S ribosomal protein S17 [Crassostrea gigas]
PB.2635	--	--	--	--	--	[O]	Posttranslational modification, protein turnover, chaperones	Ring finger domain;; Zinc finger, C3HC4 type (RING finger)	Protein goliath (Precursor) GN=gol OS=Drosophila melanogaster (Fruit fly) PE=2 SV=3	O	Posttranslational modification, protein turnover, chaperones	hypothetical protein CGI_10016779 [Crassostrea gigas]
PB.4699	[M]	Cell wall/membrane/envelope biogenesis	--	K07277|2.19074e-147|lgi:LOTGIDRAFT_135720|hypothetical protein; K07277 outer membrane protein insertion porin family (A)	--	[R]	General function prediction only	Surface antigen	SAM50-like protein CG7639 GN=CG7639 OS=Drosophila melanogaster (Fruit fly) PE=2 SV=2	M	Cell wall/membrane/envelope biogenesis	hypothetical protein LOTGIDRAFT_135720, partial [Lottia gigantea]
PB.2395	--	--	Molecular Function: serine-type endopeptidase inhibitor activity (GO:0004867);; Biological Process: proteolysis (GO:0006508);; Molecular Function: peptidase activity (GO:0008233);;	--	--	[R]	General function prediction only	Kunitz/Bovine pancreatic trypsin inhibitor domain;; Antistasin family	BPTI/Kunitz domain-containing protein 4 (Precursor) OS=Pinctada margaritifera (Black-lipped pearl oyster) PE=1 SV=1	S	Function unknown	RecName: Full=BPTI/Kunitz domain-containing protein 4; AltName: Full=Nacre serine protease inhibitor 3; Short=NSPI3; Flags: Precursor [Pinctada margaritifera]
PB.5418	--	--	--	K03965|4.01715e-17|lgi:LOTGIDRAFT_187941|hypothetical protein; K03965 NADH dehydrogenase (ubiquinone) 1 beta subcomplex subunit 9 (A)	ko00190:Oxidative phosphorylation	[C]	Energy production and conversion	--	--	C	Energy production and conversion	hypothetical protein CAPTEDRAFT_160682 [Capitella teleta]
PB.665	--	--	--	--	--	--	--	--	--	--	--	hypothetical protein CGI_10027286 [Crassostrea gigas]
PB.62	--	--	--	--	--	--	--	--	--	U	Intracellular trafficking, secretion, and vesicular transport	hypothetical protein LOTGIDRAFT_192257, partial [Lottia gigantea]
PB.3336	--	--	--	--	--	--	--	--	--	--	--	Surfeit locus protein 1 [Crassostrea gigas]
PB.690	--	--	Molecular Function: calcium ion binding (GO:0005509);; Cellular Component: endoplasmic reticulum (GO:0005783);; Biological Process: protein folding (GO:0006457);; Cellular Component: membrane (GO:0016020);; Molecular Function: unfolded protein binding (GO:0051082);;	--	--	[S]	Function unknown	Transmembrane proteins 14C	UPF0136 membrane protein CG5532 GN=CG5532 OS=Drosophila melanogaster (Fruit fly) PE=3 SV=1	S	Function unknown	hypothetical protein L798_02394 [Zootermopsis nevadensis]
PB.67	[P]	Inorganic ion transport and metabolism	--	K14445|8.23838e-136|lgi:LOTGIDRAFT_104288|hypothetical protein; K14445 solute carrier family 13 (sodium-dependent dicarboxylate transporter), member 2/3/5 (A)	--	[P]	Inorganic ion transport and metabolism	Sodium:sulfate symporter transmembrane region;; Citrate transporter	Sodium-dependent low-affinity dicarboxylate transporter 1 GN=nac-1 OS=Caenorhabditis elegans PE=2 SV=3	P	Inorganic ion transport and metabolism	Solute carrier family 13 member 2 [Crassostrea gigas]
PB.3779	--	--	--	--	--	--	--	SANTA (SANT Associated);; SANTA (SANT Associated)	--	S	Function unknown	hypothetical protein LOTGIDRAFT_233260 [Lottia gigantea]
PB.3511	--	--	--	--	--	--	--	C1q domain	--	--	--	putative C1q domain containing protein MgC1q63 [Mytilus galloprovincialis]
PB.6218	--	--	--	--	--	[E]	Amino acid transport and metabolism	Peptidase family M13;; Peptidase family M13;; Peptidase family M13	Neprilysin-2 {ECO:0000312|WormBase:T05A8.4} OS=Caenorhabditis elegans PE=1 SV=2	O	Posttranslational modification, protein turnover, chaperones	GI10875 [Drosophila mojavensis]
PB.8132	--	--	--	--	--	--	--	DoxX-like family	--	L	Replication, recombination and repair	hypothetical protein CGI_10027640 [Crassostrea gigas]
PB.8425	--	--	Molecular Function: calcium ion binding (GO:0005509);;	--	--	--	--	EF-hand domain pair	--	--	--	mantle gene 6 [Pinctada fucata]
PB.4095	[RTKL]	--	Molecular Function: transferase activity, transferring phosphorus-containing groups (GO:0016772);;	K18669|5.5239e-97|lgi:LOTGIDRAFT_161573|hypothetical protein; K18669 dual specificity tyrosine-phosphorylation-regulated kinase 2/3/4 [EC:2.7.12.1] (A)	--	[R]	General function prediction only	Protein kinase domain;; Protein tyrosine kinase	Dual specificity tyrosine-phosphorylation-regulated kinase 2 GN=smi35A OS=Drosophila melanogaster (Fruit fly) PE=1 SV=1	T	Signal transduction mechanisms	Dual specificity tyrosine-phosphorylation-regulated kinase 3 [Crassostrea gigas]
PB.838	--	--	--	--	--	--	--	Cytochrome c oxidase subunit VIc	--	--	--	--
PB.3582	--	--	--	K16770|9.06433e-37|cmy:102948353|CNTRL; centriolin; K16770 centriolin (A)	--	--	--	--	--	S	Function unknown	Centriolin [Crassostrea gigas]
PB.2117	--	--	--	K02153|1.4688e-20|lgi:LOTGIDRAFT_203893|hypothetical protein; K02153 V-type H+-transporting ATPase subunit e (A)	ko00190:Oxidative phosphorylation;ko04145:Phagosome	[C]	Energy production and conversion	ATP synthase subunit H	V-type proton ATPase subunit e GN=vha-17 OS=Caenorhabditis elegans PE=3 SV=2	C	Energy production and conversion	V-type proton ATPase subunit e [Crassostrea gigas]
PB.6691	--	--	--	--	--	--	--	Death domain	--	--	--	--
PB.5311	[E]	Amino acid transport and metabolism	--	K13868|2.59154e-141|lgi:LOTGIDRAFT_225086|hypothetical protein; K13868 solute carrier family 7 (L-type amino acid transporter), member 9 (A)	--	[E]	Amino acid transport and metabolism	Amino acid permease;; Amino acid permease	--	E	Amino acid transport and metabolism	B(0,+)-type amino acid transporter 1 [Crassostrea gigas]
PB.2516	--	--	--	--	--	--	--	--	--	S	Function unknown	hypothetical protein LOTGIDRAFT_229168 [Lottia gigantea]
PB.2202	--	--	--	--	--	--	--	--	--	S	Function unknown	CASP8-associated protein 2 [Crassostrea gigas]
PB.3501	--	--	--	--	--	--	--	Galactose binding lectin domain	--	--	--	--
PB.1873	[U]	Intracellular trafficking, secretion, and vesicular transport	--	K03105|1.13802e-49|lgi:LOTGIDRAFT_215214|hypothetical protein; K03105 signal recognition particle subunit SRP19 (A)	ko03060:Protein export	[U]	Intracellular trafficking, secretion, and vesicular transport	SRP19 protein	Signal recognition particle 19 kDa protein GN=Srp19 OS=Drosophila melanogaster (Fruit fly) PE=2 SV=2	U	Intracellular trafficking, secretion, and vesicular transport	hypothetical protein LOTGIDRAFT_215214 [Lottia gigantea]
PB.692	[O]	Posttranslational modification, protein turnover, chaperones	Molecular Function: zinc ion binding (GO:0008270);; Molecular Function: peptide-methionine (R)-S-oxide reductase activity (GO:0033743);; Biological Process: oxidation-reduction process (GO:0055114);;	K07305|6.29301e-45|gga:416540|MSRB1, SEPX1; methionine sulfoxide reductase B1 (EC:1.8.4.-); K07305 peptide-methionine (R)-S-oxide reductase [EC:1.8.4.12] (A)	--	[O]	Posttranslational modification, protein turnover, chaperones	SelR domain	Methionine-R-sulfoxide reductase B1 GN=SelR OS=Drosophila melanogaster (Fruit fly) PE=1 SV=3	O	Posttranslational modification, protein turnover, chaperones	Methionine-R-sulfoxide reductase B1 [Crassostrea gigas]
PB.7314	--	--	--	K10990|2.60848e-57|lgi:LOTGIDRAFT_210388|hypothetical protein; K10990 RecQ-mediated genome instability protein 1 (A)	ko03460:Fanconi anemia pathway	[S]	Function unknown	Domain of unknown function (DUF1767)	--	S	Function unknown	RecQ-mediated genome instability protein 1 [Crassostrea gigas]
PB.6825	--	--	--	--	--	--	--	FAM195 family	--	S	Function unknown	Hepatocyte growth factor-regulated tyrosine kinase substrate [Crassostrea gigas]
PB.5372	--	--	Biological Process: response to stress (GO:0006950);;	--	--	[KO]	--	Heat shock factor binding protein 1	--	S	Function unknown	heat shock factor binding protein 1, partial [Crassostrea virginica]
PB.8636	--	--	Molecular Function: structural constituent of ribosome (GO:0003735);; Cellular Component: ribosome (GO:0005840);; Biological Process: translation (GO:0006412);;	K02971|2.91514e-42|xma:102226059|40S ribosomal protein S21-like; K02971 small subunit ribosomal protein S21e (A)	ko03010:Ribosome	[J]	Translation, ribosomal structure and biogenesis	Ribosomal protein S21e	40S ribosomal protein S21 GN=RpS21 OS=Biphyllus lunatus (Beetle) PE=3 SV=1	J	Translation, ribosomal structure and biogenesis	ribosomal protein rps21 [Eurythoe complanata]
PB.1241	--	--	--	--	--	--	--	Immunoglobulin domain	--	--	--	--
PB.108	--	--	--	--	--	--	--	--	--	S	Function unknown	hypothetical protein CGI_10028685 [Crassostrea gigas]
PB.3680	--	--	--	--	--	--	--	--	--	--	--	hypothetical protein CGI_10009190 [Crassostrea gigas]
PB.8149	--	--	--	--	--	--	--	Thymosin beta-4 family	--	--	--	--
PB.9003	[S]	Function unknown	Molecular Function: iron ion binding (GO:0005506);; Cellular Component: nucleus (GO:0005634);; Cellular Component: cytoplasm (GO:0005737);; Molecular Function: acireductone dioxygenase [iron(II)-requiring] activity (GO:0010309);; Biological Process: L-methionine biosynthetic process from methylthioadenosine (GO:0019509);; Biological Process: oxidation-reduction process (GO:0055114);;	K08967|9.24575e-76|bfo:BRAFLDRAFT_119977|hypothetical protein; K08967 1,2-dihydroxy-3-keto-5-methylthiopentene dioxygenase [EC:1.13.11.53 1.13.11.54] (A)	ko00270:Cysteine and methionine metabolism	[S]	Function unknown	ARD/ARD' family;; Cupin domain;; AraC-like ligand binding domain	1,2-dihydroxy-3-keto-5-methylthiopentene dioxygenase {ECO:0000255|HAMAP-Rule:MF_03154} GN=BRAFLDRAFT_119977 OS=Branchiostoma floridae (Florida lancelet) PE=3 SV=1	S	Function unknown	hypothetical protein BRAFLDRAFT_119977 [Branchiostoma floridae]
PB.5056	[G]	Carbohydrate transport and metabolism	Molecular Function: hydrolase activity (GO:0016787);;	K12373|3.25385e-41|lgi:LOTGIDRAFT_168843|hypothetical protein; K12373 hexosaminidase [EC:3.2.1.52] (A)	ko00511:Other glycan degradation;ko00520:Amino sugar and nucleotide sugar metabolism;ko00531:Glycosaminoglycan degradation;ko00603:Glycosphingolipid biosynthesis - globo series;ko00604:Glycosphingolipid biosynthesis - ganglio series;ko04142:Lysosome	--	--	Glycosyl hydrolase family 20, domain 2;; Glycosyl hydrolase family 20, catalytic domain	Putative beta-hexosaminidase {ECO:0000250|UniProtKB:Q04786} (Precursor) OS=Pinctada margaritifera (Black-lipped pearl oyster) PE=1 SV=1	--	--	RecName: Full=Putative beta-hexosaminidase; AltName: Full=Beta-N-acetylhexosaminidase; AltName: Full=Chitobiase; AltName: Full=N-acetyl-beta-glucosaminidase; Flags: Precursor [Pinctada margaritifera]
PB.1361	--	--	--	--	--	--	--	NAD(P)-binding Rossmann-like domain;; Flavin containing amine oxidoreductase;; Pyridine nucleotide-disulphide oxidoreductase;; Thi4 family	--	--	--	--
PB.491	--	--	Molecular Function: metalloendopeptidase activity (GO:0004222);; Biological Process: proteolysis (GO:0006508);; Molecular Function: metal ion binding (GO:0046872);;	K01392|3.63678e-166|fch:102053721|THOP1; thimet oligopeptidase 1; K01392 thimet oligopeptidase [EC:3.4.24.15] (A)	ko04614:Renin-angiotensin system	[O]	Posttranslational modification, protein turnover, chaperones	Peptidase family M3	Thimet-like oligopeptidase GN=DDB_G0292362 OS=Dictyostelium discoideum (Slime mold) PE=3 SV=1	E	Amino acid transport and metabolism	Thimet oligopeptidase [Crassostrea gigas]
PB.7541	[J]	Translation, ribosomal structure and biogenesis	Molecular Function: translation elongation factor activity (GO:0003746);; Molecular Function: GTPase activity (GO:0003924);; Molecular Function: GTP binding (GO:0005525);; Biological Process: GTP catabolic process (GO:0006184);; Biological Process: translational elongation (GO:0006414);;	K03234|0|ame:409167|GB19247; elongation factor 2-like; K03234 elongation factor 2 (A)	--	[J]	Translation, ribosomal structure and biogenesis	Elongation factor G, domain IV;; Elongation factor G C-terminus;; Elongation Factor G, domain II;; Elongation factor Tu domain 2;; Elongation factor Tu GTP binding domain;; 50S ribosome-binding GTPase	Elongation factor 2 GN=eef-2 OS=Caenorhabditis elegans PE=1 SV=4	J	Translation, ribosomal structure and biogenesis	hypothetical protein CGI_10017178 [Crassostrea gigas]
PB.6770	--	--	Biological Process: transport (GO:0006810);; Cellular Component: membrane (GO:0016020);;	K15116|6.31056e-22|nve:NEMVE_v1g196580|hypothetical protein; K15116 solute carrier family 25, member 33/36 (A)	--	[C]	Energy production and conversion	Mitochondrial carrier protein	--	S	Function unknown	Solute carrier family 25 member 36, partial [Crassostrea gigas]
PB.1125	--	--	--	--	--	--	--	--	--	J	Translation, ribosomal structure and biogenesis	Active regulator of SIRT1 [Crassostrea gigas]
PB.4161	--	--	Biological Process: protein dephosphorylation (GO:0006470);; Molecular Function: protein tyrosine/serine/threonine phosphatase activity (GO:0008138);;	K18042|5.36023e-58|lgi:LOTGIDRAFT_195282|hypothetical protein; K18042 serine/threonine/tyrosine-interacting protein (A)	--	[V]	Defense mechanisms	Dual specificity phosphatase, catalytic domain;; Dual specificity phosphatase, catalytic domain	Tyrosine-protein phosphatase vhp-1 GN=vhp-1 OS=Caenorhabditis elegans PE=2 SV=2	T	Signal transduction mechanisms	hypothetical protein LOTGIDRAFT_195282 [Lottia gigantea]
PB.927	--	--	--	K04402|4.92008e-19|lgi:LOTGIDRAFT_165742|hypothetical protein; K04402 growth arrest and DNA-damage-inducible protein (A)	ko04068:FoxO signaling pathway	--	--	Ribosomal protein L7Ae/L30e/S12e/Gadd45 family	--	L	Replication, recombination and repair	hypothetical protein LOTGIDRAFT_165742 [Lottia gigantea]
PB.4672	--	--	Molecular Function: catalytic activity (GO:0003824);;	--	--	--	--	Glycosyl hydrolase family 10;; Carbohydrate binding domain	--	G	Carbohydrate transport and metabolism	Exoglucanase xynX [Crassostrea gigas]
PB.1070	--	--	Molecular Function: kinase activity (GO:0016301);; Biological Process: phosphorylation (GO:0016310);;	--	--	[TD]	--	Cyclin-dependent kinase 2-associated protein	--	T	Signal transduction mechanisms	PREDICTED: cyclin-dependent kinase 2-associated protein 2-like isoform X1 [Aplysia californica]
PB.7566	[S]	Function unknown	--	--	--	[S]	Function unknown	Domain of unknown function DUF59	MIP18 family protein CG30152 GN=CG30152 OS=Drosophila melanogaster (Fruit fly) PE=1 SV=1	S	Function unknown	UPF0195 protein FAM96A [Crassostrea gigas]
PB.4190	--	--	Biological Process: intracellular protein transport (GO:0006886);;	K15296|3.06393e-133|asn:102381331|NAPA; N-ethylmaleimide-sensitive factor attachment protein, alpha; K15296 alpha-soluble NSF attachment protein (A)	--	[U]	Intracellular trafficking, secretion, and vesicular transport	Soluble NSF attachment protein, SNAP;; Tetratricopeptide repeat;; Aromatic-di-Alanine (AdAR) repeat;; TPR repeat;; Tetratricopeptide repeat	Soluble NSF attachment protein GN=Snap OS=Drosophila melanogaster (Fruit fly) PE=1 SV=1	U	Intracellular trafficking, secretion, and vesicular transport	Alpha-soluble NSF attachment protein [Crassostrea gigas]
PB.2028	--	--	--	--	--	--	--	7 transmembrane receptor (rhodopsin family)	--	--	--	Orexin receptor type 1 [Crassostrea gigas]
PB.4246	--	--	Molecular Function: catalytic activity (GO:0003824);;	--	--	[GO]	--	WSC domain;; Lectin C-type domain	Xylosyltransferase oxt GN=oxt OS=Drosophila melanogaster (Fruit fly) PE=2 SV=1	G	Carbohydrate transport and metabolism	Collectin-12 [Crassostrea gigas]
PB.289	[O]	Posttranslational modification, protein turnover, chaperones	Molecular Function: glutathione peroxidase activity (GO:0004602);; Biological Process: response to oxidative stress (GO:0006979);; Biological Process: oxidation-reduction process (GO:0055114);;	K00432|7.4074e-65|cin:100175675|gpx_e; glutathione peroxidase_like protein e; K00432 glutathione peroxidase [EC:1.11.1.9] (A)	ko00480:Glutathione metabolism;ko00590:Arachidonic acid metabolism	[O]	Posttranslational modification, protein turnover, chaperones	Glutathione peroxidase	Glutathione peroxidase GN=GPX1 OS=Schistosoma mansoni (Blood fluke) PE=1 SV=2	O	Posttranslational modification, protein turnover, chaperones	PREDICTED: LOW QUALITY PROTEIN: phospholipid hydroperoxide glutathione peroxidase, mitochondrial-like [Saccoglossus kowalevskii]
PB.678	--	--	--	--	--	--	--	--	--	--	--	hypothetical protein CGI_10010995 [Crassostrea gigas]
PB.636	[E]	Amino acid transport and metabolism	--	--	--	[E]	Amino acid transport and metabolism	Asparagine synthase;; Glutamine amidotransferase domain	Asparagine synthetase domain-containing protein CG17486 GN=CG17486 OS=Drosophila melanogaster (Fruit fly) PE=2 SV=2	E	Amino acid transport and metabolism	Asparagine synthetase domain-containing protein 1, partial [Crassostrea gigas]
PB.7675	--	--	--	--	--	[E]	Amino acid transport and metabolism	Transmembrane amino acid transporter protein;; Tryptophan/tyrosine permease family;; Transmembrane amino acid transporter protein;; Transmembrane amino acid transporter protein	--	E	Amino acid transport and metabolism	Lysine histidine transporter 1 [Crassostrea gigas]
PB.6768	[O]	Posttranslational modification, protein turnover, chaperones	--	--	--	[E]	Amino acid transport and metabolism	Peptidase family M13;; Peptidase family M13	Neprilysin-11 GN=nep-11 OS=Caenorhabditis elegans PE=1 SV=2	O	Posttranslational modification, protein turnover, chaperones	Membrane metallo-endopeptidase-like 1 [Crassostrea gigas]
PB.1796	--	--	--	--	--	--	--	MAPEG family	--	S	Function unknown	PREDICTED: transmembrane protein 79-like [Saccoglossus kowalevskii]
PB.618	--	--	--	--	--	--	--	Synaptobrevin	--	--	--	--
PB.9203	--	--	--	--	--	--	--	Prokaryotic phospholipase A2	--	S	Function unknown	hypothetical protein LOTGIDRAFT_165658 [Lottia gigantea]
PB.681	[B]	Chromatin structure and dynamics	Cellular Component: nucleosome (GO:0000786);; Biological Process: nematode larval development (GO:0002119);; Molecular Function: DNA binding (GO:0003677);; Cellular Component: nucleus (GO:0005634);; Biological Process: nucleosome assembly (GO:0006334);; Biological Process: cellular response to DNA damage stimulus (GO:0006974);; Biological Process: determination of adult lifespan (GO:0008340);; Bi…	K11253|4.20904e-90|xtr:100038101|h3f3b; H3 histone, family 3B (H3.3B); K11253 histone H3 (A)	--	[B]	Chromatin structure and dynamics	Core histone H2A/H2B/H3/H4	Histone H3.3 OS=Spisula solidissima (Atlantic surf-clam) PE=1 SV=2	B	Chromatin structure and dynamics	histone H3.2 [Culex quinquefasciatus]
PB.622	--	--	--	--	--	--	--	Group XII secretory phospholipase A2 precursor (PLA2G12)	--	--	--	--
PB.3048	--	--	Molecular Function: zinc ion binding (GO:0008270);;	--	--	[R]	General function prediction only	AN1-like Zinc finger	AN1-type zinc finger and UBX domain-containing protein DDB_G0268260 GN=DDB_G0268260 OS=Dictyostelium discoideum (Slime mold) PE=3 SV=2	S	Function unknown	AN1-type zinc finger protein 2B [Crassostrea gigas]
PB.6605	[O]	Posttranslational modification, protein turnover, chaperones	Biological Process: protein folding (GO:0006457);; Cellular Component: prefoldin complex (GO:0016272);; Molecular Function: unfolded protein binding (GO:0051082);;	K04797|4.39412e-25|lgi:LOTGIDRAFT_217219|hypothetical protein; K04797 prefoldin alpha subunit (A)	--	[O]	Posttranslational modification, protein turnover, chaperones	Prefoldin subunit	Probable prefoldin subunit 5 GN=CG7048 OS=Drosophila melanogaster (Fruit fly) PE=2 SV=1	O	Posttranslational modification, protein turnover, chaperones	Microtubule-associated serine/threonine-protein kinase-like protein [Crassostrea gigas]
PB.1393	[J]	Translation, ribosomal structure and biogenesis	Molecular Function: structural constituent of ribosome (GO:0003735);; Cellular Component: ribosome (GO:0005840);; Biological Process: translation (GO:0006412);; Molecular Function: metal ion binding (GO:0046872);;	K02978|6.19865e-50|hro:HELRODRAFT_156474|hypothetical protein; K02978 small subunit ribosomal protein S27e (A)	ko03010:Ribosome	[J]	Translation, ribosomal structure and biogenesis	Ribosomal protein S27	40S ribosomal protein S27 GN=RPS27 OS=Homarus americanus (American lobster) PE=3 SV=2	J	Translation, ribosomal structure and biogenesis	PREDICTED: 40S ribosomal protein S27-like isoform X2 [Aplysia californica]
PB.2339	[TZDR]	--	Cellular Component: spindle pole (GO:0000922);; Molecular Function: calmodulin-dependent protein kinase activity (GO:0004683);; Molecular Function: calcium ion binding (GO:0005509);; Biological Process: detection of calcium ion (GO:0005513);; Molecular Function: calmodulin binding (GO:0005516);; Molecular Function: ATP binding (GO:0005524);; Cellular Component: centriole (GO:0005814);; Cellular C…	K02183|3.39498e-95|fca:101091063|CALM3; probable calcium-binding protein CML11-like; K02183 calmodulin (A)	ko04014:Ras signaling pathway;ko04015:Rap1 signaling pathway;ko04020:Calcium signaling pathway;ko04022:cGMP-PKG signaling pathway;ko04024:cAMP signaling pathway;ko04070:Phosphatidylinositol signaling system;ko04114:Oocyte meiosis;ko04261:Adrenergic signaling in cardiomyocytes;ko04270:Vascular smooth muscle contraction;ko04713:Circadian entrainment;ko04720:Long-term potentiation;ko04722:Neurotroph…	[T]	Signal transduction mechanisms	EF hand;; EF-hand domain pair;; EF-hand domain pair;; EF-hand domain;; EF hand;; EF-hand domain;; Cytoskeletal-regulatory complex EF hand;; Secreted protein acidic and rich in cysteine Ca binding region;; Uncharacterised protein family (UPF0154);; Ca2+ insensitive EF hand	Calmodulin OS=Strongylocentrotus intermedius (Sea urchin) PE=2 SV=3	DTZ	--	PREDICTED: calmodulin-like [Metaseiulus occidentalis]
PB.8805	--	--	--	--	--	--	--	CB1 cannabinoid receptor-interacting protein 1	--	S	Function unknown	hypothetical protein LOTGIDRAFT_205111 [Lottia gigantea]
PB.8904	--	--	--	--	--	--	--	--	--	--	--	hypothetical protein CGI_10014900 [Crassostrea gigas]
PB.3382	--	--	--	--	--	--	--	--	--	--	--	hypothetical protein CGI_10007669 [Crassostrea gigas]
PB.1139	[O]	Posttranslational modification, protein turnover, chaperones	Biological Process: protein peptidyl-prolyl isomerization (GO:0000413);; Molecular Function: peptidyl-prolyl cis-trans isomerase activity (GO:0003755);; Biological Process: protein folding (GO:0006457);;	K09568|8.08397e-54|bmor:732917|Fkbp12; FK506-binding protein; K09568 FK506-binding protein 1 [EC:5.2.1.8] (A)	--	[O]	Posttranslational modification, protein turnover, chaperones	FKBP-type peptidyl-prolyl cis-trans isomerase	12 kDa FK506-binding protein GN=FK506-bp2 OS=Drosophila melanogaster (Fruit fly) PE=3 SV=2	O	Posttranslational modification, protein turnover, chaperones	FKBP12 [Bombyx mori]
PB.5968	--	--	--	--	--	--	--	--	--	S	Function unknown	hypothetical protein CGI_10006409 [Crassostrea gigas]
PB.876	--	--	Molecular Function: catalytic activity (GO:0003824);;	K18418|4.28302e-72|spu:575751|ERI1 exoribonuclease 3-like; K18418 ERI1 exoribonuclease 3 [EC:3.1.-.-] (A)	--	[L]	Replication, recombination and repair	Exonuclease	3&apos;-5&apos; exonuclease eri-1 GN=eri-1 OS=Caenorhabditis elegans PE=1 SV=2	S	Function unknown	PREDICTED: ERI1 exoribonuclease 3-like [Strongylocentrotus purpuratus]
PB.2404	--	--	--	K09586|5.04444e-98|lgi:LOTGIDRAFT_214161|hypothetical protein; K09586 endoplasmic reticulum protein 29 (A)	ko04141:Protein processing in endoplasmic reticulum	--	--	ERp29, N-terminal domain;; Endoplasmic reticulum protein ERp29, C-terminal domain	Protein windbeutel (Precursor) GN=wbl OS=Drosophila melanogaster (Fruit fly) PE=1 SV=1	O	Posttranslational modification, protein turnover, chaperones	Endoplasmic reticulum protein ERp29 [Crassostrea gigas]
PB.8864	--	--	--	--	--	--	--	Uncharacterised protein family UPF0640;; Domain of unknown function (DUF4516)	--	S	Function unknown	PREDICTED: uncharacterized protein C12orf73-like [Microplitis demolitor]
PB.3629	--	--	--	--	--	[S]	Function unknown	Coiled-coil domain-containing protein 56	--	U	Intracellular trafficking, secretion, and vesicular transport	hypothetical protein Y032_0042g627 [Ancylostoma ceylanicum]
PB.7447	--	--	--	--	--	[S]	Function unknown	Neuroblastoma-amplified sequence, N terminal;; Secretory pathway protein Sec39	--	S	Function unknown	hypothetical protein LOTGIDRAFT_212786 [Lottia gigantea]
PB.8848	[TZDR]	--	Molecular Function: metal ion binding (GO:0046872);;	--	--	[T]	Signal transduction mechanisms	EF-hand domain pair;; EF hand;; EF-hand domain;; EF hand;; EF-hand domain pair;; Secreted protein acidic and rich in cysteine Ca binding region	Frequenin-1 GN=Frq1 OS=Drosophila melanogaster (Fruit fly) PE=2 SV=2	DTZ	--	EF-hand calcium-binding domain-containing protein 1 [Crassostrea gigas]
PB.1531	--	--	--	--	--	[T]	Signal transduction mechanisms	Domain found in Dishevelled, Egl-10, and Pleckstrin (DEP)	DEP domain-containing protein DDB_G0279099 GN=DDB_G0279099 OS=Dictyostelium discoideum (Slime mold) PE=3 SV=1	S	Function unknown	DEP domain-containing protein 5 [Crassostrea gigas]
PB.5702	--	--	--	--	--	--	--	FAM92 protein;; BAR domain	--	S	Function unknown	Protein FAM92B [Crassostrea gigas]
PB.6936	--	--	Molecular Function: catalytic activity (GO:0003824);;	--	--	--	--	CUB domain	Dorsal-ventral patterning protein tolloid (Precursor) GN=tld OS=Drosophila melanogaster (Fruit fly) PE=2 SV=2	S	Function unknown	Cubilin [Crassostrea gigas]
PB.2203	--	--	--	--	--	--	--	Ulp1 protease family, C-terminal catalytic domain	--	--	--	Sentrin-specific protease 2 [Crassostrea gigas]
PB.4535	--	--	--	--	--	--	--	--	--	S	Function unknown	Sarcolemmal membrane-associated protein [Crassostrea gigas]
PB.840	--	--	--	--	--	--	--	--	--	--	--	JmjC domain-containing protein 8 [Crassostrea gigas]
PB.6373	--	--	--	--	--	--	--	Centromere kinetochore component W	--	--	--	--
PB.4306	--	--	--	--	--	--	--	--	Uncharacterized shell protein 3 (Precursor) OS=Pinctada margaritifera (Black-lipped pearl oyster) PE=1 SV=1	--	--	matrix protein [Pinctada fucata]
PB.6260	--	--	--	--	--	--	--	TPR repeat;; Tetratricopeptide repeat;; Tetratricopeptide repeat;; Tetratricopeptide repeat;; Anaphase-promoting complex, cyclosome, subunit 3;; Tetratricopeptide repeat;; Tetratricopeptide repeat;; Tetratricopeptide repeat;; Tetratricopeptide repeat;; Tetratricopeptide repeat	--	--	--	Heat shock protein STI1 [Crassostrea gigas]
PB.4832	--	--	--	--	--	--	--	WAP-type (Whey Acidic Protein) 'four-disulfide core'	--	U	Intracellular trafficking, secretion, and vesicular transport	PREDICTED: neurogenic locus notch homolog protein 1-like [Saccoglossus kowalevskii]
PB.7954	--	--	--	--	--	[R]	General function prediction only	CHD5-like protein	--	U	Intracellular trafficking, secretion, and vesicular transport	hypothetical protein LOTGIDRAFT_119246 [Lottia gigantea]
PB.8101	[C]	Energy production and conversion	Molecular Function: iron ion binding (GO:0005506);; Biological Process: iron-sulfur cluster assembly (GO:0016226);; Molecular Function: iron-sulfur cluster binding (GO:0051536);;	--	--	[C]	Energy production and conversion	NifU-like N terminal domain	--	C	Energy production and conversion	Iron-sulfur cluster assembly enzyme ISCU, mitochondrial [Crassostrea gigas]
PB.9159	[R]	General function prediction only	Molecular Function: GTPase activity (GO:0003924);; Molecular Function: GTP binding (GO:0005525);; Biological Process: GTP catabolic process (GO:0006184);; Biological Process: small GTPase mediated signal transduction (GO:0007264);; Cellular Component: membrane (GO:0016020);;	K07839|8.45354e-91|lgi:LOTGIDRAFT_232941|hypothetical protein; K07839 Ras-related protein Rap-2C (A)	--	[R]	General function prediction only	Ras family;; Miro-like protein;; ADP-ribosylation factor family;; 50S ribosome-binding GTPase;; Elongation factor Tu GTP binding domain	Ras-related protein Rap-1 GN=rap-1 OS=Caenorhabditis elegans PE=3 SV=1	S	Function unknown	hypothetical protein LOTGIDRAFT_232941 [Lottia gigantea]
PB.7781	--	--	--	K16582|0|lgi:LOTGIDRAFT_124780|hypothetical protein; K16582 tubulin polyglutamylase TTLL6/13 [EC:6.-.-.-] (A)	--	[O]	Posttranslational modification, protein turnover, chaperones	Tubulin-tyrosine ligase family	Probable beta-tubulin polyglutamylase GN=Ttll6a OS=Tetrahymena thermophila (strain SB210) PE=3 SV=1	S	Function unknown	Tubulin polyglutamylase TTLL13 [Crassostrea gigas]
PB.1348	--	--	--	--	--	[R]	General function prediction only	UV radiation resistance protein and autophagy-related subunit 14	UV radiation resistance-associated gene protein GN=Uvrag OS=Drosophila melanogaster (Fruit fly) PE=1 SV=1	S	Function unknown	hypothetical protein LOTGIDRAFT_158830 [Lottia gigantea]
PB.9126	--	--	Molecular Function: hydrolase activity (GO:0016787);;	--	--	[E]	Amino acid transport and metabolism	Trypsin;; Domain of unknown function (DUF316)	Trypsin 3A1 (Precursor) GN=AAEL007818 OS=Aedes aegypti (Yellowfever mosquito) PE=2 SV=2	O	Posttranslational modification, protein turnover, chaperones	hypothetical protein BRAFLDRAFT_218346 [Branchiostoma floridae]
PB.1754	--	--	--	K06560|2.7518e-79|lgi:LOTGIDRAFT_161348|hypothetical protein; K06560 mannose receptor, C type (A)	ko04145:Phagosome	[TV]	--	Lectin C-type domain	Sperm receptor for egg jelly (Precursor) GN=REJ OS=Strongylocentrotus purpuratus (Purple sea urchin) PE=1 SV=1	U	Intracellular trafficking, secretion, and vesicular transport	hypothetical protein LOTGIDRAFT_161348 [Lottia gigantea]
PB.3699	[E]	Amino acid transport and metabolism	--	K03334|4.17313e-34|xtr:100496394|L-amino-acid oxidase-like; K03334 L-amino-acid oxidase [EC:1.4.3.2] (A)	ko00250:Alanine, aspartate and glutamate metabolism;ko00270:Cysteine and methionine metabolism;ko00280:Valine, leucine and isoleucine degradation;ko00350:Tyrosine metabolism;ko00360:Phenylalanine metabolism;ko00380:Tryptophan metabolism;ko00400:Phenylalanine, tyrosine and tryptophan biosynthesis	--	--	Flavin containing amine oxidoreductase;; Flavin containing amine oxidoreductase;; Flavin containing amine oxidoreductase;; NAD(P)-binding Rossmann-like domain;; FAD binding domain	Putative L-amino-acid oxidase GN=DDB_G0291301 OS=Dictyostelium discoideum (Slime mold) PE=1 SV=1	E	Amino acid transport and metabolism	hypothetical protein TRIADDRAFT_54930 [Trichoplax adhaerens]
PB.565	--	--	Biological Process: pericardium morphogenesis (GO:0003344);; Molecular Function: integrin binding (GO:0005178);; Biological Process: substrate-dependent cell migration, cell extension (GO:0006930);; Biological Process: cell-matrix adhesion (GO:0007160);; Biological Process: border follicle cell migration (GO:0007298);; Biological Process: germ-band extension (GO:0007377);; Biological Process: dor…	K05719|1.30151e-46|lgi:LOTGIDRAFT_174238|hypothetical protein; K05719 integrin beta 1 (A)	ko04145:Phagosome;ko04512:ECM-receptor interaction	[TW]	--	Integrin beta tail domain;; EGF-like domain;; Human growth factor-like EGF	Integrin beta-PS (Precursor) GN=mys OS=Drosophila melanogaster (Fruit fly) PE=1 SV=3	U	Intracellular trafficking, secretion, and vesicular transport	hypothetical protein LOTGIDRAFT_174238 [Lottia gigantea]
PB.328	[K]	Transcription	Cellular Component: nucleus (GO:0005634);; Biological Process: regulation of transcription, DNA-templated (GO:0006355);;	K12580|1.50893e-100|lcm:102359966|CNOT3; CCR4-NOT transcription complex, subunit 3; K12580 CCR4-NOT transcription complex subunit 3 (A)	ko03018:RNA degradation	[K]	Transcription	Not1 N-terminal domain, CCR4-Not complex component;; NOT2 / NOT3 / NOT5 family	--	K	Transcription	CCR4-NOT transcription complex subunit 3, partial [Stegodyphus mimosarum]
PB.5852	--	--	--	--	--	--	--	--	--	--	--	hypothetical protein LOTGIDRAFT_235673 [Lottia gigantea]
PB.8842	--	--	--	K16061|2.78176e-37|bfo:BRAFLDRAFT_224204|hypothetical protein; K16061 baculoviral IAP repeat-containing protein 7/8 (A)	ko04120:Ubiquitin mediated proteolysis	[DR]	--	Inhibitor of Apoptosis domain;; Zinc finger, C3HC4 type (RING finger)	Apoptosis 2 inhibitor GN=Iap2 OS=Drosophila melanogaster (Fruit fly) PE=2 SV=3	O	Posttranslational modification, protein turnover, chaperones	Putative inhibitor of apoptosis [Crassostrea gigas]
PB.1173	[R]	General function prediction only	--	K15621|0|lgi:LOTGIDRAFT_91451|hypothetical protein; K15621 BAI1-associated protein 3 (A)	--	[UT]	--	Munc13 (mammalian uncoordinated) homology domain;; C2 domain;; C2 domain	Synaptotagmin 1 GN=Syt1 OS=Drosophila melanogaster (Fruit fly) PE=1 SV=3	S	Function unknown	BAI1-associated protein 3 [Crassostrea gigas]
PB.6137	--	--	--	K01025|3.33907e-28|lgi:LOTGIDRAFT_230366|hypothetical protein; K01025 [EC:2.8.2.-] (A)	--	[R]	General function prediction only	Sulfotransferase domain	--	S	Function unknown	Sulfotransferase 1A2 [Crassostrea gigas]
PB.8818	--	--	--	K18744|5.53756e-11|tru:101066959|caprin-2-like; K18744 caprin-2 (A)	--	--	--	C1q domain	--	S	Function unknown	mantle gene 4 [Pinctada fucata]
PB.5254	--	--	--	--	--	--	--	--	--	--	--	PREDICTED: uncharacterized protein LOC101847669 isoform X2 [Aplysia californica]
PB.4618	--	--	--	--	--	--	--	--	--	M	Cell wall/membrane/envelope biogenesis	hypothetical protein CGI_10012135 [Crassostrea gigas]
PB.7190	--	--	Cellular Component: membrane (GO:0016020);;	--	--	[T]	Signal transduction mechanisms	--	--	U	Intracellular trafficking, secretion, and vesicular transport	Sortilin-related receptor [Crassostrea gigas]
PB.2034	--	--	--	K13676|1.30846e-65|tca:658303|glucoside xylosyltransferase 2; K13676 UDP-xylose:glucoside alpha-1,3-xylosyltransferase [EC:2.4.2.-] (A)	ko00514:Other types of O-glycan biosynthesis	[G]	Carbohydrate transport and metabolism	Glycosyl transferase family 8	Glycosyltransferase-like protein LARGE GN=lge-1 OS=Caenorhabditis elegans PE=3 SV=3	S	Function unknown	PREDICTED: LOW QUALITY PROTEIN: glucoside xylosyltransferase 1-like [Saccoglossus kowalevskii]
PB.2771	[O]	Posttranslational modification, protein turnover, chaperones	--	K14016|7.82286e-142|lgi:LOTGIDRAFT_233453|hypothetical protein; K14016 ubiquitin fusion degradation protein 1 (A)	ko04141:Protein processing in endoplasmic reticulum	[O]	Posttranslational modification, protein turnover, chaperones	Ubiquitin fusion degradation protein UFD1	Ubiquitin fusion degradation protein 1 homolog GN=Ufd1-like OS=Drosophila melanogaster (Fruit fly) PE=2 SV=1	O	Posttranslational modification, protein turnover, chaperones	Ubiquitin fusion degradation protein 1-like protein [Crassostrea gigas]
PB.8231	--	--	--	--	--	--	--	Domain of unknown function (DUF4512)	UPF0729 protein AGAP000931 GN=AGAP000931 OS=Anopheles gambiae (African malaria mosquito) PE=3 SV=2	--	--	hypothetical protein CGI_10025367 [Crassostrea gigas]
PB.6263	[IQR]	--	--	--	--	[R]	General function prediction only	short chain dehydrogenase;; Enoyl-(Acyl carrier protein) reductase;; KR domain	Dehydrogenase/reductase SDR family member 4 {ECO:0000250|UniProtKB:Q9BTZ2} OS=Caenorhabditis elegans PE=1 SV=1	S	Function unknown	hypothetical protein CGI_10007187 [Crassostrea gigas]
PB.3718	[E]	Amino acid transport and metabolism	--	K00453|3.69037e-67|bfo:BRAFLDRAFT_210874|hypothetical protein; K00453 tryptophan 2,3-dioxygenase [EC:1.13.11.11] (A)	ko00380:Tryptophan metabolism	[E]	Amino acid transport and metabolism	Tryptophan 2,3-dioxygenase	Tryptophan 2,3-dioxygenase {ECO:0000255|HAMAP-Rule:MF_03020} OS=Mayetiola destructor (Hessian fly) PE=3 SV=1	E	Amino acid transport and metabolism	hypothetical protein BRAFLDRAFT_210874 [Branchiostoma floridae]
PB.2307	--	--	--	K02187|1.52359e-09|lgi:LOTGIDRAFT_154127|hypothetical protein; K02187 caspase 3 [EC:3.4.22.56] (A)	--	--	--	--	--	O	Posttranslational modification, protein turnover, chaperones	Caspase-7 [Crassostrea gigas]
PB.1149	--	--	Molecular Function: zinc ion binding (GO:0008270);;	--	--	[TZ]	--	LIM domain	LIM domain-containing protein C GN=limC OS=Dictyostelium discoideum (Slime mold) PE=2 SV=1	S	Function unknown	PREDICTED: cysteine-rich protein 2 [Ciona intestinalis]
PB.6846	--	--	--	--	--	--	--	--	--	S	Function unknown	hypothetical protein CGI_10007637 [Crassostrea gigas]
PB.2693	[J]	Translation, ribosomal structure and biogenesis	Molecular Function: structural constituent of ribosome (GO:0003735);; Cellular Component: ribosome (GO:0005840);; Biological Process: translation (GO:0006412);; Molecular Function: 5S rRNA binding (GO:0008097);;	K02932|5.20386e-139|cin:100186763|60S ribosomal protein L5; K02932 large subunit ribosomal protein L5e (A)	ko03010:Ribosome	[J]	Translation, ribosomal structure and biogenesis	Ribosomal L18p/L5e family;; Ribosomal L18 C-terminal region	60S ribosomal protein L5 GN=RPL5 OS=Styela clava (Sea squirt) PE=3 SV=3	J	Translation, ribosomal structure and biogenesis	ribosomal protein L5 [Crassostrea gigas]
PB.7538	--	--	--	--	--	[S]	Function unknown	Uncharacterised conserved protein	Protein MEF2BNB homolog GN=CG32590 OS=Drosophila melanogaster (Fruit fly) PE=2 SV=1	S	Function unknown	PREDICTED: protein MEF2BNB homolog isoform X6 [Aplysia californica]
PB.5542	--	--	--	--	--	--	--	Prokaryotic phospholipase A2;; Group XII secretory phospholipase A2 precursor (PLA2G12)	Conodipine-M alpha chain OS=Conus magus (Magus cone) PE=1 SV=2	S	Function unknown	hypothetical protein LOTGIDRAFT_165658 [Lottia gigantea]
PB.2933	--	--	--	--	--	--	--	HCaRG protein	COMM domain-containing protein 6 GN=commd6 OS=Dictyostelium discoideum (Slime mold) PE=3 SV=2	S	Function unknown	hypothetical protein BRAFLDRAFT_280511 [Branchiostoma floridae]
PB.8018	--	--	Molecular Function: nucleotide binding (GO:0000166);; Biological Process: phosphorylation (GO:0016310);; Biological Process: regulation of cellular process (GO:0050794);;	K04739|2.76016e-176|lgi:LOTGIDRAFT_180979|hypothetical protein; K04739 cAMP-dependent protein kinase regulator (A)	--	[T]	Signal transduction mechanisms	Cyclic nucleotide-binding domain;; Regulatory subunit of type II PKA R-subunit	cAMP-dependent protein kinase type II regulatory subunit OS=Strongylocentrotus purpuratus (Purple sea urchin) PE=2 SV=1	T	Signal transduction mechanisms	cAMP-dependent protein kinase type II regulatory subunit [Crassostrea gigas]
PB.5405	--	--	--	K13084|1.64408e-71|bfo:BRAFLDRAFT_217178|hypothetical protein; K13084 phosphatidylinositol-4,5-bisphosphate 4-phosphatase [EC:3.1.3.78] (A)	--	[R]	General function prediction only	Transmembrane protein 55A	--	S	Function unknown	PREDICTED: type 1 phosphatidylinositol 4,5-bisphosphate 4-phosphatase-like [Saccoglossus kowalevskii]
PB.396	--	--	--	--	--	--	--	--	--	--	--	lysine-rich matrix protein 1 [Pinctada fucata]
PB.423	--	--	--	--	--	--	--	Jacalin-like lectin domain	--	S	Function unknown	--
PB.1160	--	--	--	--	--	[U]	Intracellular trafficking, secretion, and vesicular transport	Transport protein particle (TRAPP) component	--	U	Intracellular trafficking, secretion, and vesicular transport	Trafficking protein particle complex subunit 6B [Crassostrea gigas]
PB.5463	--	--	--	--	--	--	--	--	--	--	--	Short-chain collagen C4 [Crassostrea gigas]
PB.1738	--	--	--	K14735|9.92549e-138|pss:102460548|HEPH; hephaestin; K14735 hephaestin [EC:1.16.3.1] (A)	ko00860:Porphyrin and chlorophyll metabolism	[Q]	Secondary metabolites biosynthesis, transport and catabolism	Multicopper oxidase;; Multicopper oxidase	Hephaestin-like protein {ECO:0000303|PubMed:23765379} (Precursor) OS=Acropora millepora (Staghorn coral) PE=1 SV=1	Q	Secondary metabolites biosynthesis, transport and catabolism	Ceruloplasmin [Crassostrea gigas]
PB.4460	[O]	Posttranslational modification, protein turnover, chaperones	Molecular Function: binding (GO:0005488);;	--	--	[O]	Posttranslational modification, protein turnover, chaperones	DnaJ domain	Protein tumorous imaginal discs, mitochondrial (Precursor) GN=l(2)tid OS=Drosophila virilis (Fruit fly) PE=2 SV=1	--	--	Protein tumorous imaginal disc, mitochondrial, partial [Stegodyphus mimosarum]
PB.3785	--	--	--	--	--	--	--	AIG1 family;; 50S ribosome-binding GTPase	--	S	Function unknown	hypothetical protein BRAFLDRAFT_224290 [Branchiostoma floridae]
PB.1289	--	--	--	--	--	--	--	PH domain	--	S	Function unknown	Choline-phosphate cytidylyltransferase B [Crassostrea gigas]
PB.9110	--	--	Biological Process: single-organism cellular process (GO:0044763);;	--	--	[O]	Posttranslational modification, protein turnover, chaperones	Low-density lipoprotein receptor domain class A	--	S	Function unknown	Putative vitellogenin receptor [Crassostrea gigas]
PB.9045	[L]	Replication, recombination and repair	--	--	--	[R]	General function prediction only	--	Endonuclease GN=pol OS=Drosophila melanogaster (Fruit fly) PE=3 SV=1	L	Replication, recombination and repair	integrase core domain protein [Ancylostoma duodenale]
PB.5548	--	--	--	--	--	[S]	Function unknown	Protein of unknown function (DUF1077)	--	S	Function unknown	PREDICTED: ER membrane protein complex subunit 4-like isoform X1 [Aplysia californica]
PB.6780	[O]	Posttranslational modification, protein turnover, chaperones	--	--	--	[E]	Amino acid transport and metabolism	Peptidase family M13;; Peptidase family M13	Neprilysin-2 {ECO:0000312|WormBase:T05A8.4} OS=Caenorhabditis elegans PE=1 SV=2	O	Posttranslational modification, protein turnover, chaperones	Membrane metallo-endopeptidase-like 1 [Crassostrea gigas]
PB.7168	--	--	--	--	--	--	--	--	Uncharacterized shell protein 6 (Precursor) OS=Pinctada margaritifera (Black-lipped pearl oyster) PE=1 SV=1	--	--	RecName: Full=Uncharacterized shell protein 6; AltName: Full=Prism tissue inhibitor metalloproteinase protein 3; Flags: Precursor [Pinctada margaritifera]
PB.4399	--	--	--	--	--	--	--	Tissue inhibitor of metalloproteinase;; UNC-6/NTR/C345C module	--	--	--	PREDICTED: ADAMTS-like protein 5-like [Saccoglossus kowalevskii]
PB.5316	[R]	General function prediction only	Biological Process: reproduction (GO:0000003);; Cellular Component: Golgi membrane (GO:0000139);; Biological Process: nematode larval development (GO:0002119);; Molecular Function: GTPase activity (GO:0003924);; Molecular Function: sphingomyelin phosphodiesterase activity (GO:0004767);; Molecular Function: GTP binding (GO:0005525);; Cellular Component: lysosome (GO:0005764);; Cellular Component: …	K07877|6.6738e-132|nve:NEMVE_v1g189983|hypothetical protein; K07877 Ras-related protein Rab-2A (A)	--	[U]	Intracellular trafficking, secretion, and vesicular transport	Ras family;; Miro-like protein;; ADP-ribosylation factor family;; 50S ribosome-binding GTPase;; Gtr1/RagA G protein conserved region	Ras-related protein Rab-2 GN=RAB2 OS=Lymnaea stagnalis (Great pond snail) PE=2 SV=1	S	Function unknown	PREDICTED: ras-related protein Rab-2-like [Aplysia californica]
PB.3969	--	--	Biological Process: regulation of growth (GO:0040008);; Biological Process: single-multicellular organism process (GO:0044707);;	--	--	[WV]	--	von Willebrand factor type C domain;; Antistasin family;; TILa domain;; von Willebrand factor type C domain;; Insulin-like growth factor binding protein	Venom protein 302 (Precursor) OS=Lychas mucronatus (Chinese swimming scorpion) PE=2 SV=1	S	Function unknown	Cysteine-rich motor neuron 1 protein [Crassostrea gigas]
PB.6148	--	--	Molecular Function: structural constituent of ribosome (GO:0003735);; Cellular Component: ribosome (GO:0005840);; Biological Process: translation (GO:0006412);;	K02903|8.06492e-48|bfo:BRAFLDRAFT_131797|hypothetical protein; K02903 large subunit ribosomal protein L28e (A)	ko03010:Ribosome	[J]	Translation, ribosomal structure and biogenesis	Ribosomal L28e protein family	60S ribosomal protein L28 GN=RpL28 OS=Drosophila melanogaster (Fruit fly) PE=1 SV=1	J	Translation, ribosomal structure and biogenesis	ribosomal protein L28 [Lepidochitona cinerea]
PB.4117	[S]	Function unknown	--	--	--	[S]	Function unknown	EVE domain	--	S	Function unknown	predicted protein [Nematostella vectensis]
PB.4887	--	--	--	--	--	--	--	Vasohibin;; Vasohibin	--	S	Function unknown	Vasohibin-1 [Crassostrea gigas]
PB.5733	--	--	--	--	--	--	--	DJ-1/PfpI family	--	S	Function unknown	PREDICTED: Parkinson disease 7 domain-containing protein 1-like [Aplysia californica]
PB.4479	--	--	--	K05463|1.03727e-25|lgi:LOTGIDRAFT_171062|hypothetical protein; K05463 ephrin-B (A)	--	[T]	Signal transduction mechanisms	Ephrin	--	S	Function unknown	hypothetical protein LOTGIDRAFT_171062 [Lottia gigantea]
PB.8489	--	--	--	K06528|1.61967e-35|lgi:LOTGIDRAFT_239003|hypothetical protein; K06528 lysosomal-associated membrane protein 1/2 (A)	ko04142:Lysosome;ko04145:Phagosome	[R]	General function prediction only	Lysosome-associated membrane glycoprotein (Lamp)	--	U	Intracellular trafficking, secretion, and vesicular transport	Lysosome-associated membrane glycoprotein 1 [Crassostrea gigas]
PB.7166	--	--	Biological Process: single-organism cellular process (GO:0044763);; Biological Process: biological regulation (GO:0065007);;	--	--	--	--	Late endosomal/lysosomal adaptor and MAPK and MTOR activator	--	O	Posttranslational modification, protein turnover, chaperones	hypothetical protein LOTGIDRAFT_204335 [Lottia gigantea]
PB.3459	--	--	Biological Process: single-organism process (GO:0044699);;	K16506|1.20489e-17|pale:102883996|FAT1; FAT atypical cadherin 1; K16506 protocadherin Fat 1/2/3 (A)	--	[T]	Signal transduction mechanisms	WSC domain	Protein eyes shut OS=Drosophila melanogaster (Fruit fly) PE=1 SV=1	S	Function unknown	Fibropellin-1, partial [Stegodyphus mimosarum]
PB.137	[G]	Carbohydrate transport and metabolism	Molecular Function: hydrolase activity, hydrolyzing O-glycosyl compounds (GO:0004553);; Biological Process: chitin metabolic process (GO:0006030);;	K01183|9.79375e-157|lgi:LOTGIDRAFT_130278|hypothetical protein; K01183 chitinase [EC:3.2.1.14] (A)	ko00520:Amino sugar and nucleotide sugar metabolism	[G]	Carbohydrate transport and metabolism	Glycosyl hydrolases family 18;; Chitin binding Peritrophin-A domain	Endochitinase (Precursor) OS=Brugia malayi (Filarial nematode worm) PE=1 SV=1	G	Carbohydrate transport and metabolism	Chitotriosidase-1 [Crassostrea gigas]
PB.329	--	--	--	--	--	[S]	Function unknown	AhpC/TSA antioxidant enzyme	--	S	Function unknown	PREDICTED: LOW QUALITY PROTEIN: redox-regulatory protein FAM213A-like [Aplysia californica]
PB.2828	--	--	Biological Process: establishment of mitotic spindle orientation (GO:0000132);; Molecular Function: microtubule motor activity (GO:0003777);; Cellular Component: centriole (GO:0005814);; Cellular Component: cytoplasmic dynein complex (GO:0005868);; Cellular Component: microtubule (GO:0005874);; Cellular Component: cilium (GO:0005929);; Biological Process: autophagy (GO:0006914);; Biological Proce…	K10418|7.73596e-58|lcm:102357665|dynein light chain LC6, flagellar outer arm-like; K10418 dynein light chain LC8-type (A)	--	[Z]	Cytoskeleton	Dynein light chain type 1	Dynein light chain 2, cytoplasmic GN=Cdlc2 OS=Drosophila melanogaster (Fruit fly) PE=3 SV=1	S	Function unknown	dynein light chain [Aplysia californica]
PB.5607	[H]	Coenzyme transport and metabolism	Molecular Function: catalytic activity (GO:0003824);; Biological Process: metabolic process (GO:0008152);;	K04532|0|lgi:LOTGIDRAFT_231724|hypothetical protein; K04532 amyloid beta precursor protein binding protein 1 (A)	--	[O]	Posttranslational modification, protein turnover, chaperones	ThiF family	Nedd8-activating enzyme E1 regulatory subunit GN=APP-BP1 OS=Drosophila melanogaster (Fruit fly) PE=1 SV=1	H	Coenzyme transport and metabolism	NEDD8-activating enzyme E1 regulatory subunit, partial [Crassostrea gigas]
PB.6450	--	--	--	--	--	--	--	--	--	S	Function unknown	predicted protein [Nematostella vectensis]
PB.432	[O]	Posttranslational modification, protein turnover, chaperones	Molecular Function: ubiquitin-protein transferase activity (GO:0004842);; Biological Process: protein ubiquitination (GO:0016567);; Molecular Function: SUMO transferase activity (GO:0019789);;	K10577|5.83207e-98|hro:HELRODRAFT_71397|hypothetical protein; K10577 ubiquitin-conjugating enzyme E2 I [EC:6.3.2.19] (A)	ko03013:RNA transport;ko04120:Ubiquitin mediated proteolysis	[O]	Posttranslational modification, protein turnover, chaperones	Ubiquitin-conjugating enzyme	SUMO-conjugating enzyme UBC9 GN=ubc-9 OS=Caenorhabditis elegans PE=1 SV=1	O	Posttranslational modification, protein turnover, chaperones	PREDICTED: SUMO-conjugating enzyme UBC9-B-like isoform X1 [Aplysia californica]
PB.3192	--	--	--	K17779|4.12482e-11|lgi:LOTGIDRAFT_196897|hypothetical protein; K17779 mitochondrial import inner membrane translocase subunit TIM10B (A)	--	[U]	Intracellular trafficking, secretion, and vesicular transport	Tim10/DDP family zinc finger	Mitochondrial import inner membrane translocase subunit Tim10B GN=Tim9b OS=Drosophila melanogaster (Fruit fly) PE=3 SV=1	O	Posttranslational modification, protein turnover, chaperones	PREDICTED: mitochondrial import inner membrane translocase subunit Tim9 B-like [Metaseiulus occidentalis]
PB.9222	--	--	--	K11549|1.2215e-15|bfo:BRAFLDRAFT_119496|hypothetical protein; K11549 kinetochore protein Spc24, animal type (A)	--	--	--	Spc24 subunit of Ndc80	--	S	Function unknown	hypothetical protein BRAFLDRAFT_119496 [Branchiostoma floridae]
PB.3553	--	--	--	K18730|4.59746e-56|myd:102768231|GIGYF2; GRB10 interacting GYF protein 2; K18730 PERQ amino acid-rich with GYF domain-containing protein (A)	--	[R]	General function prediction only	GYF domain	PERQ amino acid-rich with GYF domain-containing protein CG11148 GN=CG11148 OS=Drosophila melanogaster (Fruit fly) PE=1 SV=2	S	Function unknown	PERQ amino acid-rich with GYF domain-containing protein 1 [Crassostrea gigas]
PB.3122	--	--	--	K18403|5.30808e-38|lgi:LOTGIDRAFT_165646|hypothetical protein; K18403 male-specific lethal 3 (A)	--	[BK]	--	MRG;; RNA binding activity-knot of a chromodomain	Protein male-specific lethal-3 GN=msl-3 OS=Drosophila melanogaster (Fruit fly) PE=1 SV=2	K	Transcription	Male-specific lethal 3-like protein [Crassostrea gigas]
PB.8796	--	--	--	--	--	--	--	--	--	S	Function unknown	hypothetical protein LOTGIDRAFT_231712 [Lottia gigantea]
PB.5656	--	--	--	--	--	--	--	--	--	O	Posttranslational modification, protein turnover, chaperones	Uncharacterized protein C3orf59-like protein [Crassostrea gigas]
PB.3856	--	--	--	--	--	[O]	Posttranslational modification, protein turnover, chaperones	B-box zinc finger;; NHL repeat	Probable RING finger protein 207 homolog GN=CBG23170 OS=Caenorhabditis briggsae PE=3 SV=3	S	Function unknown	Tripartite motif-containing protein 2 [Crassostrea gigas]
PB.4855	--	--	Molecular Function: guanyl-nucleotide exchange factor activity (GO:0005085);; Biological Process: intracellular signal transduction (GO:0035556);;	--	--	[T]	Signal transduction mechanisms	RhoGEF domain	--	T	Signal transduction mechanisms	hypothetical protein LOTGIDRAFT_174939 [Lottia gigantea]
PB.5264	--	--	--	--	--	--	--	--	--	--	--	hypothetical protein CGI_10021715 [Crassostrea gigas]
PB.7856	--	--	--	--	--	--	--	--	--	--	--	hypothetical protein CGI_10006595 [Crassostrea gigas]
PB.7682	[A]	RNA processing and modification	--	K14945|1.23374e-77|lgi:LOTGIDRAFT_221190|hypothetical protein; K14945 protein quaking (A)	--	[A]	RNA processing and modification	--	Protein held out wings GN=how OS=Drosophila melanogaster (Fruit fly) PE=1 SV=1	A	RNA processing and modification	Protein quaking-B [Crassostrea gigas]
PB.7051	--	--	--	--	--	--	--	Ankyrin repeats (3 copies)	--	--	--	--
PB.7010	--	--	Biological Process: single-organism process (GO:0044699);;	K05719|7.24479e-132|hro:HELRODRAFT_139427|hypothetical protein; K05719 integrin beta 1 (A)	ko04145:Phagosome;ko04512:ECM-receptor interaction	[TW]	--	Integrin, beta chain;; Integrin beta cytoplasmic domain	Integrin beta-PS (Precursor) GN=mys OS=Drosophila melanogaster (Fruit fly) PE=1 SV=3	U	Intracellular trafficking, secretion, and vesicular transport	integrin beta-like protein [Pinctada fucata]
PB.2500	--	--	--	--	--	--	--	Apolipoprotein L	--	--	--	--
PB.8995	--	--	--	K15730|7.74248e-30|hro:HELRODRAFT_163501|hypothetical protein; K15730 cytosolic prostaglandin-E synthase [EC:5.3.99.3] (A)	ko00590:Arachidonic acid metabolism	[O]	Posttranslational modification, protein turnover, chaperones	CS domain	Uncharacterized protein ZC395.10 GN=ZC395.10 OS=Caenorhabditis elegans PE=3 SV=1	S	Function unknown	prostaglandin E synthase 3 [Ostrea edulis]
PB.2770	--	--	--	--	--	[S]	Function unknown	Domain of Unknown Function (DUF1907)	--	S	Function unknown	Ester hydrolase C11orf54-like protein [Crassostrea gigas]
PB.4488	--	--	--	--	--	--	--	C1q domain	--	S	Function unknown	putative C1q domain containing protein MgC1q66 [Mytilus galloprovincialis]
PB.3679	--	--	--	--	--	--	--	--	--	--	--	hypothetical protein CGI_10009190 [Crassostrea gigas]
PB.4495	--	--	Molecular Function: binding (GO:0005488);;	--	--	--	--	--	--	--	--	Protein jagged-2 [Crassostrea gigas]
PB.1433	--	--	--	--	--	[O]	Posttranslational modification, protein turnover, chaperones	Ring finger domain;; RING-H2 zinc finger;; Zinc finger, C3HC4 type (RING finger);; Zinc finger, C3HC4 type (RING finger);; Anaphase-promoting complex subunit 11 RING-H2 finger;; Zinc finger, C3HC4 type (RING finger)	Protein goliath (Precursor) GN=gol OS=Drosophila melanogaster (Fruit fly) PE=2 SV=3	O	Posttranslational modification, protein turnover, chaperones	PREDICTED: RING finger protein 122-like [Saccoglossus kowalevskii]
PB.3070	[R]	General function prediction only	Molecular Function: GTPase activity (GO:0003924);; Molecular Function: sphingomyelin phosphodiesterase activity (GO:0004767);; Molecular Function: GTP binding (GO:0005525);; Biological Process: GTP catabolic process (GO:0006184);; Biological Process: small GTPase mediated signal transduction (GO:0007264);; Cellular Component: membrane (GO:0016020);;	K07208|2.96589e-79|lgi:LOTGIDRAFT_212557|hypothetical protein; K07208 Ras homolog enriched in brain (A)	ko04150:mTOR signaling pathway	[R]	General function prediction only	Ras family;; Miro-like protein;; ADP-ribosylation factor family;; 50S ribosome-binding GTPase;; Elongation factor Tu GTP binding domain	GTP-binding protein Rheb homolog (Precursor) GN=Rheb OS=Drosophila melanogaster (Fruit fly) PE=2 SV=1	S	Function unknown	hypothetical protein LOTGIDRAFT_212557 [Lottia gigantea]
PB.1822	--	--	Cellular Component: membrane (GO:0016020);;	K08110|3.75249e-98|pale:102886856|GPC4; glypican 4; K08110 glypican 4 (K-glypican) (A)	ko04310:Wnt signaling pathway	[T]	Signal transduction mechanisms	Glypican;; Glypican;; Glypican	Division abnormally delayed protein (Precursor) GN=dally OS=Drosophila melanogaster (Fruit fly) PE=1 SV=1	O	Posttranslational modification, protein turnover, chaperones	Glypican-6 [Crassostrea gigas]
PB.2126	[C]	Energy production and conversion	Molecular Function: catalytic activity (GO:0003824);; Molecular Function: ion binding (GO:0043167);;	K01900|0|lgi:LOTGIDRAFT_200562|hypothetical protein; K01900 succinyl-CoA synthetase beta subunit [EC:6.2.1.4 6.2.1.5] (A)	ko00020:Citrate cycle (TCA cycle);ko00640:Propanoate metabolism;ko01200:Carbon metabolism	[C]	Energy production and conversion	ATP-grasp domain;; CoA-ligase	Succinyl-CoA ligase [ADP-forming] subunit beta, mitochondrial (Precursor) GN=scsC OS=Dictyostelium discoideum (Slime mold) PE=3 SV=1	C	Energy production and conversion	Succinyl-CoA ligase [ADP-forming] subunit beta, mitochondrial [Crassostrea gigas]
PB.6107	--	--	Cellular Component: signal peptidase complex (GO:0005787);; Biological Process: signal peptide processing (GO:0006465);; Molecular Function: peptidase activity (GO:0008233);; Cellular Component: integral component of membrane (GO:0016021);;	K12946|9.81141e-33|spu:583925|signal peptidase complex subunit 1-like; K12946 signal peptidase complex subunit 1 [EC:3.4.-.-] (A)	ko03060:Protein export	[U]	Intracellular trafficking, secretion, and vesicular transport	Microsomal signal peptidase 12 kDa subunit (SPC12)	Signal peptidase complex subunit 1 GN=Spase12 OS=Drosophila melanogaster (Fruit fly) PE=1 SV=2	U	Intracellular trafficking, secretion, and vesicular transport	hypothetical protein CAPTEDRAFT_182747 [Capitella teleta]
PB.6844	[J]	Translation, ribosomal structure and biogenesis	Molecular Function: structural constituent of ribosome (GO:0003735);; Biological Process: translation (GO:0006412);; Cellular Component: cytosolic small ribosomal subunit (GO:0022627);;	K02984|2.91262e-49|bfo:BRAFLDRAFT_69722|hypothetical protein; K02984 small subunit ribosomal protein S3Ae (A)	ko03010:Ribosome	[J]	Translation, ribosomal structure and biogenesis	Ribosomal S3Ae family	40S ribosomal protein S3a {ECO:0000255|HAMAP-Rule:MF_03122} OS=Aplysia californica (California sea hare) PE=3 SV=2	J	Translation, ribosomal structure and biogenesis	ribosomal protein S3a [Lepidochitona cinerea]
PB.7384	--	--	Molecular Function: transmembrane receptor protein tyrosine kinase activity (GO:0004714);; Molecular Function: protein binding (GO:0005515);; Molecular Function: ATP binding (GO:0005524);; Biological Process: protein phosphorylation (GO:0006468);; Biological Process: transmembrane receptor protein tyrosine kinase signaling pathway (GO:0007169);; Cellular Component: integral component of membrane …	K04527|4.5463e-54|lgi:LOTGIDRAFT_51396|hypothetical protein; K04527 insulin receptor [EC:2.7.10.1] (A)	ko04068:FoxO signaling pathway	[T]	Signal transduction mechanisms	Protein tyrosine kinase;; Protein tyrosine kinase	Putative molluscan insulin-related peptide(s) receptor beta chain (Precursor) OS=Lymnaea stagnalis (Great pond snail) PE=2 SV=1	T	Signal transduction mechanisms	insulin-related peptide receptor [Pinctada fucata]
PB.5804	[R]	General function prediction only	Molecular Function: organic cyclic compound binding (GO:0097159);; Molecular Function: heterocyclic compound binding (GO:1901363);;	K13188|2.85962e-30|ggo:101127072|RBM7; RNA-binding protein 7 isoform 1; K13188 RNA-binding protein 7 (A)	--	[R]	General function prediction only	RNA recognition motif. (a.k.a. RRM, RBD, or RNP domain);; RNA recognition motif (a.k.a. RRM, RBD, or RNP domain)	Eukaryotic translation initiation factor 3 subunit G {ECO:0000255|HAMAP-Rule:MF_03006} GN=eif3G OS=Dictyostelium discoideum (Slime mold) PE=3 SV=1	S	Function unknown	hypothetical protein BRAFLDRAFT_118991 [Branchiostoma floridae]
PB.6141	--	--	Molecular Function: protein dimerization activity (GO:0046983);;	K09113|1.62077e-94|bfo:BRAFLDRAFT_84752|hypothetical protein; K09113 MAX-like protein X (A)	--	[K]	Transcription	Helix-loop-helix DNA-binding domain	--	S	Function unknown	hypothetical protein CAPTEDRAFT_160101 [Capitella teleta]
PB.3934	[I]	Lipid transport and metabolism	--	K12663|1.52846e-143|lgi:LOTGIDRAFT_232526|hypothetical protein; K12663 delta(3,5)-Delta(2,4)-dienoyl-CoA isomerase [EC:5.3.3.-] (A)	ko04146:Peroxisome	[I]	Lipid transport and metabolism	Enoyl-CoA hydratase/isomerase family	Delta(3,5)-Delta(2,4)-dienoyl-CoA isomerase, mitochondrial (Precursor) GN=ech1 OS=Dictyostelium discoideum (Slime mold) PE=3 SV=1	I	Lipid transport and metabolism	hypothetical protein LOTGIDRAFT_232526 [Lottia gigantea]
PB.9216	--	--	--	--	--	--	--	EF hand;; EF-hand domain pair;; EF-hand domain;; EF hand;; EF-hand domain pair	--	--	--	hypothetical protein LOTGIDRAFT_238177 [Lottia gigantea]
PB.4173	--	--	--	--	--	[K]	Transcription	bZIP transcription factor;; Basic region leucine zipper;; bZIP Maf transcription factor	--	K	Transcription	hypothetical protein LOTGIDRAFT_164395 [Lottia gigantea]
PB.1870	[R]	General function prediction only	--	--	--	[K]	Transcription	Ankyrin repeats (3 copies);; Ankyrin repeat;; Ankyrin repeats (many copies);; Ankyrin repeat;; Ankyrin repeats (many copies)	Myotrophin homolog GN=mtpn OS=Dictyostelium discoideum (Slime mold) PE=3 SV=1	S	Function unknown	myotrophin, putative [Pediculus humanus corporis]
PB.7706	--	--	--	--	--	--	--	Domain of unknown function (DUF4558)	--	S	Function unknown	PREDICTED: uncharacterized protein C1orf189 homolog [Ciona intestinalis]
PB.90	--	--	Molecular Function: structural constituent of ribosome (GO:0003735);; Cellular Component: ribosome (GO:0005840);; Biological Process: translation (GO:0006412);;	K02905|7.09646e-14|smm:Smp_066940|60S ribosomal protein L29; K02905 large subunit ribosomal protein L29e (A)	ko03010:Ribosome	[J]	Translation, ribosomal structure and biogenesis	Ribosomal L29e protein family	60S ribosomal protein L29 GN=RpL29 OS=Drosophila melanogaster (Fruit fly) PE=1 SV=1	J	Translation, ribosomal structure and biogenesis	60S ribosomal protein L29, partial [Schistosoma haematobium]
PB.1240	--	--	Cellular Component: extracellular region (GO:0005576);;	K06238|2.89426e-12|lgi:LOTGIDRAFT_236719|hypothetical protein; K06238 collagen, type VI, alpha (A)	ko04512:ECM-receptor interaction	--	--	--	Asparagine-rich protein (Precursor) OS=Pinctada margaritifera (Black-lipped pearl oyster) PE=1 SV=1	--	--	RecName: Full=Asparagine-rich protein; AltName: Full=Prism uncharacterized shell protein 1; Short=PUSP1; Flags: Precursor [Pinctada margaritifera]
PB.8829	[T]	Signal transduction mechanisms	--	--	--	[LK]	--	Zinc finger, C3HC4 type (RING finger);; zinc finger of C3HC4-type, RING;; Ring finger domain;; Zinc finger, C3HC4 type (RING finger);; Zinc finger, C3HC4 type (RING finger);; Zinc-finger of the MIZ type in Nse subunit	RING finger protein PFF0165c GN=PFF0165c OS=Plasmodium falciparum (isolate 3D7) PE=2 SV=1	S	Function unknown	hypothetical protein LOTGIDRAFT_174527 [Lottia gigantea]
PB.2499	--	--	--	--	--	--	--	--	--	--	--	hypothetical protein CGI_10005738 [Crassostrea gigas]
PB.5629	--	--	--	--	--	--	--	--	--	--	--	hypothetical protein CGI_10019002 [Crassostrea gigas]
PB.8050	--	--	--	K11546|2.81557e-17|spu:575648|polyamine-modulated factor 1-like; K11546 polyamine-modulated factor 1 (A)	--	--	--	Nnf1	--	K	Transcription	PREDICTED: polyamine-modulated factor 1-like [Saccoglossus kowalevskii]
PB.8220	--	--	Molecular Function: protein binding (GO:0005515);;	K12886|4.29406e-08|cel:CELE_F26B1.2|F26B1.2; Protein F26B1.2, isoform D; K12886 heterogeneous nuclear ribonucleoprotein K (A)	ko03040:Spliceosome	[AR]	--	KH domain;; KH domain;; KH domain	--	S	Function unknown	Heterogeneous nuclear ribonucleoprotein K [Crassostrea gigas]
PB.2390	--	--	--	--	--	--	--	Transmembrane 219	--	S	Function unknown	hypothetical protein LOTGIDRAFT_237545 [Lottia gigantea]
PB.2388	--	--	--	--	--	[A]	RNA processing and modification	RING-variant domain	--	O	Posttranslational modification, protein turnover, chaperones	hypothetical protein CGI_10011565 [Crassostrea gigas]
PB.6366	--	--	--	--	--	--	--	DAZ associated protein 2 (DAZAP2)	--	--	--	--
PB.3669	--	--	--	K10104|1.43664e-45|nve:NEMVE_v1g90597|hypothetical protein; K10104 ficolin (A)	--	[R]	General function prediction only	Fibrinogen beta and gamma chains, C-terminal globular domain	Fibrinogen-like protein A (Precursor) OS=Parastichopus parvimensis (Warty sea cucumber) PE=2 SV=1	S	Function unknown	Tenascin-R [Crassostrea gigas]
PB.1588	--	--	--	--	--	--	--	Scavenger receptor cysteine-rich domain;; Scavenger receptor cysteine-rich domain;; Immunoglobulin V-set domain	Egg peptide speract receptor (Precursor) OS=Strongylocentrotus purpuratus (Purple sea urchin) PE=1 SV=1	--	--	PREDICTED: deleted in malignant brain tumors 1 protein-like [Strongylocentrotus purpuratus]
PB.7847	--	--	--	--	--	--	--	--	--	--	--	hypothetical protein LOTGIDRAFT_173845 [Lottia gigantea]
PB.6051	[QR]	--	--	--	--	[R]	General function prediction only	Methyltransferase domain;; Methyltransferase domain;; Methyltransferase domain;; ubiE/COQ5 methyltransferase family	--	--	--	hypothetical protein LOTGIDRAFT_154408 [Lottia gigantea]
PB.5296	--	--	--	--	--	--	--	Ring finger domain;; Zinc finger, C3HC4 type (RING finger);; Zinc finger, C3HC4 type (RING finger);; Zinc finger, C3HC4 type (RING finger)	--	--	--	--
PB.8769	--	--	--	--	--	--	--	WD domain, G-beta repeat	--	S	Function unknown	PREDICTED: uncharacterized protein LOC101850662 [Aplysia californica]
PB.8264	--	--	Molecular Function: ubiquitin-protein transferase activity (GO:0004842);; Cellular Component: anaphase-promoting complex (GO:0005680);; Molecular Function: zinc ion binding (GO:0008270);; Biological Process: protein ubiquitination (GO:0016567);;	K03358|7.02189e-35|lgi:LOTGIDRAFT_178662|hypothetical protein; K03358 anaphase-promoting complex subunit 11 (A)	ko04120:Ubiquitin mediated proteolysis	[DO]	--	Anaphase-promoting complex subunit 11 RING-H2 finger;; RING-H2 zinc finger;; Ring finger domain	Anaphase-promoting complex subunit 11 GN=anapc11 OS=Dictyostelium discoideum (Slime mold) PE=3 SV=1	O	Posttranslational modification, protein turnover, chaperones	hypothetical protein LOTGIDRAFT_178662 [Lottia gigantea]
PB.4057	--	--	--	--	--	--	--	--	--	--	--	hypothetical protein CGI_10021025 [Crassostrea gigas]
PB.5293	--	--	--	--	--	--	--	Interferon-induced 6-16 family	--	--	--	hypothetical protein LOTGIDRAFT_229342 [Lottia gigantea]
PB.1200	[R]	General function prediction only	Molecular Function: nucleotide binding (GO:0000166);; Biological Process: formation of translation preinitiation complex (GO:0001731);; Molecular Function: translation initiation factor activity (GO:0003743);; Cellular Component: eukaryotic translation initiation factor 3 complex (GO:0005852);; Biological Process: regulation of translational initiation (GO:0006446);; Cellular Component: eukaryoti…	K03253|4.7494e-94|lgi:LOTGIDRAFT_230249|hypothetical protein; K03253 translation initiation factor 3 subunit B (A)	ko03013:RNA transport	[J]	Translation, ribosomal structure and biogenesis	Eukaryotic translation initiation factor eIF2A	Eukaryotic translation initiation factor 3 subunit B {ECO:0000255|HAMAP-Rule:MF_03001} OS=Bombyx mori (Silk moth) PE=2 SV=1	J	Translation, ribosomal structure and biogenesis	Eukaryotic translation initiation factor 3 subunit B [Crassostrea gigas]
PB.7095	[E]	Amino acid transport and metabolism	Biological Process: metabolic process (GO:0008152);; Molecular Function: lyase activity (GO:0016829);;	K13990|0|lgi:LOTGIDRAFT_139083|hypothetical protein; K13990 glutamate formiminotransferase / formiminotetrahydrofolate cyclodeaminase [EC:2.1.2.5 4.3.1.4] (A)	ko00340:Histidine metabolism;ko00670:One carbon pool by folate	--	--	Formiminotransferase domain, N-terminal subdomain;; Formiminotransferase domain;; Formiminotransferase-cyclodeaminase	Formimidoyltetrahydrofolate cyclodeaminase GN=ftcd OS=Dictyostelium discoideum (Slime mold) PE=3 SV=1	E	Amino acid transport and metabolism	Formimidoyltransferase-cyclodeaminase [Crassostrea gigas]
PB.2412	[ER]	--	Molecular Function: 4-hydroxyphenylpyruvate dioxygenase activity (GO:0003868);; Molecular Function: lactoylglutathione lyase activity (GO:0004462);; Biological Process: aromatic amino acid family metabolic process (GO:0009072);; Molecular Function: metal ion binding (GO:0046872);; Biological Process: oxidation-reduction process (GO:0055114);;	K00457|2.24553e-171|lgi:LOTGIDRAFT_214078|hypothetical protein; K00457 4-hydroxyphenylpyruvate dioxygenase [EC:1.13.11.27] (A)	ko00130:Ubiquinone and other terpenoid-quinone biosynthesis;ko00350:Tyrosine metabolism;ko00360:Phenylalanine metabolism	[E]	Amino acid transport and metabolism	Glyoxalase/Bleomycin resistance protein/Dioxygenase superfamily;; Glyoxalase/Bleomycin resistance protein/Dioxygenase superfamily;; Hydroxyphenylpyruvate dioxygenase, HPPD, N-terminal;; Glyoxalase-like domain;; Glyoxalase/Bleomycin resistance protein/Dioxygenase superfamily	4-hydroxyphenylpyruvate dioxygenase GN=hpd-1 OS=Caenorhabditis elegans PE=1 SV=1	E	Amino acid transport and metabolism	hypothetical protein LOTGIDRAFT_214078 [Lottia gigantea]
PB.8057	--	--	--	K06254|3.84037e-13|lgi:LOTGIDRAFT_210962|hypothetical protein; K06254 agrin (A)	ko04512:ECM-receptor interaction	[R]	General function prediction only	Kazal-type serine protease inhibitor domain;; Kazal-type serine protease inhibitor domain	Serine protease inhibitor dipetalogastin (Precursor; Fragment) OS=Dipetalogaster maximus (Blood-sucking bug) PE=1 SV=2	O	Posttranslational modification, protein turnover, chaperones	Kazal-type serine protease inhibitor domain-containing protein [Hammondia hammondi]
PB.875	--	--	--	--	--	[TZR]	--	LIM domain;; PET Domain	Protein prickle OS=Drosophila pseudoobscura pseudoobscura (Fruit fly) PE=3 SV=3	O	Posttranslational modification, protein turnover, chaperones	Testin [Crassostrea gigas]
PB.2280	--	--	--	--	--	--	--	EGF-like domain	--	--	--	hypothetical protein LOTGIDRAFT_230689 [Lottia gigantea]
PB.2328	--	--	--	--	--	--	--	--	--	S	Function unknown	hypothetical protein CGI_10019815 [Crassostrea gigas]
PB.5502	--	--	--	--	--	--	--	ML domain	--	--	--	hypothetical protein CGI_10023301 [Crassostrea gigas]
PB.7549	--	--	--	--	--	--	--	IQ calmodulin-binding motif	--	S	Function unknown	IQ domain-containing protein H [Crassostrea gigas]
PB.1150	[S]	Function unknown	--	--	--	[S]	Function unknown	Cysteine-rich secretory protein family;; ShK domain-like	Venom allergen 5 (Precursor; Fragment) OS=Polistes annularis (Paper wasp) PE=1 SV=1	S	Function unknown	Cysteine-rich secretory protein LCCL domain-containing 2 [Crassostrea gigas]
PB.8648	[O]	Posttranslational modification, protein turnover, chaperones	Molecular Function: oxidoreductase activity (GO:0016491);;	K11187|1.36226e-70|lgi:LOTGIDRAFT_233896|hypothetical protein; K11187 peroxiredoxin 5, atypical 2-Cys peroxiredoxin [EC:1.11.1.15] (A)	ko04146:Peroxisome	[O]	Posttranslational modification, protein turnover, chaperones	Redoxin;; AhpC/TSA family	--	O	Posttranslational modification, protein turnover, chaperones	Peroxiredoxin-5, mitochondrial [Crassostrea gigas]
PB.3826	--	--	--	--	--	--	--	C1q domain	--	O	Posttranslational modification, protein turnover, chaperones	Complement C1q-like protein 4 [Crassostrea gigas]
PB.5120	--	--	--	--	--	--	--	--	--	--	--	hypothetical protein LOTGIDRAFT_233317 [Lottia gigantea]
PB.844	--	--	--	K01527|1.12488e-61|mze:101468166|transcription factor BTF3-like; K01527 nascent polypeptide-associated complex subunit beta (A)	--	[K]	Transcription	NAC domain	Transcription factor BTF3 homolog GN=icd-1 OS=Caenorhabditis elegans PE=1 SV=1	K	Transcription	Transcription factor BTF3-like protein 4 [Crassostrea gigas]
PB.4107	[IQR]	--	Biological Process: metabolic process (GO:0008152);; Molecular Function: oxidoreductase activity (GO:0016491);;	K07753|1.57922e-99|lgi:LOTGIDRAFT_183947|hypothetical protein; K07753 peroxisomal trans-2-enoyl-CoA reductase [EC:1.3.1.38] (A)	ko01040:Biosynthesis of unsaturated fatty acids;ko01212:Fatty acid metabolism;ko04146:Peroxisome	[R]	General function prediction only	Enoyl-(Acyl carrier protein) reductase;; short chain dehydrogenase;; KR domain	Uncharacterized oxidoreductase W01C9.4 GN=W01C9.4 OS=Caenorhabditis elegans PE=3 SV=1	S	Function unknown	hypothetical protein LOTGIDRAFT_183947 [Lottia gigantea]
PB.7118	--	--	--	--	--	--	--	--	--	S	Function unknown	predicted protein [Nematostella vectensis]
PB.6788	--	--	--	--	--	--	--	--	Protein DDB_G0287365 (Precursor) GN=DDB_G0287365 OS=Dictyostelium discoideum (Slime mold) PE=3 SV=1	S	Function unknown	Transmembrane protein 2 [Crassostrea gigas]
PB.6073	[J]	Translation, ribosomal structure and biogenesis	Molecular Function: structural constituent of ribosome (GO:0003735);; Biological Process: translation (GO:0006412);; Cellular Component: cytosolic small ribosomal subunit (GO:0022627);;	K02975|5.51018e-35|lgi:LOTGIDRAFT_186676|hypothetical protein; K02975 small subunit ribosomal protein S25e (A)	ko03010:Ribosome	[J]	Translation, ribosomal structure and biogenesis	S25 ribosomal protein	40S ribosomal protein S25 GN=RPS25 OS=Branchiostoma belcheri (Amphioxus) PE=2 SV=1	J	Translation, ribosomal structure and biogenesis	putative ribosomal protein S25 [Crassostrea gigas]
PB.1585	--	--	--	K07380|1.38781e-23|lgi:LOTGIDRAFT_118711|hypothetical protein; K07380 contactin associated protein-like 2 (A)	--	[T]	Signal transduction mechanisms	Laminin G domain;; Laminin G domain;; SEA domain	Neurexin-4 (Precursor) GN=Nrx-IV OS=Drosophila melanogaster (Fruit fly) PE=1 SV=2	S	Function unknown	Neurexin-4 [Crassostrea gigas]
PB.5008	--	--	--	--	--	--	--	--	--	--	--	metallothionein 2 [Pinctada martensii]
PB.9029	--	--	--	K18740|2.89947e-33|lgi:LOTGIDRAFT_161292|hypothetical protein; K18740 exonuclease 3'-5' domain-containing protein 1 (A)	--	[L]	Replication, recombination and repair	3'-5' exonuclease	--	S	Function unknown	hypothetical protein LOTGIDRAFT_161292 [Lottia gigantea]
PB.7769	--	--	--	--	--	--	--	Kazal-type serine protease inhibitor domain;; Kazal-type serine protease inhibitor domain	Serine protease inhibitor dipetalogastin (Precursor; Fragment) OS=Dipetalogaster maximus (Blood-sucking bug) PE=1 SV=2	--	--	serine proteinase inhibitor PI-S [Neospora caninum]
PB.2790	--	--	--	--	--	--	--	TIR domain;; TIR domain	--	S	Function unknown	Toll-like receptor 1 [Crassostrea gigas]
PB.8070	[E]	Amino acid transport and metabolism	Molecular Function: glycine dehydrogenase (decarboxylating) activity (GO:0004375);; Biological Process: glycine catabolic process (GO:0006546);; Molecular Function: pyridoxal phosphate binding (GO:0030170);; Biological Process: oxidation-reduction process (GO:0055114);;	K00281|1.18301e-75|xma:102217513|glycine dehydrogenase [decarboxylating], mitochondrial-like; K00281 glycine dehydrogenase [EC:1.4.4.2] (A)	ko00260:Glycine, serine and threonine metabolism;ko01200:Carbon metabolism	[E]	Amino acid transport and metabolism	--	Glycine dehydrogenase (decarboxylating), mitochondrial (Precursor) GN=gcvP OS=Dictyostelium discoideum (Slime mold) PE=3 SV=1	E	Amino acid transport and metabolism	Glycine dehydrogenase [decarboxylating], mitochondrial [Crassostrea gigas]
PB.5004	--	--	--	K08504|2.95721e-12|bfo:BRAFLDRAFT_125614|hypothetical protein; K08504 blocked early in transport 1 (A)	ko04130:SNARE interactions in vesicular transport	[U]	Intracellular trafficking, secretion, and vesicular transport	SNARE domain	--	U	Intracellular trafficking, secretion, and vesicular transport	BET1-like protein [Crassostrea gigas]
PB.7642	[D]	Cell cycle control, cell division, chromosome partitioning	Molecular Function: nucleotide binding (GO:0000166);;	--	--	[D]	Cell cycle control, cell division, chromosome partitioning	ParA/MinD ATPase like;; CobQ/CobB/MinD/ParA nucleotide binding domain;; AAA domain;; Anion-transporting ATPase	Cytosolic Fe-S cluster assembly factor NUBP1 homolog {ECO:0000255|HAMAP-Rule:MF_03038} GN=nubp1 OS=Dictyostelium discoideum (Slime mold) PE=3 SV=1	D	Cell cycle control, cell division, chromosome partitioning	Cytosolic Fe-S cluster assembly factor NBP35 [Crassostrea gigas]
PB.2639	--	--	--	K17353|1.30261e-51|lgi:LOTGIDRAFT_231601|hypothetical protein; K17353 tetraspanin-18 (A)	--	[R]	General function prediction only	Tetraspanin family	23 kDa integral membrane protein OS=Schistosoma mansoni (Blood fluke) PE=2 SV=1	S	Function unknown	hypothetical protein LOTGIDRAFT_231601 [Lottia gigantea]
PB.7144	--	--	--	--	--	[T]	Signal transduction mechanisms	EGF-like domain;; EGF-like domain;; Human growth factor-like EGF;; Galactose binding lectin domain	Neurogenic locus protein delta (Precursor) GN=Dl OS=Drosophila melanogaster (Fruit fly) PE=1 SV=2	O	Posttranslational modification, protein turnover, chaperones	PREDICTED: neurogenic locus notch homolog protein 2-like [Saccoglossus kowalevskii]
PB.17	--	--	--	--	--	--	--	--	--	S	Function unknown	Putative JmjC domain-containing histone demethylation protein 2C, partial [Crassostrea gigas]
PB.6942	--	--	Molecular Function: hydrolase activity (GO:0016787);;	K11853|3.28352e-24|lgi:LOTGIDRAFT_164457|hypothetical protein; K11853 ubiquitin carboxyl-terminal hydrolase 34 [EC:3.4.19.12] (A)	--	--	--	--	--	O	Posttranslational modification, protein turnover, chaperones	Ubiquitin carboxyl-terminal hydrolase 34 [Crassostrea gigas]
PB.72	--	--	--	--	--	[TR]	--	TLC domain	--	U	Intracellular trafficking, secretion, and vesicular transport	hypothetical protein LOTGIDRAFT_219318 [Lottia gigantea]
PB.3875	[C]	Energy production and conversion	Biological Process: metabolic process (GO:0008152);; Molecular Function: oxidoreductase activity, acting on the aldehyde or oxo group of donors, disulfide as acceptor (GO:0016624);;	K00166|0|lgi:LOTGIDRAFT_202459|hypothetical protein; K00166 2-oxoisovalerate dehydrogenase E1 component alpha subunit [EC:1.2.4.4] (A)	ko00280:Valine, leucine and isoleucine degradation	[C]	Energy production and conversion	Dehydrogenase E1 component;; Transketolase, thiamine diphosphate binding domain	2-oxoisovalerate dehydrogenase subunit alpha, mitochondrial (Precursor) GN=Y39E4A.3 OS=Caenorhabditis elegans PE=1 SV=2	C	Energy production and conversion	2-oxoisovalerate dehydrogenase subunit alpha, mitochondrial [Crassostrea gigas]
PB.2893	[P]	Inorganic ion transport and metabolism	--	--	--	[R]	General function prediction only	Eukaryotic-type carbonic anhydrase	Putative carbonic anhydrase-like protein 2 (Precursor) GN=cah-2 OS=Caenorhabditis elegans PE=1 SV=3	P	Inorganic ion transport and metabolism	DnaJ-like protein subfamily C member 7 [Crassostrea gigas]
PB.680	--	--	--	--	--	--	--	--	--	--	--	VWFA and cache domain-containing protein 1 [Crassostrea gigas]
PB.7137	--	--	--	--	--	[M]	Cell wall/membrane/envelope biogenesis	Scramblase	--	S	Function unknown	PREDICTED: phospholipid scramblase 2-like [Strongylocentrotus purpuratus]
PB.4943	--	--	--	--	--	--	--	--	--	U	Intracellular trafficking, secretion, and vesicular transport	PREDICTED: pituitary tumor-transforming gene 1 protein-interacting protein-like [Aplysia californica]
PB.2231	--	--	Biological Process: single-organism cellular process (GO:0044763);;	--	--	--	--	Late endosomal/lysosomal adaptor and MAPK and MTOR activator	--	O	Posttranslational modification, protein turnover, chaperones	PREDICTED: ragulator complex protein LAMTOR1-like [Aplysia californica]
PB.4872	[R]	General function prediction only	Cellular Component: integral component of membrane (GO:0016021);;	K06890|5.96955e-61|lgi:LOTGIDRAFT_137312|hypothetical protein; K06890 (A)	--	[T]	Signal transduction mechanisms	Inhibitor of apoptosis-promoting Bax1;; Inhibitor of apoptosis-promoting Bax1	Transmembrane BAX inhibitor motif-containing protein 4 GN=tmbi-4 OS=Caenorhabditis elegans PE=3 SV=2	S	Function unknown	Transmembrane BAX inhibitor motif-containing protein 4 [Crassostrea gigas]
PB.6909	--	--	--	--	--	--	--	PDZ domain (Also known as DHR or GLGF);; Fibronectin type III domain;; AIG1 family;; Septin;; 50S ribosome-binding GTPase;; Elongation factor Tu GTP binding domain	Disks large 1 tumor suppressor protein GN=dlg1 OS=Drosophila melanogaster (Fruit fly) PE=1 SV=2	S	Function unknown	hypothetical protein CGI_10023394 [Crassostrea gigas]
PB.7759	--	--	--	--	--	[S]	Function unknown	Protein of unknown function (DUF1242)	Protein kish (Precursor) GN=ksh OS=Drosophila melanogaster (Fruit fly) PE=3 SV=2	S	Function unknown	hypothetical protein LOTGIDRAFT_224304 [Lottia gigantea]
PB.6713	--	--	--	--	--	--	--	--	--	--	--	hypothetical protein CGI_10013590 [Crassostrea gigas]
PB.4779	--	--	--	K18808|2.11271e-17|hro:HELRODRAFT_163616|hypothetical protein; K18808 toll-like receptor 13 (A)	--	[S]	Function unknown	Leucine Rich repeats (2 copies);; Leucine rich repeat	Protein flightless-1 homolog GN=fli-1 OS=Caenorhabditis elegans PE=2 SV=2	S	Function unknown	Toll-like receptor4 [Pinctada martensii]
PB.5051	--	--	--	K07253|4.77855e-26|phi:102103863|macrophage migration inhibitory factor-like; K07253 phenylpyruvate tautomerase [EC:5.3.2.1] (A)	ko00350:Tyrosine metabolism;ko00360:Phenylalanine metabolism	[V]	Defense mechanisms	Macrophage migration inhibitory factor (MIF)	Macrophage migration inhibitory factor homolog OS=Brugia malayi (Filarial nematode worm) PE=3 SV=4	S	Function unknown	macrophage migration inhibitory factor [Pinctada fucata]
PB.6915	--	--	--	K11459|9.10677e-54|tru:101067697|polycomb complex protein BMI-1-like; K11459 polycomb group RING finger protein 4 (A)	--	[S]	Function unknown	Zinc finger, C3HC4 type (RING finger);; Zinc finger, C3HC4 type (RING finger)	Polycomb group protein Psc GN=Psc OS=Drosophila melanogaster (Fruit fly) PE=1 SV=2	S	Function unknown	Polycomb complex protein BMI-1 [Crassostrea gigas]
PB.189	--	--	--	--	--	--	--	Cofilin/tropomyosin-type actin-binding protein	--	S	Function unknown	Coactosin [Crassostrea gigas]
PB.5822	--	--	Molecular Function: ubiquitin-protein transferase activity (GO:0004842);; Biological Process: protein ubiquitination (GO:0016567);;	K05633|0|phu:Phum_PHUM249630|E3 ubiquitin-protein ligase suppressor of deltex, putative; K05633 atrophin-1 interacting protein 5 (WW domain containing E3 ubiquitin protein ligase 1) [EC:6.3.2.19] (A)	ko04120:Ubiquitin mediated proteolysis;ko04144:Endocytosis	[O]	Posttranslational modification, protein turnover, chaperones	HECT-domain (ubiquitin-transferase);; WW domain;; C2 domain	E3 ubiquitin-protein ligase Su(dx) GN=Su(dx) OS=Drosophila melanogaster (Fruit fly) PE=1 SV=1	O	Posttranslational modification, protein turnover, chaperones	NEDD4-like E3 ubiquitin-protein ligase WWP1 [Crassostrea gigas]
PB.409	[K]	Transcription	Molecular Function: DNA binding (GO:0003677);; Molecular Function: DNA-directed RNA polymerase activity (GO:0003899);; Biological Process: transcription, DNA-templated (GO:0006351);;	K03014|6.13448e-46|isc:IscW_ISCW007471|RNA polymerase subunit K, putative; K03014 DNA-directed RNA polymerases I, II, and III subunit RPABC2 (A)	ko00230:Purine metabolism;ko00240:Pyrimidine metabolism;ko03020:RNA polymerase	[K]	Transcription	RNA polymerase Rpb6	DNA-directed RNA polymerases I, II, and III subunit RPABC2 GN=RpII18 OS=Drosophila melanogaster (Fruit fly) PE=2 SV=1	K	Transcription	DNA-directed RNA polymerases I, II, and III subunit RPABC2 [Crassostrea gigas]
PB.2963	--	--	--	--	--	--	--	Collagen triple helix repeat (20 copies)	--	--	--	--
PB.4315	--	--	--	--	--	[WV]	--	--	--	S	Function unknown	IgGFc-binding protein [Crassostrea gigas]
PB.9220	--	--	--	K14686|8.01279e-36|lgi:LOTGIDRAFT_162356|hypothetical protein; K14686 solute carrier family 31 (copper transporter), member 1 (A)	--	[P]	Inorganic ion transport and metabolism	Ctr copper transporter family	--	S	Function unknown	hypothetical protein LOTGIDRAFT_162356 [Lottia gigantea]
PB.2723	--	--	--	--	--	[W]	Extracellular structures	von Willebrand factor type A domain;; von Willebrand factor type A domain;; von Willebrand factor type A domain	Transmembrane cell adhesion receptor mua-3 (Precursor) GN=mua-3 OS=Caenorhabditis elegans PE=1 SV=2	S	Function unknown	Collagen alpha-6(VI) chain [Crassostrea gigas]
PB.8996	[J]	Translation, ribosomal structure and biogenesis	Biological Process: mitotic spindle elongation (GO:0000022);; Molecular Function: translation initiation factor activity (GO:0003743);; Cellular Component: cytosol (GO:0005829);; Biological Process: translational initiation (GO:0006413);; Biological Process: phagocytosis (GO:0006909);; Biological Process: smoothened signaling pathway (GO:0007224);; Cellular Component: eukaryotic 43S preinitiation…	K03236|8.01156e-14|hro:HELRODRAFT_84675|hypothetical protein; K03236 translation initiation factor 1A (A)	ko03013:RNA transport	[J]	Translation, ribosomal structure and biogenesis	--	Eukaryotic translation initiation factor 1A GN=eif1a OS=Dictyostelium discoideum (Slime mold) PE=3 SV=1	J	Translation, ribosomal structure and biogenesis	PREDICTED: eukaryotic translation initiation factor 1A, X-chromosomal-like [Metaseiulus occidentalis]

## Sheet: Function_anno.stat
#Anno_Database	Annotated_Number	300<=length<1000	length>=1000
COG_Annotation	245	38	206
GO_Annotation	309	64	242
KEGG_Annotation	416	74	338
KOG_Annotation	578	93	481
Pfam_Annotation	781	140	640
Swissprot_Annotation	516	96	416
eggNOG_Annotation	804	127	673
nr_Annotation	986	194	786
All_Annotated	1028	209	813

## Sheet: GO.list
PB.1032	GO:0005488	GO:0016491
PB.1047	GO:0003824	GO:0008152
PB.1064	GO:0003824
PB.1070	GO:0016301	GO:0016310
PB.1119	GO:0000003	GO:0003735	GO:0006407	GO:0006412	GO:0006915	GO:0018996	GO:0022627	GO:0040010
PB.1139	GO:0000413	GO:0003755	GO:0006457
PB.1149	GO:0008270
PB.1183	GO:0000502	GO:0016070	GO:0030234	GO:0042176	GO:0050790
PB.12	GO:0000287	GO:0004449	GO:0006099	GO:0051287
PB.1200	GO:0000166	GO:0001731	GO:0003743	GO:0005852	GO:0006446	GO:0016282	GO:0031369	GO:0033290
PB.1240	GO:0005576
PB.1274	GO:0005509	GO:0007229
PB.1290	GO:0004105	GO:0005524	GO:0005634	GO:0005753	GO:0005811	GO:0005832	GO:0005875	GO:0006457	GO:0006657	GO:0006909	GO:0007052	GO:0007476	GO:0008340	GO:0008553	GO:0022008	GO:0031122	GO:0042067	GO:0048477	GO:0051082	GO:0051298	GO:0072686
PB.1313	GO:0006259	GO:0043229	GO:0051276
PB.1332	GO:0005576
PB.137	GO:0004553	GO:0006030
PB.1384	GO:0005739	GO:0015078	GO:0015986	GO:0045263
PB.1393	GO:0003735	GO:0005840	GO:0006412	GO:0046872
PB.144	GO:0003677	GO:0003700	GO:0005634	GO:0035071	GO:0042803	GO:0045944	GO:0046982	GO:0060322
PB.1456	GO:0005634	GO:0005732	GO:0030515	GO:0031118
PB.1464	GO:0006886	GO:0008565	GO:0016192	GO:0030117
PB.1581	GO:0009987
PB.161	GO:0005875	GO:0007616
PB.1658	GO:0046872
PB.1680	GO:0001522	GO:0030515	GO:0042254	GO:0072588
PB.1688	GO:0003735	GO:0005840	GO:0006412
PB.1746	GO:0004222	GO:0006508	GO:0008270
PB.1774	GO:0004713	GO:0044699	GO:0050794
PB.180	GO:0003735	GO:0005840	GO:0006412
PB.1802	GO:0003723	GO:0005524	GO:0006955	GO:0016740
PB.1822	GO:0016020
PB.1857	GO:0001103	GO:0004842	GO:0005737	GO:0007530	GO:0009790	GO:0016567	GO:0022008	GO:0032183	GO:0033768	GO:0043393	GO:0045893	GO:0070201
PB.1863	GO:0001664	GO:0005179	GO:0005576	GO:0009755	GO:0046982
PB.1900	GO:0003735	GO:0005840	GO:0006412
PB.1920	GO:0008233
PB.200	GO:0008152	GO:0016798
PB.2055	GO:0005525	GO:0005886	GO:0007264	GO:0015031
PB.2074	GO:0001664	GO:0003924	GO:0004871	GO:0005525	GO:0006184	GO:0007186	GO:0031683	GO:0046872
PB.2101	GO:0046872
PB.2126	GO:0003824	GO:0043167
PB.2197	GO:0005743	GO:0006811	GO:0046331
PB.2201	GO:0005509	GO:0016459
PB.2231	GO:0044763
PB.2248	GO:0005856
PB.2249	GO:0008270
PB.229	GO:0016829
PB.2294	GO:0008270
PB.2338	GO:0003677	GO:0032542	GO:0055114
PB.2339	GO:0000922	GO:0004683	GO:0005509	GO:0005513	GO:0005516	GO:0005524	GO:0005814	GO:0005875	GO:0005886	GO:0005954	GO:0006468	GO:0006898	GO:0007052	GO:0007099	GO:0007268	GO:0007528	GO:0007605	GO:0007616	GO:0008049	GO:0009792	GO:0016028	GO:0016060	GO:0016061	GO:0016062	GO:0016477	GO:0030048	GO:0030424	GO:0030425	GO:0030496	GO:0031475	GO:0031476	GO:0031489	GO:0040010	GO:0042052	GO:0042981	GO:0043277	GO:0045211	GO:0046331	GO:0046716	GO:0048786	GO:0051296	GO:0051383	GO:0051489	GO:0051533	GO:0051726	GO:0060278	GO:0070855	GO:0072499	GO:2001020
PB.2394	GO:0004867	GO:0005576	GO:0010466
PB.2395	GO:0004867	GO:0006508	GO:0008233
PB.2397	GO:0004857
PB.2407	GO:0043167	GO:0051536
PB.2412	GO:0003868	GO:0004462	GO:0009072	GO:0046872	GO:0055114
PB.2414	GO:0004725	GO:0035335
PB.2421	GO:0008033
PB.2455	GO:0009987
PB.2509	GO:0003743	GO:0005634	GO:0006367	GO:0006413	GO:0046982
PB.2536	GO:0005509
PB.2545	GO:0000151	GO:0006511	GO:0016567	GO:0034450
PB.2599	GO:0003735	GO:0005840	GO:0006414
PB.2624	GO:0000228	GO:0006338
PB.2693	GO:0003735	GO:0005840	GO:0006412	GO:0008097
PB.2724	GO:0005488	GO:0016491
PB.2827	GO:0000132	GO:0003777	GO:0005814	GO:0005868	GO:0006914	GO:0007018	GO:0007290	GO:0007291	GO:0007476	GO:0008407	GO:0022008	GO:0034454	GO:0035071	GO:0042623	GO:0042803	GO:0045505	GO:0048477	GO:0051017
PB.2828	GO:0000132	GO:0003777	GO:0005814	GO:0005868	GO:0005874	GO:0005929	GO:0006914	GO:0007018	GO:0007290	GO:0007291	GO:0007476	GO:0008407	GO:0022008	GO:0034454	GO:0035071	GO:0042623	GO:0042803	GO:0045505	GO:0048477	GO:0051017
PB.2831	GO:0005739	GO:0009055	GO:0016021	GO:0016491	GO:0022904	GO:0046872	GO:0070469
PB.2840	GO:0004618	GO:0005524	GO:0006096	GO:0016310
PB.2857	GO:0004715	GO:0007186	GO:0015054	GO:0016021
PB.289	GO:0004602	GO:0006979	GO:0055114
PB.2927	GO:0008270
PB.2939	GO:0001731	GO:0003743	GO:0005852	GO:0006446	GO:0016282	GO:0033290
PB.2942	GO:0097159	GO:1901363
PB.3020	GO:0003774	GO:0030016	GO:0032982
PB.3023	GO:0005488
PB.3048	GO:0008270
PB.3070	GO:0003924	GO:0004767	GO:0005525	GO:0006184	GO:0007264	GO:0016020
PB.3131	GO:0007034	GO:0030904
PB.3151	GO:0001700	GO:0002168	GO:0005744	GO:0007283	GO:0008566	GO:0016021	GO:0022008	GO:0030150
PB.3155	GO:0003677	GO:0003899	GO:0006351	GO:0046983
PB.3191	GO:0005840
PB.3254	GO:0005856	GO:0006886	GO:0007155	GO:0016192	GO:0030117
PB.328	GO:0005634	GO:0006355
PB.3348	GO:0003735	GO:0005840	GO:0006412
PB.3397	GO:0004844	GO:0005634	GO:0005739	GO:0006284
PB.3459	GO:0044699
PB.3491	GO:0000166	GO:0003676
PB.3591	GO:0005509	GO:0005515	GO:0006898	GO:0007052	GO:0009792	GO:0016301	GO:0016310	GO:0016477	GO:0032880	GO:0040010	GO:0042981	GO:0043277	GO:0051296	GO:0051726
PB.3626	GO:0030529
PB.368	GO:0004568	GO:0005576	GO:0005975	GO:0006032
PB.3720	GO:0043167	GO:0097159	GO:1901363
PB.3761	GO:0003735	GO:0006412	GO:0015935
PB.3802	GO:0005786	GO:0006614	GO:0008312	GO:0030942
PB.3819	GO:0030414
PB.3875	GO:0008152	GO:0016624
PB.3901	GO:0007154	GO:0035091
PB.3962	GO:0006099	GO:0006108	GO:0030060	GO:0044262
PB.3969	GO:0040008	GO:0044707
PB.4003	GO:0004045	GO:0005758	GO:0033108
PB.4007	GO:0003700	GO:0005634	GO:0006355	GO:0046983
PB.4021	GO:0006281	GO:0043234	GO:0044428	GO:0050794
PB.4063	GO:0005488	GO:0016740	GO:0044260	GO:0090304
PB.409	GO:0003677	GO:0003899	GO:0006351
PB.4095	GO:0016772
PB.4104	GO:0016757
PB.4107	GO:0008152	GO:0016491
PB.413	GO:0004497	GO:0006744	GO:0046914	GO:0055114
PB.4141	GO:0005488
PB.4142	GO:0005509	GO:0016301	GO:0016310
PB.4143	GO:0000922	GO:0004683	GO:0005509	GO:0005513	GO:0005516	GO:0005524	GO:0005814	GO:0005875	GO:0005886	GO:0005954	GO:0006468	GO:0006898	GO:0007052	GO:0007099	GO:0007268	GO:0007528	GO:0007605	GO:0007616	GO:0008049	GO:0009792	GO:0016028	GO:0016060	GO:0016061	GO:0016062	GO:0016477	GO:0030048	GO:0030424	GO:0030425	GO:0030496	GO:0031475	GO:0031476	GO:0031489	GO:0040010	GO:0042052	GO:0042981	GO:0043277	GO:0045211	GO:0046331	GO:0046716	GO:0048786	GO:0051296	GO:0051383	GO:0051489	GO:0051533	GO:0051726	GO:0060278	GO:0070855	GO:0072499	GO:2001020
PB.4152	GO:0005488
PB.4161	GO:0006470	GO:0008138
PB.4182	GO:0005622	GO:0006412
PB.4190	GO:0006886
PB.4194	GO:0046872	GO:0097159	GO:1901363
PB.4195	GO:0005761
PB.4197	GO:0004864
PB.4203	GO:0001530	GO:0005615	GO:0008039	GO:0015918	GO:0030882	GO:0042834	GO:0045456	GO:0055092	GO:0061057	GO:0070891
PB.4207	GO:0016791
PB.4239	GO:0003779	GO:0017048	GO:0030036
PB.4246	GO:0003824
PB.430	GO:0008152
PB.432	GO:0004842	GO:0016567	GO:0019789
PB.436	GO:0005525	GO:0005783	GO:0005794	GO:0006886	GO:0016192
PB.4370	GO:0003824
PB.4373	GO:0003743	GO:0006413
PB.4394	GO:0003824
PB.4402	GO:0003824	GO:0006284
PB.4423	GO:0004674	GO:0005524	GO:0006468
PB.4448	GO:0004871	GO:0005834	GO:0007186
PB.4457	GO:0016787
PB.4460	GO:0005488
PB.4495	GO:0005488
PB.4511	GO:0004930	GO:0007165	GO:0016020	GO:0031631	GO:0042048	GO:0046676
PB.4514	GO:0003924	GO:0005525	GO:0006184	GO:0007264	GO:0016020
PB.4547	GO:0004799	GO:0006231	GO:0006235	GO:0032259
PB.4558	GO:0003857	GO:0004303	GO:0005739	GO:0005811	GO:0005829	GO:0005875	GO:0006631	GO:0006637	GO:0008205	GO:0008209	GO:0008210	GO:0018454	GO:0047022	GO:0047035	GO:0050327	GO:0055114
PB.4613	GO:0003676	GO:0030529
PB.4625	GO:0000243	GO:0000387	GO:0000395	GO:0003729	GO:0005685	GO:0008270	GO:0030619	GO:0071004
PB.4647	GO:0044699
PB.4672	GO:0003824
PB.4747	GO:0004767	GO:0005525	GO:0007264	GO:0015031
PB.4855	GO:0005085	GO:0035556
PB.4872	GO:0016021
PB.4898	GO:0005704	GO:0005875	GO:0006464	GO:0006511
PB.49	GO:0008152	GO:0016747
PB.4907	GO:0005634	GO:0006355	GO:0043565	GO:0046982
PB.491	GO:0004222	GO:0006508	GO:0046872
PB.4977	GO:0003676	GO:0008270
PB.5056	GO:0016787
PB.5064	GO:0000166	GO:0003676	GO:0030529
PB.5081	GO:0016620	GO:0044710
PB.5089	GO:0003006	GO:0007276	GO:0030154	GO:0031981	GO:0040028	GO:0045927	GO:0048519	GO:0050794
PB.5261	GO:0005488	GO:0044464	GO:0044763
PB.5297	GO:0000166	GO:0004672	GO:0016310	GO:0044710	GO:0071704
PB.5316	GO:0000003	GO:0000139	GO:0002119	GO:0003924	GO:0004767	GO:0005525	GO:0005764	GO:0005769	GO:0005789	GO:0005802	GO:0006184	GO:0007264	GO:0009792	GO:0015031	GO:0030424	GO:0033116	GO:0040007	GO:0040011	GO:0043652	GO:0045335	GO:0090387	GO:0090390
PB.5353	GO:0044424
PB.5372	GO:0006950
PB.5446	GO:0001104	GO:0006357	GO:0016592
PB.5487	GO:0000166	GO:0003723	GO:0005634	GO:0005737	GO:0006396
PB.5513	GO:0003824
PB.5519	GO:0003824	GO:0008152
PB.5528	GO:0008152	GO:0016614
PB.5543	GO:0004579	GO:0005886	GO:0008250	GO:0016021	GO:0043066
PB.5545	GO:0007049
PB.5566	GO:0003700	GO:0006355	GO:0046872
PB.5607	GO:0003824	GO:0008152
PB.5646	GO:0005578	GO:0009612
PB.565	GO:0003344	GO:0005178	GO:0006930	GO:0007160	GO:0007298	GO:0007377	GO:0007391	GO:0007411	GO:0007417	GO:0007431	GO:0007508	GO:0007517	GO:0007608	GO:0008305	GO:0008340	GO:0008360	GO:0016337	GO:0030718	GO:0031252	GO:0035001	GO:0035099	GO:0035160	GO:0046982	GO:0048803
PB.5734	GO:0016021
PB.5746	GO:0004857	GO:0005739	GO:0043086	GO:0045980
PB.5804	GO:0097159	GO:1901363
PB.5822	GO:0004842	GO:0016567
PB.5846	GO:0016021
PB.5864	GO:0016021
PB.5880	GO:0000413	GO:0003755	GO:0006457
PB.5890	GO:0046872
PB.5924	GO:0003887	GO:0005634	GO:0043565	GO:0046982
PB.593	GO:0005747	GO:0006120	GO:0008137
PB.5933	GO:0008152	GO:0016746
PB.5949	GO:0044767	GO:0048731
PB.5974	GO:0016905
PB.5978	GO:0005515	GO:0043167
PB.6073	GO:0003735	GO:0006412	GO:0022627
PB.6107	GO:0005787	GO:0006465	GO:0008233	GO:0016021
PB.6116	GO:0006810
PB.6141	GO:0046983
PB.6148	GO:0003735	GO:0005840	GO:0006412
PB.6264	GO:0004556	GO:0005975	GO:0046872
PB.6266	GO:0008152	GO:0016740
PB.6268	GO:0003735	GO:0005840	GO:0006414
PB.6298	GO:0016020	GO:0035556
PB.63	GO:0003824	GO:0006412
PB.6313	GO:0000287	GO:0004450	GO:0006099	GO:0006102	GO:0051287
PB.6419	GO:0016020
PB.645	GO:0016021
PB.6567	GO:0004386	GO:0097159	GO:1901363
PB.6605	GO:0006457	GO:0016272	GO:0051082
PB.6641	GO:0016192	GO:0044763
PB.6676	GO:0005840
PB.6682	GO:0000166	GO:0003676	GO:0030529
PB.6704	GO:0004126	GO:0008270	GO:0009972
PB.671	GO:0016787
PB.6741	GO:0003796	GO:0005576	GO:0050829	GO:0050830
PB.6761	GO:0000302	GO:0003954	GO:0008340
PB.6770	GO:0006810	GO:0016020
PB.681	GO:0000786	GO:0002119	GO:0003677	GO:0005634	GO:0006334	GO:0006974	GO:0008340	GO:0009792	GO:0010171	GO:0040010	GO:0040017	GO:0040035	GO:0046982
PB.6811	GO:0016787
PB.6844	GO:0003735	GO:0006412	GO:0022627
PB.6858	GO:0003677	GO:0003899	GO:0005634	GO:0006351	GO:0008270
PB.6889	GO:0005509
PB.6890	GO:0005509
PB.690	GO:0005509	GO:0005783	GO:0006457	GO:0016020	GO:0051082
PB.6901	GO:0005524	GO:0005759	GO:0006457	GO:0006950
PB.692	GO:0008270	GO:0033743	GO:0055114
PB.6927	GO:0016787
PB.6930	GO:0006412
PB.6936	GO:0003824
PB.6942	GO:0016787
PB.7010	GO:0044699
PB.7034	GO:0003824
PB.7073	GO:0016787
PB.7084	GO:0000022	GO:0003735	GO:0006412	GO:0022625	GO:0046872
PB.7095	GO:0008152	GO:0016829
PB.7107	GO:0006729	GO:0008124
PB.7166	GO:0044763	GO:0065007
PB.7190	GO:0016020
PB.7233	GO:0003735	GO:0005875	GO:0006412	GO:0006464	GO:0006511	GO:0022625
PB.7255	GO:0000786	GO:0003677	GO:0005634	GO:0006334	GO:0046982
PB.7257	GO:0003735	GO:0005840	GO:0006412
PB.7265	GO:0005488	GO:0008168	GO:0032259	GO:0044238	GO:0044260
PB.7306	GO:0016491
PB.735	GO:0000302	GO:0005750	GO:0006122	GO:0008121	GO:0008340	GO:0034551
PB.7374	GO:0016881
PB.7384	GO:0004714	GO:0005515	GO:0005524	GO:0006468	GO:0007169	GO:0016021	GO:0046872
PB.7480	GO:0000166	GO:0000184	GO:0003729
PB.7488	GO:0004842	GO:0016567	GO:0022008
PB.751	GO:0009116	GO:0016310	GO:0017061	GO:0043094	GO:0044424	GO:1901566
PB.7532	GO:0003735	GO:0005840	GO:0006412
PB.7541	GO:0003746	GO:0003924	GO:0005525	GO:0006184	GO:0006414
PB.7545	GO:0003924	GO:0004767	GO:0005525	GO:0006184	GO:0007264	GO:0016020
PB.7601	GO:0003746	GO:0005634	GO:0006414	GO:0008270	GO:0032786
PB.7602	GO:0016787
PB.7642	GO:0000166
PB.765	GO:0016740
PB.7668	GO:0005509	GO:0006898
PB.7673	GO:0005509
PB.7690	GO:0016021	GO:0016192
PB.7728	GO:0003735	GO:0005840	GO:0006412
PB.7788	GO:0003743	GO:0005669	GO:0006352	GO:0006413	GO:0046982
PB.7828	GO:0005739
PB.7883	GO:0003779	GO:0030036	GO:0044424
PB.8006	GO:0004301	GO:0044255
PB.8018	GO:0000166	GO:0016310	GO:0050794
PB.8023	GO:0003723	GO:0003735	GO:0005840	GO:0006412
PB.8031	GO:0000398	GO:0003676	GO:0005681
PB.8066	GO:0005743	GO:0006850
PB.8070	GO:0004375	GO:0006546	GO:0030170	GO:0055114
PB.8101	GO:0005506	GO:0016226	GO:0051536
PB.8130	GO:0005328	GO:0006836	GO:0016021
PB.815	GO:0070011
PB.8161	GO:0016021	GO:0016192
PB.8219	GO:0005096	GO:0043547	GO:0051056
PB.8220	GO:0005515
PB.8225	GO:0016491
PB.8264	GO:0004842	GO:0005680	GO:0008270	GO:0016567
PB.8337	GO:0004692	GO:0005524	GO:0006468	GO:0007526	GO:0030553
PB.8371	GO:0046872
PB.8376	GO:0002807	GO:0006810
PB.8392	GO:0004767	GO:0005525	GO:0007264	GO:0015031
PB.8425	GO:0005509
PB.849	GO:0004579	GO:0006487	GO:0008250	GO:0016021
PB.8502	GO:0005576
PB.8558	GO:0030246
PB.8603	GO:0005927	GO:0030018	GO:0030239	GO:0051371
PB.8636	GO:0003735	GO:0005840	GO:0006412
PB.864	GO:0005811	GO:0046331
PB.8648	GO:0016491
PB.8674	GO:0043167	GO:0051287
PB.8684	GO:0016491	GO:0055114
PB.8689	GO:0004842	GO:0005509	GO:0016567
PB.870	GO:0000413	GO:0003755	GO:0006457
PB.876	GO:0003824
PB.8848	GO:0046872
PB.8893	GO:0004298	GO:0005634	GO:0005737	GO:0006511	GO:0019773
PB.8932	GO:0002119	GO:0004842	GO:0005875	GO:0006915	GO:0007067	GO:0007140	GO:0007286	GO:0008054	GO:0008340	GO:0008406	GO:0009792	GO:0016322	GO:0016477	GO:0030718	GO:0031625	GO:0031647	GO:0040007	GO:0040035	GO:0042787	GO:0045676	GO:0048132	GO:0051276
PB.8973	GO:0003735	GO:0005840	GO:0006412
PB.8974	GO:0008152	GO:0016491
PB.8996	GO:0000022	GO:0003743	GO:0005829	GO:0006413	GO:0006909	GO:0007224	GO:0016282
PB.90	GO:0003735	GO:0005840	GO:0006412
PB.9003	GO:0005506	GO:0005634	GO:0005737	GO:0010309	GO:0019509	GO:0055114
PB.901	GO:0018024	GO:0034968
PB.9035	GO:0003824	GO:0044237	GO:0071704
PB.904	GO:0016740
PB.9070	GO:0003677
PB.9110	GO:0044763
PB.9114	GO:0005856
PB.9124	GO:0055070
PB.9126	GO:0016787
PB.9159	GO:0003924	GO:0005525	GO:0006184	GO:0007264	GO:0016020
PB.922	GO:0016787
PB.9229	GO:0002168	GO:0005739	GO:0005811	GO:0016020	GO:0020037	GO:0035206	GO:0044710	GO:0045610	GO:0046872	GO:0051726
PB.9240	GO:0005634	GO:0005829	GO:0016874	GO:0031624	GO:0043005	GO:0090325	GO:2000008
PB.9278	GO:0003924	GO:0005200	GO:0005525	GO:0005737	GO:0005874	GO:0006184	GO:0007017	GO:0051258
PB.941	GO:0000786	GO:0003677	GO:0005634	GO:0006334	GO:0046982
PB.955	GO:0005388
PB.966	GO:0000003	GO:0007275	GO:0040007	GO:0044767	GO:0048856
PB.987	GO:0000808	GO:0003677	GO:0005524	GO:0005634	GO:0006260	GO:0017111
PB.997	GO:0006506

## Sheet: GO_tree.stat
#GO_Function	Unigene_number	Unigene_ID
Biological Process	486
Biological Process: ATP synthesis coupled proton transport (GO:0015986);	1	PB.1384
Biological Process: CDP-choline pathway (GO:0006657);	1	PB.1290
Biological Process: DNA metabolic process (GO:0006259);	1	PB.1313
Biological Process: DNA repair (GO:0006281);	1	PB.4021
Biological Process: DNA replication (GO:0006260);	1	PB.987
Biological Process: DNA-templated transcription, initiation (GO:0006352);	1	PB.7788
Biological Process: G-protein coupled receptor signaling pathway (GO:0007186);	3	PB.4448;PB.2857;PB.2074
Biological Process: GPI anchor biosynthetic process (GO:0006506);	1	PB.997
Biological Process: GTP catabolic process (GO:0006184);	8	PB.7545;PB.2074;PB.3070;PB.9278;PB.5316;PB.4514;PB.9159;PB.7541
Biological Process: L-methionine biosynthetic process from methylthioadenosine (GO:0019509);	1	PB.9003
Biological Process: RNA metabolic process (GO:0016070);	1	PB.1183
Biological Process: RNA processing (GO:0006396);	1	PB.5487
Biological Process: SRP-dependent cotranslational protein targeting to membrane (GO:0006614);	1	PB.3802
Biological Process: actin cytoskeleton organization (GO:0030036);	2	PB.7883;PB.4239
Biological Process: actin filament bundle assembly (GO:0051017);	2	PB.2828;PB.2827
Biological Process: actin filament-based movement (GO:0030048);	2	PB.4143;PB.2339
Biological Process: acyl-CoA metabolic process (GO:0006637);	1	PB.4558
Biological Process: adaptation of rhodopsin mediated signaling (GO:0016062);	2	PB.2339;PB.4143
Biological Process: anatomical structure development (GO:0048856);	1	PB.966
Biological Process: androgen metabolic process (GO:0008209);	1	PB.4558
Biological Process: apoptotic cell clearance (GO:0043277);	3	PB.4143;PB.3591;PB.2339
Biological Process: apoptotic process (GO:0006915);	2	PB.8932;PB.1119
Biological Process: aromatic amino acid family metabolic process (GO:0009072);	1	PB.2412
Biological Process: autophagy (GO:0006914);	2	PB.2828;PB.2827
Biological Process: axon guidance (GO:0007411);	1	PB.565
Biological Process: base-excision repair (GO:0006284);	2	PB.3397;PB.4402
Biological Process: biological regulation (GO:0065007);	1	PB.7166
Biological Process: body morphogenesis (GO:0010171);	1	PB.681
Biological Process: border follicle cell migration (GO:0007298);	1	PB.565
Biological Process: carbohydrate metabolic process (GO:0005975);	2	PB.368;PB.6264
Biological Process: cell adhesion (GO:0007155);	1	PB.3254
Biological Process: cell communication (GO:0007154);	1	PB.3901
Biological Process: cell cycle (GO:0007049);	1	PB.5545
Biological Process: cell differentiation (GO:0030154);	1	PB.5089
Biological Process: cell migration (GO:0016477);	4	PB.8932;PB.2339;PB.3591;PB.4143
Biological Process: cell-matrix adhesion (GO:0007160);	1	PB.565
Biological Process: cellular carbohydrate metabolic process (GO:0044262);	1	PB.3962
Biological Process: cellular lipid metabolic process (GO:0044255);	1	PB.8006
Biological Process: cellular macromolecule metabolic process (GO:0044260);	2	PB.4063;PB.7265
Biological Process: cellular metabolic compound salvage (GO:0043094);	1	PB.751
Biological Process: cellular metabolic process (GO:0044237);	1	PB.9035
Biological Process: cellular process (GO:0009987);	2	PB.2455;PB.1581
Biological Process: cellular protein modification process (GO:0006464);	2	PB.7233;PB.4898
Biological Process: cellular response to DNA damage stimulus (GO:0006974);	1	PB.681
Biological Process: central nervous system development (GO:0007417);	1	PB.565
Biological Process: centriole replication (GO:0007099);	2	PB.4143;PB.2339
Biological Process: centrosome duplication (GO:0051298);	1	PB.1290
Biological Process: chaeta morphogenesis (GO:0008407);	2	PB.2828;PB.2827
Biological Process: chitin catabolic process (GO:0006032);	1	PB.368
Biological Process: chitin metabolic process (GO:0006030);	1	PB.137
Biological Process: chromatin remodeling (GO:0006338);	1	PB.2624
Biological Process: chromosome organization (GO:0051276);	2	PB.8932;PB.1313
Biological Process: copper ion homeostasis (GO:0055070);	1	PB.9124
Biological Process: cyclin catabolic process (GO:0008054);	1	PB.8932
Biological Process: cytidine deamination (GO:0009972);	1	PB.6704
Biological Process: cytoplasmic microtubule organization (GO:0031122);	1	PB.1290
Biological Process: dTMP biosynthetic process (GO:0006231);	1	PB.4547
Biological Process: dTTP biosynthetic process (GO:0006235);	1	PB.4547
Biological Process: defense response to Gram-negative bacterium (GO:0050829);	1	PB.6741
Biological Process: defense response to Gram-positive bacterium (GO:0050830);	1	PB.6741
Biological Process: detection of calcium ion (GO:0005513);	2	PB.2339;PB.4143
Biological Process: determination of adult lifespan (GO:0008340);	6	PB.735;PB.565;PB.681;PB.1290;PB.6761;PB.8932
Biological Process: developmental process involved in reproduction (GO:0003006);	1	PB.5089
Biological Process: dorsal closure (GO:0007391);	1	PB.565
Biological Process: dorsal trunk growth, open tracheal system (GO:0035001);	1	PB.565
Biological Process: ecdysone metabolic process (GO:0008205);	1	PB.4558
Biological Process: ecdysteroid biosynthetic process (GO:0045456);	1	PB.4203
Biological Process: embryo development (GO:0009790);	1	PB.1857
Biological Process: embryo development ending in birth or egg hatching (GO:0009792);	6	PB.5316;PB.681;PB.4143;PB.8932;PB.2339;PB.3591
Biological Process: embryonic development via the syncytial blastoderm (GO:0001700);	1	PB.3151
Biological Process: engulfment of apoptotic cell (GO:0043652);	1	PB.5316
Biological Process: establishment of meiotic spindle orientation (GO:0051296);	3	PB.4143;PB.2339;PB.3591
Biological Process: establishment of mitotic spindle orientation (GO:0000132);	2	PB.2828;PB.2827
Biological Process: establishment of ommatidial planar polarity (GO:0042067);	1	PB.1290
Biological Process: estrogen metabolic process (GO:0008210);	1	PB.4558
Biological Process: fatty acid metabolic process (GO:0006631);	1	PB.4558
Biological Process: female germ-line stem cell asymmetric division (GO:0048132);	1	PB.8932
Biological Process: formation of translation preinitiation complex (GO:0001731);	2	PB.1200;PB.2939
Biological Process: gamete generation (GO:0007276);	1	PB.5089
Biological Process: germ-band extension (GO:0007377);	1	PB.565
Biological Process: germ-line stem cell maintenance (GO:0030718);	2	PB.565;PB.8932
Biological Process: glycine catabolic process (GO:0006546);	1	PB.8070
Biological Process: glycolytic process (GO:0006096);	1	PB.2840
Biological Process: gonad development (GO:0008406);	1	PB.8932
Biological Process: growth (GO:0040007);	3	PB.5316;PB.966;PB.8932
Biological Process: head development (GO:0060322);	1	PB.144
Biological Process: hemocyte migration (GO:0035099);	1	PB.565
Biological Process: hermaphrodite genitalia development (GO:0040035);	2	PB.681;PB.8932
Biological Process: histone lysine methylation (GO:0034968);	1	PB.901
Biological Process: hormone-mediated signaling pathway (GO:0009755);	1	PB.1863
Biological Process: imaginal disc-derived male genitalia morphogenesis (GO:0048803);	1	PB.565
Biological Process: imaginal disc-derived wing morphogenesis (GO:0007476);	3	PB.1290;PB.2827;PB.2828
Biological Process: immune response (GO:0006955);	1	PB.1802
Biological Process: instar larval development (GO:0002168);	2	PB.9229;PB.3151
Biological Process: integrin-mediated signaling pathway (GO:0007229);	1	PB.1274
Biological Process: intracellular protein transport (GO:0006886);	4	PB.3254;PB.1464;PB.4190;PB.436
Biological Process: intracellular signal transduction (GO:0035556);	2	PB.6298;PB.4855
Biological Process: ion transport (GO:0006811);	1	PB.2197
Biological Process: iron-sulfur cluster assembly (GO:0016226);	1	PB.8101
Biological Process: isocitrate metabolic process (GO:0006102);	1	PB.6313
Biological Process: kinetochore organization (GO:0051383);	2	PB.4143;PB.2339
Biological Process: larval heart development (GO:0007508);	1	PB.565
Biological Process: larval somatic muscle development (GO:0007526);	1	PB.8337
Biological Process: lateral inhibition (GO:0046331);	4	PB.2197;PB.864;PB.4143;PB.2339
Biological Process: locomotion (GO:0040011);	1	PB.5316
Biological Process: long-term memory (GO:0007616);	3	PB.4143;PB.2339;PB.161
Biological Process: mRNA 5'-splice site recognition (GO:0000395);	1	PB.4625
Biological Process: mRNA splicing, via spliceosome (GO:0000398);	1	PB.8031
Biological Process: maintenance of epithelial integrity, open tracheal system (GO:0035160);	1	PB.565
Biological Process: malate metabolic process (GO:0006108);	1	PB.3962
Biological Process: male courtship behavior (GO:0008049);	2	PB.4143;PB.2339
Biological Process: male meiosis (GO:0007140);	1	PB.8932
Biological Process: metabolic process (GO:0008152);	13	PB.4107;PB.5519;PB.7095;PB.1047;PB.3875;PB.430;PB.200;PB.49;PB.8974;PB.5933;PB.5607;PB.6266;PB.5528
Biological Process: metarhodopsin inactivation (GO:0016060);	2	PB.4143;PB.2339
Biological Process: methylation (GO:0032259);	2	PB.7265;PB.4547
Biological Process: microtubule anchoring at centrosome (GO:0034454);	2	PB.2828;PB.2827
Biological Process: microtubule-based movement (GO:0007018);	2	PB.2827;PB.2828
Biological Process: microtubule-based process (GO:0007017);	1	PB.9278
Biological Process: mitochondrial electron transport, NADH to ubiquinone (GO:0006120);	1	PB.593
Biological Process: mitochondrial electron transport, ubiquinol to cytochrome c (GO:0006122);	1	PB.735
Biological Process: mitochondrial pyruvate transport (GO:0006850);	1	PB.8066
Biological Process: mitochondrial respiratory chain complex III assembly (GO:0034551);	1	PB.735
Biological Process: mitochondrial respiratory chain complex assembly (GO:0033108);	1	PB.4003
Biological Process: mitotic nuclear division (GO:0007067);	1	PB.8932
Biological Process: mitotic spindle elongation (GO:0000022);	2	PB.8996;PB.7084
Biological Process: mitotic spindle organization (GO:0007052);	4	PB.4143;PB.1290;PB.3591;PB.2339
Biological Process: molting cycle, collagen and cuticulin-based cuticle (GO:0018996);	1	PB.1119
Biological Process: multicellular organismal development (GO:0007275);	1	PB.966
Biological Process: muscle cell cellular homeostasis (GO:0046716);	2	PB.2339;PB.4143
Biological Process: muscle organ development (GO:0007517);	1	PB.565
Biological Process: myofibril assembly (GO:0030239);	1	PB.8603
Biological Process: negative regulation of apoptotic process (GO:0043066);	1	PB.5543
Biological Process: negative regulation of biological process (GO:0048519);	1	PB.5089
Biological Process: negative regulation of catalytic activity (GO:0043086);	1	PB.5746
Biological Process: negative regulation of insulin secretion (GO:0046676);	1	PB.4511
Biological Process: negative regulation of nucleotide metabolic process (GO:0045980);	1	PB.5746
Biological Process: negative regulation of peptidase activity (GO:0010466);	1	PB.2394
Biological Process: negative regulation of synaptic vesicle fusion to presynaptic membrane (GO:0031631);	1	PB.4511
Biological Process: nematode larval development (GO:0002119);	3	PB.5316;PB.681;PB.8932
Biological Process: neurogenesis (GO:0022008);	6	PB.2827;PB.1290;PB.3151;PB.7488;PB.1857;PB.2828
Biological Process: neuromuscular junction development (GO:0007528);	2	PB.4143;PB.2339
Biological Process: neuron remodeling (GO:0016322);	1	PB.8932
Biological Process: neurotransmitter transport (GO:0006836);	1	PB.8130
Biological Process: nuclear-transcribed mRNA catabolic process, nonsense-mediated decay (GO:0000184);	1	PB.7480
Biological Process: nucleic acid metabolic process (GO:0090304);	1	PB.4063
Biological Process: nucleoside metabolic process (GO:0009116);	1	PB.751
Biological Process: nucleosome assembly (GO:0006334);	3	PB.7255;PB.681;PB.941
Biological Process: olfactory behavior (GO:0042048);	1	PB.4511
Biological Process: oogenesis (GO:0048477);	3	PB.1290;PB.2827;PB.2828
Biological Process: organic substance metabolic process (GO:0071704);	2	PB.9035;PB.5297
Biological Process: organonitrogen compound biosynthetic process (GO:1901566);	1	PB.751
Biological Process: oxidation-reduction process (GO:0055114);	9	PB.2338;PB.413;PB.289;PB.2412;PB.4558;PB.8684;PB.692;PB.8070;PB.9003
Biological Process: peptidoglycan recognition protein signaling pathway (GO:0061057);	1	PB.4203
Biological Process: peptidyl-tyrosine dephosphorylation (GO:0035335);	1	PB.2414
Biological Process: pericardium morphogenesis (GO:0003344);	1	PB.565
Biological Process: phagocytosis (GO:0006909);	2	PB.8996;PB.1290
Biological Process: phagolysosome assembly involved in apoptotic cell clearance (GO:0090387);	1	PB.5316
Biological Process: phagosome acidification involved in apoptotic cell clearance (GO:0090390);	1	PB.5316
Biological Process: phosphorylation (GO:0016310);	7	PB.2840;PB.751;PB.3591;PB.5297;PB.4142;PB.1070;PB.8018
Biological Process: photoreceptor cell axon guidance (GO:0072499);	2	PB.2339;PB.4143
Biological Process: positive regulation of DNA-templated transcription, elongation (GO:0032786);	1	PB.7601
Biological Process: positive regulation of GTPase activity (GO:0043547);	1	PB.8219
Biological Process: positive regulation of NFAT protein import into nucleus (GO:0051533);	2	PB.2339;PB.4143
Biological Process: positive regulation of antimicrobial peptide biosynthetic process (GO:0002807);	1	PB.8376
Biological Process: positive regulation of growth (GO:0045927);	1	PB.5089
Biological Process: positive regulation of growth rate (GO:0040010);	5	PB.681;PB.4143;PB.1119;PB.2339;PB.3591
Biological Process: positive regulation of locomotion (GO:0040017);	1	PB.681
Biological Process: positive regulation of transcription from RNA polymerase II promoter (GO:0045944);	1	PB.144
Biological Process: positive regulation of transcription, DNA-templated (GO:0045893);	1	PB.1857
Biological Process: primary metabolic process (GO:0044238);	1	PB.7265
Biological Process: protein N-linked glycosylation (GO:0006487);	1	PB.849
Biological Process: protein dephosphorylation (GO:0006470);	1	PB.4161
Biological Process: protein folding (GO:0006457);	7	PB.6605;PB.6901;PB.5880;PB.1290;PB.690;PB.1139;PB.870
Biological Process: protein import into mitochondrial matrix (GO:0030150);	1	PB.3151
Biological Process: protein peptidyl-prolyl isomerization (GO:0000413);	3	PB.870;PB.1139;PB.5880
Biological Process: protein phosphorylation (GO:0006468);	5	PB.4423;PB.7384;PB.4143;PB.8337;PB.2339
Biological Process: protein polymerization (GO:0051258);	1	PB.9278
Biological Process: protein transport (GO:0015031);	4	PB.2055;PB.4747;PB.8392;PB.5316
Biological Process: protein ubiquitination (GO:0016567);	7	PB.7488;PB.1857;PB.5822;PB.8689;PB.2545;PB.8264;PB.432
Biological Process: protein ubiquitination involved in ubiquitin-dependent protein catabolic process (GO:0042787);	1	PB.8932
Biological Process: proteolysis (GO:0006508);	3	PB.491;PB.2395;PB.1746
Biological Process: pseudouridine synthesis (GO:0001522);	1	PB.1680
Biological Process: rRNA export from nucleus (GO:0006407);	1	PB.1119
Biological Process: rRNA pseudouridine synthesis (GO:0031118);	1	PB.1456
Biological Process: receptor-mediated endocytosis (GO:0006898);	4	PB.3591;PB.2339;PB.7668;PB.4143
Biological Process: regulation of R7 cell differentiation (GO:0045676);	1	PB.8932
Biological Process: regulation of apoptotic process (GO:0042981);	3	PB.4143;PB.3591;PB.2339
Biological Process: regulation of catalytic activity (GO:0050790);	1	PB.1183
Biological Process: regulation of cell cycle (GO:0051726);	4	PB.9229;PB.3591;PB.2339;PB.4143
Biological Process: regulation of cell shape (GO:0008360);	1	PB.565
Biological Process: regulation of cellular process (GO:0050794);	4	PB.1774;PB.4021;PB.5089;PB.8018
Biological Process: regulation of establishment of protein localization (GO:0070201);	1	PB.1857
Biological Process: regulation of filopodium assembly (GO:0051489);	2	PB.2339;PB.4143
Biological Process: regulation of growth (GO:0040008);	1	PB.3969
Biological Process: regulation of hemocyte differentiation (GO:0045610);	1	PB.9229
Biological Process: regulation of hemocyte proliferation (GO:0035206);	1	PB.9229
Biological Process: regulation of light-activated channel activity (GO:0016061);	2	PB.2339;PB.4143
Biological Process: regulation of locomotion involved in locomotory behavior (GO:0090325);	1	PB.9240
Biological Process: regulation of ovulation (GO:0060278);	2	PB.4143;PB.2339
Biological Process: regulation of protein binding (GO:0043393);	1	PB.1857
Biological Process: regulation of protein catabolic process (GO:0042176);	1	PB.1183
Biological Process: regulation of protein localization (GO:0032880);	1	PB.3591
Biological Process: regulation of protein localization to cell surface (GO:2000008);	1	PB.9240
Biological Process: regulation of protein stability (GO:0031647);	1	PB.8932
Biological Process: regulation of response to DNA damage stimulus (GO:2001020);	2	PB.2339;PB.4143
Biological Process: regulation of small GTPase mediated signal transduction (GO:0051056);	1	PB.8219
Biological Process: regulation of transcription from RNA polymerase II promoter (GO:0006357);	1	PB.5446
Biological Process: regulation of transcription, DNA-templated (GO:0006355);	4	PB.4007;PB.328;PB.4907;PB.5566
Biological Process: regulation of translational initiation (GO:0006446);	2	PB.1200;PB.2939
Biological Process: regulation of vulval development (GO:0040028);	1	PB.5089
Biological Process: reproduction (GO:0000003);	3	PB.1119;PB.966;PB.5316
Biological Process: respiratory electron transport chain (GO:0022904);	1	PB.2831
Biological Process: response to mechanical stimulus (GO:0009612);	1	PB.5646
Biological Process: response to oxidative stress (GO:0006979);	1	PB.289
Biological Process: response to reactive oxygen species (GO:0000302);	2	PB.6761;PB.735
Biological Process: response to stress (GO:0006950);	2	PB.5372;PB.6901
Biological Process: rhabdomere development (GO:0042052);	2	PB.2339;PB.4143
Biological Process: ribosome biogenesis (GO:0042254);	1	PB.1680
Biological Process: salivary gland cell autophagic cell death (GO:0035071);	3	PB.144;PB.2827;PB.2828
Biological Process: salivary gland development (GO:0007431);	1	PB.565
Biological Process: sensory perception of smell (GO:0007608);	1	PB.565
Biological Process: sensory perception of sound (GO:0007605);	2	PB.4143;PB.2339
Biological Process: sex determination (GO:0007530);	1	PB.1857
Biological Process: signal peptide processing (GO:0006465);	1	PB.6107
Biological Process: signal transduction (GO:0007165);	1	PB.4511
Biological Process: single organismal cell-cell adhesion (GO:0016337);	1	PB.565
Biological Process: single-multicellular organism process (GO:0044707);	1	PB.3969
Biological Process: single-organism cellular process (GO:0044763);	5	PB.9110;PB.6641;PB.5261;PB.2231;PB.7166
Biological Process: single-organism developmental process (GO:0044767);	2	PB.966;PB.5949
Biological Process: single-organism metabolic process (GO:0044710);	3	PB.5081;PB.9229;PB.5297
Biological Process: single-organism process (GO:0044699);	4	PB.1774;PB.3459;PB.7010;PB.4647
Biological Process: small GTPase mediated signal transduction (GO:0007264);	8	PB.3070;PB.2055;PB.7545;PB.8392;PB.4514;PB.9159;PB.5316;PB.4747
Biological Process: smoothened signaling pathway (GO:0007224);	1	PB.8996
Biological Process: sperm individualization (GO:0007291);	2	PB.2828;PB.2827
Biological Process: spermatid development (GO:0007286);	1	PB.8932
Biological Process: spermatid nucleus elongation (GO:0007290);	2	PB.2828;PB.2827
Biological Process: spermatogenesis (GO:0007283);	1	PB.3151
Biological Process: spliceosomal snRNP assembly (GO:0000387);	1	PB.4625
Biological Process: sterol homeostasis (GO:0055092);	1	PB.4203
Biological Process: sterol transport (GO:0015918);	1	PB.4203
Biological Process: substrate-dependent cell migration, cell extension (GO:0006930);	1	PB.565
Biological Process: synaptic target recognition (GO:0008039);	1	PB.4203
Biological Process: synaptic transmission (GO:0007268);	2	PB.2339;PB.4143
Biological Process: system development (GO:0048731);	1	PB.5949
Biological Process: tRNA processing (GO:0008033);	1	PB.2421
Biological Process: tetrahydrobiopterin biosynthetic process (GO:0006729);	1	PB.7107
Biological Process: transcription initiation from RNA polymerase II promoter (GO:0006367);	1	PB.2509
Biological Process: transcription, DNA-templated (GO:0006351);	3	PB.6858;PB.3155;PB.409
Biological Process: translation (GO:0006412);	23	PB.63;PB.7728;PB.3761;PB.2693;PB.1688;PB.4182;PB.1900;PB.7257;PB.1393;PB.3348;PB.8636;PB.6844;PB.7233;PB.8023;PB.7084;PB.6073;PB.7532;PB.1119;PB.180;PB.90;PB.6930;PB.6148;PB.8973
Biological Process: translational elongation (GO:0006414);	4	PB.7601;PB.2599;PB.7541;PB.6268
Biological Process: translational initiation (GO:0006413);	4	PB.7788;PB.4373;PB.2509;PB.8996
Biological Process: transmembrane receptor protein tyrosine kinase signaling pathway (GO:0007169);	1	PB.7384
Biological Process: transport (GO:0006810);	3	PB.8376;PB.6116;PB.6770
Biological Process: tricarboxylic acid cycle (GO:0006099);	3	PB.3962;PB.6313;PB.12
Biological Process: ubiquinone biosynthetic process (GO:0006744);	1	PB.413
Biological Process: ubiquitin-dependent protein catabolic process (GO:0006511);	4	PB.7233;PB.2545;PB.8893;PB.4898
Biological Process: vacuolar transport (GO:0007034);	1	PB.3131
Biological Process: vesicle-mediated transport (GO:0016192);	6	PB.1464;PB.7690;PB.3254;PB.8161;PB.436;PB.6641
Cellular Component	222
Cellular Component: Golgi apparatus (GO:0005794);	1	PB.436
Cellular Component: Golgi membrane (GO:0000139);	1	PB.5316
Cellular Component: SUMO-targeted ubiquitin ligase complex (GO:0033768);	1	PB.1857
Cellular Component: U1 snRNP (GO:0005685);	1	PB.4625
Cellular Component: U2-type prespliceosome (GO:0071004);	1	PB.4625
Cellular Component: Z disc (GO:0030018);	1	PB.8603
Cellular Component: anaphase-promoting complex (GO:0005680);	1	PB.8264
Cellular Component: axon (GO:0030424);	3	PB.5316;PB.2339;PB.4143
Cellular Component: box H/ACA RNP complex (GO:0072588);	1	PB.1680
Cellular Component: calcium- and calmodulin-dependent protein kinase complex (GO:0005954);	2	PB.2339;PB.4143
Cellular Component: cell leading edge (GO:0031252);	1	PB.565
Cellular Component: cell part (GO:0044464);	1	PB.5261
Cellular Component: centriole (GO:0005814);	4	PB.4143;PB.2827;PB.2339;PB.2828
Cellular Component: chaperonin-containing T-complex (GO:0005832);	1	PB.1290
Cellular Component: cilium (GO:0005929);	1	PB.2828
Cellular Component: commitment complex (GO:0000243);	1	PB.4625
Cellular Component: cytoplasm (GO:0005737);	5	PB.1857;PB.8893;PB.5487;PB.9003;PB.9278
Cellular Component: cytoplasmic dynein complex (GO:0005868);	2	PB.2827;PB.2828
Cellular Component: cytoskeleton (GO:0005856);	3	PB.3254;PB.2248;PB.9114
Cellular Component: cytosol (GO:0005829);	3	PB.4558;PB.8996;PB.9240
Cellular Component: cytosolic large ribosomal subunit (GO:0022625);	2	PB.7084;PB.7233
Cellular Component: cytosolic small ribosomal subunit (GO:0022627);	3	PB.6844;PB.1119;PB.6073
Cellular Component: dendrite (GO:0030425);	2	PB.2339;PB.4143
Cellular Component: early endosome (GO:0005769);	1	PB.5316
Cellular Component: endoplasmic reticulum (GO:0005783);	2	PB.436;PB.690
Cellular Component: endoplasmic reticulum membrane (GO:0005789);	1	PB.5316
Cellular Component: endoplasmic reticulum-Golgi intermediate compartment membrane (GO:0033116);	1	PB.5316
Cellular Component: eukaryotic 43S preinitiation complex (GO:0016282);	3	PB.8996;PB.2939;PB.1200
Cellular Component: eukaryotic 48S preinitiation complex (GO:0033290);	2	PB.1200;PB.2939
Cellular Component: eukaryotic translation initiation factor 3 complex (GO:0005852);	2	PB.2939;PB.1200
Cellular Component: extracellular region (GO:0005576);	7	PB.1240;PB.1863;PB.2394;PB.8502;PB.368;PB.1332;PB.6741
Cellular Component: extracellular space (GO:0005615);	1	PB.4203
Cellular Component: heterotrimeric G-protein complex (GO:0005834);	1	PB.4448
Cellular Component: integral component of membrane (GO:0016021);	15	PB.2831;PB.5543;PB.8161;PB.5864;PB.8130;PB.4872;PB.849;PB.5846;PB.5734;PB.645;PB.2857;PB.7690;PB.7384;PB.3151;PB.6107
Cellular Component: integrin complex (GO:0008305);	1	PB.565
Cellular Component: intracellular (GO:0005622);	1	PB.4182
Cellular Component: intracellular organelle (GO:0043229);	1	PB.1313
Cellular Component: intracellular part (GO:0044424);	3	PB.751;PB.7883;PB.5353
Cellular Component: lipid particle (GO:0005811);	4	PB.1290;PB.9229;PB.864;PB.4558
Cellular Component: lysosome (GO:0005764);	1	PB.5316
Cellular Component: mediator complex (GO:0016592);	1	PB.5446
Cellular Component: membrane (GO:0016020);	12	PB.6298;PB.3070;PB.1822;PB.7545;PB.9229;PB.4511;PB.690;PB.6770;PB.9159;PB.4514;PB.6419;PB.7190
Cellular Component: membrane coat (GO:0030117);	2	PB.3254;PB.1464
Cellular Component: microtubule (GO:0005874);	2	PB.2828;PB.9278
Cellular Component: microtubule associated complex (GO:0005875);	8	PB.7233;PB.4558;PB.2339;PB.1290;PB.161;PB.4898;PB.8932;PB.4143
Cellular Component: midbody (GO:0030496);	2	PB.4143;PB.2339
Cellular Component: mitochondrial inner membrane (GO:0005743);	2	PB.2197;PB.8066
Cellular Component: mitochondrial inner membrane presequence translocase complex (GO:0005744);	1	PB.3151
Cellular Component: mitochondrial intermembrane space (GO:0005758);	1	PB.4003
Cellular Component: mitochondrial matrix (GO:0005759);	1	PB.6901
Cellular Component: mitochondrial proton-transporting ATP synthase complex (GO:0005753);	1	PB.1290
Cellular Component: mitochondrial respiratory chain complex I (GO:0005747);	1	PB.593
Cellular Component: mitochondrial respiratory chain complex III (GO:0005750);	1	PB.735
Cellular Component: mitochondrial ribosome (GO:0005761);	1	PB.4195
Cellular Component: mitochondrion (GO:0005739);	7	PB.5746;PB.7828;PB.1384;PB.2831;PB.9229;PB.4558;PB.3397
Cellular Component: mitotic spindle (GO:0072686);	1	PB.1290
Cellular Component: muscle tendon junction (GO:0005927);	1	PB.8603
Cellular Component: myofibril (GO:0030016);	1	PB.3020
Cellular Component: myosin V complex (GO:0031475);	2	PB.2339;PB.4143
Cellular Component: myosin VI complex (GO:0031476);	2	PB.2339;PB.4143
Cellular Component: myosin complex (GO:0016459);	1	PB.2201
Cellular Component: myosin filament (GO:0032982);	1	PB.3020
Cellular Component: neuron projection (GO:0043005);	1	PB.9240
Cellular Component: nuclear chromosome (GO:0000228);	1	PB.2624
Cellular Component: nuclear lumen (GO:0031981);	1	PB.5089
Cellular Component: nuclear part (GO:0044428);	1	PB.4021
Cellular Component: nucleosome (GO:0000786);	3	PB.681;PB.941;PB.7255
Cellular Component: nucleus (GO:0005634);	19	PB.3397;PB.7601;PB.1290;PB.681;PB.941;PB.144;PB.8893;PB.9240;PB.328;PB.2509;PB.5924;PB.987;PB.4007;PB.7255;PB.4907;PB.9003;PB.1456;PB.6858;PB.5487
Cellular Component: oligosaccharyltransferase complex (GO:0008250);	2	PB.5543;PB.849
Cellular Component: origin recognition complex (GO:0000808);	1	PB.987
Cellular Component: phagocytic vesicle (GO:0045335);	1	PB.5316
Cellular Component: plasma membrane (GO:0005886);	4	PB.5543;PB.4143;PB.2339;PB.2055
Cellular Component: polytene chromosome band (GO:0005704);	1	PB.4898
Cellular Component: postsynaptic membrane (GO:0045211);	2	PB.2339;PB.4143
Cellular Component: prefoldin complex (GO:0016272);	1	PB.6605
Cellular Component: presynaptic active zone (GO:0048786);	2	PB.4143;PB.2339
Cellular Component: proteasome complex (GO:0000502);	1	PB.1183
Cellular Component: proteasome core complex, alpha-subunit complex (GO:0019773);	1	PB.8893
Cellular Component: protein complex (GO:0043234);	1	PB.4021
Cellular Component: proteinaceous extracellular matrix (GO:0005578);	1	PB.5646
Cellular Component: proton-transporting ATP synthase complex, coupling factor F(o) (GO:0045263);	1	PB.1384
Cellular Component: respiratory chain (GO:0070469);	1	PB.2831
Cellular Component: retromer complex (GO:0030904);	1	PB.3131
Cellular Component: rhabdomere (GO:0016028);	2	PB.2339;PB.4143
Cellular Component: ribonucleoprotein complex (GO:0030529);	4	PB.6682;PB.4613;PB.3626;PB.5064
Cellular Component: ribosome (GO:0005840);	18	PB.2693;PB.1688;PB.3191;PB.7728;PB.6268;PB.8636;PB.3348;PB.1393;PB.7257;PB.1900;PB.7532;PB.2599;PB.8023;PB.8973;PB.6676;PB.6148;PB.90;PB.180
Cellular Component: signal peptidase complex (GO:0005787);	1	PB.6107
Cellular Component: signal recognition particle, endoplasmic reticulum targeting (GO:0005786);	1	PB.3802
Cellular Component: small nucleolar ribonucleoprotein complex (GO:0005732);	1	PB.1456
Cellular Component: small ribosomal subunit (GO:0015935);	1	PB.3761
Cellular Component: spindle pole (GO:0000922);	2	PB.4143;PB.2339
Cellular Component: spliceosomal complex (GO:0005681);	1	PB.8031
Cellular Component: trans-Golgi network (GO:0005802);	1	PB.5316
Cellular Component: transcription factor TFIID complex (GO:0005669);	1	PB.7788
Cellular Component: ubiquitin ligase complex (GO:0000151);	1	PB.2545
Molecular Function	394
Molecular Function: 3-hydroxyacyl-CoA dehydrogenase activity (GO:0003857);	1	PB.4558
Molecular Function: 4-alpha-hydroxytetrahydrobiopterin dehydratase activity (GO:0008124);	1	PB.7107
Molecular Function: 4-hydroxyphenylpyruvate dioxygenase activity (GO:0003868);	1	PB.2412
Molecular Function: 5S rRNA binding (GO:0008097);	1	PB.2693
Molecular Function: 7-beta-hydroxysteroid dehydrogenase (NADP+) activity (GO:0047022);	1	PB.4558
Molecular Function: 7S RNA binding (GO:0008312);	1	PB.3802
Molecular Function: ATP binding (GO:0005524);	10	PB.1802;PB.6901;PB.4423;PB.4143;PB.7384;PB.2840;PB.2339;PB.8337;PB.987;PB.1290
Molecular Function: ATPase activity, coupled (GO:0042623);	2	PB.2827;PB.2828
Molecular Function: DNA binding (GO:0003677);	10	PB.6858;PB.409;PB.987;PB.941;PB.681;PB.144;PB.3155;PB.2338;PB.7255;PB.9070
Molecular Function: DNA-directed DNA polymerase activity (GO:0003887);	1	PB.5924
Molecular Function: DNA-directed RNA polymerase activity (GO:0003899);	3	PB.409;PB.3155;PB.6858
Molecular Function: G-protein beta/gamma-subunit complex binding (GO:0031683);	1	PB.2074
Molecular Function: G-protein coupled receptor activity (GO:0004930);	1	PB.4511
Molecular Function: G-protein coupled receptor binding (GO:0001664);	2	PB.2074;PB.1863
Molecular Function: GTP binding (GO:0005525);	12	PB.8392;PB.7545;PB.436;PB.2055;PB.2074;PB.3070;PB.4747;PB.9278;PB.5316;PB.7541;PB.9159;PB.4514
Molecular Function: GTPase activator activity (GO:0005096);	1	PB.8219
Molecular Function: GTPase activity (GO:0003924);	8	PB.3070;PB.2074;PB.7545;PB.4514;PB.7541;PB.9159;PB.9278;PB.5316
Molecular Function: L-malate dehydrogenase activity (GO:0030060);	1	PB.3962
Molecular Function: NAD binding (GO:0051287);	3	PB.12;PB.8674;PB.6313
Molecular Function: NADH dehydrogenase (ubiquinone) activity (GO:0008137);	1	PB.593
Molecular Function: NADH dehydrogenase activity (GO:0003954);	1	PB.6761
Molecular Function: RNA binding (GO:0003723);	3	PB.5487;PB.1802;PB.8023
Molecular Function: RNA polymerase II repressing transcription factor binding (GO:0001103);	1	PB.1857
Molecular Function: RNA polymerase II transcription cofactor activity (GO:0001104);	1	PB.5446
Molecular Function: Rho GTPase binding (GO:0017048);	1	PB.4239
Molecular Function: S-methyl-5-thioadenosine phosphorylase activity (GO:0017061);	1	PB.751
Molecular Function: SUMO binding (GO:0032183);	1	PB.1857
Molecular Function: SUMO transferase activity (GO:0019789);	1	PB.432
Molecular Function: U1 snRNA binding (GO:0030619);	1	PB.4625
Molecular Function: acetoacetyl-CoA reductase activity (GO:0018454);	1	PB.4558
Molecular Function: acid-amino acid ligase activity (GO:0016881);	1	PB.7374
Molecular Function: acireductone dioxygenase [iron(II)-requiring] activity (GO:0010309);	1	PB.9003
Molecular Function: actin binding (GO:0003779);	2	PB.4239;PB.7883
Molecular Function: alpha-amylase activity (GO:0004556);	1	PB.6264
Molecular Function: aminoacyl-tRNA hydrolase activity (GO:0004045);	1	PB.4003
Molecular Function: binding (GO:0005488);	10	PB.1032;PB.5261;PB.4063;PB.3023;PB.2724;PB.4152;PB.7265;PB.4460;PB.4495;PB.4141
Molecular Function: cGMP binding (GO:0030553);	1	PB.8337
Molecular Function: cGMP-dependent protein kinase activity (GO:0004692);	1	PB.8337
Molecular Function: calcium ion binding (GO:0005509);	14	PB.7673;PB.8689;PB.8425;PB.4142;PB.3591;PB.690;PB.7668;PB.4143;PB.2201;PB.2536;PB.6889;PB.6890;PB.2339;PB.1274
Molecular Function: calcium-transporting ATPase activity (GO:0005388);	1	PB.955
Molecular Function: calmodulin binding (GO:0005516);	2	PB.2339;PB.4143
Molecular Function: calmodulin-dependent protein kinase activity (GO:0004683);	2	PB.4143;PB.2339
Molecular Function: carbohydrate binding (GO:0030246);	1	PB.8558
Molecular Function: catalytic activity (GO:0003824);	16	PB.7034;PB.2126;PB.5607;PB.4246;PB.4402;PB.4672;PB.6936;PB.63;PB.4394;PB.4370;PB.876;PB.5513;PB.1064;PB.1047;PB.5519;PB.9035
Molecular Function: chitinase activity (GO:0004568);	1	PB.368
Molecular Function: choline-phosphate cytidylyltransferase activity (GO:0004105);	1	PB.1290
Molecular Function: cytidine deaminase activity (GO:0004126);	1	PB.6704
Molecular Function: dolichyl-diphosphooligosaccharide-protein glycotransferase activity (GO:0004579);	2	PB.5543;PB.849
Molecular Function: dynein intermediate chain binding (GO:0045505);	2	PB.2828;PB.2827
Molecular Function: electron carrier activity (GO:0009055);	1	PB.2831
Molecular Function: endoplasmic reticulum signal peptide binding (GO:0030942);	1	PB.3802
Molecular Function: enzyme inhibitor activity (GO:0004857);	2	PB.5746;PB.2397
Molecular Function: enzyme regulator activity (GO:0030234);	1	PB.1183
Molecular Function: epoxide hydrolase activity (GO:0004301);	1	PB.8006
Molecular Function: estradiol 17-beta-dehydrogenase activity (GO:0004303);	1	PB.4558
Molecular Function: gastrin receptor activity (GO:0015054);	1	PB.2857
Molecular Function: glutathione peroxidase activity (GO:0004602);	1	PB.289
Molecular Function: glycine dehydrogenase (decarboxylating) activity (GO:0004375);	1	PB.8070
Molecular Function: guanyl-nucleotide exchange factor activity (GO:0005085);	1	PB.4855
Molecular Function: helicase activity (GO:0004386);	1	PB.6567
Molecular Function: heme binding (GO:0020037);	1	PB.9229
Molecular Function: heterocyclic compound binding (GO:1901363);	5	PB.2942;PB.3720;PB.5804;PB.6567;PB.4194
Molecular Function: histone-lysine N-methyltransferase activity (GO:0018024);	1	PB.901
Molecular Function: hormone activity (GO:0005179);	1	PB.1863
Molecular Function: hydrogen ion transmembrane transporter activity (GO:0015078);	1	PB.1384
Molecular Function: hydrogen-exporting ATPase activity, phosphorylative mechanism (GO:0008553);	1	PB.1290
Molecular Function: hydrolase activity (GO:0016787);	10	PB.671;PB.7602;PB.5056;PB.6927;PB.922;PB.4457;PB.7073;PB.6811;PB.6942;PB.9126
Molecular Function: hydrolase activity, acting on glycosyl bonds (GO:0016798);	1	PB.200
Molecular Function: hydrolase activity, hydrolyzing O-glycosyl compounds (GO:0004553);	1	PB.137
Molecular Function: integrin binding (GO:0005178);	1	PB.565
Molecular Function: ion binding (GO:0043167);	5	PB.2407;PB.2126;PB.3720;PB.8674;PB.5978
Molecular Function: iron ion binding (GO:0005506);	2	PB.9003;PB.8101
Molecular Function: iron-sulfur cluster binding (GO:0051536);	2	PB.2407;PB.8101
Molecular Function: isocitrate dehydrogenase (NAD+) activity (GO:0004449);	1	PB.12
Molecular Function: isocitrate dehydrogenase (NADP+) activity (GO:0004450);	1	PB.6313
[truncated: 83 more rows]

## Sheet: Kegg.pathway
#pathway	pathway_id	Gene_number	Gene_id	KOs
[truncated: 153 more rows]

[truncated: 1 more sheets: Kegg.ko]
