# Supplementary material for: PacBio single molecule long-read sequencing provides insight into the complexity and diversity of the Pinctada fucata martensii transcriptome
Source: BMC Genomics. 2020 Jul 13;21:481. doi: 10.1186/s12864-020-06894-3 (PMC7359550; doi:10.1186/s12864-020-06894-3)
Supplement: Supplementary file 7 — Additional file 7: Table S7a, b. LncRNAs were identified. [file 12864_2020_6894_MOESM7_ESM.zip]

Archive with 2 entries (2 files):
- Additional file7 Table S7a.xls
- Additional file7 Table S7b.gtf
