# Supplementary material for: PacBio single molecule long-read sequencing provides insight into the complexity and diversity of the Pinctada fucata martensii transcriptome
Source: BMC Genomics. 2020 Jul 13;21:481. doi: 10.1186/s12864-020-06894-3 (PMC7359550; doi:10.1186/s12864-020-06894-3)
Supplement: Supplementary file 8 — Additional file 8: Table S8. The predicting target genes of lncRNAs based on location and co-expression relationship. [file 12864_2020_6894_MOESM8_ESM.xls]

## Sheet: novel_lncRNA_target
#lncRNA_ID	Gene_ID
PB.8917.3	PB.1072;PB.1658;PB.2028;PB.2599;PB.2886;PB.2969;PB.4826;PB.4921;PB.5316;PB.5500;PB.5954;PB.6004;PB.664;PB.6844;PB.6889;PB.7217;PB.7397;PB.7808;PB.7949;PB.8603;PB.887;PB.8917;PB.998;Pma_1.207.g;Pma_1.383.g;Pma_10000069.g;Pma_10000159.g;Pma_10000605.g;Pma_10000715.g;Pma_10000837.g;Pma_10000854.g;Pma_10001000.g;Pma_10001010.g;Pma_10001130.g;Pma_10001175.g;Pma_10001399.g;Pma_10001510.g;Pma_10001512.g…
PB.5964.1	PB.2854;PB.2931;PB.3122;PB.3451;PB.3500;PB.3865;PB.4104;PB.4613;PB.4988;PB.5928;PB.5964;PB.7480;PB.8057;PB.8219;Pma_10000180.g;Pma_10000232.g;Pma_10000236.g;Pma_10000727.g;Pma_10000942.g;Pma_10000957.g;Pma_10001590.g;Pma_10002145.g;Pma_10002184.g;Pma_10002361.g;Pma_10002398.g;Pma_10002719.g;Pma_10002828.g;Pma_10003001.g;Pma_10003559.g;Pma_10003951.g;Pma_10004134.g;Pma_10004296.g;Pma_10004297.g;Pm…
PB.8771.1	PB.1418;PB.3742;PB.4057;PB.4264;PB.4904;PB.495;PB.7679;PB.8298;PB.8771;PB.8789;PB.8949;PB.928;Pma_10000111.g;Pma_10000472.g;Pma_10000904.g;Pma_10001052.g;Pma_10001235.g;Pma_10001402.g;Pma_10001404.g;Pma_10001583.g;Pma_10002339.g;Pma_10002351.g;Pma_10002517.g;Pma_10002607.g;Pma_10002612.g;Pma_10002821.g;Pma_10002892.g;Pma_10002914.g;Pma_10003040.g;Pma_10003197.g;Pma_10003562.g;Pma_10003807.g;Pma_1…
PB.4778.1	PB.1067;PB.125;PB.1275;PB.1377;PB.2101;PB.2352;PB.2362;PB.2389;PB.2412;PB.2500;PB.289;PB.2893;PB.301;PB.3088;PB.3229;PB.4009;PB.4689;PB.4778;PB.5502;PB.5629;PB.5651;PB.5733;PB.5784;PB.5890;PB.6163;PB.6282;PB.633;PB.640;PB.7392;PB.7549;PB.7706;PB.777;PB.7781;PB.8171;PB.8231;PB.8396;PB.8594;PB.8623;PB.8931;PB.8964;PB.9222;PB.963;Pma_10000007.g;Pma_10000036.g;Pma_10000064.g;Pma_10000075.g;Pma_100001…
PB.5824.1	PB.1192;PB.1275;PB.1605;PB.1748;PB.2352;PB.2362;PB.2389;PB.2500;PB.2724;PB.289;PB.2891;PB.2893;PB.301;PB.3229;PB.3368;PB.3824;PB.4009;PB.4876;PB.5473;PB.5502;PB.5629;PB.5824;PB.5890;PB.6249;PB.6282;PB.639;PB.640;PB.6499;PB.6691;PB.7010;PB.7085;PB.7353;PB.7549;PB.777;PB.8171;PB.8594;PB.8689;PB.8769;PB.8931;PB.8964;PB.9029;PB.9278;PB.963;PB.993;Pma_10000007.g;Pma_10000035.g;Pma_10000036.g;Pma_10000…
PB.5986.4	Pma_10002718.g;Pma_10004012.g;Pma_10004013.g;Pma_10004014.g;Pma_10004015.g;Pma_10020696.g;Pma_10020697.g;Pma_10020698.g;Pma_10020699.g;Pma_10020700.g;Pma_270.270.g
PB.7816.1	PB.1760;PB.2081;PB.2397;PB.2654;PB.2701;PB.2959;PB.3699;PB.4694;PB.4791;PB.4846;PB.5179;PB.5326;PB.5828;PB.6114;PB.62;PB.6528;PB.6623;PB.6884;PB.7129;PB.7243;PB.7568;PB.7816;PB.8470;PB.8923;PB.9020;PB.921;Pma_10000123.g;Pma_10000225.g;Pma_10000373.g;Pma_10000376.g;Pma_10000385.g;Pma_10000533.g;Pma_10000542.g;Pma_10000609.g;Pma_10000629.g;Pma_10000658.g;Pma_10000696.g;Pma_10000992.g;Pma_10001023.g…
PB.9178.1	PB.1122;PB.1188;PB.1200;PB.1290;PB.1292;PB.1464;PB.147;PB.1502;PB.1515;PB.1585;PB.1588;PB.1688;PB.1916;PB.1985;PB.2021;PB.2565;PB.2593;PB.2599;PB.2741;PB.3111;PB.3223;PB.3414;PB.3416;PB.3501;PB.3553;PB.3579;PB.3720;PB.3898;PB.3901;PB.4007;PB.4110;PB.4128;PB.4173;PB.4323;PB.4360;PB.4373;PB.4488;PB.464;PB.4640;PB.4740;PB.4826;PB.4881;PB.5309;PB.5405;PB.5508;PB.5626;PB.5697;PB.5852;PB.5954;PB.6126;P…
PB.4193.5	Pma_10024231.g;Pma_10024233.g
PB.5820.1	PB.1718;PB.2421;PB.2545;PB.2635;PB.2963;PB.3022;PB.3165;PB.3779;PB.423;PB.4879;PB.4888;PB.4954;PB.5385;PB.5535;PB.5820;PB.6465;PB.6486;PB.6586;PB.7199;PB.7954;PB.8274;PB.865;PB.8829;PB.9220;PB.9304;Pma_10.1448.g;Pma_10000265.g;Pma_10000358.g;Pma_10000439.g;Pma_10000453.g;Pma_10000471.g;Pma_10000577.g;Pma_10000851.g;Pma_10000866.g;Pma_10001013.g;Pma_10001034.g;Pma_10001203.g;Pma_10001217.g;Pma_100…
PB.4360.3	PB.1125;PB.1128;PB.1130;PB.1200;PB.1251;PB.1292;PB.1348;PB.1349;PB.1464;PB.1502;PB.1515;PB.1588;PB.1738;PB.1916;PB.2021;PB.2031;PB.2529;PB.2565;PB.2593;PB.3062;PB.3131;PB.3336;PB.3414;PB.3416;PB.3506;PB.3579;PB.3720;PB.3898;PB.4128;PB.4246;PB.4314;PB.4323;PB.436;PB.4360;PB.4373;PB.4488;PB.4740;PB.4881;PB.5017;PB.5056;PB.5264;PB.5309;PB.5626;PB.5669;PB.5697;PB.5734;PB.5794;PB.5974;PB.6115;PB.6301;…
PB.8391.2	PB.110;PB.1760;PB.2081;PB.2397;PB.2654;PB.2701;PB.2959;PB.3333;PB.3459;PB.3699;PB.4791;PB.4846;PB.4898;PB.502;PB.5179;PB.5223;PB.5326;PB.5828;PB.6114;PB.6432;PB.6528;PB.6623;PB.7129;PB.7243;PB.7568;PB.7684;PB.7816;PB.8470;PB.9020;PB.921;Pma_10.1359.g;Pma_10000123.g;Pma_10000225.g;Pma_10000373.g;Pma_10000376.g;Pma_10000385.g;Pma_10000533.g;Pma_10000542.g;Pma_10000609.g;Pma_10000629.g;Pma_10000651.…
PB.2833.2	Pma_10007274.g;Pma_10007275.g;Pma_10007276.g
PB.3386.3	PB.1072;PB.2181;PB.2782;PB.3233;PB.3386;PB.4192;PB.665;PB.7217;PB.8502;Pma_10000020.g;Pma_10000069.g;Pma_10000139.g;Pma_10000159.g;Pma_10000256.g;Pma_10000306.g;Pma_10000322.g;Pma_10000715.g;Pma_10001130.g;Pma_10001199.g;Pma_10001268.g;Pma_10001296.g;Pma_10001303.g;Pma_10001585.g;Pma_10001618.g;Pma_10001965.g;Pma_10002680.g;Pma_10002878.g;Pma_10003033.g;Pma_10003286.g;Pma_10003975.g;Pma_10004159.…
PB.6555.1	PB.1702;PB.1900;PB.2148;PB.2249;PB.2487;PB.2774;PB.2835;PB.305;PB.3527;PB.3583;PB.3957;PB.3969;PB.4402;PB.4443;PB.4808;PB.5460;PB.6131;PB.6218;PB.6348;PB.7312;PB.7374;PB.7556;PB.901;PB.9235;Pma_10000053.g;Pma_10000281.g;Pma_10000295.g;Pma_10000339.g;Pma_10000424.g;Pma_10000465.g;Pma_10000792.g;Pma_10000842.g;Pma_10001060.g;Pma_10001086.g;Pma_10001243.g;Pma_10001321.g;Pma_10001332.g;Pma_10001333.g…
PB.1262.2	PB.2541;PB.3966;PB.5200;PB.5807;PB.6362;Pma_10000117.g;Pma_10000227.g;Pma_10000386.g;Pma_10001124.g;Pma_10001164.g;Pma_10001376.g;Pma_10001420.g;Pma_10001748.g;Pma_10001934.g;Pma_10001991.g;Pma_10002220.g;Pma_10002696.g;Pma_10002856.g;Pma_10003007.g;Pma_10003464.g;Pma_10003800.g;Pma_10004744.g;Pma_10005516.g;Pma_10005840.g;Pma_10006265.g;Pma_10006799.g;Pma_10007985.g;Pma_10008250.g;Pma_10008315.g…
PB.466.1	PB.1085;PB.1531;PB.161;PB.1658;PB.1685;PB.1909;PB.1960;PB.2011;PB.2084;PB.2339;PB.300;PB.3953;PB.4013;PB.4655;PB.466;PB.5500;PB.5719;PB.5720;PB.6503;PB.7278;PB.7296;PB.8539;PB.8580;PB.8684;PB.9062;PB.994;Pma_10000570.g;Pma_10000620.g;Pma_10000858.g;Pma_10000884.g;Pma_10001003.g;Pma_10001058.g;Pma_10001090.g;Pma_10001196.g;Pma_10001708.g;Pma_10001744.g;Pma_10001781.g;Pma_10001820.g;Pma_10002406.g;…
PB.8780.1	PB.1219;PB.2632;PB.3251;PB.4239;PB.5880;PB.6078;PB.6849;PB.7682;PB.8780;PB.8783;PB.8997;Pma_10000748.g;Pma_10001387.g;Pma_10001433.g;Pma_10001455.g;Pma_10001840.g;Pma_10002095.g;Pma_10002102.g;Pma_10002628.g;Pma_10002775.g;Pma_10003377.g;Pma_10003938.g;Pma_10004012.g;Pma_10004301.g;Pma_10004750.g;Pma_10005372.g;Pma_10005386.g;Pma_10006211.g;Pma_10006659.g;Pma_10007622.g;Pma_10008074.g;Pma_1000910…
PB.2832.1	Pma_10007274.g;Pma_10007275.g;Pma_10007276.g
PB.4834.1	PB.1275;PB.1671;PB.2352;PB.2357;PB.2389;PB.2891;PB.2893;PB.301;PB.3234;PB.3267;PB.3824;PB.3915;PB.4834;PB.4876;PB.4887;PB.5293;PB.5407;PB.5605;PB.6249;PB.639;PB.6499;PB.662;PB.6691;PB.6741;PB.7010;PB.8931;PB.9029;PB.9229;Pma_100.229.g;Pma_10000035.g;Pma_10000071.g;Pma_10000085.g;Pma_10000689.g;Pma_10000691.g;Pma_10000853.g;Pma_10000907.g;Pma_10000924.g;Pma_10000984.g;Pma_10000985.g;Pma_10001009.g…
PB.4193.6	PB.3435;PB.3451;PB.4239;PB.4293;PB.4907;PB.6125;PB.636;PB.6849;PB.6860;PB.692;PB.7421;PB.8219;PB.8997;Pma_10000026.g;Pma_10000223.g;Pma_10000236.g;Pma_10000746.g;Pma_10001069.g;Pma_10001341.g;Pma_10001342.g;Pma_10001840.g;Pma_10001984.g;Pma_10002129.g;Pma_10002904.g;Pma_10003117.g;Pma_10003130.g;Pma_10003342.g;Pma_10003377.g;Pma_10003803.g;Pma_10004600.g;Pma_10004734.g;Pma_10005427.g;Pma_10005514…
PB.8947.1	PB.110;PB.1963;PB.3699;PB.4846;PB.4898;PB.4907;PB.502;PB.5983;PB.6125;PB.636;PB.6528;PB.6871;PB.7421;PB.7837;PB.8947;Pma_10000562.g;Pma_10001069.g;Pma_10001140.g;Pma_10001342.g;Pma_10002809.g;Pma_10003133.g;Pma_10003342.g;Pma_10003347.g;Pma_10003383.g;Pma_10003931.g;Pma_10003959.g;Pma_10003999.g;Pma_10004516.g;Pma_10004578.g;Pma_10004847.g;Pma_10004848.g;Pma_10004849.g;Pma_10004850.g;Pma_10004851…
PB.2061.2	Pma_10027554.g;Pma_10027555.g;Pma_10027556.g;Pma_10027557.g;Pma_10027558.g;Pma_10027559.g;Pma_10027560.g;Pma_10027561.g;Pma_10027563.g;Pma_10027564.g
PB.2030.1	PB.1476;PB.2030;PB.2202;PB.3832;PB.4832;PB.7107;PB.8045;PB.8058;PB.8176;Pma_10000152.g;Pma_10000354.g;Pma_10001207.g;Pma_10001233.g;Pma_10001302.g;Pma_10002425.g;Pma_10003168.g;Pma_10003203.g;Pma_10003694.g;Pma_10003834.g;Pma_10003914.g;Pma_10003937.g;Pma_10004053.g;Pma_10004307.g;Pma_10004336.g;Pma_10004447.g;Pma_10004454.g;Pma_10004847.g;Pma_10005271.g;Pma_10005410.g;Pma_10005486.g;Pma_10005613…
PB.5927.1	Pma_10011882.g;Pma_10011884.g;Pma_10011885.g;Pma_10012177.g;Pma_10012178.g;Pma_10012179.g;Pma_10012180.g;Pma_10012181.g
PB.396.1	PB.1655;PB.2819;PB.3634;PB.3761;PB.3952;PB.396;PB.5388;PB.5435;PB.6253;PB.6541;PB.7312;PB.7879;PB.8855;PB.8893;PB.8929;PB.9090;PB.9110;Pma_10000132.g;Pma_10000139.g;Pma_10000163.g;Pma_10000322.g;Pma_10000359.g;Pma_10000384.g;Pma_10000619.g;Pma_10000974.g;Pma_10001032.g;Pma_10001243.g;Pma_10001249.g;Pma_10001296.g;Pma_10001478.g;Pma_10001671.g;Pma_10001876.g;Pma_10002673.g;Pma_10002753.g;Pma_10003…
PB.3562.1	PB.1149;PB.1291;PB.1433;PB.1449;PB.1562;PB.1581;PB.3192;PB.3203;PB.3359;PB.3556;PB.3562;PB.4589;PB.5261;PB.5528;PB.5658;PB.5841;PB.6107;PB.6774;PB.7137;PB.7409;PB.7449;PB.7687;PB.956;PB.997;Pma_10000028.g;Pma_10000046.g;Pma_10000338.g;Pma_10000517.g;Pma_10000568.g;Pma_10001135.g;Pma_10001142.g;Pma_10001220.g;Pma_10001266.g;Pma_10001662.g;Pma_10001871.g;Pma_10001925.g;Pma_10002194.g;Pma_10002242.g…
PB.7803.1	PB.1149;PB.1160;PB.1166;PB.1167;PB.1514;PB.1559;PB.1581;PB.1873;PB.189;PB.2034;PB.2280;PB.2328;PB.2683;PB.2748;PB.2813;PB.2840;PB.2933;PB.322;PB.3259;PB.3402;PB.3412;PB.3605;PB.3631;PB.3888;PB.4003;PB.4141;PB.4161;PB.4457;PB.4558;PB.5275;PB.5291;PB.5296;PB.5375;PB.5444;PB.5631;PB.5968;PB.6138;PB.6177;PB.619;PB.6256;PB.6266;PB.6537;PB.6671;PB.7209;PB.7501;PB.7565;PB.7712;PB.7779;PB.7803;PB.7856;PB…
PB.5278.2	PB.1044;PB.1152;PB.1385;PB.1495;PB.1585;PB.1626;PB.1746;PB.2028;PB.2388;PB.2741;PB.2764;PB.2770;PB.3017;PB.320;PB.3487;PB.357;PB.3672;PB.3901;PB.3964;PB.4007;PB.464;PB.4826;PB.4959;PB.4971;PB.5002;PB.5354;PB.5358;PB.5438;PB.5954;PB.6075;PB.6189;PB.6313;PB.6419;PB.666;PB.6811;PB.6889;PB.7018;PB.7126;PB.7296;PB.7340;PB.7397;PB.7398;PB.751;PB.7584;PB.8084;PB.8283;PB.8571;PB.86;PB.8603;PB.8852;PB.913…
PB.6983.2	PB.1545;PB.1792;PB.2839;PB.3047;PB.5933;PB.633;PB.6858;PB.6983;PB.7520;PB.8231;Pma_10000374.g;Pma_10000755.g;Pma_10001181.g;Pma_10001305.g;Pma_10001438.g;Pma_10001755.g;Pma_10002178.g;Pma_10002454.g;Pma_10002460.g;Pma_10002589.g;Pma_10002994.g;Pma_10003271.g;Pma_10003766.g;Pma_10004229.g;Pma_10004550.g;Pma_10004589.g;Pma_10004641.g;Pma_10005237.g;Pma_10005793.g;Pma_10006081.g;Pma_10006348.g;Pma_1…
PB.5002.11	PB.1774;PB.1949;PB.3694;PB.3735;PB.7580;PB.768;Pma_10000458.g;Pma_10000759.g;Pma_10000893.g;Pma_10001327.g;Pma_10001446.g;Pma_10001802.g;Pma_10001836.g;Pma_10001886.g;Pma_10001967.g;Pma_10002666.g;Pma_10002858.g;Pma_10003165.g;Pma_10003438.g;Pma_10003499.g;Pma_10003728.g;Pma_10003765.g;Pma_10003949.g;Pma_10004221.g;Pma_10004409.g;Pma_10004462.g;Pma_10004601.g;Pma_10004711.g;Pma_10004768.g;Pma_100…
PB.3402.1	PB.1149;PB.1160;PB.1166;PB.1167;PB.1514;PB.1559;PB.1581;PB.1787;PB.1873;PB.189;PB.2034;PB.2280;PB.2328;PB.2646;PB.2683;PB.2748;PB.2840;PB.2933;PB.322;PB.3360;PB.3402;PB.3412;PB.3605;PB.3631;PB.3888;PB.4003;PB.4141;PB.4161;PB.4457;PB.4558;PB.5291;PB.5296;PB.5375;PB.5444;PB.5519;PB.5631;PB.5968;PB.6138;PB.619;PB.6256;PB.6266;PB.6329;PB.6537;PB.6671;PB.7209;PB.7355;PB.7501;PB.7712;PB.7779;PB.7803;PB…
PB.9090.3	PB.3875;PB.396;PB.5435;PB.6214;PB.6253;PB.6314;PB.6501;PB.6541;PB.6762;PB.8507;PB.8929;PB.9090;Pma_10000132.g;Pma_10000139.g;Pma_10000359.g;Pma_10000366.g;Pma_10000606.g;Pma_10000751.g;Pma_10000974.g;Pma_10001032.g;Pma_10001296.g;Pma_10001423.g;Pma_10001516.g;Pma_10001671.g;Pma_10001876.g;Pma_10002079.g;Pma_10002825.g;Pma_10003302.g;Pma_10003454.g;Pma_10003488.g;Pma_10003501.g;Pma_10003551.g;Pma_…
PB.4760.1	PB.1536;PB.2279;PB.2415;PB.2645;PB.3282;PB.3802;PB.5657;PB.6141;PB.6667;PB.6942;PB.729;PB.9291;Pma_1.497.g;Pma_10000031.g;Pma_10000100.g;Pma_10000220.g;Pma_10000414.g;Pma_10000852.g;Pma_10001230.g;Pma_10002092.g;Pma_10002161.g;Pma_10002221.g;Pma_10002476.g;Pma_10002544.g;Pma_10003074.g;Pma_10003368.g;Pma_10003390.g;Pma_10003773.g;Pma_10003853.g;Pma_10004244.g;Pma_10004496.g;Pma_10005205.g;Pma_100…
PB.6100.1	PB.1219;PB.1356;PB.1408;PB.1421;PB.1789;PB.3151;PB.3231;PB.3541;PB.4579;PB.4603;PB.4806;PB.5039;PB.5488;PB.5717;PB.6078;PB.6100;PB.6629;PB.6713;PB.7384;PB.7689;PB.7702;PB.9026;PB.909;PB.9155;PB.922;Pma_1.72.g;Pma_10000082.g;Pma_10000651.g;Pma_10000657.g;Pma_10000709.g;Pma_10000781.g;Pma_10000999.g;Pma_10001288.g;Pma_10001325.g;Pma_10001387.g;Pma_10001433.g;Pma_10001461.g;Pma_10001537.g;Pma_100016…
PB.2125.1	PB.1150;PB.1166;PB.1173;PB.137;PB.1538;PB.1654;PB.1948;PB.2034;PB.2124;PB.2125;PB.2238;PB.2280;PB.2395;PB.2646;PB.293;PB.3051;PB.3327;PB.3347;PB.3360;PB.3605;PB.3679;PB.3856;PB.4095;PB.4399;PB.4435;PB.4460;PB.4815;PB.4855;PB.5030;PB.617;PB.6176;PB.6225;PB.6266;PB.6329;PB.6457;PB.6534;PB.6554;PB.6687;PB.6788;PB.6795;PB.7101;PB.7235;PB.7262;PB.7355;PB.7712;PB.7797;PB.8225;PB.8658;PB.8718;PB.8808;PB…
PB.1760.1	PB.1760;PB.2397;PB.2654;PB.2959;PB.3333;PB.3459;PB.3699;PB.4127;PB.4237;PB.4791;PB.4843;PB.4898;PB.5007;PB.502;PB.5179;PB.5339;PB.6114;PB.6125;PB.6432;PB.6528;PB.6623;PB.7129;PB.7243;PB.7496;PB.7816;PB.9020;Pma_10000082.g;Pma_10000123.g;Pma_10000225.g;Pma_10000385.g;Pma_10000533.g;Pma_10000542.g;Pma_10000562.g;Pma_10000603.g;Pma_10000609.g;Pma_10000651.g;Pma_10000658.g;Pma_10000696.g;Pma_10000709…
PB.3728.6	Pma_10014646.g;Pma_10014647.g;Pma_10014648.g;Pma_10014649.g;Pma_10014650.g;Pma_10014651.g;Pma_10014652.g
PB.4833.1	PB.137;PB.1524;PB.2394;PB.2395;PB.2434;PB.2775;PB.2838;PB.4399;PB.4435;PB.4833;PB.6412;PB.67;PB.7169;PB.7235;PB.7262;PB.7769;PB.8658;PB.8905;Pma_10000497.g;Pma_10000585.g;Pma_10000599.g;Pma_10000889.g;Pma_10001118.g;Pma_10001221.g;Pma_10001222.g;Pma_10001250.g;Pma_10001519.g;Pma_10001602.g;Pma_10001628.g;Pma_10001635.g;Pma_10001777.g;Pma_10001827.g;Pma_10002225.g;Pma_10002253.g;Pma_10002254.g;Pma…
PB.4358.1	PB.1212;PB.1748;PB.1947;PB.2206;PB.2317;PB.2323;PB.2488;PB.2536;PB.2847;PB.3457;PB.4132;PB.4503;PB.5746;PB.7241;PB.8607;PB.8663;Pma_10000144.g;Pma_10000320.g;Pma_10000839.g;Pma_10001364.g;Pma_10001607.g;Pma_10001687.g;Pma_10001734.g;Pma_10001848.g;Pma_10001849.g;Pma_10002521.g;Pma_10002622.g;Pma_10002801.g;Pma_10002806.g;Pma_10002927.g;Pma_10003481.g;Pma_10003917.g;Pma_10003926.g;Pma_10004014.g;P…
PB.2643.1	PB.2043;PB.2414;PB.2643;PB.2714;PB.3122;PB.3282;PB.3612;PB.3801;PB.3865;PB.3987;PB.5657;PB.5919;PB.6701;PB.6942;PB.8031;PB.8995;Pma_10000100.g;Pma_10000220.g;Pma_10000232.g;Pma_10000579.g;Pma_10001251.g;Pma_10001406.g;Pma_10001570.g;Pma_10002049.g;Pma_10002060.g;Pma_10002061.g;Pma_10002062.g;Pma_10002398.g;Pma_10002494.g;Pma_10002661.g;Pma_10002820.g;Pma_10003039.g;Pma_10003444.g;Pma_10003526.g;P…
PB.6743.4	Pma_10014590.g;Pma_10014591.g;Pma_10014592.g;Pma_10014594.g;Pma_10014595.g;Pma_10014596.g
PB.2228.1	PB.1247;PB.1489;PB.1528;PB.189;PB.1914;PB.1920;PB.2217;PB.2228;PB.2358;PB.2594;PB.2688;PB.2775;PB.2815;PB.3035;PB.3061;PB.3326;PB.3359;PB.3417;PB.3556;PB.4141;PB.4399;PB.4853;PB.5275;PB.5291;PB.5345;PB.5363;PB.551;PB.5883;PB.5968;PB.5986;PB.6051;PB.6357;PB.6924;PB.7005;PB.7154;PB.7381;PB.7434;PB.7724;PB.7741;PB.7769;PB.8200;PB.8308;PB.8657;PB.8715;PB.8820;PB.956;Pma_10000028.g;Pma_10000328.g;Pma_…
PB.1759.2	PB.113;PB.127;PB.17;PB.1759;PB.437;PB.497;PB.6176;PB.7203;PB.8337;PB.8718;PB.8730;Pma_10000547.g;Pma_10000845.g;Pma_10001157.g;Pma_10001183.g;Pma_10001422.g;Pma_10001773.g;Pma_10002118.g;Pma_10002267.g;Pma_10002438.g;Pma_10002450.g;Pma_10002604.g;Pma_10002736.g;Pma_10002763.g;Pma_10002935.g;Pma_10003189.g;Pma_10003961.g;Pma_10004088.g;Pma_10004379.g;Pma_10004535.g;Pma_10004568.g;Pma_10005814.g;Pm…
PB.594.1	PB.2026;PB.354;PB.3875;PB.4557;PB.594;PB.7112;PB.7538;PB.8584;PB.987;Pma_10000077.g;Pma_10000345.g;Pma_10000905.g;Pma_10001044.g;Pma_10001393.g;Pma_10002012.g;Pma_10002169.g;Pma_10002264.g;Pma_10002289.g;Pma_10003488.g;Pma_10004121.g;Pma_10004148.g;Pma_10004873.g;Pma_10004909.g;Pma_10004979.g;Pma_10005298.g;Pma_10005470.g;Pma_10005648.g;Pma_10005917.g;Pma_10006191.g;Pma_10006658.g;Pma_10006699.g;…
PB.4813.1	PB.1850;PB.2624;PB.2805;PB.3062;PB.3881;PB.398;PB.4330;PB.4813;PB.678;PB.6881;PB.6986;PB.7601;PB.7647;PB.7788;PB.8109;PB.8220;PB.8624;PB.8679;PB.8805;PB.8991;PB.9073;Pma_10.1569.g;Pma_10000154.g;Pma_10000644.g;Pma_10000692.g;Pma_10000735.g;Pma_10000763.g;Pma_10000811.g;Pma_10000847.g;Pma_10001284.g;Pma_10001396.g;Pma_10001534.g;Pma_10001605.g;Pma_10002632.g;Pma_10002719.g;Pma_10002794.g;Pma_10003…
PB.1776.1	PB.1776;PB.2528;PB.2723;PB.6433;PB.7167;Pma_10001127.g;Pma_10001649.g;Pma_10001696.g;Pma_10001726.g;Pma_10001858.g;Pma_10002477.g;Pma_10002849.g;Pma_10002901.g;Pma_10003500.g;Pma_10004837.g;Pma_10004913.g;Pma_10005246.g;Pma_10005279.g;Pma_10005677.g;Pma_10005927.g;Pma_10006497.g;Pma_10006858.g;Pma_10006996.g;Pma_10007135.g;Pma_10007979.g;Pma_10008736.g;Pma_10008909.g;Pma_10009843.g;Pma_10009932.g…
PB.7397.1	PB.1044;PB.1188;PB.147;PB.1495;PB.1585;PB.1746;PB.1916;PB.2028;PB.2388;PB.2565;PB.2599;PB.2741;PB.2969;PB.3111;PB.3414;PB.3579;PB.3901;PB.4007;PB.4173;PB.464;PB.4640;PB.4740;PB.4826;PB.4959;PB.4971;PB.4979;PB.5316;PB.5358;PB.5852;PB.5954;PB.6189;PB.6313;PB.664;PB.6844;PB.6889;PB.6890;PB.6940;PB.7126;PB.7257;PB.7397;PB.7398;PB.7536;PB.7649;PB.7949;PB.8023;PB.8283;PB.8389;PB.8425;PB.8489;PB.86;PB.8…
PB.2834.7	PB.1150;PB.1166;PB.137;PB.1538;PB.1654;PB.1787;PB.189;PB.1948;PB.2034;PB.2125;PB.2238;PB.2280;PB.2394;PB.2395;PB.2646;PB.293;PB.3051;PB.3327;PB.3347;PB.3360;PB.3605;PB.3679;PB.3856;PB.4003;PB.4095;PB.4141;PB.4399;PB.4435;PB.4460;PB.4558;PB.4855;PB.5030;PB.5296;PB.617;PB.6225;PB.6266;PB.6329;PB.6534;PB.6554;PB.6671;PB.6687;PB.6750;PB.6788;PB.6795;PB.7101;PB.7235;PB.7262;PB.7355;PB.7501;PB.7712;PB.…
PB.2774.1	PB.1066;PB.1241;PB.1243;PB.1289;PB.1377;PB.1401;PB.1702;PB.2126;PB.2148;PB.2249;PB.2412;PB.2774;PB.312;PB.3246;PB.3969;PB.4443;PB.5706;PB.5784;PB.5844;PB.6218;PB.633;PB.6348;PB.6704;PB.7142;PB.7253;PB.7374;PB.7467;PB.7894;PB.8401;PB.8623;PB.9070;PB.9235;PB.972;Pma_10000108.g;Pma_10000154.g;Pma_10000295.g;Pma_10000339.g;Pma_10000342.g;Pma_10000465.g;Pma_10000481.g;Pma_10000498.g;Pma_10000513.g;Pma…
PB.2598.1	Pma_10024398.g;Pma_10024400.g;Pma_10024402.g;Pma_364.211.g
PB.7010.2	Pma_10013618.g
PB.1524.2	PB.1113;PB.1160;PB.1166;PB.1489;PB.1524;PB.189;PB.1960;PB.2217;PB.2394;PB.2434;PB.2688;PB.2748;PB.2775;PB.2827;PB.4141;PB.4161;PB.4380;PB.4399;PB.4580;PB.4833;PB.5275;PB.5883;PB.5968;PB.6684;PB.67;PB.6931;PB.7154;PB.7434;PB.7724;PB.7769;PB.7779;PB.7793;PB.8200;PB.8308;PB.8436;PB.8614;PB.8738;PB.8905;PB.940;Pma_10000050.g;Pma_10000269.g;Pma_10000319.g;Pma_10000340.g;Pma_10000442.g;Pma_10000497.g;P…
PB.8655.3	PB.1067;PB.1130;PB.198;PB.2101;PB.4813;PB.5120;PB.5566;PB.5706;PB.6116;PB.678;PB.6923;PB.7392;PB.7601;PB.7647;PB.7690;PB.7788;PB.8679;PB.9073;Pma_10.1234.g;Pma_10000154.g;Pma_10000292.g;Pma_10000342.g;Pma_10000692.g;Pma_10000721.g;Pma_10000763.g;Pma_10001027.g;Pma_10001060.g;Pma_10001158.g;Pma_10001284.g;Pma_10001534.g;Pma_10001549.g;Pma_10001601.g;Pma_10001605.g;Pma_10001611.g;Pma_10001684.g;Pma…
PB.2721.1	PB.1066;PB.1282;PB.1401;PB.144;PB.2126;PB.2412;PB.2549;PB.2774;PB.305;PB.3246;PB.3326;PB.3969;PB.4216;PB.4443;PB.4863;PB.5363;PB.5784;PB.6131;PB.6348;PB.7142;PB.7185;PB.7335;PB.7374;PB.7467;PB.7747;PB.7894;PB.8231;PB.8623;PB.901;PB.9235;Pma_10000275.g;Pma_10000280.g;Pma_10000339.g;Pma_10000387.g;Pma_10000465.g;Pma_10000498.g;Pma_10000561.g;Pma_10000707.g;Pma_10000842.g;Pma_10001026.g;Pma_10001131…
PB.2654.1	PB.1760;PB.2081;PB.2397;PB.2654;PB.2701;PB.2959;PB.3699;PB.4694;PB.4791;PB.4846;PB.5179;PB.5326;PB.5828;PB.6114;PB.6197;PB.62;PB.6226;PB.6528;PB.6623;PB.6637;PB.6884;PB.7129;PB.7243;PB.7568;PB.7816;PB.8470;PB.8923;PB.9020;PB.921;Pma_10000123.g;Pma_10000225.g;Pma_10000373.g;Pma_10000376.g;Pma_10000385.g;Pma_10000533.g;Pma_10000542.g;Pma_10000609.g;Pma_10000629.g;Pma_10000658.g;Pma_10000696.g;Pma_1…
PB.633.2	Pma_10011468.g;Pma_10011469.g;Pma_10024349.g;Pma_10024350.g;Pma_10024351.g;Pma_10024352.g;Pma_10024353.g;Pma_10024354.g
PB.4640.1	PB.1275;PB.1605;PB.1671;PB.2352;PB.2362;PB.2389;PB.2500;PB.289;PB.2893;PB.301;PB.3048;PB.3088;PB.3229;PB.3231;PB.3234;PB.3267;PB.3824;PB.3915;PB.4009;PB.4186;PB.4689;PB.4778;PB.5297;PB.5502;PB.5605;PB.5629;PB.5651;PB.5714;PB.5824;PB.5890;PB.6045;PB.6249;PB.6282;PB.639;PB.662;PB.6741;PB.7549;PB.7706;PB.777;PB.8066;PB.8594;PB.8931;PB.8932;PB.958;PB.963;Pma_100.229.g;Pma_10000007.g;Pma_10000036.g;Pm…
PB.6465.3	PB.111;PB.1718;PB.2495;PB.2669;PB.2897;PB.4573;PB.480;PB.5013;PB.5032;PB.6465;PB.7020;PB.7064;PB.7659;PB.7673;PB.8049;PB.962;Pma_10000032.g;Pma_10000228.g;Pma_10000525.g;Pma_10000555.g;Pma_10000577.g;Pma_10000976.g;Pma_10001002.g;Pma_10001034.g;Pma_10001272.g;Pma_10001383.g;Pma_10001582.g;Pma_10001663.g;Pma_10001689.g;Pma_10001793.g;Pma_10001823.g;Pma_10002025.g;Pma_10002140.g;Pma_10002166.g;Pma_…
PB.1412.4	PB.2589;PB.3146;PB.3413;PB.4769;PB.6045;PB.6260;PB.6294;PB.6298;PB.6705;PB.6741;PB.7303;PB.7706;Pma_10000489.g;Pma_10000558.g;Pma_10000922.g;Pma_10000935.g;Pma_10000991.g;Pma_10001085.g;Pma_10001116.g;Pma_10001517.g;Pma_10001546.g;Pma_10001977.g;Pma_10002103.g;Pma_10002230.g;Pma_10002240.g;Pma_10002290.g;Pma_10002842.g;Pma_10002921.g;Pma_10002980.g;Pma_10002994.g;Pma_10003078.g;Pma_10004191.g;Pma…
PB.4943.2	PB.1139;PB.1680;PB.2415;PB.2645;PB.2813;PB.2840;PB.2935;PB.3155;PB.3674;PB.3802;PB.4082;PB.4547;PB.4870;PB.5501;PB.563;PB.729;PB.8028;PB.8242;PB.8423;PB.8757;PB.8971;PB.9291;Pma_10000323.g;Pma_10000337.g;Pma_10000371.g;Pma_10000773.g;Pma_10000801.g;Pma_10001230.g;Pma_10001609.g;Pma_10001639.g;Pma_10002438.g;Pma_10002531.g;Pma_10002544.g;Pma_10002784.g;Pma_10003016.g;Pma_10003074.g;Pma_10003139.g;…
PB.3957.2	PB.2081;PB.2654;PB.5326;PB.6197;PB.6637;PB.6825;PB.7603;Pma_10000076.g;Pma_10000373.g;Pma_10000629.g;Pma_10001132.g;Pma_10001473.g;Pma_10001606.g;Pma_10001642.g;Pma_10002167.g;Pma_10002402.g;Pma_10002591.g;Pma_10002626.g;Pma_10003345.g;Pma_10003787.g;Pma_10004029.g;Pma_10004215.g;Pma_10004216.g;Pma_10004247.g;Pma_10004300.g;Pma_10004346.g;Pma_10004793.g;Pma_10004888.g;Pma_10004978.g;Pma_10005147.…
PB.5007.1	PB.1421;PB.1760;PB.2397;PB.3333;PB.3459;PB.4127;PB.4806;PB.4843;PB.4898;PB.5007;PB.502;PB.5488;PB.6125;PB.6432;PB.692;PB.7243;PB.7384;PB.7496;PB.9044;Pma_10000082.g;Pma_10000562.g;Pma_10000572.g;Pma_10000603.g;Pma_10000620.g;Pma_10000651.g;Pma_10000692.g;Pma_10000693.g;Pma_10000694.g;Pma_10000709.g;Pma_10001077.g;Pma_10001287.g;Pma_10001325.g;Pma_10001461.g;Pma_10001627.g;Pma_10001889.g;Pma_10001…
PB.1526.1	PB.1064;PB.1509;PB.2229;PB.2306;PB.2522;PB.2541;PB.2608;PB.2851;PB.3076;PB.3379;PB.3495;PB.3680;PB.3813;PB.5013;PB.530;PB.541;PB.554;PB.6927;PB.7072;PB.7505;PB.7643;PB.783;PB.8049;PB.8207;PB.8477;PB.8507;PB.8584;PB.885;PB.9082;PB.962;Pma_10000017.g;Pma_10000032.g;Pma_10000117.g;Pma_10000211.g;Pma_10000224.g;Pma_10000241.g;Pma_10000263.g;Pma_10000437.g;Pma_10000524.g;Pma_10000622.g;Pma_10000687.g;…
PB.300.1	PB.1531;PB.161;PB.1685;PB.1909;PB.1960;PB.2027;PB.2074;PB.2084;PB.2688;PB.300;PB.3035;PB.3061;PB.320;PB.3364;PB.3489;PB.357;PB.3953;PB.466;PB.4853;PB.5127;PB.5345;PB.5410;PB.5719;PB.5720;PB.5986;PB.6051;PB.6075;PB.6503;PB.6682;PB.6684;PB.7340;PB.8043;PB.8539;PB.8571;PB.8580;PB.8657;PB.8666;PB.8684;PB.8948;PB.9062;PB.9138;Pma_10000324.g;Pma_10000442.g;Pma_10000483.g;Pma_10000674.g;Pma_10000698.g;P…
PB.2217.1	PB.1032;PB.1166;PB.1489;PB.1524;PB.1745;PB.1826;PB.189;PB.2217;PB.2228;PB.2394;PB.2434;PB.2688;PB.2748;PB.2775;PB.3417;PB.3888;PB.4141;PB.4399;PB.4479;PB.5275;PB.5291;PB.5444;PB.5513;PB.5542;PB.5841;PB.5883;PB.5924;PB.6177;PB.6684;PB.6795;PB.6924;PB.6930;PB.7007;PB.7101;PB.7154;PB.7434;PB.7687;PB.7712;PB.7769;PB.7923;PB.8200;PB.8308;PB.8657;PB.8658;PB.8789;PB.8796;PB.8821;PB.940;PB.956;Pma_100000…
PB.6501.1	PB.1760;PB.2081;PB.2397;PB.2654;PB.2701;PB.2959;PB.3699;PB.4694;PB.4791;PB.4846;PB.5179;PB.5326;PB.5828;PB.6114;PB.62;PB.6528;PB.6623;PB.6884;PB.7129;PB.7243;PB.7568;PB.7816;PB.8470;PB.8923;PB.9020;PB.921;Pma_10000123.g;Pma_10000225.g;Pma_10000373.g;Pma_10000376.g;Pma_10000385.g;Pma_10000533.g;Pma_10000542.g;Pma_10000609.g;Pma_10000629.g;Pma_10000658.g;Pma_10000696.g;Pma_10000992.g;Pma_10001023.g…
PB.9291.1	PB.1139;PB.1536;PB.1581;PB.2645;PB.3064;PB.3192;PB.3282;PB.3802;PB.5528;PB.5657;PB.6263;PB.6667;PB.6698;PB.6774;PB.6853;PB.690;PB.6942;PB.7695;PB.7866;PB.8012;PB.8028;PB.8242;PB.8757;PB.9186;PB.9291;Pma_1.497.g;Pma_10000031.g;Pma_10000083.g;Pma_10000100.g;Pma_10000488.g;Pma_10000518.g;Pma_10000568.g;Pma_10000581.g;Pma_10000852.g;Pma_10001035.g;Pma_10001218.g;Pma_10001230.g;Pma_10001897.g;Pma_1000…
PB.1044.1	PB.1448;PB.2360;PB.2828;PB.3186;PB.329;PB.3576;PB.3826;PB.4348;PB.4921;PB.563;PB.6137;PB.6523;PB.666;PB.7379;PB.8714;PB.9228;PB.998;Pma_1.383.g;Pma_10000061.g;Pma_10000323.g;Pma_10000935.g;Pma_10001237.g;Pma_10001609.g;Pma_10001639.g;Pma_10001646.g;Pma_10001736.g;Pma_10002272.g;Pma_10002401.g;Pma_10002784.g;Pma_10002815.g;Pma_10002859.g;Pma_10002869.g;Pma_10003046.g;Pma_10003139.g;Pma_10003389.g;…
PB.2610.1	PB.1200;PB.1286;PB.1501;PB.1738;PB.1938;PB.2529;PB.2610;PB.2805;PB.2922;PB.3223;PB.3501;PB.3959;PB.4323;PB.4879;PB.4881;PB.4888;PB.5274;PB.5535;PB.5683;PB.5999;PB.6312;PB.6586;PB.6627;PB.681;PB.6873;PB.6950;PB.7061;PB.7181;PB.7675;PB.7931;PB.8274;PB.8548;PB.9011;PB.9220;Pma_10.1448.g;Pma_10.1476.g;Pma_10000079.g;Pma_10000260.g;Pma_10000318.g;Pma_10000448.g;Pma_10000453.g;Pma_10000471.g;Pma_100004…
PB.551.1	PB.1247;PB.1489;PB.1528;PB.189;PB.1914;PB.1920;PB.2228;PB.2343;PB.2358;PB.2594;PB.2639;PB.3035;PB.3061;PB.3095;PB.3326;PB.3417;PB.3491;PB.3496;PB.3819;PB.4141;PB.4216;PB.4647;PB.4853;PB.4863;PB.5363;PB.551;PB.5968;PB.6357;PB.67;PB.7005;PB.7169;PB.7381;PB.7434;PB.7556;PB.7724;PB.7741;PB.8200;PB.8308;PB.8558;PB.8657;PB.8715;PB.8820;PB.901;PB.9016;Pma_10000072.g;Pma_10000328.g;Pma_10000408.g;Pma_100…
PB.7117.1	PB.1122;PB.1292;PB.1515;PB.1525;PB.1916;PB.2021;PB.2593;PB.2898;PB.3223;PB.3416;PB.3501;PB.3553;PB.4110;PB.4117;PB.4128;PB.4740;PB.5309;PB.5323;PB.5683;PB.5852;PB.7117;PB.7160;PB.7251;PB.7302;PB.7515;PB.7676;PB.7931;PB.8170;PB.8386;PB.866;PB.868;PB.90;Pma_10.1476.g;Pma_10000079.g;Pma_10000260.g;Pma_10000318.g;Pma_10000326.g;Pma_10000390.g;Pma_10000395.g;Pma_10000398.g;Pma_10000448.g;Pma_10000453.…
PB.6114.1	PB.110;PB.1760;PB.2081;PB.2397;PB.2654;PB.2701;PB.2959;PB.3459;PB.3699;PB.4791;PB.4846;PB.4898;PB.502;PB.5179;PB.5326;PB.6114;PB.6528;PB.6623;PB.6637;PB.6871;PB.7129;PB.7243;PB.7816;PB.8470;PB.9020;PB.921;Pma_10000123.g;Pma_10000225.g;Pma_10000373.g;Pma_10000376.g;Pma_10000385.g;Pma_10000533.g;Pma_10000542.g;Pma_10000609.g;Pma_10000629.g;Pma_10000658.g;Pma_10000696.g;Pma_10001023.g;Pma_10001113.g…
PB.4592.5	PB.2081;PB.2397;PB.2654;PB.2701;PB.2753;PB.2959;PB.3699;PB.4437;PB.4694;PB.4791;PB.5179;PB.5326;PB.5828;PB.6114;PB.6373;PB.6594;PB.6623;PB.6884;PB.7129;PB.7243;PB.7568;PB.7684;PB.7816;PB.8470;PB.9020;PB.9108;PB.9114;PB.921;Pma_10000123.g;Pma_10000151.g;Pma_10000225.g;Pma_10000376.g;Pma_10000385.g;Pma_10000440.g;Pma_10000533.g;Pma_10000542.g;Pma_10000609.g;Pma_10000629.g;Pma_10000658.g;Pma_1000069…
PB.6433.1	PB.1776;PB.2834;PB.2838;PB.5776;PB.6433;PB.7252;PB.8496;PB.8516;PB.8656;PB.8987;Pma_10000756.g;Pma_10000764.g;Pma_10000912.g;Pma_10001189.g;Pma_10001696.g;Pma_10001957.g;Pma_10002477.g;Pma_10002542.g;Pma_10003090.g;Pma_10003116.g;Pma_10003287.g;Pma_10003311.g;Pma_10003500.g;Pma_10003610.g;Pma_10003611.g;Pma_10003612.g;Pma_10003613.g;Pma_10003984.g;Pma_10004056.g;Pma_10004089.g;Pma_10004790.g;Pma_…
PB.6004.1	PB.2011;PB.2201;PB.2886;PB.2969;PB.3945;PB.4921;PB.5456;PB.5500;PB.5802;PB.5949;PB.6004;PB.664;PB.7280;PB.7379;PB.7808;PB.8524;PB.8603;PB.8917;PB.8934;PB.9228;Pma_1.207.g;Pma_10000069.g;Pma_10000159.g;Pma_10000605.g;Pma_10000715.g;Pma_10000837.g;Pma_10000854.g;Pma_10001000.g;Pma_10001010.g;Pma_10001159.g;Pma_10001175.g;Pma_10001510.g;Pma_10001512.g;Pma_10003699.g;Pma_10003869.g;Pma_10004205.g;Pma…
PB.4192.2	Pma_10024231.g
PB.2318.1	PB.198;PB.2197;PB.432;PB.6116;PB.6599;PB.678;PB.6923;PB.7690;PB.784;Pma_10.1234.g;Pma_10000763.g;Pma_10000963.g;Pma_10001406.g;Pma_10001605.g;Pma_10001611.g;Pma_10001684.g;Pma_10001904.g;Pma_10002051.g;Pma_10002473.g;Pma_10002502.g;Pma_10002608.g;Pma_10003057.g;Pma_10003455.g;Pma_10003460.g;Pma_10003652.g;Pma_10003956.g;Pma_10004219.g;Pma_10004560.g;Pma_10004689.g;Pma_10004766.g;Pma_10004970.g;Pm…
PB.8049.1	PB.2421;PB.2495;PB.2545;PB.2897;PB.3813;PB.4076;PB.5013;PB.5032;PB.530;PB.5385;PB.541;PB.6264;PB.6465;PB.7020;PB.7659;PB.7954;PB.8049;PB.885;PB.9082;PB.962;Pma_10000032.g;Pma_10000211.g;Pma_10000228.g;Pma_10000524.g;Pma_10000525.g;Pma_10000577.g;Pma_10000841.g;Pma_10001002.g;Pma_10001034.g;Pma_10001211.g;Pma_10001272.g;Pma_10001434.g;Pma_10001435.g;Pma_10001582.g;Pma_10001689.g;Pma_10001793.g;Pma…
PB.885.1	PB.1064;PB.1509;PB.2026;PB.2229;PB.2306;PB.2522;PB.2545;PB.2608;PB.2851;PB.3076;PB.3379;PB.3447;PB.3680;PB.3779;PB.3813;PB.4408;PB.4429;PB.5013;PB.5135;PB.530;PB.540;PB.541;PB.554;PB.6927;PB.6956;PB.7072;PB.7505;PB.7643;PB.783;PB.8049;PB.8207;PB.8477;PB.8584;PB.885;PB.9082;PB.962;Pma_10000017.g;Pma_10000117.g;Pma_10000224.g;Pma_10000228.g;Pma_10000241.g;Pma_10000263.g;Pma_10000437.g;Pma_10000524.…
PB.8539.5	PB.1095;PB.1113;PB.1247;PB.1385;PB.1626;PB.1746;PB.1909;PB.1914;PB.1920;PB.2084;PB.2228;PB.2358;PB.2764;PB.300;PB.3017;PB.3035;PB.3061;PB.320;PB.322;PB.3259;PB.3364;PB.3491;PB.3556;PB.357;PB.3819;PB.3964;PB.4207;PB.4853;PB.5291;PB.5354;PB.5410;PB.5581;PB.5702;PB.5785;PB.5822;PB.5968;PB.5986;PB.6051;PB.6075;PB.6313;PB.6811;PB.7005;PB.7340;PB.7381;PB.7434;PB.751;PB.7565;PB.7724;PB.8043;PB.8200;PB.8…
PB.8505.1	PB.161;PB.1658;PB.2857;PB.3085;PB.3964;PB.4013;PB.5332;PB.5720;PB.5828;PB.6224;PB.6373;PB.6503;PB.6682;PB.673;PB.7989;PB.8505;PB.8580;PB.8666;PB.8684;PB.9108;PB.9138;Pma_10000053.g;Pma_10000151.g;Pma_10000237.g;Pma_10000440.g;Pma_10000483.g;Pma_10000698.g;Pma_10000858.g;Pma_10001308.g;Pma_10001729.g;Pma_10002656.g;Pma_10002665.g;Pma_10002877.g;Pma_10003009.g;Pma_10003064.g;Pma_10003121.g;Pma_1000…
PB.1364.10	PB.1032;PB.1150;PB.1166;PB.137;PB.1654;PB.1948;PB.2034;PB.2124;PB.2125;PB.2238;PB.2395;PB.2646;PB.293;PB.3051;PB.3327;PB.3347;PB.3360;PB.3605;PB.3679;PB.3856;PB.4399;PB.4435;PB.4460;PB.5030;PB.5034;PB.6176;PB.6266;PB.6329;PB.6534;PB.6554;PB.6687;PB.6750;PB.6788;PB.6795;PB.7007;PB.7101;PB.7235;PB.7262;PB.7712;PB.7797;PB.8658;PB.8715;PB.8718;PB.9035;PB.9038;PB.9159;Pma_10.94.g;Pma_10000067.g;Pma_10…
PB.2991.1	PB.2901;PB.2931;PB.2991;PB.3708;PB.4306;PB.4394;PB.622;PB.6698;PB.6774;PB.6942;PB.768;PB.8057;PB.8426;PB.9122;PB.9198;Pma_1.497.g;Pma_10.1526.g;Pma_10000083.g;Pma_10000087.g;Pma_10000091.g;Pma_10000100.g;Pma_10000180.g;Pma_10000220.g;Pma_10000232.g;Pma_10000458.g;Pma_10000461.g;Pma_10000476.g;Pma_10000488.g;Pma_10000532.g;Pma_10000546.g;Pma_10000556.g;Pma_10000618.g;Pma_10000650.g;Pma_10000759.g;…
PB.3386.2	Pma_10003033.g;Pma_10006913.g;Pma_10006914.g;Pma_10006916.g
PB.8076.1	PB.1124;PB.1528;PB.1766;PB.1947;PB.2206;PB.2323;PB.305;PB.3583;PB.3634;PB.3952;PB.5695;PB.5702;PB.5746;PB.6131;PB.6253;PB.6501;PB.6549;PB.6762;PB.8076;PB.8319;PB.8328;PB.8893;Pma_10000053.g;Pma_10000144.g;Pma_10000231.g;Pma_10000281.g;Pma_10000295.g;Pma_10000320.g;Pma_10000628.g;Pma_10000666.g;Pma_10001053.g;Pma_10001151.g;Pma_10001243.g;Pma_10001321.g;Pma_10001350.g;Pma_10001364.g;Pma_10001415.g…
PB.8836.1	PB.1531;PB.161;PB.3489;PB.3754;PB.3910;PB.4294;PB.4479;PB.4726;PB.5821;PB.6682;PB.7923;PB.8648;PB.8796;PB.8836;PB.8860;PB.9066;Pma_10000675.g;Pma_10001106.g;Pma_10001444.g;Pma_10001809.g;Pma_10001819.g;Pma_10002170.g;Pma_10002328.g;Pma_10002416.g;Pma_10002418.g;Pma_10002434.g;Pma_10002459.g;Pma_10002713.g;Pma_10002852.g;Pma_10002893.g;Pma_10002992.g;Pma_10003401.g;Pma_10003485.g;Pma_10003810.g;Pm…
PB.1384.1	PB.1351;PB.1384;PB.1786;PB.1863;PB.19;PB.2432;PB.3336;PB.4495;PB.4655;PB.4979;PB.6706;PB.6889;PB.6890;PB.7212;PB.7278;PB.7398;PB.7649;PB.8123;PB.8371;Pma_10000013.g;Pma_10000662.g;Pma_10000833.g;Pma_10000873.g;Pma_10000918.g;Pma_10001680.g;Pma_10001844.g;Pma_10001851.g;Pma_10002110.g;Pma_10002111.g;Pma_10002239.g;Pma_10002301.g;Pma_10002350.g;Pma_10002464.g;Pma_10002585.g;Pma_10002986.g;Pma_10003…
PB.1658.2	PB.1531;PB.161;PB.2037;PB.2225;PB.2494;PB.3489;PB.3910;PB.4237;PB.5059;PB.5719;PB.6503;PB.8836;PB.8860;PB.9066;PB.9114;Pma_10000620.g;Pma_10000675.g;Pma_10000884.g;Pma_10000908.g;Pma_10001058.g;Pma_10001212.g;Pma_10002372.g;Pma_10002406.g;Pma_10002418.g;Pma_10002893.g;Pma_10002992.g;Pma_10003337.g;Pma_10003401.g;Pma_10003410.g;Pma_10003810.g;Pma_10003929.g;Pma_10004023.g;Pma_10004066.g;Pma_100043…
PB.8665.1	PB.1125;PB.1128;PB.1188;PB.1200;PB.1292;PB.1351;PB.1464;PB.147;PB.1502;PB.1515;PB.1588;PB.1863;PB.19;PB.1916;PB.2021;PB.2529;PB.2565;PB.2593;PB.3111;PB.3131;PB.3223;PB.3336;PB.3414;PB.3416;PB.3501;PB.3506;PB.3579;PB.3700;PB.3720;PB.3898;PB.4007;PB.4128;PB.4173;PB.4246;PB.4314;PB.4323;PB.436;PB.4360;PB.4373;PB.4488;PB.4495;PB.4640;PB.4740;PB.4881;PB.4979;PB.5017;PB.5264;PB.5309;PB.5508;PB.5626;PB.…
PB.5275.1	PB.1160;PB.1166;PB.1489;PB.1524;PB.1745;PB.189;PB.1960;PB.2074;PB.2217;PB.2228;PB.2394;PB.2434;PB.2688;PB.2748;PB.2775;PB.2827;PB.3417;PB.3489;PB.4003;PB.4141;PB.4161;PB.4399;PB.4558;PB.4580;PB.5275;PB.5291;PB.5375;PB.5410;PB.5444;PB.5542;PB.5883;PB.5968;PB.6177;PB.6266;PB.6450;PB.6684;PB.6795;PB.6931;PB.7154;PB.7434;PB.7565;PB.7712;PB.7769;PB.7793;PB.7803;PB.7856;PB.7923;PB.8043;PB.8200;PB.8308;…
PB.3391.3	Pma_10031878.g;Pma_10031879.g;Pma_10031880.g;Pma_10031882.g
PB.5465.2	PB.1150;PB.1166;PB.1173;PB.127;PB.137;PB.1538;PB.1654;PB.1948;PB.2034;PB.2124;PB.2125;PB.2238;PB.2280;PB.2395;PB.2646;PB.293;PB.3051;PB.3327;PB.3347;PB.3360;PB.3605;PB.3679;PB.3856;PB.4095;PB.4435;PB.4460;PB.4815;PB.4855;PB.5030;PB.617;PB.6176;PB.6225;PB.6266;PB.6329;PB.6457;PB.6534;PB.6554;PB.6687;PB.6788;PB.6795;PB.7101;PB.7235;PB.7262;PB.7355;PB.7712;PB.7797;PB.8225;PB.8658;PB.8718;PB.8808;PB.…
PB.5717.1	PB.1219;PB.1356;PB.1408;PB.1527;PB.1789;PB.3231;PB.3345;PB.3637;PB.4579;PB.4603;PB.5297;PB.5714;PB.5717;PB.6100;PB.6629;PB.6713;PB.7314;PB.7689;PB.8066;PB.8396;PB.9025;PB.9026;PB.909;PB.9155;PB.922;Pma_1.72.g;Pma_10.488.g;Pma_10000718.g;Pma_10000781.g;Pma_10000999.g;Pma_10001088.g;Pma_10001331.g;Pma_10001387.g;Pma_10001433.g;Pma_10001461.g;Pma_10001537.g;Pma_10001627.g;Pma_10001728.g;Pma_10001797…
PB.8580.1	PB.1531;PB.2037;PB.2203;PB.2494;PB.3333;PB.466;PB.4905;PB.5488;PB.6503;PB.7702;PB.9044;PB.9114;PB.994;Pma_10000620.g;Pma_10000884.g;Pma_10000908.g;Pma_10001058.g;Pma_10001090.g;Pma_10001212.g;Pma_10001820.g;Pma_10001840.g;Pma_10002095.g;Pma_10002102.g;Pma_10002372.g;Pma_10002406.g;Pma_10002433.g;Pma_10002469.g;Pma_10002562.g;Pma_10002628.g;Pma_10002656.g;Pma_10002711.g;Pma_10002775.g;Pma_10003019…
PB.9044.2	PB.1421;PB.2037;PB.2203;PB.2494;PB.5007;PB.5339;PB.5488;PB.6849;PB.692;PB.7384;PB.7702;PB.7792;PB.8997;PB.9044;Pma_10000026.g;Pma_10000082.g;Pma_10000572.g;Pma_10000620.g;Pma_10000908.g;Pma_10001077.g;Pma_10001212.g;Pma_10001325.g;Pma_10001461.g;Pma_10001840.g;Pma_10001889.g;Pma_10002102.g;Pma_10002372.g;Pma_10002406.g;Pma_10002433.g;Pma_10002628.g;Pma_10002648.g;Pma_10003019.g;Pma_10003162.g;Pma…
PB.4358.2	PB.1064;PB.1509;PB.2229;PB.2306;PB.2522;PB.2541;PB.2608;PB.2851;PB.3076;PB.3379;PB.3447;PB.3495;PB.3680;PB.3813;PB.3896;PB.3966;PB.4408;PB.530;PB.540;PB.541;PB.554;PB.6362;PB.6912;PB.6927;PB.7072;PB.7505;PB.7643;PB.8207;PB.8477;PB.8507;PB.8584;PB.885;Pma_10000017.g;Pma_10000117.g;Pma_10000211.g;Pma_10000224.g;Pma_10000227.g;Pma_10000241.g;Pma_10000263.g;Pma_10000437.g;Pma_10000524.g;Pma_10000622.…
PB.8477.3	PB.1064;PB.1509;PB.2229;PB.2306;PB.2522;PB.2541;PB.2608;PB.2851;PB.3076;PB.3379;PB.3447;PB.3680;PB.3813;PB.3896;PB.3966;PB.4408;PB.4429;PB.530;PB.541;PB.554;PB.6362;PB.6912;PB.6927;PB.6956;PB.7072;PB.7505;PB.7643;PB.8207;PB.8477;PB.8507;PB.8584;PB.885;Pma_10000017.g;Pma_10000117.g;Pma_10000211.g;Pma_10000224.g;Pma_10000227.g;Pma_10000241.g;Pma_10000263.g;Pma_10000437.g;Pma_10000524.g;Pma_10000622…
PB.2832.2	Pma_10007274.g;Pma_10007275.g;Pma_10007276.g
PB.3417.1	PB.1489;PB.189;PB.1914;PB.2217;PB.2228;PB.2358;PB.2394;PB.2434;PB.2594;PB.2688;PB.2775;PB.2815;PB.3035;PB.3061;PB.3326;PB.3417;PB.4141;PB.4399;PB.4853;PB.5275;PB.5345;PB.5363;PB.551;PB.5883;PB.5968;PB.6051;PB.6357;PB.67;PB.6924;PB.7007;PB.7154;PB.7434;PB.7724;PB.7741;PB.7769;PB.8200;PB.8308;PB.8657;PB.8715;PB.8796;PB.8820;PB.956;Pma_10000328.g;Pma_10000457.g;Pma_10000810.g;Pma_10000951.g;Pma_1000…
PB.398.2	PB.1128;PB.1130;PB.1200;PB.1241;PB.1251;PB.1274;PB.1348;PB.1588;PB.2390;PB.2529;PB.2805;PB.3062;PB.3131;PB.3506;PB.3898;PB.3934;PB.3959;PB.4330;PB.436;PB.4360;PB.4373;PB.5017;PB.5056;PB.5264;PB.5626;PB.5669;PB.5697;PB.5734;PB.5794;PB.5974;PB.6115;PB.6116;PB.6324;PB.6704;PB.681;PB.6846;PB.6923;PB.7024;PB.7515;PB.7541;PB.7601;PB.7647;PB.7675;PB.7739;PB.7759;PB.7788;PB.7828;PB.8281;PB.8490;PB.8679;P…
PB.3379.1	PB.1064;PB.1509;PB.2229;PB.2306;PB.2522;PB.2541;PB.2608;PB.2851;PB.3076;PB.3379;PB.3447;PB.3495;PB.354;PB.3680;PB.3813;PB.3896;PB.3966;PB.4408;PB.4429;PB.554;PB.6362;PB.6912;PB.6927;PB.6956;PB.7072;PB.7505;PB.7643;PB.8207;PB.8477;PB.8507;PB.8584;PB.885;Pma_10000017.g;Pma_10000074.g;Pma_10000117.g;Pma_10000211.g;Pma_10000224.g;Pma_10000227.g;Pma_10000241.g;Pma_10000263.g;Pma_10000437.g;Pma_1000052…
PB.5488.1	PB.1219;PB.1356;PB.1408;PB.1421;PB.1789;PB.2203;PB.3151;PB.4806;PB.4905;PB.5007;PB.5039;PB.5488;PB.6078;PB.6100;PB.6432;PB.7384;PB.7702;PB.9044;Pma_10000082.g;Pma_10000572.g;Pma_10000651.g;Pma_10000709.g;Pma_10000781.g;Pma_10000999.g;Pma_10001077.g;Pma_10001325.g;Pma_10001387.g;Pma_10001461.g;Pma_10001537.g;Pma_10001547.g;Pma_10001627.g;Pma_10001889.g;Pma_10001947.g;Pma_10002102.g;Pma_10002109.g;…
PB.37.3	PB.1514;PB.1559;PB.1581;PB.231;PB.2328;PB.2646;PB.2683;PB.2790;PB.2840;PB.2933;PB.3155;PB.3402;PB.4003;PB.4082;PB.4457;PB.5296;PB.5519;PB.5631;PB.5743;PB.6138;PB.619;PB.6256;PB.6537;PB.7501;PB.7803;PB.7866;PB.8012;PB.8050;PB.8302;PB.8400;PB.8660;PB.8808;PB.8974;Pma_10000067.g;Pma_10000101.g;Pma_10000334.g;Pma_10000338.g;Pma_10000587.g;Pma_10000611.g;Pma_10000686.g;Pma_10000719.g;Pma_10000903.g;Pm…
PB.6839.1	Pma_10017484.g;Pma_10017485.g;Pma_10017486.g
PB.1658.1	PB.1626;PB.1658;PB.2857;PB.3085;PB.3964;PB.4013;PB.4437;PB.5316;PB.5358;PB.5500;PB.5720;PB.6224;PB.664;PB.6889;PB.7217;PB.7278;PB.7989;PB.8505;PB.8580;PB.8603;PB.8666;PB.8917;PB.9138;Pma_10000069.g;Pma_10000237.g;Pma_10000483.g;Pma_10000573.g;Pma_10000605.g;Pma_10000837.g;Pma_10001557.g;Pma_10001708.g;Pma_10001744.g;Pma_10001747.g;Pma_10002595.g;Pma_10002665.g;Pma_10002703.g;Pma_10002972.g;Pma_10…
PB.2542.11	Pma_10010859.g;Pma_10010860.g;Pma_10010861.g;Pma_10010862.g;Pma_10010863.g;Pma_144.311.g
PB.6020.1	PB.1085;PB.1685;PB.1812;PB.2011;PB.2172;PB.2203;PB.2339;PB.2746;PB.2763;PB.3629;PB.3826;PB.413;PB.430;PB.5104;PB.6020;PB.6450;PB.6719;PB.6736;PB.6931;PB.7144;PB.7296;PB.7847;PB.7987;PB.8;PB.838;PB.8695;PB.994;Pma_10.601.g;Pma_10000012.g;Pma_10000233.g;Pma_10000470.g;Pma_10000487.g;Pma_10000511.g;Pma_10000570.g;Pma_10000897.g;Pma_10001058.g;Pma_10001155.g;Pma_10001196.g;Pma_10001460.g;Pma_10001781…
PB.1385.1	PB.1044;PB.1095;PB.1385;PB.1626;PB.1746;PB.1823;PB.2328;PB.2764;PB.2770;PB.2813;PB.3017;PB.3035;PB.322;PB.3259;PB.3288;PB.3307;PB.3364;PB.357;PB.3672;PB.3674;PB.394;PB.4547;PB.4870;PB.4943;PB.4959;PB.5002;PB.5051;PB.5278;PB.5354;PB.5375;PB.5438;PB.5785;PB.6075;PB.6313;PB.666;PB.6811;PB.7265;PB.7340;PB.7381;PB.751;PB.7565;PB.7584;PB.7866;PB.8003;PB.8028;PB.8050;PB.8084;PB.8436;PB.8852;PB.8864;PB.8…
PB.7733.1	PB.1047;PB.1309;PB.1769;PB.1850;PB.2624;PB.3435;PB.3541;PB.3881;PB.4010;PB.4239;PB.4553;PB.4579;PB.5656;PB.5846;PB.6770;PB.6986;PB.7792;PB.8044;PB.8220;PB.8991;PB.909;Pma_10.949.g;Pma_10000168.g;Pma_10000223.g;Pma_10000288.g;Pma_10000396.g;Pma_10000657.g;Pma_10000735.g;Pma_10000746.g;Pma_10000847.g;Pma_10001076.g;Pma_10001177.g;Pma_10001288.g;Pma_10001299.g;Pma_10001301.g;Pma_10001396.g;Pma_10001…
PB.3957.1	PB.1900;PB.2014;PB.3527;PB.3583;PB.3593;PB.3634;PB.3761;PB.3952;PB.3957;PB.3969;PB.4173;PB.4402;PB.4808;PB.5316;PB.5460;PB.6224;PB.6594;PB.7312;PB.7556;PB.7989;PB.8893;PB.9110;Pma_10000053.g;Pma_10000099.g;Pma_10000424.g;Pma_10000792.g;Pma_10000809.g;Pma_10001086.g;Pma_10001243.g;Pma_10001249.g;Pma_10001321.g;Pma_10001332.g;Pma_10001478.g;Pma_10001591.g;Pma_10001614.g;Pma_10001616.g;Pma_10001752.…
PB.6627.1	PB.1066;PB.1274;PB.1286;PB.1348;PB.1738;PB.229;PB.2391;PB.2610;PB.3023;PB.3159;PB.3382;PB.3595;PB.3720;PB.3959;PB.3960;PB.4323;PB.4514;PB.4881;PB.5268;PB.5734;PB.5803;PB.5999;PB.6257;PB.6627;PB.6803;PB.681;PB.6915;PB.6941;PB.7061;PB.7572;PB.765;PB.7675;PB.8374;PB.8702;PB.8930;PB.9016;PB.9045;PB.9070;Pma_10000245.g;Pma_10000382.g;Pma_10000431.g;Pma_10000475.g;Pma_10000496.g;Pma_10000526.g;Pma_1000…
PB.2763.1	PB.1448;PB.1685;PB.1722;PB.1909;PB.2074;PB.2084;PB.2172;PB.2637;PB.2746;PB.2763;PB.2771;PB.2813;PB.2827;PB.3064;PB.320;PB.3215;PB.3364;PB.3412;PB.357;PB.3631;PB.3826;PB.4377;PB.4580;PB.4771;PB.5041;PB.5104;PB.5375;PB.5438;PB.563;PB.6020;PB.6138;PB.6450;PB.6567;PB.666;PB.6931;PB.7018;PB.7296;PB.7340;PB.7566;PB.7584;PB.7779;PB.7847;PB.7987;PB.8;PB.8002;PB.8028;PB.8043;PB.8132;PB.8376;PB.8571;PB.861…
PB.3645.1	PB.17;PB.384;PB.437;PB.477;PB.4977;PB.6783;PB.7430;PB.8337;PB.8502;Pma_10000846.g;Pma_10001183.g;Pma_10001248.g;Pma_10001675.g;Pma_10001945.g;Pma_10002090.g;Pma_10002257.g;Pma_10003286.g;Pma_10003328.g;Pma_10003576.g;Pma_10004832.g;Pma_10005672.g;Pma_10005893.g;Pma_10006068.g;Pma_10006098.g;Pma_10006183.g;Pma_10006391.g;Pma_10006873.g;Pma_10006907.g;Pma_10006930.g;Pma_10007318.g;Pma_10007330.g;Pm…
PB.3990.1	PB.112;PB.1361;PB.1885;PB.2055;PB.2134;PB.2378;PB.2509;PB.3629;PB.3803;PB.4084;PB.4194;PB.4315;PB.4458;PB.4511;PB.4624;PB.5041;PB.6736;PB.6943;PB.8105;PB.870;Pma_10.601.g;Pma_10000009.g;Pma_10000012.g;Pma_10000164.g;Pma_10000234.g;Pma_10000443.g;Pma_10000560.g;Pma_10000712.g;Pma_10000714.g;Pma_10000931.g;Pma_10000940.g;Pma_10001260.g;Pma_10001388.g;Pma_10001427.g;Pma_10001573.g;Pma_10001679.g;Pma…
PB.7398.1	PB.1113;PB.1188;PB.1290;PB.1292;PB.1384;PB.147;PB.1746;PB.1863;PB.19;PB.1916;PB.2021;PB.2028;PB.2388;PB.2565;PB.2593;PB.2741;PB.3111;PB.3223;PB.3336;PB.3414;PB.3416;PB.3501;PB.3553;PB.3579;PB.3700;PB.3720;PB.3901;PB.4007;PB.4110;PB.4128;PB.4173;PB.4203;PB.4323;PB.4488;PB.464;PB.4640;PB.4740;PB.4826;PB.4881;PB.4971;PB.4979;PB.5268;PB.5309;PB.5358;PB.5405;PB.5508;PB.5532;PB.5954;PB.6189;PB.6313;PB.…
PB.8984.2	PB.1125;PB.1128;PB.1241;PB.1243;PB.1251;PB.1274;PB.1286;PB.1348;PB.1588;PB.1738;PB.2148;PB.2529;PB.2805;PB.2914;PB.3023;PB.3062;PB.3070;PB.3131;PB.3336;PB.3506;PB.3595;PB.3700;PB.3959;PB.4314;PB.4323;PB.4330;PB.4342;PB.436;PB.4360;PB.483;PB.4881;PB.5056;PB.5264;PB.5626;PB.5669;PB.5697;PB.5734;PB.5794;PB.5974;PB.5999;PB.6115;PB.6218;PB.6257;PB.6324;PB.6704;PB.681;PB.6846;PB.7024;PB.7061;PB.7253;PB…
PB.3541.1	PB.1047;PB.113;PB.1309;PB.1789;PB.3541;PB.4553;PB.4579;PB.4843;PB.502;PB.5656;PB.5846;PB.6100;PB.6125;PB.6629;PB.6849;PB.7384;PB.7421;PB.7496;PB.909;PB.9155;Pma_10.949.g;Pma_10000002.g;Pma_10000082.g;Pma_10000288.g;Pma_10000396.g;Pma_10000562.g;Pma_10000657.g;Pma_10000709.g;Pma_10000746.g;Pma_10001076.g;Pma_10001177.g;Pma_10001287.g;Pma_10001288.g;Pma_10001325.g;Pma_10001379.g;Pma_10001380.g;Pma_…
PB.9108.1	PB.2081;PB.2181;PB.2546;PB.2782;PB.2857;PB.3085;PB.4694;PB.5828;PB.6373;PB.6594;PB.7474;PB.7879;PB.7989;PB.8505;PB.9108;PB.921;Pma_10000256.g;Pma_10000306.g;Pma_10000440.g;Pma_10000483.g;Pma_10001072.g;Pma_10001268.g;Pma_10001965.g;Pma_10002241.g;Pma_10002421.g;Pma_10002642.g;Pma_10002680.g;Pma_10003122.g;Pma_10003147.g;Pma_10003286.g;Pma_10003549.g;Pma_10003816.g;Pma_10004215.g;Pma_10004216.g;Pm…
PB.1219.1	PB.1219;PB.1356;PB.1408;PB.1789;PB.2203;PB.3048;PB.3151;PB.3231;PB.3637;PB.430;PB.4579;PB.4806;PB.5297;PB.5488;PB.5714;PB.5717;PB.6078;PB.6100;PB.6713;PB.7689;PB.7702;PB.8066;PB.8780;PB.9026;PB.9051;PB.909;PB.9155;PB.922;Pma_1.72.g;Pma_10000572.g;Pma_10000748.g;Pma_10001387.g;Pma_10001433.g;Pma_10001455.g;Pma_10001460.g;Pma_10001461.g;Pma_10001537.g;Pma_10001627.g;Pma_10001889.g;Pma_10002060.g;Pm…
PB.5651.1	PB.1067;PB.1377;PB.2101;PB.2362;PB.2412;PB.2500;PB.2532;PB.3088;PB.3229;PB.3246;PB.4009;PB.4778;PB.5502;PB.5629;PB.5651;PB.5784;PB.6163;PB.6282;PB.633;PB.640;PB.7185;PB.7392;PB.7467;PB.7520;PB.7549;PB.7706;PB.7747;PB.777;PB.8231;PB.8623;PB.8964;PB.9222;PB.9278;PB.951;PB.963;Pma_10000007.g;Pma_10000036.g;Pma_10000064.g;Pma_10000075.g;Pma_10000108.g;Pma_10000387.g;Pma_10000498.g;Pma_10000513.g;Pma_…
PB.6177.1	PB.1489;PB.1581;PB.1745;PB.1826;PB.1873;PB.1960;PB.2027;PB.2074;PB.2217;PB.2224;PB.2688;PB.2748;PB.3064;PB.3364;PB.3888;PB.4580;PB.5127;PB.5275;PB.5291;PB.5410;PB.5444;PB.5513;PB.5542;PB.5841;PB.5883;PB.6177;PB.6450;PB.6684;PB.6931;PB.7565;PB.7687;PB.7793;PB.7803;PB.7923;PB.8043;PB.8200;PB.8308;PB.8738;PB.8789;PB.8821;PB.8948;PB.9062;PB.940;PB.941;Pma_10000050.g;Pma_10000269.g;Pma_10000457.g;Pma_…
PB.2834.9	PB.137;PB.1451;PB.1538;PB.1908;PB.2094;PB.2838;PB.3382;PB.54;PB.5803;PB.6941;PB.7708;PB.9045;Pma_10000475.g;Pma_10000599.g;Pma_10000625.g;Pma_10000764.g;Pma_10000787.g;Pma_10000804.g;Pma_10000912.g;Pma_10001319.g;Pma_10001697.g;Pma_10001778.g;Pma_10001861.g;Pma_10001957.g;Pma_10002072.g;Pma_10002446.g;Pma_10002512.g;Pma_10002985.g;Pma_10003118.g;Pma_10003561.g;Pma_10003984.g;Pma_10004326.g;Pma_10…
PB.3047.3	PB.3326;PB.3754;PB.3910;PB.5332;PB.597;PB.673;PB.6884;Pma_10000151.g;Pma_10000541.g;Pma_10000565.g;Pma_10000792.g;Pma_10000992.g;Pma_10001156.g;Pma_10001308.g;Pma_10001332.g;Pma_10001340.g;Pma_10001444.g;Pma_10001787.g;Pma_10001804.g;Pma_10002338.g;Pma_10002364.g;Pma_10002416.g;Pma_10002418.g;Pma_10002883.g;Pma_10003028.g;Pma_10003029.g;Pma_10003432.g;Pma_10003449.g;Pma_10003610.g;Pma_10003776.g;…
PB.3766.1	PB.1585;PB.1680;PB.2963;PB.3607;PB.3674;PB.3766;PB.3779;PB.4547;PB.5135;PB.6044;PB.6486;PB.6529;PB.8971;PB.9304;Pma_10000323.g;Pma_10000502.g;Pma_10000665.g;Pma_10000773.g;Pma_10001143.g;Pma_10001252.g;Pma_10001818.g;Pma_10001932.g;Pma_10002401.g;Pma_10002546.g;Pma_10003050.g;Pma_10003139.g;Pma_10003322.g;Pma_10003696.g;Pma_10003772.g;Pma_10003798.g;Pma_10003827.g;Pma_10003955.g;Pma_10003973.g;Pm…
PB.6199.3	Pma_10017758.g;Pma_10017759.g;Pma_10017760.g;Pma_10017761.g;Pma_10017762.g;Pma_10017763.g;Pma_10031801.g
PB.5816.5	PB.1044;PB.1188;PB.147;PB.1495;PB.1626;PB.1746;PB.1916;PB.2028;PB.2388;PB.2741;PB.3111;PB.3553;PB.3579;PB.3672;PB.3901;PB.3964;PB.4007;PB.4110;PB.4203;PB.464;PB.4640;PB.4826;PB.4959;PB.4971;PB.4979;PB.5002;PB.5358;PB.5405;PB.5508;PB.5852;PB.5954;PB.6189;PB.6313;PB.6366;PB.6419;PB.666;PB.6844;PB.6889;PB.6890;PB.6940;PB.7018;PB.7126;PB.7257;PB.7278;PB.7397;PB.7398;PB.751;PB.7536;PB.7584;PB.7649;PB.…
PB.5973.1	PB.1125;PB.1292;PB.1351;PB.1515;PB.1525;PB.1863;PB.1938;PB.1962;PB.2021;PB.2565;PB.2593;PB.3336;PB.3416;PB.3501;PB.4128;PB.4246;PB.4488;PB.4495;PB.5309;PB.5323;PB.5697;PB.5973;PB.6301;PB.7251;PB.7592;PB.7676;PB.8123;PB.8371;PB.8386;PB.866;PB.8665;PB.932;Pma_10000079.g;Pma_10000326.g;Pma_10000390.g;Pma_10000395.g;Pma_10000448.g;Pma_10000613.g;Pma_10000723.g;Pma_10000730.g;Pma_10000779.g;Pma_100008…
PB.8564.1	Pma_10009663.g;Pma_10009664.g;Pma_10009665.g;Pma_10009666.g;Pma_144.442.g
PB.2148.1	PB.1066;PB.1241;PB.1243;PB.1251;PB.1274;PB.1286;PB.1348;PB.1401;PB.1702;PB.2014;PB.2148;PB.2249;PB.2542;PB.2774;PB.2835;PB.3023;PB.312;PB.3159;PB.3246;PB.3527;PB.3595;PB.3969;PB.4514;PB.4808;PB.483;PB.5460;PB.5706;PB.5974;PB.6115;PB.6218;PB.6348;PB.6704;PB.6846;PB.7024;PB.7253;PB.7374;PB.7601;PB.7647;PB.765;PB.7828;PB.7968;PB.8153;PB.8281;PB.8401;PB.8490;PB.8702;PB.8770;PB.8930;PB.8996;PB.9016;PB…
PB.6324.1	PB.1122;PB.1128;PB.1188;PB.1251;PB.1292;PB.1348;PB.1351;PB.1393;PB.1464;PB.147;PB.1502;PB.1515;PB.1588;PB.1688;PB.19;PB.1916;PB.2021;PB.2031;PB.2529;PB.2565;PB.2593;PB.3111;PB.3131;PB.3336;PB.3414;PB.3416;PB.3506;PB.3579;PB.3593;PB.3700;PB.3720;PB.3898;PB.3901;PB.4007;PB.4128;PB.4173;PB.4190;PB.4246;PB.4314;PB.4323;PB.436;PB.4360;PB.4373;PB.4488;PB.4495;PB.464;PB.4640;PB.4740;PB.4881;PB.4979;PB.4…
PB.3024.8	PB.1085;PB.1812;PB.2011;PB.2037;PB.2203;PB.2339;PB.3151;PB.3945;PB.413;PB.466;PB.4905;PB.5488;PB.5500;PB.6020;PB.7144;PB.7702;PB.838;PB.8695;PB.8934;PB.994;Pma_10000511.g;Pma_10000570.g;Pma_10000897.g;Pma_10001058.g;Pma_10001460.g;Pma_10001820.g;Pma_10002095.g;Pma_10002101.g;Pma_10002102.g;Pma_10002406.g;Pma_10002433.g;Pma_10002562.g;Pma_10002628.g;Pma_10002711.g;Pma_10002775.g;Pma_10002961.g;Pma…
PB.6226.4	PB.2654;PB.3669;PB.5326;PB.5575;PB.6226;PB.6438;PB.6528;PB.7603;PB.8923;Pma_10000076.g;Pma_10000373.g;Pma_10000376.g;Pma_10000580.g;Pma_10001028.g;Pma_10001071.g;Pma_10001788.g;Pma_10001968.g;Pma_10002094.g;Pma_10002141.g;Pma_10002167.g;Pma_10002402.g;Pma_10002662.g;Pma_10002840.g;Pma_10002944.g;Pma_10003056.g;Pma_10003212.g;Pma_10003233.g;Pma_10003345.g;Pma_10003662.g;Pma_10003674.g;Pma_10003839…
PB.5345.3	PB.1562;PB.161;PB.2217;PB.2224;PB.2228;PB.2688;PB.2815;PB.300;PB.3061;PB.3359;PB.3417;PB.3489;PB.4479;PB.4853;PB.5127;PB.5332;PB.5345;PB.5410;PB.5542;PB.5658;PB.5883;PB.6051;PB.6682;PB.6924;PB.7154;PB.7434;PB.7741;PB.7923;PB.8657;PB.8796;PB.8836;PB.8860;PB.956;Pma_10000324.g;Pma_10000457.g;Pma_10000674.g;Pma_10000810.g;Pma_10000951.g;Pma_10001106.g;Pma_10001266.g;Pma_10001308.g;Pma_10001397.g;Pma…
PB.1854.4	PB.1160;PB.1514;PB.1722;PB.2134;PB.2328;PB.2637;PB.2683;PB.2763;PB.2813;PB.2827;PB.2935;PB.3155;PB.3412;PB.3631;PB.4082;PB.4084;PB.4161;PB.4377;PB.4457;PB.4458;PB.5041;PB.5051;PB.5375;PB.5438;PB.563;PB.5631;PB.6138;PB.6256;PB.6537;PB.6567;PB.7018;PB.7265;PB.7501;PB.7584;PB.7779;PB.7803;PB.7847;PB.7987;PB.8002;PB.8003;PB.8028;PB.8050;PB.8132;PB.8302;PB.8376;PB.8400;PB.8423;PB.8974;PB.9124;PB.9180;…
PB.3468.1	PB.1204;PB.127;PB.17;PB.1857;PB.2097;PB.3468;PB.4993;PB.5055;PB.6118;PB.6176;PB.6936;PB.7430;PB.8337;PB.8730;PB.9202;Pma_10000063.g;Pma_10000084.g;Pma_10000547.g;Pma_10000615.g;Pma_10000845.g;Pma_10000878.g;Pma_10001004.g;Pma_10001157.g;Pma_10001176.g;Pma_10001183.g;Pma_10001248.g;Pma_10001281.g;Pma_10001344.g;Pma_10001507.g;Pma_10001714.g;Pma_10001882.g;Pma_10001888.g;Pma_10001908.g;Pma_10001961…
PB.8392.2	PB.1240;PB.1822;PB.2068;PB.2231;PB.2796;PB.2922;PB.4063;PB.4879;PB.5004;PB.5274;PB.5646;PB.623;PB.6312;PB.6780;PB.6871;PB.7642;PB.7986;PB.8674;Pma_10.1359.g;Pma_10000250.g;Pma_10000258.g;Pma_10000749.g;Pma_10000787.g;Pma_10000818.g;Pma_10000928.g;Pma_10000961.g;Pma_10001099.g;Pma_10001140.g;Pma_10001469.g;Pma_10002089.g;Pma_10002392.g;Pma_10002662.g;Pma_10003020.g;Pma_10003061.g;Pma_10003215.g;Pm…
PB.9020.1	PB.1760;PB.2397;PB.2654;PB.2701;PB.2753;PB.2959;PB.3333;PB.3459;PB.3699;PB.4791;PB.5179;PB.5223;PB.5326;PB.5828;PB.6114;PB.6623;PB.6884;PB.7129;PB.7243;PB.7568;PB.7816;PB.8470;PB.9020;PB.921;Pma_10000123.g;Pma_10000225.g;Pma_10000373.g;Pma_10000385.g;Pma_10000533.g;Pma_10000542.g;Pma_10000609.g;Pma_10000629.g;Pma_10000658.g;Pma_10000696.g;Pma_10001023.g;Pma_10001113.g;Pma_10001180.g;Pma_10001182.…
PB.7974.1	PB.1151;PB.1802;PB.1968;PB.2927;PB.3578;PB.4484;PB.5172;PB.5264;PB.7447;PB.7974;PB.8281;PB.8966;Pma_10.1234.g;Pma_10000191.g;Pma_10000292.g;Pma_10000364.g;Pma_10000494.g;Pma_10000499.g;Pma_10000543.g;Pma_10001061.g;Pma_10001596.g;Pma_10001644.g;Pma_10002314.g;Pma_10002432.g;Pma_10002495.g;Pma_10002496.g;Pma_10002846.g;Pma_10002945.g;Pma_10003201.g;Pma_10003666.g;Pma_10003850.g;Pma_10004124.g;Pma_…
PB.2542.6	Pma_10010859.g;Pma_10010860.g;Pma_10010861.g;Pma_10010862.g;Pma_10010863.g;Pma_144.311.g
PB.1273.6	PB.2081;PB.2654;PB.2753;PB.2959;PB.4791;PB.5179;PB.5326;PB.6114;PB.6623;PB.6637;PB.6825;PB.6884;PB.7129;PB.7603;PB.7816;PB.8470;PB.8923;PB.9020;PB.921;Pma_10000123.g;Pma_10000225.g;Pma_10000373.g;Pma_10000385.g;Pma_10000542.g;Pma_10000609.g;Pma_10000629.g;Pma_10000658.g;Pma_10000696.g;Pma_10001023.g;Pma_10001113.g;Pma_10001180.g;Pma_10001424.g;Pma_10001473.g;Pma_10001523.g;Pma_10002002.g;Pma_1000…
PB.4659.1	PB.1139;PB.1448;PB.1456;PB.2074;PB.2714;PB.2746;PB.2763;PB.2771;PB.3064;PB.320;PB.3364;PB.3411;PB.3412;PB.4377;PB.4457;PB.4771;PB.5104;PB.5372;PB.5501;PB.563;PB.6853;PB.690;PB.7566;PB.7608;PB.7695;PB.7847;PB.7987;PB.8028;PB.8031;PB.8043;PB.8132;PB.8242;PB.8423;PB.849;PB.8757;PB.8948;PB.941;Pma_10000100.g;Pma_10000518.g;Pma_10000536.g;Pma_10001218.g;Pma_10001279.g;Pma_10001609.g;Pma_10001610.g;Pma…
PB.2150.5	PB.2150;PB.2231;PB.4592;PB.4776;PB.8863;Pma_10000257.g;Pma_10000462.g;Pma_10000496.g;Pma_10000497.g;Pma_10000857.g;Pma_10001398.g;Pma_10001492.g;Pma_10002108.g;Pma_10002542.g;Pma_10002635.g;Pma_10003020.g;Pma_10003061.g;Pma_10004163.g;Pma_10004278.g;Pma_10004332.g;Pma_10004515.g;Pma_10004860.g;Pma_10004886.g;Pma_10005295.g;Pma_10005404.g;Pma_10005844.g;Pma_10006354.g;Pma_10006605.g;Pma_10006708.g…
PB.6226.1	PB.1150;PB.1166;PB.1173;PB.137;PB.1538;PB.1654;PB.1948;PB.2034;PB.2124;PB.2125;PB.2238;PB.2280;PB.2395;PB.2646;PB.293;PB.3051;PB.3327;PB.3347;PB.3360;PB.3605;PB.3679;PB.3856;PB.4399;PB.4435;PB.4460;PB.4815;PB.4855;PB.5030;PB.617;PB.6176;PB.6266;PB.6329;PB.6534;PB.6554;PB.6687;PB.6788;PB.6795;PB.6930;PB.7101;PB.7235;PB.7262;PB.7355;PB.7712;PB.7797;PB.8225;PB.8658;PB.8718;PB.8808;PB.8983;PB.9035;PB…
PB.3708.1	PB.2901;PB.2931;PB.2991;PB.3708;PB.4306;PB.4394;PB.622;PB.6698;PB.6942;PB.768;PB.8057;PB.8426;PB.9122;PB.9198;Pma_1.497.g;Pma_10.1526.g;Pma_10000083.g;Pma_10000087.g;Pma_10000091.g;Pma_10000100.g;Pma_10000180.g;Pma_10000220.g;Pma_10000232.g;Pma_10000458.g;Pma_10000461.g;Pma_10000476.g;Pma_10000488.g;Pma_10000532.g;Pma_10000546.g;Pma_10000556.g;Pma_10000618.g;Pma_10000650.g;Pma_10000759.g;Pma_1000…
PB.6780.2	PB.1122;PB.1125;PB.1128;PB.1188;PB.1292;PB.1351;PB.1464;PB.147;PB.1502;PB.1515;PB.1588;PB.1863;PB.1916;PB.2021;PB.2565;PB.2593;PB.3111;PB.3223;PB.3336;PB.3414;PB.3416;PB.3501;PB.3506;PB.3579;PB.3720;PB.4007;PB.4128;PB.4246;PB.4314;PB.4323;PB.436;PB.4360;PB.4373;PB.4488;PB.4495;PB.4640;PB.4740;PB.4881;PB.4979;PB.5017;PB.5309;PB.5323;PB.5626;PB.5697;PB.5973;PB.6301;PB.6324;PB.6890;PB.6940;PB.7117;P…
PB.1376.1	PB.112;PB.125;PB.1313;PB.1361;PB.1376;PB.1554;PB.2055;PB.2134;PB.2828;PB.289;PB.3411;PB.3513;PB.4011;PB.4315;PB.4458;PB.4511;PB.5081;PB.5372;PB.5446;PB.5466;PB.5876;PB.6294;PB.6523;PB.7051;PB.7786;PB.8105;PB.8264;PB.8359;PB.8407;PB.870;PB.8932;PB.9152;PB.9240;PB.958;Pma_10000012.g;Pma_10000527.g;Pma_10000560.g;Pma_10000610.g;Pma_10001232.g;Pma_10001257.g;Pma_10001388.g;Pma_10001653.g;Pma_10001679…
PB.8929.1	PB.1124;PB.1841;PB.1947;PB.2206;PB.5435;PB.5746;PB.6214;PB.6253;PB.6314;PB.6762;PB.8076;PB.8929;Pma_10000163.g;Pma_10000359.g;Pma_10000384.g;Pma_10000751.g;Pma_10000943.g;Pma_10001243.g;Pma_10001475.g;Pma_10001687.g;Pma_10001761.g;Pma_10001849.g;Pma_10001876.g;Pma_10001971.g;Pma_10001985.g;Pma_10002312.g;Pma_10002487.g;Pma_10002642.g;Pma_10003302.g;Pma_10003318.g;Pma_10003454.g;Pma_10003726.g;Pma…
PB.9062.1	PB.1139;PB.1531;PB.1685;PB.1909;PB.1960;PB.2027;PB.2074;PB.2084;PB.2224;PB.2763;PB.300;PB.3064;PB.320;PB.3364;PB.357;PB.466;PB.4771;PB.5127;PB.5410;PB.6051;PB.6177;PB.6450;PB.6684;PB.7340;PB.7565;PB.7695;PB.7847;PB.8043;PB.8539;PB.8571;PB.8580;PB.8684;PB.8852;PB.8948;PB.9062;Pma_10000324.g;Pma_10000570.g;Pma_10000674.g;Pma_10000698.g;Pma_10001003.g;Pma_10001279.g;Pma_10001746.g;Pma_10001781.g;Pma…
PB.8015.2	PB.2248;PB.4021;PB.4998;PB.5353;PB.5550;PB.6208;PB.7876;PB.8015;Pma_10000479.g;Pma_10001569.g;Pma_10002285.g;Pma_10002742.g;Pma_10002748.g;Pma_10002923.g;Pma_10003023.g;Pma_10003124.g;Pma_10003257.g;Pma_10003425.g;Pma_10003444.g;Pma_10003503.g;Pma_10003541.g;Pma_10003553.g;Pma_10003806.g;Pma_10003849.g;Pma_10003866.g;Pma_10004091.g;Pma_10004095.g;Pma_10004107.g;Pma_10004408.g;Pma_10004496.g;Pma_1…
PB.7421.1	PB.2705;PB.3430;PB.3541;PB.3669;PB.4010;PB.4239;PB.4293;PB.4843;PB.4907;PB.502;PB.5628;PB.5656;PB.5846;PB.6770;PB.692;PB.7384;PB.7421;PB.8947;Pma_10000168.g;Pma_10000223.g;Pma_10000258.g;Pma_10000396.g;Pma_10000562.g;Pma_10000657.g;Pma_10000746.g;Pma_10001069.g;Pma_10001341.g;Pma_10001342.g;Pma_10001806.g;Pma_10001833.g;Pma_10001984.g;Pma_10002061.g;Pma_10002904.g;Pma_10003087.g;Pma_10003117.g;Pm…
PB.530.1	PB.1064;PB.1509;PB.2229;PB.2306;PB.2495;PB.2608;PB.2851;PB.3076;PB.3447;PB.3680;PB.3813;PB.4319;PB.4408;PB.4429;PB.4891;PB.5013;PB.530;PB.541;PB.554;PB.5623;PB.6927;PB.7064;PB.7072;PB.7505;PB.7643;PB.8049;PB.8207;PB.8477;PB.885;PB.9082;PB.962;Pma_10000017.g;Pma_10000032.g;Pma_10000117.g;Pma_10000211.g;Pma_10000224.g;Pma_10000227.g;Pma_10000228.g;Pma_10000241.g;Pma_10000437.g;Pma_10000524.g;Pma_10…
PB.2753.1	PB.2753;PB.3528;PB.4437;PB.5223;PB.5828;PB.6594;PB.6884;PB.9020;PB.921;Pma_10000016.g;Pma_10000081.g;Pma_10000629.g;Pma_10000684.g;Pma_10000792.g;Pma_10001113.g;Pma_10001240.g;Pma_10001702.g;Pma_10002421.g;Pma_10002601.g;Pma_10002626.g;Pma_10003482.g;Pma_10003647.g;Pma_10003802.g;Pma_10003823.g;Pma_10004029.g;Pma_10004125.g;Pma_10004215.g;Pma_10004216.g;Pma_10004247.g;Pma_10004644.g;Pma_10004978.…
PB.4592.2	PB.7168;PB.7599;Pma_10000208.g;Pma_10000456.g;Pma_10000627.g;Pma_10002477.g;Pma_10002583.g;Pma_10002747.g;Pma_10002749.g;Pma_10003007.g;Pma_10003124.g;Pma_10003125.g;Pma_10003126.g;Pma_10003127.g;Pma_10003130.g;Pma_10003287.g;Pma_10003464.g;Pma_10003500.g;Pma_10003680.g;Pma_10003884.g;Pma_10004218.g;Pma_10004495.g;Pma_10004744.g;Pma_10004790.g;Pma_10004843.g;Pma_10004885.g;Pma_10005264.g;Pma_1000…
PB.6131.2	PB.1282;PB.1528;PB.1766;PB.1914;PB.2317;PB.2594;PB.302;PB.305;PB.3326;PB.3359;PB.3582;PB.3583;PB.3969;PB.4216;PB.4443;PB.4863;PB.5363;PB.5702;PB.6079;PB.6131;PB.6549;PB.7467;PB.7741;PB.8076;PB.8319;Pma_10000281.g;Pma_10000328.g;Pma_10000628.g;Pma_10000666.g;Pma_10000842.g;Pma_10001131.g;Pma_10001151.g;Pma_10001321.g;Pma_10001332.g;Pma_10001333.g;Pma_10001350.g;Pma_10001415.g;Pma_10001528.g;Pma_10…
PB.7587.1	PB.111;PB.1718;PB.1823;PB.231;PB.2635;PB.2790;PB.2897;PB.2933;PB.3307;PB.4573;PB.480;PB.4888;PB.5519;PB.5743;PB.5978;PB.6084;PB.624;PB.63;PB.6418;PB.6768;PB.680;PB.6971;PB.7020;PB.7313;PB.7587;PB.8741;PB.8829;PB.9120;PB.9217;PB.9251;Pma_10.1448.g;Pma_10000030.g;Pma_10000101.g;Pma_10000334.g;Pma_10000358.g;Pma_10000439.g;Pma_10000471.g;Pma_10000587.g;Pma_10000997.g;Pma_10001197.g;Pma_10001202.g;Pm…
PB.8849.1	PB.1754;PB.214;PB.2589;PB.4192;PB.6137;PB.665;PB.7538;PB.8849;PB.998;Pma_10000020.g;Pma_10000271.g;Pma_10000345.g;Pma_10000715.g;Pma_10000854.g;Pma_10000885.g;Pma_10000935.g;Pma_10001399.g;Pma_10001449.g;Pma_10001551.g;Pma_10001977.g;Pma_10002240.g;Pma_10002401.g;Pma_10002878.g;Pma_10002921.g;Pma_10003046.g;Pma_10003933.g;Pma_10004372.g;Pma_10004526.g;Pma_10004577.g;Pma_10004782.g;Pma_10004873.g;…
PB.777.4	PB.1192;PB.125;PB.1275;PB.1605;PB.1671;PB.2352;PB.2362;PB.2389;PB.2500;PB.289;PB.2891;PB.2893;PB.301;PB.3048;PB.3088;PB.3229;PB.3234;PB.3267;PB.3824;PB.3915;PB.4009;PB.4186;PB.4689;PB.4778;PB.5502;PB.5605;PB.5629;PB.5651;PB.5714;PB.5824;PB.5876;PB.5890;PB.6249;PB.6282;PB.639;PB.640;PB.6499;PB.662;PB.6691;PB.6741;PB.7353;PB.7549;PB.7706;PB.777;PB.7807;PB.8105;PB.8171;PB.8594;PB.870;PB.8931;PB.8932…
PB.6996.1	PB.1770;PB.2060;PB.254;PB.3529;PB.4193;PB.4264;PB.495;PB.4988;PB.5487;PB.593;PB.6996;PB.735;PB.928;PB.966;Pma_10000392.g;Pma_10000418.g;Pma_10000904.g;Pma_10001404.g;Pma_10001474.g;Pma_10001518.g;Pma_10002130.g;Pma_10002517.g;Pma_10002536.g;Pma_10002828.g;Pma_10003001.g;Pma_10003335.g;Pma_10003469.g;Pma_10003559.g;Pma_10004540.g;Pma_10004678.g;Pma_10004766.g;Pma_10004767.g;Pma_10004768.g;Pma_1000…
PB.3229.1	PB.1192;PB.125;PB.1275;PB.1605;PB.1671;PB.2352;PB.2362;PB.2389;PB.2500;PB.289;PB.2891;PB.2893;PB.301;PB.3048;PB.3088;PB.3229;PB.3234;PB.3267;PB.3824;PB.3915;PB.4009;PB.4186;PB.4689;PB.4778;PB.5502;PB.5605;PB.5629;PB.5651;PB.5714;PB.5824;PB.5876;PB.5890;PB.6249;PB.6282;PB.639;PB.640;PB.6499;PB.662;PB.6691;PB.6741;PB.7353;PB.7549;PB.7706;PB.777;PB.7807;PB.8105;PB.8171;PB.8594;PB.870;PB.8931;PB.8932…
PB.1996.1	PB.214;PB.2360;PB.3048;PB.3186;PB.3251;PB.3826;PB.3962;PB.413;PB.430;PB.5880;PB.6078;PB.6298;PB.6523;PB.8780;PB.8783;PB.922;Pma_10000470.g;Pma_10000511.g;Pma_10000748.g;Pma_10000935.g;Pma_10001155.g;Pma_10001455.g;Pma_10001460.g;Pma_10001770.g;Pma_10002086.g;Pma_10002095.g;Pma_10002230.g;Pma_10002334.g;Pma_10002395.g;Pma_10002562.g;Pma_10002869.g;Pma_10003592.g;Pma_10003938.g;Pma_10003948.g;Pma_1…
PB.2835.14	PB.1066;PB.1241;PB.1243;PB.1274;PB.1377;PB.1401;PB.1702;PB.2148;PB.2249;PB.2774;PB.2835;PB.312;PB.3246;PB.3254;PB.3371;PB.3595;PB.3969;PB.4808;PB.4872;PB.5020;PB.5566;PB.5706;PB.6218;PB.6348;PB.6704;PB.7304;PB.7374;PB.7601;PB.7647;PB.8153;PB.8401;PB.8702;PB.8996;PB.9070;PB.9073;PB.9235;PB.972;Pma_10000154.g;Pma_10000295.g;Pma_10000342.g;Pma_10000424.g;Pma_10000465.g;Pma_10000481.g;Pma_10000707.g;…
PB.7010.1	PB.3575;PB.594;PB.5992;PB.7112;PB.844;PB.8849;Pma_10000345.g;Pma_10000885.g;Pma_10001449.g;Pma_10001551.g;Pma_10001714.g;Pma_10002040.g;Pma_10002935.g;Pma_10003837.g;Pma_10004372.g;Pma_10004379.g;Pma_10004782.g;Pma_10004830.g;Pma_10004873.g;Pma_10004900.g;Pma_10004909.g;Pma_10005116.g;Pma_10005298.g;Pma_10005335.g;Pma_10005470.g;Pma_10005648.g;Pma_10005704.g;Pma_10006191.g;Pma_10007131.g;Pma_1000…
PB.6357.1	PB.1212;PB.1263;PB.2323;PB.2536;PB.2759;PB.3150;PB.427;PB.671;PB.7003;PB.7409;PB.8018;PB.8393;PB.8663;PB.8985;Pma_10000517.g;Pma_10000575.g;Pma_10000593.g;Pma_10000633.g;Pma_10001075.g;Pma_10001271.g;Pma_10001273.g;Pma_10001302.g;Pma_10001380.g;Pma_10001564.g;Pma_10001607.g;Pma_10001640.g;Pma_10001767.g;Pma_10001779.g;Pma_10001786.g;Pma_10001848.g;Pma_10001871.g;Pma_10001921.g;Pma_10001987.g;Pma_…
PB.4193.3	Pma_10024231.g;Pma_10024233.g
PB.7072.1	PB.1509;PB.2229;PB.2306;PB.2495;PB.2522;PB.2545;PB.2608;PB.2730;PB.2851;PB.3076;PB.3379;PB.3447;PB.368;PB.3680;PB.3813;PB.4197;PB.4319;PB.4408;PB.5013;PB.530;PB.540;PB.541;PB.554;PB.6912;PB.6927;PB.7072;PB.7505;PB.7604;PB.7643;PB.8207;PB.8477;PB.8507;PB.885;Pma_10000017.g;Pma_10000117.g;Pma_10000211.g;Pma_10000224.g;Pma_10000241.g;Pma_10000263.g;Pma_10000437.g;Pma_10000524.g;Pma_10000622.g;Pma_10…
PB.4192.1	Pma_10024231.g
PB.5345.6	PB.2541;PB.3354;PB.5200;PB.6362;PB.7167;PB.8336;PB.8987;Pma_10000074.g;Pma_10000227.g;Pma_10000386.g;Pma_10000627.g;Pma_10001164.g;Pma_10001934.g;Pma_10001991.g;Pma_10002220.g;Pma_10002477.g;Pma_10002901.g;Pma_10003007.g;Pma_10003464.g;Pma_10003884.g;Pma_10004744.g;Pma_10005279.g;Pma_10006127.g;Pma_10006265.g;Pma_10006629.g;Pma_10006799.g;Pma_10006912.g;Pma_10007135.g;Pma_10007985.g;Pma_10008223.…
PB.8852.1	PB.1044;PB.1113;PB.1385;PB.1448;PB.1626;PB.1685;PB.1746;PB.1909;PB.2028;PB.2074;PB.2084;PB.2746;PB.2763;PB.2827;PB.3017;PB.320;PB.322;PB.3259;PB.3364;PB.357;PB.3826;PB.3953;PB.4771;PB.5354;PB.5375;PB.5438;PB.5785;PB.6075;PB.6189;PB.666;PB.6811;PB.6931;PB.7018;PB.7265;PB.7296;PB.7340;PB.7565;PB.7584;PB.7793;PB.7847;PB.7987;PB.8002;PB.8028;PB.8043;PB.8436;PB.8539;PB.8571;PB.8614;PB.8684;PB.8738;PB.…
PB.3989.1	PB.1064;PB.1509;PB.2229;PB.2306;PB.2522;PB.2541;PB.2608;PB.2851;PB.3076;PB.3379;PB.3447;PB.3680;PB.3813;PB.3896;PB.3966;PB.4408;PB.4429;PB.530;PB.541;PB.554;PB.6362;PB.6912;PB.6927;PB.6956;PB.7072;PB.7505;PB.7643;PB.8207;PB.8477;PB.8507;PB.8584;PB.885;Pma_10000017.g;Pma_10000117.g;Pma_10000211.g;Pma_10000224.g;Pma_10000227.g;Pma_10000241.g;Pma_10000263.g;Pma_10000437.g;Pma_10000524.g;Pma_10000622…
PB.2093.1	PB.1667;PB.1870;PB.2093;PB.254;PB.3188;PB.3275;PB.3839;PB.424;PB.4745;PB.593;PB.6268;PB.6599;PB.6605;PB.6676;PB.6819;PB.7043;PB.824;PB.840;PB.847;PB.8481;PB.864;PB.8768;PB.8826;PB.9009;Pma_10000149.g;Pma_10000500.g;Pma_10000507.g;Pma_10000752.g;Pma_10000856.g;Pma_10000919.g;Pma_10000963.g;Pma_10001170.g;Pma_10001283.g;Pma_10001458.g;Pma_10001733.g;Pma_10001740.g;Pma_10001877.g;Pma_10002420.g;Pma_…
PB.3159.1	PB.1066;PB.1241;PB.1243;PB.1274;PB.1286;PB.1348;PB.1401;PB.1451;PB.2148;PB.2343;PB.2391;PB.2549;PB.2805;PB.3023;PB.3159;PB.3595;PB.3959;PB.4514;PB.4572;PB.483;PB.5734;PB.5803;PB.5844;PB.5999;PB.6257;PB.6627;PB.6704;PB.6803;PB.681;PB.6915;PB.6941;PB.7061;PB.7142;PB.7218;PB.7253;PB.7572;PB.7647;PB.765;PB.7668;PB.7708;PB.8109;PB.8153;PB.8374;PB.8401;PB.8702;PB.8805;PB.8930;PB.9016;PB.9045;PB.9070;PB…
PB.3430.1	PB.1047;PB.2705;PB.3430;PB.3669;PB.4010;PB.4879;PB.4907;PB.5628;PB.5846;PB.623;PB.6770;PB.7421;PB.7986;Pma_10.1281.g;Pma_10000168.g;Pma_10000258.g;Pma_10000396.g;Pma_10000562.g;Pma_10000660.g;Pma_10000694.g;Pma_10000749.g;Pma_10000750.g;Pma_10000784.g;Pma_10000785.g;Pma_10000787.g;Pma_10000958.g;Pma_10001370.g;Pma_10001383.g;Pma_10001469.g;Pma_10001718.g;Pma_10001833.g;Pma_10001931.g;Pma_10002044…
PB.3435.1	PB.1309;PB.2632;PB.3435;PB.3451;PB.4239;PB.4579;PB.5656;PB.6849;PB.7709;PB.8219;PB.8997;Pma_10.949.g;Pma_10000002.g;Pma_10000223.g;Pma_10000288.g;Pma_10000415.g;Pma_10000657.g;Pma_10000746.g;Pma_10000748.g;Pma_10001177.g;Pma_10001288.g;Pma_10001299.g;Pma_10001806.g;Pma_10001893.g;Pma_10001930.g;Pma_10001970.g;Pma_10002313.g;Pma_10002719.g;Pma_10002797.g;Pma_10003130.g;Pma_10003377.g;Pma_10003447.…
PB.3984.1	PB.3060;PB.3573;PB.5223;PB.7617;PB.8027;PB.886;Pma_10000118.g;Pma_10000416.g;Pma_10000684.g;Pma_10000947.g;Pma_10001190.g;Pma_10001514.g;Pma_10001515.g;Pma_10001771.g;Pma_10001996.g;Pma_10002623.g;Pma_10003537.g;Pma_10004147.g;Pma_10005899.g;Pma_10005973.g;Pma_10006369.g;Pma_10006853.g;Pma_10007714.g;Pma_10007928.g;Pma_10007996.g;Pma_10010393.g;Pma_10010701.g;Pma_10010937.g;Pma_10011496.g;Pma_100…
PB.5385.1	PB.111;PB.2421;PB.2545;PB.2897;PB.2963;PB.3089;PB.3779;PB.423;PB.480;PB.4954;PB.5013;PB.5032;PB.5385;PB.5820;PB.5978;PB.6044;PB.6084;PB.6264;PB.63;PB.6418;PB.6465;PB.7020;PB.729;PB.7659;PB.7954;PB.8049;PB.8829;PB.8971;PB.9082;PB.9160;PB.9251;PB.962;Pma_10000004.g;Pma_10000030.g;Pma_10000032.g;Pma_10000228.g;Pma_10000358.g;Pma_10000439.g;Pma_10000525.g;Pma_10000577.g;Pma_10001034.g;Pma_10001217.g;…
PB.1116.1	PB.1116;PB.2818;PB.5807;PB.9031;Pma_1.94.g;Pma_10000403.g;Pma_10000432.g;Pma_10001847.g;Pma_10001891.g;Pma_10002059.g;Pma_10002220.g;Pma_10002750.g;Pma_10002930.g;Pma_10002967.g;Pma_10003018.g;Pma_10003244.g;Pma_10003453.g;Pma_10003800.g;Pma_10004047.g;Pma_10004307.g;Pma_10004310.g;Pma_10004369.g;Pma_10004454.g;Pma_10004464.g;Pma_10004465.g;Pma_10006092.g;Pma_10007319.g;Pma_10007550.g;Pma_1000766…
PB.55.1	PB.1450;PB.1452;PB.1908;PB.2307;PB.3500;PB.4104;PB.4306;PB.5027;PB.55;PB.6902;PB.7709;PB.8966;Pma_10000191.g;Pma_10000321.g;Pma_10000374.g;Pma_10000539.g;Pma_10000755.g;Pma_10001061.g;Pma_10001191.g;Pma_10002512.g;Pma_10002557.g;Pma_10002688.g;Pma_10002885.g;Pma_10002960.g;Pma_10002994.g;Pma_10003006.g;Pma_10003142.g;Pma_10003522.g;Pma_10003698.g;Pma_10004124.g;Pma_10004134.g;Pma_10004476.g;Pma_1…
PB.5291.1	PB.1095;PB.1149;PB.1166;PB.1247;PB.1489;PB.1581;PB.1873;PB.189;PB.2074;PB.2217;PB.2224;PB.2228;PB.2328;PB.2688;PB.2748;PB.2775;PB.3035;PB.322;PB.3259;PB.3364;PB.3402;PB.3556;PB.357;PB.3888;PB.4003;PB.4141;PB.4399;PB.4580;PB.5127;PB.5275;PB.5291;PB.5296;PB.5375;PB.5410;PB.5444;PB.5542;PB.5785;PB.5841;PB.5883;PB.5968;PB.6051;PB.6177;PB.619;PB.6684;PB.7340;PB.7434;PB.7565;PB.7687;PB.7712;PB.7793;PB.…
PB.6961.1	PB.1240;PB.16;PB.1822;PB.2068;PB.2708;PB.3998;PB.4063;PB.4704;PB.5293;PB.5639;PB.7840;PB.8001;PB.8563;PB.8848;PB.9028;Pma_10000462.g;Pma_10000818.g;Pma_10000936.g;Pma_10000961.g;Pma_10001377.g;Pma_10002074.g;Pma_10002662.g;Pma_10002867.g;Pma_10003215.g;Pma_10003301.g;Pma_10004075.g;Pma_10004124.g;Pma_10004195.g;Pma_10004202.g;Pma_10004572.g;Pma_10004575.g;Pma_10005174.g;Pma_10005340.g;Pma_1000557…
PB.4192.3	PB.1949;PB.2181;PB.2782;PB.3233;PB.5983;PB.7580;PB.8936;Pma_10000306.g;Pma_10000893.g;Pma_10001072.g;Pma_10001199.g;Pma_10001268.g;Pma_10001585.g;Pma_10001618.g;Pma_10001886.g;Pma_10001965.g;Pma_10003165.g;Pma_10003383.g;Pma_10003975.g;Pma_10004309.g;Pma_10004340.g;Pma_10006192.g;Pma_10006411.g;Pma_10006992.g;Pma_10007059.g;Pma_10007183.g;Pma_10007434.g;Pma_10008257.g;Pma_10008343.g;Pma_10008592.…
PB.320.3	PB.1044;PB.1139;PB.1448;PB.1626;PB.1685;PB.1909;PB.2027;PB.2028;PB.2074;PB.2084;PB.2746;PB.2763;PB.2764;PB.300;PB.3064;PB.320;PB.322;PB.3259;PB.3364;PB.3487;PB.357;PB.3826;PB.4771;PB.5410;PB.6075;PB.6263;PB.666;PB.6853;PB.7296;PB.7340;PB.751;PB.7565;PB.7566;PB.7695;PB.7847;PB.7987;PB.8028;PB.8043;PB.819;PB.8242;PB.8350;PB.8539;PB.8571;PB.8580;PB.8684;PB.8852;PB.8948;PB.9062;Pma_10000570.g;Pma_100…
PB.3024.9	PB.1085;PB.1812;PB.1838;PB.2037;PB.2172;PB.2203;PB.413;PB.4905;PB.6020;PB.6450;PB.7144;PB.8;PB.838;PB.8695;PB.994;Pma_10000487.g;Pma_10000511.g;Pma_10000570.g;Pma_10000897.g;Pma_10001058.g;Pma_10001196.g;Pma_10001460.g;Pma_10001699.g;Pma_10002101.g;Pma_10002493.g;Pma_10002562.g;Pma_10002628.g;Pma_10002961.g;Pma_10003369.g;Pma_10003410.g;Pma_10003859.g;Pma_10004023.g;Pma_10004066.g;Pma_10004468.g;…
PB.7932.1	Pma_10022108.g;Pma_10022110.g;Pma_10022111.g
PB.1174.2	PB.1150;PB.1166;PB.1167;PB.1173;PB.137;PB.1489;PB.1524;PB.189;PB.2034;PB.2125;PB.2217;PB.2280;PB.2394;PB.2395;PB.2434;PB.2683;PB.2748;PB.2775;PB.3327;PB.3360;PB.3605;PB.3679;PB.3856;PB.4003;PB.4141;PB.4161;PB.4380;PB.4399;PB.4435;PB.4558;PB.4580;PB.5030;PB.5275;PB.5444;PB.5513;PB.5883;PB.617;PB.6266;PB.6329;PB.6534;PB.6554;PB.6788;PB.6795;PB.6930;PB.7101;PB.7209;PB.7235;PB.7262;PB.7355;PB.7712;PB…
PB.3959.1	PB.1128;PB.1200;PB.1241;PB.1243;PB.1251;PB.1274;PB.1286;PB.1398;PB.1738;PB.2119;PB.2391;PB.2529;PB.2610;PB.2805;PB.3062;PB.3159;PB.3506;PB.3595;PB.3959;PB.4323;PB.4330;PB.4514;PB.4881;PB.5056;PB.5734;PB.5794;PB.5999;PB.6257;PB.6627;PB.6704;PB.6803;PB.681;PB.6846;PB.6873;PB.6881;PB.6915;PB.6941;PB.6986;PB.7061;PB.7181;PB.7218;PB.7253;PB.7541;PB.7647;PB.765;PB.7668;PB.7675;PB.8109;PB.8220;PB.8274;P…
PB.6884.9	PB.2081;PB.2654;PB.2753;PB.2959;PB.4694;PB.4791;PB.5179;PB.5326;PB.5828;PB.597;PB.62;PB.6373;PB.6594;PB.6623;PB.673;PB.6884;PB.7129;PB.7474;PB.7568;PB.7816;PB.8470;PB.9020;Pma_10000123.g;Pma_10000151.g;Pma_10000225.g;Pma_10000373.g;Pma_10000376.g;Pma_10000385.g;Pma_10000533.g;Pma_10000542.g;Pma_10000565.g;Pma_10000609.g;Pma_10000629.g;Pma_10000658.g;Pma_10000696.g;Pma_10000792.g;Pma_10000992.g;Pm…
PB.8801.1	PB.1122;PB.1130;PB.1349;PB.1393;PB.1464;PB.1502;PB.1588;PB.1615;PB.1688;PB.2031;PB.2338;PB.3131;PB.3414;PB.3579;PB.3593;PB.3626;PB.3898;PB.397;PB.4153;PB.436;PB.4360;PB.4373;PB.4488;PB.4740;PB.498;PB.5017;PB.5264;PB.5626;PB.5669;PB.5697;PB.5794;PB.5832;PB.6116;PB.6126;PB.6148;PB.6301;PB.6324;PB.7034;PB.7233;PB.7515;PB.7739;PB.7759;PB.8033;PB.832;PB.8425;PB.8490;PB.8636;PB.8996;PB.9002;PB.9095;PB.…
PB.3354.1	PB.1838;PB.2225;PB.3354;PB.4142;PB.4274;PB.4535;PB.7168;PB.8336;Pma_10000208.g;Pma_10000386.g;Pma_10000627.g;Pma_10000849.g;Pma_10001420.g;Pma_10002352.g;Pma_10002696.g;Pma_10003127.g;Pma_10004445.g;Pma_10004599.g;Pma_10004765.g;Pma_10004792.g;Pma_10005293.g;Pma_10005840.g;Pma_10006439.g;Pma_10006629.g;Pma_10006912.g;Pma_10008223.g;Pma_10008431.g;Pma_10008621.g;Pma_10009011.g;Pma_10009135.g;Pma_1…
PB.3637.1	PB.1219;PB.1356;PB.1408;PB.3048;PB.3151;PB.3231;PB.3345;PB.3637;PB.3962;PB.413;PB.4186;PB.430;PB.4448;PB.5297;PB.5463;PB.5714;PB.5717;PB.5890;PB.6713;PB.7144;PB.7297;PB.7689;PB.8066;PB.8392;PB.8695;PB.8932;PB.8963;PB.9025;PB.9026;PB.9051;PB.9144;PB.922;Pma_10000470.g;Pma_10000489.g;Pma_10000527.g;Pma_10000897.g;Pma_10001155.g;Pma_10001331.g;Pma_10001455.g;Pma_10001460.g;Pma_10001537.g;Pma_1000177…
PB.2542.5	Pma_10010859.g;Pma_10010860.g;Pma_10010861.g;Pma_10010862.g;Pma_10010863.g;Pma_144.311.g
PB.1301.1	PB.1301;PB.1947;PB.2831;PB.2836;PB.5695;PB.6253;PB.6314;PB.7241;PB.7602;PB.8845;Pma_10000144.g;Pma_10000231.g;Pma_10000366.g;Pma_10000670.g;Pma_10000836.g;Pma_10000973.g;Pma_10001239.g;Pma_10001423.g;Pma_10001527.g;Pma_10001967.g;Pma_10002079.g;Pma_10002081.g;Pma_10002927.g;Pma_10003149.g;Pma_10003381.g;Pma_10003481.g;Pma_10003501.g;Pma_10003510.g;Pma_10003728.g;Pma_10003917.g;Pma_10004055.g;Pma_…
PB.5407.2	PB.1192;PB.1275;PB.1671;PB.1915;PB.2352;PB.2357;PB.2724;PB.2891;PB.2893;PB.301;PB.3234;PB.3267;PB.3824;PB.3915;PB.4747;PB.4834;PB.4876;PB.4887;PB.5293;PB.5407;PB.5605;PB.6249;PB.639;PB.6499;PB.7807;PB.8563;PB.8594;PB.8931;PB.8932;Pma_100.229.g;Pma_10000035.g;Pma_10000071.g;Pma_10000689.g;Pma_10000691.g;Pma_10000853.g;Pma_10000924.g;Pma_10000984.g;Pma_10000985.g;Pma_10001009.g;Pma_10001115.g;Pma_1…
PB.1251.2	PB.1066;PB.1241;PB.1243;PB.1251;PB.1274;PB.1286;PB.1290;PB.1348;PB.147;PB.1534;PB.1588;PB.19;PB.1985;PB.2014;PB.2148;PB.2249;PB.229;PB.2343;PB.2388;PB.2391;PB.2542;PB.2835;PB.2938;PB.3023;PB.3095;PB.312;PB.3131;PB.3254;PB.3506;PB.3595;PB.3700;PB.3720;PB.3898;PB.3901;PB.3959;PB.3960;PB.4007;PB.4173;PB.4190;PB.4203;PB.4323;PB.4330;PB.436;PB.4360;PB.4402;PB.464;PB.4640;PB.4647;PB.4808;PB.483;PB.4881…
PB.1469.1	PB.1469;PB.1786;PB.2225;PB.2432;PB.4655;PB.6574;PB.9114;Pma_10000151.g;Pma_10000416.g;Pma_10000662.g;Pma_10000684.g;Pma_10000788.g;Pma_10000941.g;Pma_10001090.g;Pma_10001592.g;Pma_10001680.g;Pma_10001702.g;Pma_10002148.g;Pma_10003029.g;Pma_10003158.g;Pma_10003610.g;Pma_10003776.g;Pma_10003802.g;Pma_10004331.g;Pma_10005431.g;Pma_10005435.g;Pma_10006304.g;Pma_10006306.g;Pma_10006884.g;Pma_10006885.…
PB.6527.3	PB.1167;PB.1787;PB.2280;PB.2404;PB.2499;PB.2612;PB.3803;PB.4084;PB.4095;PB.4194;PB.4423;PB.4558;PB.4779;PB.6225;PB.6256;PB.6457;PB.6527;PB.6671;PB.6909;PB.7209;PB.7856;PB.8225;PB.8660;PB.8750;PB.8808;PB.8863;PB.8904;PB.985;Pma_10.1359.g;Pma_10000107.g;Pma_10000178.g;Pma_10000257.g;Pma_10000338.g;Pma_10000379.g;Pma_10000626.g;Pma_10000714.g;Pma_10000765.g;Pma_10000795.g;Pma_10000940.g;Pma_10000989…
PB.394.1	PB.1033;PB.1385;PB.1398;PB.1534;PB.1585;PB.1823;PB.1920;PB.1985;PB.2117;PB.229;PB.2421;PB.2449;PB.2669;PB.2764;PB.2831;PB.2864;PB.2938;PB.3022;PB.3165;PB.3254;PB.3307;PB.3672;PB.3928;PB.394;PB.3960;PB.4076;PB.4207;PB.4547;PB.4943;PB.4959;PB.5002;PB.5278;PB.543;PB.5822;PB.5978;PB.6084;PB.624;PB.6313;PB.6419;PB.6616;PB.7249;PB.7313;PB.7954;PB.8328;PB.8434;PB.8845;PB.8958;PB.9160;PB.9207;Pma_1000000…
PB.729.1	PB.1033;PB.2279;PB.2421;PB.3674;PB.3779;PB.3802;PB.4547;PB.4870;PB.4943;PB.5385;PB.6044;PB.6084;PB.6141;PB.729;PB.7866;PB.8829;PB.8845;PB.8971;PB.9129;PB.9251;Pma_10000030.g;Pma_10000334.g;Pma_10000773.g;Pma_10000852.g;Pma_10001143.g;Pma_10001217.g;Pma_10001230.g;Pma_10001343.g;Pma_10001532.g;Pma_10001691.g;Pma_10001803.g;Pma_10001932.g;Pma_10002092.g;Pma_10002455.g;Pma_10002465.g;Pma_10002544.g;…
PB.544.1	PB.1212;PB.1289;PB.1377;PB.1766;PB.1796;PB.2076;PB.213;PB.2317;PB.2412;PB.2488;PB.2549;PB.2694;PB.2847;PB.302;PB.3457;PB.4503;PB.544;PB.5502;PB.5784;PB.6079;PB.6163;PB.640;PB.6482;PB.6875;PB.7095;PB.7353;PB.7467;PB.7894;PB.7929;PB.8900;PB.8964;PB.9278;Pma_10000275.g;Pma_10000280.g;Pma_10000498.g;Pma_10000555.g;Pma_10000597.g;Pma_10000607.g;Pma_10000669.g;Pma_10000865.g;Pma_10000968.g;Pma_10001038…
PB.2747.1	PB.1113;PB.1251;PB.1274;PB.1286;PB.1290;PB.147;PB.1588;PB.19;PB.1916;PB.1985;PB.229;PB.2343;PB.2388;PB.2391;PB.2542;PB.2741;PB.2938;PB.3022;PB.3095;PB.3111;PB.3165;PB.3223;PB.3288;PB.3336;PB.3501;PB.3553;PB.3579;PB.3672;PB.3700;PB.3720;PB.3901;PB.3960;PB.4007;PB.4110;PB.4190;PB.4203;PB.4323;PB.464;PB.4640;PB.4647;PB.4881;PB.4971;PB.4979;PB.5002;PB.5268;PB.5358;PB.5405;PB.5508;PB.5532;PB.5822;PB.6…
PB.8714.1	PB.1448;PB.1680;PB.2273;PB.2828;PB.2935;PB.329;PB.3576;PB.3826;PB.4348;PB.4921;PB.563;PB.6517;PB.6523;PB.666;PB.7379;PB.80;PB.8714;PB.9228;PB.998;Pma_10000061.g;Pma_10000323.g;Pma_10000935.g;Pma_10001237.g;Pma_10001609.g;Pma_10001639.g;Pma_10001646.g;Pma_10001736.g;Pma_10002272.g;Pma_10002401.g;Pma_10002784.g;Pma_10002815.g;Pma_10002859.g;Pma_10002869.g;Pma_10003046.g;Pma_10003139.g;Pma_10003349.…
PB.7251.1	PB.1292;PB.1515;PB.1525;PB.1593;PB.1863;PB.1916;PB.1962;PB.2021;PB.2554;PB.2565;PB.2593;PB.2898;PB.3416;PB.3501;PB.4128;PB.4220;PB.4246;PB.4488;PB.4495;PB.4740;PB.5309;PB.5323;PB.535;PB.5697;PB.5973;PB.6301;PB.7117;PB.7160;PB.7251;PB.7302;PB.7515;PB.7592;PB.7676;PB.8123;PB.8371;PB.8386;PB.866;PB.8665;Pma_10000079.g;Pma_10000326.g;Pma_10000361.g;Pma_10000390.g;Pma_10000395.g;Pma_10000448.g;Pma_100…
PB.2856.1	PB.1384;PB.3650;PB.6412;PB.6706;PB.7168;PB.7255;PB.8656;Pma_10000013.g;Pma_10000208.g;Pma_10000456.g;Pma_10001628.g;Pma_10002110.g;Pma_10002239.g;Pma_10002583.g;Pma_10003127.g;Pma_10003287.g;Pma_10003680.g;Pma_10003884.g;Pma_10004218.g;Pma_10004495.g;Pma_10004629.g;Pma_10004765.g;Pma_10004790.g;Pma_10005503.g;Pma_10005812.g;Pma_10005888.g;Pma_10006127.g;Pma_10006333.g;Pma_10006407.g;Pma_10006439.…
PB.6283.1	PB.2532;PB.3965;PB.5424;PB.6283;PB.9229;Pma_10000003.g;Pma_10000341.g;Pma_10000979.g;Pma_10001562.g;Pma_10001924.g;Pma_10002427.g;Pma_10003197.g;Pma_10004298.g;Pma_10004596.g;Pma_10005460.g;Pma_10005525.g;Pma_10005693.g;Pma_10006326.g;Pma_10006525.g;Pma_10006739.g;Pma_10006900.g;Pma_10007045.g;Pma_10007088.g;Pma_10007184.g;Pma_10007323.g;Pma_10007711.g;Pma_10007800.g;Pma_10008162.g;Pma_10008446.g…
PB.940.1	PB.1160;PB.1489;PB.1524;PB.1745;PB.1826;PB.189;PB.1960;PB.2074;PB.2217;PB.2394;PB.2434;PB.2688;PB.2748;PB.2763;PB.2775;PB.2827;PB.3489;PB.357;PB.3631;PB.3953;PB.4141;PB.4161;PB.4399;PB.4580;PB.5127;PB.5275;PB.5291;PB.5375;PB.5410;PB.5444;PB.5883;PB.5968;PB.6177;PB.6450;PB.6684;PB.6931;PB.7154;PB.7340;PB.7565;PB.7769;PB.7779;PB.7793;PB.7803;PB.7856;PB.7923;PB.8;PB.8043;PB.8200;PB.8308;PB.8436;PB.8…
PB.8481.1	PB.108;PB.1423;PB.2065;PB.2093;PB.3188;PB.3839;PB.4625;PB.49;PB.491;PB.4932;PB.5254;PB.580;PB.5804;PB.5915;PB.6599;PB.6819;PB.7118;PB.7430;PB.7883;PB.824;PB.847;PB.8481;PB.8854;PB.8925;PB.9202;PB.927;Pma_10000507.g;Pma_10000516.g;Pma_10000752.g;Pma_10000921.g;Pma_10000963.g;Pma_10001150.g;Pma_10001161.g;Pma_10001574.g;Pma_10001732.g;Pma_10001733.g;Pma_10001901.g;Pma_10002150.g;Pma_10002238.g;Pma_…
PB.2317.1	PB.1212;PB.1282;PB.1766;PB.1947;PB.212;PB.213;PB.2206;PB.2317;PB.2323;PB.2488;PB.2536;PB.2594;PB.2694;PB.2847;PB.302;PB.305;PB.3582;PB.4503;PB.544;PB.6079;PB.6131;PB.6549;PB.7095;PB.7467;PB.7908;PB.8319;PB.8607;PB.8663;PB.8900;PB.8985;PB.904;PB.9278;Pma_10000280.g;Pma_10000281.g;Pma_10000301.g;Pma_10000498.g;Pma_10000597.g;Pma_10000614.g;Pma_10001131.g;Pma_10001142.g;Pma_10001350.g;Pma_10001415.g…
PB.7279.1	PB.110;PB.3699;PB.4294;PB.4726;PB.5821;PB.5828;PB.597;PB.5983;PB.62;PB.636;PB.6503;PB.673;PB.7279;PB.7568;PB.7682;PB.7684;Pma_10000376.g;Pma_10000440.g;Pma_10000884.g;Pma_10001005.g;Pma_10001342.g;Pma_10001809.g;Pma_10001840.g;Pma_10002170.g;Pma_10002372.g;Pma_10002469.g;Pma_10002656.g;Pma_10002693.g;Pma_10002713.g;Pma_10002714.g;Pma_10002852.g;Pma_10003031.g;Pma_10003064.g;Pma_10003147.g;Pma_100…
PB.4314.1	PB.1125;PB.1128;PB.1292;PB.1348;PB.1351;PB.1502;PB.1588;PB.1786;PB.19;PB.2021;PB.2914;PB.3023;PB.3070;PB.3131;PB.3336;PB.3506;PB.3700;PB.3720;PB.4128;PB.4314;PB.4342;PB.436;PB.4360;PB.4495;PB.483;PB.4881;PB.4979;PB.5056;PB.5172;PB.5264;PB.5309;PB.5626;PB.5669;PB.5697;PB.5734;PB.5794;PB.5974;PB.5999;PB.6115;PB.6301;PB.6324;PB.6846;PB.7024;PB.7675;PB.7676;PB.7739;PB.7828;PB.7968;PB.8153;PB.8281;PB.…
PB.4.1	PB.1139;PB.2360;PB.2901;PB.2991;PB.3251;PB.3694;PB.3708;PB.4306;PB.4394;PB.5657;PB.6263;PB.6667;PB.6698;PB.6853;PB.6902;PB.8426;PB.9122;Pma_1.497.g;Pma_10.1526.g;Pma_10000083.g;Pma_10000091.g;Pma_10000100.g;Pma_10000180.g;Pma_10000232.g;Pma_10000458.g;Pma_10000461.g;Pma_10000476.g;Pma_10000488.g;Pma_10000532.g;Pma_10000546.g;Pma_10000556.g;Pma_10000618.g;Pma_10000650.g;Pma_10000817.g;Pma_10000868…
PB.8991.1	PB.1738;PB.1769;PB.2624;PB.2805;PB.3062;PB.3451;PB.3959;PB.4330;PB.4813;PB.5056;PB.5565;PB.6770;PB.681;PB.6873;PB.6881;PB.6941;PB.6986;PB.7181;PB.7253;PB.7647;PB.7771;PB.7788;PB.8109;PB.8220;PB.8274;PB.8624;PB.8679;PB.8805;PB.8991;PB.9073;Pma_10000320.g;Pma_10000617.g;Pma_10000644.g;Pma_10000692.g;Pma_10000735.g;Pma_10000811.g;Pma_10000847.g;Pma_10001138.g;Pma_10001223.g;Pma_10001284.g;Pma_100012…
PB.8423.1	PB.1139;PB.1456;PB.2325;PB.2637;PB.2714;PB.2771;PB.2840;PB.2935;PB.3064;PB.3155;PB.3411;PB.3412;PB.3513;PB.4082;PB.4315;PB.4377;PB.4457;PB.4458;PB.5041;PB.5081;PB.5104;PB.5372;PB.5501;PB.563;PB.6138;PB.6567;PB.690;PB.7566;PB.7608;PB.7695;PB.7847;PB.8028;PB.8031;PB.8132;PB.8201;PB.8242;PB.8376;PB.8423;PB.849;PB.8757;PB.9124;Pma_10000518.g;Pma_10000536.g;Pma_10000902.g;Pma_10000903.g;Pma_10001218.g…
PB.3999.1	PB.1192;PB.125;PB.1275;PB.1605;PB.1671;PB.2352;PB.2362;PB.2389;PB.2500;PB.289;PB.2891;PB.2893;PB.301;PB.3048;PB.3088;PB.3229;PB.3234;PB.3267;PB.3824;PB.3915;PB.4009;PB.4186;PB.4689;PB.4778;PB.5502;PB.5605;PB.5629;PB.5651;PB.5714;PB.5824;PB.5876;PB.5890;PB.6249;PB.6282;PB.639;PB.640;PB.6499;PB.662;PB.6691;PB.6741;PB.7353;PB.7549;PB.7706;PB.777;PB.7807;PB.8105;PB.8171;PB.8594;PB.870;PB.8931;PB.8932…
PB.6226.3	PB.1528;PB.1914;PB.2228;PB.2594;PB.2815;PB.3326;PB.3359;PB.3417;PB.3554;PB.3754;PB.4853;PB.5332;PB.5345;PB.6131;PB.6682;PB.673;PB.6924;PB.7741;PB.8657;Pma_10000666.g;Pma_10000810.g;Pma_10001106.g;Pma_10001308.g;Pma_10001397.g;Pma_10001444.g;Pma_10001729.g;Pma_10001774.g;Pma_10001819.g;Pma_10002039.g;Pma_10002182.g;Pma_10002364.g;Pma_10002416.g;Pma_10002418.g;Pma_10002459.g;Pma_10002479.g;Pma_1000…
PB.4484.1	PB.1968;PB.2927;PB.3578;PB.4484;PB.5172;PB.7306;PB.7447;PB.7599;PB.7974;Pma_10000353.g;Pma_10000411.g;Pma_10000543.g;Pma_10000544.g;Pma_10000784.g;Pma_10000793.g;Pma_10001190.g;Pma_10001390.g;Pma_10001471.g;Pma_10001596.g;Pma_10001644.g;Pma_10002314.g;Pma_10002432.g;Pma_10002495.g;Pma_10003201.g;Pma_10003829.g;Pma_10003850.g;Pma_10004529.g;Pma_10004892.g;Pma_10005251.g;Pma_10005274.g;Pma_10005903…
PB.3231.1	PB.1219;PB.1356;PB.1408;PB.1789;PB.2389;PB.3048;PB.3231;PB.3267;PB.3637;PB.4603;PB.5297;PB.5605;PB.5714;PB.5717;PB.6100;PB.6163;PB.6629;PB.6713;PB.7689;PB.8066;PB.9025;PB.9026;PB.909;PB.9155;PB.922;Pma_1.72.g;Pma_10.488.g;Pma_100.229.g;Pma_10000489.g;Pma_10000736.g;Pma_10000991.g;Pma_10001088.g;Pma_10001331.g;Pma_10001433.g;Pma_10001517.g;Pma_10001537.g;Pma_10001797.g;Pma_10001955.g;Pma_10002047.…
PB.6829.2	Pma_10017250.g;Pma_10017251.g;Pma_10017252.g
PB.2831.19	Pma_10007274.g;Pma_10007275.g;Pma_10007276.g
PB.6950.2	PB.1240;PB.1525;PB.1822;PB.200;PB.2068;PB.2708;PB.2922;PB.3998;PB.4063;PB.5004;PB.5274;PB.5639;PB.5646;PB.5683;PB.6312;PB.6950;PB.7931;PB.7986;PB.8001;PB.865;PB.9028;Pma_10000229.g;Pma_10000818.g;Pma_10000928.g;Pma_10000936.g;Pma_10000961.g;Pma_10001025.g;Pma_10001099.g;Pma_10001356.g;Pma_10001414.g;Pma_10001536.g;Pma_10001785.g;Pma_10002074.g;Pma_10002662.g;Pma_10003093.g;Pma_10003215.g;Pma_1000…
PB.4858.4	PB.137;PB.2094;PB.2838;PB.3051;PB.3382;PB.4855;PB.54;PB.5545;PB.5696;PB.5803;PB.6627;PB.67;PB.7262;PB.853;PB.8905;PB.9045;Pma_10000475.g;Pma_10000505.g;Pma_10000598.g;Pma_10000599.g;Pma_10000625.g;Pma_10000787.g;Pma_10000804.g;Pma_10000956.g;Pma_10001121.g;Pma_10001122.g;Pma_10001602.g;Pma_10001647.g;Pma_10001697.g;Pma_10001778.g;Pma_10001957.g;Pma_10002072.g;Pma_10002225.g;Pma_10002446.g;Pma_100…
PB.5785.1	PB.1095;PB.1113;PB.1160;PB.1247;PB.1385;PB.1746;PB.1823;PB.189;PB.1920;PB.2328;PB.2358;PB.2827;PB.3017;PB.3035;PB.3095;PB.322;PB.3259;PB.3288;PB.3307;PB.3491;PB.357;PB.3672;PB.4003;PB.4141;PB.4647;PB.4943;PB.5002;PB.5051;PB.5268;PB.5291;PB.5296;PB.5354;PB.5375;PB.5438;PB.5545;PB.5785;PB.5822;PB.5968;PB.6075;PB.6419;PB.6811;PB.7265;PB.7340;PB.7381;PB.7565;PB.7584;PB.7724;PB.7793;PB.7866;PB.8003;PB…
PB.5414.6	PB.1167;PB.1423;PB.1456;PB.1559;PB.1873;PB.2325;PB.2404;PB.2714;PB.3839;PB.3888;PB.4043;PB.4457;PB.5543;PB.5804;PB.6605;PB.690;PB.7608;PB.8012;PB.8031;PB.8101;PB.8132;PB.8201;PB.849;PB.8757;PB.9196;PB.941;Pma_10000518.g;Pma_10000529.g;Pma_10000536.g;Pma_10000585.g;Pma_10000921.g;Pma_10001218.g;Pma_10001381.g;Pma_10001569.g;Pma_10001603.g;Pma_10001668.g;Pma_10002150.g;Pma_10002445.g;Pma_10002482.g…
PB.1130.1	PB.1128;PB.1130;PB.1349;PB.1802;PB.2197;PB.2390;PB.2529;PB.3062;PB.3131;PB.36;PB.3934;PB.398;PB.4170;PB.4330;PB.4360;PB.4745;PB.5056;PB.5794;PB.6116;PB.645;PB.678;PB.6923;PB.7535;PB.7601;PB.7759;PB.7788;PB.8490;PB.8679;PB.8770;PB.8996;PB.9002;PB.9073;Pma_1.219.g;Pma_10.1234.g;Pma_10000148.g;Pma_10000346.g;Pma_10000420.g;Pma_10000554.g;Pma_10000811.g;Pma_10000850.g;Pma_10000944.g;Pma_10001054.g;Pm…
PB.4635.1	PB.1448;PB.1685;PB.1909;PB.2074;PB.2084;PB.2339;PB.2746;PB.2763;PB.3064;PB.320;PB.329;PB.3364;PB.3826;PB.3945;PB.413;PB.4771;PB.5104;PB.6020;PB.7296;PB.7566;PB.7847;PB.7987;PB.8;PB.8043;PB.819;PB.8539;PB.8571;PB.8603;PB.8783;PB.8852;PB.8948;PB.9062;Pma_10000470.g;Pma_10000511.g;Pma_10000570.g;Pma_10001003.g;Pma_10001279.g;Pma_10001646.g;Pma_10001781.g;Pma_10001820.g;Pma_10001983.g;Pma_10002086.g;…
PB.2834.13	PB.1125;PB.1908;PB.2391;PB.2838;PB.2914;PB.3023;PB.3070;PB.3159;PB.3382;PB.4314;PB.4342;PB.4514;PB.483;PB.5734;PB.5803;PB.5999;PB.6257;PB.6412;PB.6627;PB.6941;PB.8516;PB.8930;PB.9016;Pma_10000191.g;Pma_10000410.g;Pma_10000634.g;Pma_10000716.g;Pma_10000754.g;Pma_10000912.g;Pma_10000914.g;Pma_10001122.g;Pma_10001319.g;Pma_10001692.g;Pma_10001697.g;Pma_10001742.g;Pma_10001778.g;Pma_10001957.g;Pma_10…
PB.6387.4	PB.1067;PB.1309;PB.2101;PB.2307;PB.2455;PB.2632;PB.3881;PB.4579;PB.4769;PB.6387;PB.9026;PB.9102;PB.951;Pma_10000564.g;Pma_10000736.g;Pma_10000847.g;Pma_10001087.g;Pma_10001088.g;Pma_10001177.g;Pma_10001299.g;Pma_10001311.g;Pma_10001396.g;Pma_10001433.g;Pma_10001517.g;Pma_10001563.g;Pma_10001970.g;Pma_10002060.g;Pma_10002313.g;Pma_10002516.g;Pma_10002582.g;Pma_10002894.g;Pma_10002994.g;Pma_1000308…
PB.7037.2	PB.125;PB.1275;PB.1605;PB.2352;PB.2362;PB.2389;PB.2412;PB.2500;PB.289;PB.2893;PB.301;PB.3088;PB.3229;PB.3915;PB.4009;PB.4689;PB.4778;PB.5502;PB.5629;PB.5651;PB.5714;PB.5824;PB.5876;PB.5890;PB.6163;PB.6249;PB.6282;PB.633;PB.640;PB.662;PB.7392;PB.7549;PB.7706;PB.777;PB.7781;PB.8171;PB.8231;PB.8396;PB.8594;PB.8623;PB.870;PB.8931;PB.8932;PB.8964;PB.9222;PB.958;PB.963;Pma_10000007.g;Pma_10000036.g;Pma…
PB.3386.1	PB.1033;PB.1495;PB.1585;PB.2117;PB.2421;PB.2449;PB.2770;PB.2831;PB.2963;PB.3674;PB.3766;PB.3779;PB.3928;PB.394;PB.4547;PB.4959;PB.5278;PB.6044;PB.6486;PB.6529;PB.7249;PB.729;PB.7954;PB.8845;Pma_10000004.g;Pma_10000038.g;Pma_10000370.g;Pma_10000502.g;Pma_10000606.g;Pma_10000670.g;Pma_10000773.g;Pma_10000836.g;Pma_10001143.g;Pma_10001347.g;Pma_10001751.g;Pma_10001845.g;Pma_10001932.g;Pma_10002594.g…
PB.586.1	PB.1664;PB.1812;PB.4905;PB.4925;PB.5807;PB.586;PB.7107;PB.7297;PB.838;Pma_1.94.g;Pma_10000781.g;Pma_10000788.g;Pma_10001105.g;Pma_10002189.g;Pma_10002308.g;Pma_10002981.g;Pma_10003007.g;Pma_10003369.g;Pma_10003680.g;Pma_10003870.g;Pma_10003884.g;Pma_10004192.g;Pma_10004495.g;Pma_10004783.g;Pma_10006111.g;Pma_10006265.g;Pma_10006333.g;Pma_10007898.g;Pma_10008081.g;Pma_10008184.g;Pma_10009179.g;Pma…
PB.7203.1	PB.127;PB.17;PB.1759;PB.437;PB.4815;PB.497;PB.7203;PB.8337;PB.8502;PB.8718;PB.8730;Pma_1.341.g;Pma_10000289.g;Pma_10000845.g;Pma_10001157.g;Pma_10001183.g;Pma_10001213.g;Pma_10001462.g;Pma_10001535.g;Pma_10001773.g;Pma_10001950.g;Pma_10002373.g;Pma_10002438.g;Pma_10002450.g;Pma_10002475.g;Pma_10002537.g;Pma_10002604.g;Pma_10002763.g;Pma_10002935.g;Pma_10003896.g;Pma_10003961.g;Pma_10004088.g;Pma_…
PB.4216.1	PB.1066;PB.1401;PB.144;PB.1534;PB.2126;PB.2343;PB.2407;PB.2549;PB.2594;PB.302;PB.305;PB.3326;PB.3371;PB.3719;PB.3785;PB.4216;PB.4863;PB.5363;PB.551;PB.6079;PB.6131;PB.6348;PB.6357;PB.6875;PB.7142;PB.7467;PB.7572;PB.765;PB.7668;PB.8558;PB.8715;PB.8820;PB.901;PB.9016;PB.9235;PB.959;Pma_10000275.g;Pma_10000280.g;Pma_10000281.g;Pma_10000328.g;Pma_10000475.g;Pma_10000526.g;Pma_10000701.g;Pma_10000842.…
PB.3109.1	PB.1095;PB.1149;PB.1166;PB.1247;PB.1449;PB.1559;PB.1581;PB.1873;PB.2034;PB.2238;PB.2646;PB.3203;PB.3402;PB.3556;PB.3562;PB.3605;PB.3888;PB.4003;PB.4141;PB.4404;PB.5261;PB.5296;PB.5444;PB.5519;PB.5528;PB.5841;PB.6107;PB.619;PB.6750;PB.6971;PB.7137;PB.7449;PB.7687;PB.7712;PB.8200;PB.8441;PB.8715;PB.8821;PB.8864;PB.9035;PB.956;PB.997;Pma_10000028.g;Pma_10000050.g;Pma_10000101.g;Pma_10000482.g;Pma_10…
PB.5986.1	Pma_10002718.g;Pma_10004012.g;Pma_10004013.g;Pma_10004014.g;Pma_10004015.g;Pma_10020696.g;Pma_10020697.g;Pma_10020698.g;Pma_10020699.g;Pma_10020700.g;Pma_270.270.g
PB.9196.1	PB.1167;PB.1423;PB.1456;PB.1559;PB.2404;PB.2714;PB.3839;PB.4043;PB.4457;PB.49;PB.4932;PB.5543;PB.5804;PB.6605;PB.690;PB.7608;PB.8012;PB.8031;PB.8101;PB.8201;PB.8854;PB.9196;Pma_10000921.g;Pma_10001218.g;Pma_10001381.g;Pma_10001403.g;Pma_10001569.g;Pma_10001641.g;Pma_10001668.g;Pma_10001909.g;Pma_10001910.g;Pma_10002150.g;Pma_10002238.g;Pma_10002482.g;Pma_10002596.g;Pma_10002636.g;Pma_10002640.g;P…
PB.2415.2	PB.2294;PB.2415;PB.2935;PB.4723;PB.5657;PB.6294;PB.7073;Pma_10000371.g;Pma_10001230.g;Pma_10001609.g;Pma_10001705.g;Pma_10002784.g;Pma_10003074.g;Pma_10003368.g;Pma_10003773.g;Pma_10003853.g;Pma_10003976.g;Pma_10004044.g;Pma_10005319.g;Pma_10005381.g;Pma_10005388.g;Pma_10005432.g;Pma_10005860.g;Pma_10005972.g;Pma_10006170.g;Pma_10006196.g;Pma_10006374.g;Pma_10006737.g;Pma_10007661.g;Pma_10008350.…
PB.7908.1	PB.1247;PB.1401;PB.1528;PB.1534;PB.1619;PB.1766;PB.1920;PB.2076;PB.213;PB.2317;PB.2407;PB.2549;PB.2669;PB.2847;PB.2864;PB.302;PB.305;PB.3203;PB.3254;PB.3371;PB.3582;PB.3719;PB.3785;PB.4076;PB.4863;PB.6079;PB.624;PB.6357;PB.6875;PB.6894;PB.7005;PB.7908;PB.8328;PB.8558;PB.8900;PB.9160;PB.959;Pma_10000280.g;Pma_10000281.g;Pma_10000320.g;Pma_10000370.g;Pma_10000372.g;Pma_10000555.g;Pma_10000628.g;Pma…
PB.6512.1	PB.1450;PB.1452;PB.2632;PB.3251;PB.3500;PB.3694;PB.5027;PB.5042;PB.6512;PB.6902;Pma_10000180.g;Pma_10000539.g;Pma_10000957.g;Pma_10001191.g;Pma_10001226.g;Pma_10001446.g;Pma_10001836.g;Pma_10003765.g;Pma_10003803.g;Pma_10004134.g;Pma_10004221.g;Pma_10004409.g;Pma_10004884.g;Pma_10004907.g;Pma_10005224.g;Pma_10005286.g;Pma_10005530.g;Pma_10006281.g;Pma_10006346.g;Pma_10006706.g;Pma_10006996.g;Pma_…
PB.5828.1	PB.2081;PB.2397;PB.2654;PB.2701;PB.2753;PB.2959;PB.3699;PB.4694;PB.4791;PB.5179;PB.5326;PB.5828;PB.597;PB.62;PB.6373;PB.6594;PB.6623;PB.673;PB.6884;PB.7129;PB.7279;PB.7474;PB.7568;PB.7816;PB.8470;PB.8505;PB.9020;PB.9108;PB.9114;PB.921;Pma_10000123.g;Pma_10000151.g;Pma_10000225.g;Pma_10000376.g;Pma_10000385.g;Pma_10000440.g;Pma_10000533.g;Pma_10000542.g;Pma_10000565.g;Pma_10000609.g;Pma_10000629.g…
PB.1948.3	Pma_10027443.g;Pma_10027444.g
PB.4009.11	PB.1192;PB.125;PB.1275;PB.1605;PB.1671;PB.2352;PB.2362;PB.2389;PB.2500;PB.289;PB.2891;PB.2893;PB.301;PB.3048;PB.3088;PB.3229;PB.3234;PB.3267;PB.3824;PB.3915;PB.4009;PB.4186;PB.4689;PB.4778;PB.5502;PB.5605;PB.5629;PB.5651;PB.5714;PB.5824;PB.5876;PB.5890;PB.6249;PB.6282;PB.639;PB.640;PB.6499;PB.662;PB.6691;PB.6741;PB.7353;PB.7549;PB.7706;PB.777;PB.7807;PB.8105;PB.8171;PB.8594;PB.870;PB.8931;PB.8932…
PB.2835.13	PB.214;PB.2360;PB.2550;PB.2589;PB.3186;PB.3251;PB.4769;PB.6294;PB.6298;PB.6512;PB.6902;Pma_10000558.g;Pma_10000935.g;Pma_10001977.g;Pma_10001994.g;Pma_10002980.g;Pma_10004351.g;Pma_10004409.g;Pma_10004884.g;Pma_10004907.g;Pma_10005072.g;Pma_10005315.g;Pma_10005530.g;Pma_10006211.g;Pma_10007002.g;Pma_10007020.g;Pma_10007274.g;Pma_10007275.g;Pma_10008460.g;Pma_10009104.g;Pma_10009169.g;Pma_10010034…
PB.4529.3	Pma_10011923.g;Pma_10011924.g;Pma_10011925.g;Pma_10011926.g
PB.8936.1	PB.1124;PB.3233;PB.4592;PB.5435;PB.6314;PB.7602;PB.8936;Pma_10000139.g;Pma_10000163.g;Pma_10000306.g;Pma_10000359.g;Pma_10000366.g;Pma_10000384.g;Pma_10000751.g;Pma_10000893.g;Pma_10001072.g;Pma_10001199.g;Pma_10001239.g;Pma_10001268.g;Pma_10001475.g;Pma_10001618.g;Pma_10001876.g;Pma_10001886.g;Pma_10001965.g;Pma_10002081.g;Pma_10002642.g;Pma_10003165.g;Pma_10003302.g;Pma_10003510.g;Pma_10003883.…
PB.8634.1	PB.1680;PB.2294;PB.2478;PB.2935;PB.3089;PB.3155;PB.4082;PB.4870;PB.4954;PB.6418;PB.6768;PB.7876;PB.8634;PB.8829;PB.8971;PB.9124;PB.9129;PB.9251;Pma_10000030.g;Pma_10000337.g;Pma_10000371.g;Pma_10000855.g;Pma_10001230.g;Pma_10001343.g;Pma_10001691.g;Pma_10002092.g;Pma_10002119.g;Pma_10002285.g;Pma_10002486.g;Pma_10002599.g;Pma_10002609.g;Pma_10002944.g;Pma_10003074.g;Pma_10003277.g;Pma_10003322.g;…
PB.7130.1	PB.1655;PB.1667;PB.2297;PB.2819;PB.3275;PB.4153;PB.477;PB.491;PB.5057;PB.5388;PB.580;PB.5864;PB.5915;PB.6819;PB.7043;PB.7130;PB.8033;PB.9003;PB.9221;Pma_10000132.g;Pma_10000174.g;Pma_10000375.g;Pma_10000500.g;Pma_10000583.g;Pma_10000856.g;Pma_10000920.g;Pma_10001161.g;Pma_10001733.g;Pma_10001901.g;Pma_10002090.g;Pma_10002335.g;Pma_10002743.g;Pma_10002951.g;Pma_10003362.g;Pma_10003460.g;Pma_100035…
PB.4573.1	PB.111;PB.1718;PB.231;PB.2897;PB.4573;PB.480;PB.5032;PB.63;PB.6465;PB.6768;PB.7020;PB.7587;PB.7659;PB.8979;PB.9120;Pma_10000976.g;Pma_10001034.g;Pma_10001272.g;Pma_10001383.g;Pma_10001663.g;Pma_10001689.g;Pma_10001691.g;Pma_10001718.g;Pma_10001831.g;Pma_10002140.g;Pma_10002166.g;Pma_10002320.g;Pma_10002455.g;Pma_10002458.g;Pma_10002634.g;Pma_10002715.g;Pma_10003236.g;Pma_10003394.g;Pma_10003640.g…
PB.9160.1	PB.1033;PB.1398;PB.1718;PB.2117;PB.213;PB.2421;PB.2669;PB.2864;PB.2897;PB.3165;PB.3254;PB.3307;PB.3719;PB.3785;PB.394;PB.4076;PB.5278;PB.5385;PB.5978;PB.6084;PB.624;PB.6264;PB.6465;PB.6616;PB.680;PB.6894;PB.7020;PB.7313;PB.7673;PB.7908;PB.7954;PB.8328;PB.8717;PB.8845;PB.9160;PB.9207;Pma_10000004.g;Pma_10000032.g;Pma_10000370.g;Pma_10000372.g;Pma_10000439.g;Pma_10000525.g;Pma_10000555.g;Pma_100008…
PB.645.1	PB.1332;PB.1870;PB.2093;PB.2197;PB.254;PB.2939;PB.3529;PB.4264;PB.4745;PB.4988;PB.5928;PB.593;PB.645;PB.7318;PB.735;PB.7480;PB.824;PB.840;PB.864;PB.8826;PB.966;Pma_1.219.g;Pma_10000856.g;Pma_10001054.g;Pma_10001283.g;Pma_10001458.g;Pma_10001740.g;Pma_10002420.g;Pma_10002536.g;Pma_10002728.g;Pma_10002800.g;Pma_10002828.g;Pma_10003054.g;Pma_10003128.g;Pma_10003335.g;Pma_10003471.g;Pma_10003523.g;Pm…
PB.7649.1	PB.1113;PB.1292;PB.1384;PB.147;PB.1746;PB.1863;PB.19;PB.1916;PB.2021;PB.2388;PB.2565;PB.2593;PB.2741;PB.3111;PB.3223;PB.3336;PB.3416;PB.3501;PB.3553;PB.3579;PB.3700;PB.3720;PB.3901;PB.4007;PB.4110;PB.4117;PB.4128;PB.4203;PB.4323;PB.464;PB.4640;PB.4881;PB.4979;PB.5268;PB.5309;PB.5358;PB.5405;PB.5508;PB.5532;PB.6189;PB.6366;PB.6419;PB.6889;PB.6890;PB.6940;PB.7126;PB.7278;PB.7397;PB.7398;PB.7536;PB.…
PB.1685.1	PB.1085;PB.1448;PB.1531;PB.1685;PB.1909;PB.1960;PB.2027;PB.2074;PB.2084;PB.2339;PB.2746;PB.2763;PB.300;PB.320;PB.3364;PB.3826;PB.3945;PB.413;PB.466;PB.4771;PB.5410;PB.6020;PB.6503;PB.7296;PB.7847;PB.8043;PB.819;PB.8539;PB.8571;PB.8580;PB.8684;PB.8783;PB.8852;PB.8948;PB.9062;PB.994;Pma_10000511.g;Pma_10000570.g;Pma_10001003.g;Pma_10001058.g;Pma_10001196.g;Pma_10001781.g;Pma_10001820.g;Pma_10002086…
PB.5444.1	PB.1149;PB.1166;PB.1449;PB.1489;PB.1559;PB.1581;PB.1745;PB.1873;PB.189;PB.2034;PB.2217;PB.2224;PB.2280;PB.2394;PB.2434;PB.2688;PB.2748;PB.2775;PB.3402;PB.3888;PB.4003;PB.4141;PB.4399;PB.4580;PB.5127;PB.5275;PB.5291;PB.5444;PB.5513;PB.5542;PB.5841;PB.5883;PB.5924;PB.6177;PB.619;PB.6266;PB.6684;PB.6795;PB.6930;PB.7101;PB.7687;PB.7712;PB.7769;PB.7803;PB.7923;PB.8200;PB.8308;PB.8658;PB.8660;PB.8738;P…
PB.6197.1	PB.2081;PB.2654;PB.3699;PB.4694;PB.4846;PB.5326;PB.597;PB.6197;PB.62;PB.6871;PB.8124;PB.8915;Pma_10000376.g;Pma_10000580.g;Pma_10000629.g;Pma_10001071.g;Pma_10001339.g;Pma_10001567.g;Pma_10001606.g;Pma_10001642.g;Pma_10001788.g;Pma_10002167.g;Pma_10002392.g;Pma_10002402.g;Pma_10002840.g;Pma_10003233.g;Pma_10003345.g;Pma_10003347.g;Pma_10003633.g;Pma_10003787.g;Pma_10004038.g;Pma_10004215.g;Pma_10…
PB.7158.4	PB.1282;PB.1289;PB.1766;PB.2206;PB.2317;PB.2412;PB.2487;PB.2488;PB.2694;PB.305;PB.4503;PB.544;PB.5502;PB.5746;PB.6131;PB.640;PB.7095;PB.7467;PB.8319;PB.8623;PB.8769;PB.8964;PB.9278;Pma_10000281.g;Pma_10000301.g;Pma_10000498.g;Pma_10000597.g;Pma_10000614.g;Pma_10000913.g;Pma_10000968.g;Pma_10001026.g;Pma_10001131.g;Pma_10001350.g;Pma_10001528.g;Pma_10001667.g;Pma_10001687.g;Pma_10001761.g;Pma_1000…
PB.4342.2	PB.1125;PB.1348;PB.1351;PB.1786;PB.19;PB.2432;PB.2639;PB.2914;PB.3023;PB.3070;PB.3336;PB.4314;PB.4342;PB.483;PB.4979;PB.5172;PB.5607;PB.5974;PB.5999;PB.6115;PB.6412;PB.6574;PB.7024;PB.7828;PB.7968;PB.8153;PB.8516;PB.8930;Pma_10000339.g;Pma_10000410.g;Pma_10000543.g;Pma_10000634.g;Pma_10000647.g;Pma_10000662.g;Pma_10000729.g;Pma_10000754.g;Pma_10000833.g;Pma_10000912.g;Pma_10000914.g;Pma_10000941.…
PB.333.4	PB.2482;PB.333;PB.5004;PB.5646;PB.6226;PB.6438;PB.827;Pma_10000580.g;Pma_10000603.g;Pma_10000928.g;Pma_10000936.g;Pma_10001025.g;Pma_10001069.g;Pma_10001071.g;Pma_10001078.g;Pma_10001356.g;Pma_10001772.g;Pma_10001788.g;Pma_10002226.g;Pma_10002513.g;Pma_10002840.g;Pma_10003056.g;Pma_10003204.g;Pma_10003212.g;Pma_10003233.g;Pma_10003489.g;Pma_10003662.g;Pma_10003674.g;Pma_10004038.g;Pma_10004068.g;…
PB.160.1	PB.1291;PB.2536;PB.3150;PB.3332;PB.4589;PB.622;PB.7409;PB.768;Pma_10000046.g;Pma_10000391.g;Pma_10000517.g;Pma_10000575.g;Pma_10000593.g;Pma_10000633.g;Pma_10000759.g;Pma_10001012.g;Pma_10001109.g;Pma_10001160.g;Pma_10001273.g;Pma_10001623.g;Pma_10001767.g;Pma_10001786.g;Pma_10001848.g;Pma_10001871.g;Pma_10001921.g;Pma_10002100.g;Pma_10002115.g;Pma_10002520.g;Pma_10002819.g;Pma_10002872.g;Pma_100…
PB.2201.1	PB.1070;PB.1204;PB.1535;PB.2201;PB.2886;PB.2962;PB.2969;PB.3671;PB.4260;PB.5456;PB.5802;PB.5949;PB.6004;PB.6630;PB.7280;PB.7808;PB.8524;PB.8818;Pma_10000595.g;Pma_10000854.g;Pma_10001010.g;Pma_10001073.g;Pma_10001097.g;Pma_10001159.g;Pma_10001510.g;Pma_10001512.g;Pma_10001842.g;Pma_10002047.g;Pma_10002234.g;Pma_10002431.g;Pma_10002671.g;Pma_10002984.g;Pma_10003878.g;Pma_10004577.g;Pma_10004829.g;…
PB.7949.1	PB.1072;PB.1152;PB.1188;PB.1495;PB.1585;PB.2599;PB.2886;PB.3386;PB.4826;PB.5852;PB.5954;PB.6148;PB.6844;PB.7257;PB.7397;PB.7949;PB.8023;PB.8425;PB.8818;PB.887;PB.8917;PB.998;Pma_1.207.g;Pma_1.383.g;Pma_10000069.g;Pma_10000077.g;Pma_10000159.g;Pma_10000375.g;Pma_10000641.g;Pma_10000715.g;Pma_10000837.g;Pma_10001000.g;Pma_10001130.g;Pma_10001154.g;Pma_10001296.g;Pma_10001399.g;Pma_10001510.g;Pma_10…
PB.4193.9	Pma_10024233.g
PB.1592.1	PB.1592;PB.2294;PB.2837;PB.9064;Pma_10000096.g;Pma_10000432.g;Pma_10000855.g;Pma_10002967.g;Pma_10003453.g;Pma_10003971.g;Pma_10004310.g;Pma_10004369.g;Pma_10004541.g;Pma_10005375.g;Pma_10005958.g;Pma_10006374.g;Pma_10006856.g;Pma_10007156.g;Pma_10007815.g;Pma_10008079.g;Pma_10008246.g;Pma_10008521.g;Pma_10010193.g;Pma_10010519.g;Pma_10010899.g;Pma_10011048.g;Pma_10011272.g;Pma_10011662.g;Pma_100…
PB.985.1	PB.112;PB.1597;PB.2055;PB.2134;PB.2172;PB.2378;PB.3629;PB.4186;PB.4511;PB.5041;PB.5081;PB.5104;PB.5372;PB.5463;PB.6020;PB.6719;PB.6736;PB.6943;PB.7144;PB.8105;PB.8359;PB.8392;PB.8407;PB.8932;PB.9013;PB.9152;Pma_10.601.g;Pma_10000009.g;Pma_10000012.g;Pma_10000164.g;Pma_10000487.g;Pma_10000527.g;Pma_10000712.g;Pma_10000897.g;Pma_10000959.g;Pma_10001155.g;Pma_10001573.g;Pma_10001699.g;Pma_10001756.g…
PB.6045.1	PB.1219;PB.1356;PB.1408;PB.1789;PB.3048;PB.3231;PB.3267;PB.3637;PB.3962;PB.430;PB.4603;PB.5297;PB.5714;PB.5717;PB.6078;PB.6100;PB.6713;PB.7689;PB.8066;PB.9025;PB.9026;PB.9155;PB.922;Pma_1.72.g;Pma_100.229.g;Pma_10000489.g;Pma_10000991.g;Pma_10001088.g;Pma_10001331.g;Pma_10001387.g;Pma_10001433.g;Pma_10001537.g;Pma_10001797.g;Pma_10001955.g;Pma_10002060.g;Pma_10002103.g;Pma_10002230.g;Pma_10002395…
PB.7177.1	PB.1489;PB.1524;PB.189;PB.2217;PB.2228;PB.2394;PB.2434;PB.2688;PB.2775;PB.3326;PB.3417;PB.3489;PB.4141;PB.4399;PB.4479;PB.5275;PB.5363;PB.551;PB.5883;PB.6924;PB.7007;PB.7154;PB.7169;PB.7434;PB.7741;PB.7769;PB.8657;PB.8796;Pma_10000269.g;Pma_10000457.g;Pma_10000810.g;Pma_10000889.g;Pma_10001106.g;Pma_10001149.g;Pma_10001163.g;Pma_10001219.g;Pma_10001221.g;Pma_10001222.g;Pma_10001397.g;Pma_10001745…
PB.4740.1	PB.1122;PB.1188;PB.1292;PB.1464;PB.147;PB.1502;PB.1515;PB.1588;PB.1688;PB.1863;PB.1916;PB.2021;PB.2031;PB.2565;PB.2593;PB.2599;PB.3111;PB.3414;PB.3416;PB.3501;PB.3506;PB.3579;PB.3898;PB.4007;PB.4128;PB.4173;PB.4246;PB.436;PB.4360;PB.4373;PB.4488;PB.4495;PB.4640;PB.4740;PB.4979;PB.5017;PB.5309;PB.5626;PB.5697;PB.5852;PB.6073;PB.6126;PB.6148;PB.6301;PB.6324;PB.6844;PB.6890;PB.6940;PB.7117;PB.7126;P…
PB.4287.1	PB.1592;PB.2294;PB.3089;PB.783;PB.8634;PB.9129;Pma_10000432.g;Pma_10000479.g;Pma_10000855.g;Pma_10002092.g;Pma_10002455.g;Pma_10002476.g;Pma_10002634.g;Pma_10002938.g;Pma_10003074.g;Pma_10003425.g;Pma_10003453.g;Pma_10003866.g;Pma_10003971.g;Pma_10004091.g;Pma_10004310.g;Pma_10004311.g;Pma_10004408.g;Pma_10004541.g;Pma_10005380.g;Pma_10005640.g;Pma_10005958.g;Pma_10006294.g;Pma_10006374.g;Pma_100…
PB.9138.1	PB.1044;PB.1152;PB.1626;PB.1658;PB.1746;PB.1909;PB.2084;PB.2741;PB.2857;PB.300;PB.3061;PB.3487;PB.3491;PB.3819;PB.3964;PB.4013;PB.4207;PB.4959;PB.4971;PB.5354;PB.5358;PB.5581;PB.5702;PB.5720;PB.5986;PB.6075;PB.6224;PB.6313;PB.6889;PB.7278;PB.7340;PB.751;PB.7989;PB.8283;PB.8505;PB.8539;PB.8580;PB.8603;PB.8666;PB.8684;PB.9138;Pma_10000237.g;Pma_10000483.g;Pma_10000485.g;Pma_10000573.g;Pma_10000698.…
PB.549.1	PB.1066;PB.1241;PB.1251;PB.1528;PB.1534;PB.1914;PB.1920;PB.2014;PB.2148;PB.2249;PB.2343;PB.2388;PB.2542;PB.2835;PB.305;PB.3095;PB.312;PB.3254;PB.3371;PB.3491;PB.3496;PB.3527;PB.3583;PB.3634;PB.3700;PB.3819;PB.3952;PB.3957;PB.3969;PB.4190;PB.4203;PB.4402;PB.4647;PB.4808;PB.4863;PB.5405;PB.543;PB.5460;PB.551;PB.5532;PB.5607;PB.5702;PB.5822;PB.6348;PB.6366;PB.6803;PB.7312;PB.7374;PB.7556;PB.765;PB.7…
PB.3686.1	PB.2482;PB.3686;PB.4294;PB.4726;PB.495;PB.5821;Pma_10001015.g;Pma_10001071.g;Pma_10001402.g;Pma_10001419.g;Pma_10001567.g;Pma_10001724.g;Pma_10002236.g;Pma_10002237.g;Pma_10002456.g;Pma_10002607.g;Pma_10002713.g;Pma_10002914.g;Pma_10003156.g;Pma_10003171.g;Pma_10003449.g;Pma_10003786.g;Pma_10004297.g;Pma_10005301.g;Pma_10005576.g;Pma_10005681.g;Pma_10005907.g;Pma_10006097.g;Pma_10006178.g;Pma_100…
PB.7190.1	PB.1536;PB.2415;PB.2645;PB.2840;PB.3155;PB.3282;PB.4082;PB.5501;PB.5657;PB.6942;PB.8242;PB.8634;PB.8757;PB.9129;PB.9291;Pma_1.497.g;Pma_10000371.g;Pma_10000414.g;Pma_10000855.g;Pma_10001230.g;Pma_10001705.g;Pma_10002092.g;Pma_10002544.g;Pma_10002784.g;Pma_10003074.g;Pma_10003368.g;Pma_10003444.g;Pma_10003773.g;Pma_10003853.g;Pma_10004091.g;Pma_10004244.g;Pma_10004385.g;Pma_10004496.g;Pma_10004774…
PB.7064.1	PB.1601;PB.2119;PB.2495;PB.530;PB.5566;PB.6829;PB.7032;PB.7035;PB.7064;PB.7488;PB.7673;PB.8044;Pma_10.1569.g;Pma_10000574.g;Pma_10000693.g;Pma_10000976.g;Pma_10001152.g;Pma_10001435.g;Pma_10001823.g;Pma_10002025.g;Pma_10002143.g;Pma_10002509.g;Pma_10002818.g;Pma_10002851.g;Pma_10004049.g;Pma_10004118.g;Pma_10004612.g;Pma_10004815.g;Pma_10005036.g;Pma_10005446.g;Pma_10005629.g;Pma_10005795.g;Pma_1…
PB.6600.1	PB.1938;PB.2231;PB.2610;PB.2796;PB.2922;PB.4879;PB.4888;PB.5274;PB.5696;PB.623;PB.6312;PB.7532;PB.7986;PB.8548;PB.9011;Pma_10000250.g;Pma_10000258.g;Pma_10000694.g;Pma_10000749.g;Pma_10000787.g;Pma_10001398.g;Pma_10001469.g;Pma_10001506.g;Pma_10001931.g;Pma_10002044.g;Pma_10002089.g;Pma_10002791.g;Pma_10002953.g;Pma_10002996.g;Pma_10003061.g;Pma_10003232.g;Pma_10003428.g;Pma_10003650.g;Pma_100037…
PB.1085.1	PB.1085;PB.1685;PB.1812;PB.1838;PB.1960;PB.2011;PB.2172;PB.2203;PB.2339;PB.2746;PB.413;PB.466;PB.5104;PB.6020;PB.6450;PB.6931;PB.7144;PB.7296;PB.8;PB.838;PB.8934;PB.994;Pma_10000487.g;Pma_10000511.g;Pma_10000570.g;Pma_10000897.g;Pma_10001003.g;Pma_10001058.g;Pma_10001196.g;Pma_10001460.g;Pma_10001766.g;Pma_10001767.g;Pma_10001768.g;Pma_10001769.g;Pma_10001781.g;Pma_10002101.g;Pma_10002562.g;Pma_1…
PB.884.4	PB.2589;PB.2921;PB.3208;PB.4192;PB.6137;PB.7538;PB.8849;PB.998;Pma_1.383.g;Pma_10000020.g;Pma_10000077.g;Pma_10000345.g;Pma_10000502.g;Pma_10001130.g;Pma_10001145.g;Pma_10001199.g;Pma_10001399.g;Pma_10002401.g;Pma_10002878.g;Pma_10003180.g;Pma_10003933.g;Pma_10004873.g;Pma_10004890.g;Pma_10005116.g;Pma_10005298.g;Pma_10005335.g;Pma_10005500.g;Pma_10005648.g;Pma_10005902.g;Pma_10006714.g;Pma_10007…
PB.7779.1	PB.1160;PB.1514;PB.1524;PB.1722;PB.2328;PB.2683;PB.2748;PB.2763;PB.2813;PB.2827;PB.3402;PB.3412;PB.3631;PB.4084;PB.4161;PB.4377;PB.4558;PB.4580;PB.5051;PB.5375;PB.5438;PB.5545;PB.6138;PB.6256;PB.6537;PB.6567;PB.6671;PB.6909;PB.6931;PB.7209;PB.7501;PB.7779;PB.7793;PB.7803;PB.7856;PB.8002;PB.8003;PB.8050;PB.8132;PB.8302;PB.8376;PB.8400;PB.853;PB.8614;PB.8660;PB.8738;PB.8904;PB.9180;PB.940;PB.985;Pm…
PB.4826.1	PB.1044;PB.1152;PB.1188;PB.147;PB.1495;PB.1585;PB.1626;PB.1746;PB.2028;PB.2388;PB.2599;PB.2741;PB.2770;PB.3111;PB.3553;PB.3672;PB.3901;PB.4007;PB.4110;PB.464;PB.4640;PB.4826;PB.4959;PB.4971;PB.5002;PB.5358;PB.5852;PB.5954;PB.6189;PB.6313;PB.6419;PB.666;PB.6844;PB.6889;PB.6940;PB.7126;PB.7249;PB.7257;PB.7397;PB.7398;PB.7584;PB.7949;PB.8084;PB.8283;PB.8389;PB.86;PB.868;PB.887;PB.8917;PB.9178;Pma_1.…
PB.7278.1	PB.2011;PB.2201;PB.2339;PB.2969;PB.3151;PB.3945;PB.4921;PB.5500;PB.5949;PB.6004;PB.664;PB.7280;PB.7808;PB.8524;PB.8603;PB.8917;PB.8934;PB.8963;PB.9228;Pma_10000605.g;Pma_10000837.g;Pma_10001159.g;Pma_10001175.g;Pma_10001512.g;Pma_10002556.g;Pma_10002961.g;Pma_10003337.g;Pma_10003699.g;Pma_10003869.g;Pma_10005305.g;Pma_10005464.g;Pma_10005779.g;Pma_10005861.g;Pma_10006298.g;Pma_10006734.g;Pma_1000…
PB.3084.2	PB.1192;PB.1263;PB.1275;PB.1605;PB.1671;PB.2352;PB.2357;PB.2362;PB.2389;PB.2500;PB.2532;PB.2724;PB.2891;PB.2893;PB.301;PB.3229;PB.3234;PB.3267;PB.3368;PB.3824;PB.3915;PB.4009;PB.4834;PB.4876;PB.5407;PB.5502;PB.5629;PB.5824;PB.5890;PB.6249;PB.6282;PB.639;PB.640;PB.6482;PB.6499;PB.6691;PB.7010;PB.7095;PB.7353;PB.7549;PB.777;PB.8171;PB.8594;PB.8689;PB.8769;PB.8931;PB.8964;PB.9029;PB.9278;PB.993;Pma_…
PB.2482.1	PB.2482;PB.333;PB.3686;PB.495;PB.8648;PB.9066;Pma_10000979.g;Pma_10001444.g;Pma_10002226.g;Pma_10002286.g;Pma_10002434.g;Pma_10002456.g;Pma_10002513.g;Pma_10002607.g;Pma_10002807.g;Pma_10003120.g;Pma_10003485.g;Pma_10004297.g;Pma_10004453.g;Pma_10004567.g;Pma_10004697.g;Pma_10004816.g;Pma_10004952.g;Pma_10005681.g;Pma_10005908.g;Pma_10007088.g;Pma_10007215.g;Pma_10007448.g;Pma_10007513.g;Pma_1000…
PB.2834.3	PB.2026;PB.2273;PB.2589;PB.3607;PB.5008;PB.5135;PB.6137;PB.6260;PB.7538;PB.8627;PB.8849;Pma_10000133.g;Pma_10000271.g;Pma_10000345.g;Pma_10000665.g;Pma_10000953.g;Pma_10001472.g;Pma_10001551.g;Pma_10002240.g;Pma_10002272.g;Pma_10002289.g;Pma_10002401.g;Pma_10003046.g;Pma_10003772.g;Pma_10003827.g;Pma_10004384.g;Pma_10004716.g;Pma_10004782.g;Pma_10004857.g;Pma_10004873.g;Pma_10004935.g;Pma_1000495…
PB.7280.1	PB.1070;PB.1204;PB.2201;PB.2962;PB.2969;PB.3573;PB.4603;PB.5039;PB.5802;PB.6004;PB.6630;PB.7205;PB.7280;PB.7808;PB.8524;Pma_10000595.g;Pma_10001010.g;Pma_10001073.g;Pma_10001159.g;Pma_10001512.g;Pma_10002047.g;Pma_10002431.g;Pma_10002984.g;Pma_10003285.g;Pma_10003878.g;Pma_10004090.g;Pma_10004283.g;Pma_10004373.g;Pma_10004424.g;Pma_10004471.g;Pma_10004653.g;Pma_10005805.g;Pma_10006204.g;Pma_10006…
PB.5983.1	PB.110;PB.1949;PB.1963;PB.5983;PB.6125;PB.636;PB.7279;PB.7580;PB.7682;PB.7837;PB.8219;PB.8947;Pma_10001005.g;Pma_10001140.g;Pma_10001226.g;Pma_10001446.g;Pma_10001802.g;Pma_10001965.g;Pma_10002714.g;Pma_10002809.g;Pma_10003342.g;Pma_10003383.g;Pma_10003803.g;Pma_10003999.g;Pma_10004340.g;Pma_10004497.g;Pma_10005557.g;Pma_10006346.g;Pma_10006973.g;Pma_10007279.g;Pma_10007291.g;Pma_10007411.g;Pma_1…
PB.7409.1	PB.1291;PB.2323;PB.2536;PB.3150;PB.3562;PB.4589;PB.622;PB.6978;PB.7409;PB.8663;PB.8985;Pma_10000046.g;Pma_10000391.g;Pma_10000517.g;Pma_10000575.g;Pma_10000593.g;Pma_10000633.g;Pma_10001012.g;Pma_10001109.g;Pma_10001160.g;Pma_10001273.g;Pma_10001364.g;Pma_10001767.g;Pma_10001786.g;Pma_10001848.g;Pma_10001871.g;Pma_10001921.g;Pma_10002082.g;Pma_10002100.g;Pma_10002115.g;Pma_10002231.g;Pma_10002520…
PB.5059.1	PB.2225;PB.3754;PB.3910;PB.4142;PB.5059;PB.9066;Pma_10001106.g;Pma_10001431.g;Pma_10001444.g;Pma_10001592.g;Pma_10001634.g;Pma_10002148.g;Pma_10002352.g;Pma_10002364.g;Pma_10002416.g;Pma_10002418.g;Pma_10002434.g;Pma_10002807.g;Pma_10002883.g;Pma_10002893.g;Pma_10002992.g;Pma_10003028.g;Pma_10003120.g;Pma_10003776.g;Pma_10004331.g;Pma_10004697.g;Pma_10004961.g;Pma_10005566.g;Pma_10005908.g;Pma_10…
PB.9228.1	PB.1448;PB.2028;PB.2746;PB.2828;PB.3215;PB.329;PB.3576;PB.3826;PB.3945;PB.3962;PB.4448;PB.4921;PB.6004;PB.6517;PB.666;PB.7018;PB.7379;PB.7987;PB.8714;PB.8963;PB.9228;Pma_10000061.g;Pma_10000273.g;Pma_10000501.g;Pma_10000689.g;Pma_10001000.g;Pma_10001237.g;Pma_10001530.g;Pma_10001569.g;Pma_10001570.g;Pma_10001639.g;Pma_10001646.g;Pma_10001736.g;Pma_10001898.g;Pma_10001983.g;Pma_10002132.g;Pma_1000…
PB.4072.7	Pma_10028665.g;Pma_10028666.g;Pma_10028667.g;Pma_10028668.g;Pma_10028670.g;Pma_10028671.g;Pma_10028672.g
PB.6226.2	PB.1125;PB.1128;PB.1241;PB.1251;PB.1286;PB.1292;PB.1348;PB.1351;PB.1464;PB.147;PB.1502;PB.1515;PB.1588;PB.19;PB.1916;PB.2021;PB.2529;PB.2565;PB.2593;PB.2914;PB.3062;PB.3070;PB.3111;PB.3131;PB.3336;PB.3414;PB.3416;PB.3506;PB.3579;PB.3700;PB.3720;PB.3898;PB.4128;PB.4173;PB.4246;PB.4314;PB.4323;PB.4342;PB.436;PB.4360;PB.4373;PB.4488;PB.4495;PB.4640;PB.4740;PB.483;PB.4881;PB.4979;PB.5017;PB.5056;PB.5…
PB.2815.1	PB.1032;PB.212;PB.2228;PB.2594;PB.2815;PB.3326;PB.3359;PB.3417;PB.3582;PB.5345;PB.5363;PB.5841;PB.6079;PB.6357;PB.6924;PB.7007;PB.7434;PB.7741;PB.8715;PB.8796;PB.904;PB.956;Pma_10000028.g;Pma_10000111.g;Pma_10000457.g;Pma_10000810.g;Pma_10000951.g;Pma_10001052.g;Pma_10001107.g;Pma_10001482.g;Pma_10002039.g;Pma_10002062.g;Pma_10002116.g;Pma_10002182.g;Pma_10002194.g;Pma_10002242.g;Pma_10002265.g;P…
PB.6520.1	PB.1150;PB.1166;PB.137;PB.1489;PB.1654;PB.189;PB.1948;PB.2034;PB.2124;PB.2125;PB.2238;PB.2280;PB.2394;PB.2395;PB.2646;PB.2775;PB.293;PB.3327;PB.3347;PB.3360;PB.3605;PB.3679;PB.3856;PB.4003;PB.4141;PB.4399;PB.4435;PB.4460;PB.5030;PB.5296;PB.5444;PB.617;PB.6176;PB.619;PB.6266;PB.6329;PB.6534;PB.6554;PB.6687;PB.6750;PB.6788;PB.6795;PB.6930;PB.6971;PB.7101;PB.7235;PB.7262;PB.7355;PB.7712;PB.7769;PB.7…
PB.1841.1	PB.1841;PB.1900;PB.2487;PB.2546;PB.4521;PB.565;PB.6214;PB.8929;Pma_1.566.g;Pma_10000943.g;Pma_10001146.g;Pma_10001318.g;Pma_10001753.g;Pma_10001787.g;Pma_10001916.g;Pma_10001985.g;Pma_10002241.g;Pma_10002591.g;Pma_10002626.g;Pma_10002753.g;Pma_10003318.g;Pma_10003647.g;Pma_10003791.g;Pma_10003861.g;Pma_10003979.g;Pma_10004031.g;Pma_10004083.g;Pma_10004166.g;Pma_10004210.g;Pma_10004223.g;Pma_10004…
PB.4752.1	PB.1183;PB.1597;PB.1722;PB.1812;PB.1885;PB.2172;PB.2827;PB.3215;PB.3650;PB.4084;PB.4117;PB.5089;PB.5805;PB.6567;PB.7018;PB.7255;PB.8;PB.8002;PB.8918;PB.9013;PB.9180;Pma_10000273.g;Pma_10000501.g;Pma_10000753.g;Pma_10000990.g;Pma_10001024.g;Pma_10001530.g;Pma_10001766.g;Pma_10001858.g;Pma_10001859.g;Pma_10001887.g;Pma_10001983.g;Pma_10002110.g;Pma_10002529.g;Pma_10002547.g;Pma_10002936.g;Pma_10003…
PB.8469.1	PB.1167;PB.1173;PB.1787;PB.2280;PB.2499;PB.3360;PB.4095;PB.4161;PB.4558;PB.4779;PB.5696;PB.6225;PB.6256;PB.6329;PB.6457;PB.6527;PB.6671;PB.6788;PB.6909;PB.7209;PB.7262;PB.7501;PB.7856;PB.8225;PB.853;PB.8660;PB.8750;PB.8808;PB.8904;PB.9038;PB.9126;PB.985;Pma_1.341.g;Pma_10.1359.g;Pma_100.59.g;Pma_10000107.g;Pma_10000257.g;Pma_10000289.g;Pma_10000338.g;Pma_10000379.g;Pma_10000626.g;Pma_10000765.g;P…
PB.8929.2	PB.1702;PB.1841;PB.1900;PB.2819;PB.3952;PB.396;PB.5388;PB.5435;PB.5746;PB.6214;PB.6253;PB.6762;PB.7312;PB.8893;PB.8929;PB.9090;PB.9110;Pma_10000359.g;Pma_10000704.g;Pma_10000806.g;Pma_10000974.g;Pma_10001032.g;Pma_10001146.g;Pma_10001243.g;Pma_10001601.g;Pma_10001671.g;Pma_10001753.g;Pma_10001876.g;Pma_10001985.g;Pma_10002673.g;Pma_10002753.g;Pma_10002946.g;Pma_10003302.g;Pma_10003318.g;Pma_10003…
PB.4791.6	PB.110;PB.1760;PB.2081;PB.2397;PB.2654;PB.2701;PB.2959;PB.3333;PB.3459;PB.3699;PB.4694;PB.4791;PB.4846;PB.4898;PB.5179;PB.5326;PB.5828;PB.6114;PB.62;PB.6528;PB.6623;PB.6884;PB.7129;PB.7243;PB.7568;PB.7816;PB.8470;PB.8923;PB.9020;PB.9114;PB.921;Pma_10000123.g;Pma_10000225.g;Pma_10000373.g;Pma_10000376.g;Pma_10000385.g;Pma_10000533.g;Pma_10000542.g;Pma_10000609.g;Pma_10000629.g;Pma_10000658.g;Pma_1…
PB.9279.1	Pma_10016852.g;Pma_10016853.g
PB.2167.1	PB.1150;PB.1166;PB.137;PB.1489;PB.1654;PB.1787;PB.189;PB.1948;PB.2034;PB.2124;PB.2125;PB.2238;PB.2280;PB.2394;PB.2395;PB.2646;PB.2775;PB.293;PB.3327;PB.3347;PB.3360;PB.3402;PB.3605;PB.3679;PB.3856;PB.4003;PB.4141;PB.4399;PB.4435;PB.4460;PB.4558;PB.5030;PB.5275;PB.5296;PB.5444;PB.5968;PB.617;PB.619;PB.6266;PB.6329;PB.6534;PB.6554;PB.6671;PB.6687;PB.6750;PB.6788;PB.6795;PB.6930;PB.6971;PB.7101;PB.7…
PB.8539.1	PB.1489;PB.1524;PB.189;PB.1960;PB.2394;PB.2434;PB.2688;PB.2748;PB.2775;PB.2827;PB.3489;PB.4141;PB.4161;PB.4380;PB.4399;PB.4580;PB.5275;PB.5883;PB.5968;PB.6450;PB.6684;PB.6931;PB.7154;PB.7769;PB.7779;PB.7793;PB.7856;PB.8308;PB.8614;PB.8738;PB.940;Pma_10000050.g;Pma_10000233.g;Pma_10000269.g;Pma_10000319.g;Pma_10000340.g;Pma_10000442.g;Pma_10000497.g;Pma_10000594.g;Pma_10000945.g;Pma_10001136.g;Pma…
PB.7496.1	PB.1760;PB.3459;PB.3541;PB.4127;PB.4843;PB.4898;PB.5007;PB.502;PB.6432;PB.7384;PB.7496;Pma_10000082.g;Pma_10000562.g;Pma_10000651.g;Pma_10000709.g;Pma_10001287.g;Pma_10001325.g;Pma_10001432.g;Pma_10001847.g;Pma_10002061.g;Pma_10002094.g;Pma_10002109.g;Pma_10002750.g;Pma_10003244.g;Pma_10003339.g;Pma_10003537.g;Pma_10003932.g;Pma_10003959.g;Pma_10004673.g;Pma_10005125.g;Pma_10005330.g;Pma_10005569…
PB.2177.4	PB.1760;PB.2081;PB.2397;PB.2654;PB.2701;PB.2959;PB.3699;PB.4694;PB.4791;PB.4846;PB.5179;PB.5326;PB.5828;PB.6114;PB.62;PB.6528;PB.6623;PB.6884;PB.7129;PB.7243;PB.7568;PB.7816;PB.8470;PB.8923;PB.9020;PB.921;Pma_10000123.g;Pma_10000225.g;Pma_10000373.g;Pma_10000376.g;Pma_10000385.g;Pma_10000533.g;Pma_10000542.g;Pma_10000609.g;Pma_10000629.g;Pma_10000658.g;Pma_10000696.g;Pma_10000992.g;Pma_10001023.g…
PB.7160.1	PB.1119;PB.1122;PB.1128;PB.1200;PB.1292;PB.1464;PB.1501;PB.1515;PB.1588;PB.1688;PB.1738;PB.1916;PB.1962;PB.2021;PB.2390;PB.2529;PB.2565;PB.2593;PB.3414;PB.3416;PB.3501;PB.3506;PB.3579;PB.3898;PB.4128;PB.4246;PB.4323;PB.4360;PB.4373;PB.4488;PB.4740;PB.5017;PB.5309;PB.535;PB.5535;PB.5626;PB.5697;PB.5794;PB.6148;PB.6301;PB.6324;PB.7117;PB.7160;PB.7233;PB.7251;PB.7302;PB.7515;PB.7541;PB.7675;PB.7676;…
PB.2026.1	PB.2026;PB.354;PB.3607;PB.5135;PB.594;PB.6956;PB.7538;PB.8584;PB.8627;PB.885;Pma_10000133.g;Pma_10000263.g;Pma_10000665.g;Pma_10000687.g;Pma_10000905.g;Pma_10001393.g;Pma_10001472.g;Pma_10001775.g;Pma_10001832.g;Pma_10002264.g;Pma_10002289.g;Pma_10003005.g;Pma_10003050.g;Pma_10003225.g;Pma_10003379.g;Pma_10003450.g;Pma_10003632.g;Pma_10004748.g;Pma_10004909.g;Pma_10004912.g;Pma_10004935.g;Pma_100…
PB.2549.1	PB.1066;PB.1243;PB.1289;PB.1401;PB.1451;PB.1534;PB.2076;PB.2126;PB.2407;PB.2549;PB.3159;PB.3371;PB.3719;PB.3785;PB.4216;PB.4514;PB.4572;PB.4863;PB.544;PB.5844;PB.6357;PB.6875;PB.6894;PB.6915;PB.7142;PB.7218;PB.7572;PB.765;PB.7668;PB.7894;PB.7908;PB.7929;PB.8401;PB.8558;PB.8702;PB.8820;PB.9070;PB.9235;PB.959;Pma_10000275.g;Pma_10000280.g;Pma_10000372.g;Pma_10000382.g;Pma_10000475.g;Pma_10000526.g;…
PB.6398.3	PB.1022;PB.1593;PB.2202;PB.2466;PB.2554;PB.3332;PB.3494;PB.4260;PB.5045;PB.527;PB.5830;PB.6398;PB.671;PB.7592;Pma_10000215.g;Pma_10000361.g;Pma_10001572.g;Pma_10001779.g;Pma_10001798.g;Pma_10001864.g;Pma_10001942.g;Pma_10001998.g;Pma_10002029.g;Pma_10002050.g;Pma_10002367.g;Pma_10002510.g;Pma_10002926.g;Pma_10002942.g;Pma_10003736.g;Pma_10003969.g;Pma_10004146.g;Pma_10004512.g;Pma_10004896.g;Pma_…
PB.4193.2	PB.1150;PB.1166;PB.1167;PB.1173;PB.1514;PB.1654;PB.1787;PB.1948;PB.2125;PB.2238;PB.2280;PB.2395;PB.2499;PB.2646;PB.293;PB.3051;PB.3327;PB.3347;PB.3360;PB.3605;PB.3679;PB.3856;PB.4003;PB.4095;PB.4435;PB.4460;PB.4558;PB.4855;PB.5030;PB.5296;PB.5696;PB.617;PB.6225;PB.6256;PB.6266;PB.6329;PB.6457;PB.6527;PB.6534;PB.6554;PB.6671;PB.6788;PB.6909;PB.7209;PB.7235;PB.7262;PB.7355;PB.7501;PB.7797;PB.8225;P…
PB.1118.2	Pma_10024264.g;Pma_10024265.g;Pma_10024266.g;Pma_10024267.g;Pma_10024269.g;Pma_10024270.g;Pma_10024271.g;Pma_10024272.g;Pma_10024273.g;Pma_369.427.g
PB.2834.2	Pma_10007274.g;Pma_10007275.g;Pma_10018100.g;Pma_10018101.g
PB.4193.1	PB.1685;PB.2037;PB.2494;PB.6078;PB.6125;PB.6503;PB.6849;PB.7279;PB.7682;PB.7684;PB.8106;PB.819;PB.8580;PB.8780;PB.8783;PB.994;Pma_10000620.g;Pma_10000884.g;Pma_10001820.g;Pma_10001840.g;Pma_10002095.g;Pma_10002102.g;Pma_10002129.g;Pma_10002372.g;Pma_10002406.g;Pma_10002628.g;Pma_10002648.g;Pma_10002656.g;Pma_10002711.g;Pma_10002775.g;Pma_10003337.g;Pma_10003342.g;Pma_10003377.g;Pma_10003593.g;Pma…
PB.2362.1	PB.1263;PB.1275;PB.1282;PB.1605;PB.1671;PB.2352;PB.2357;PB.2362;PB.2389;PB.2412;PB.2500;PB.2532;PB.2724;PB.2891;PB.2893;PB.301;PB.3088;PB.3229;PB.3368;PB.3915;PB.4009;PB.4778;PB.5502;PB.5629;PB.5651;PB.5824;PB.5890;PB.6249;PB.6282;PB.640;PB.6482;PB.6691;PB.7010;PB.7095;PB.7185;PB.7353;PB.7520;PB.7549;PB.7747;PB.777;PB.8171;PB.8594;PB.8623;PB.8769;PB.8931;PB.8964;PB.9029;PB.9278;PB.963;PB.993;Pma_…
PB.1266.1	PB.2081;PB.2654;PB.2959;PB.3754;PB.3910;PB.4694;PB.4791;PB.5179;PB.5326;PB.5828;PB.597;PB.62;PB.6373;PB.6623;PB.673;PB.6884;PB.7129;PB.7568;PB.7816;PB.8470;PB.9114;Pma_10000123.g;Pma_10000151.g;Pma_10000225.g;Pma_10000373.g;Pma_10000376.g;Pma_10000385.g;Pma_10000533.g;Pma_10000542.g;Pma_10000565.g;Pma_10000609.g;Pma_10000629.g;Pma_10000658.g;Pma_10000696.g;Pma_10000792.g;Pma_10000992.g;Pma_100010…
PB.1545.1	PB.1545;PB.1792;PB.2839;PB.3047;PB.5933;PB.6858;PB.6983;PB.7520;Pma_10000179.g;Pma_10000596.g;Pma_10001181.g;Pma_10001305.g;Pma_10001438.g;Pma_10001638.g;Pma_10001639.g;Pma_10001640.g;Pma_10001641.g;Pma_10001642.g;Pma_10001695.g;Pma_10001755.g;Pma_10002439.g;Pma_10002454.g;Pma_10002460.g;Pma_10002589.g;Pma_10003271.g;Pma_10003766.g;Pma_10004044.g;Pma_10004229.g;Pma_10004550.g;Pma_10004589.g;Pma_1…
PB.3556.1	PB.1095;PB.1247;PB.1433;PB.1562;PB.1581;PB.1873;PB.1920;PB.2224;PB.2228;PB.3035;PB.3203;PB.322;PB.3259;PB.3359;PB.3364;PB.3556;PB.3562;PB.4853;PB.5291;PB.5345;PB.5528;PB.5658;PB.5986;PB.6051;PB.7005;PB.7434;PB.7449;PB.7565;PB.7687;PB.7866;PB.8200;PB.8864;PB.956;PB.997;Pma_10000028.g;Pma_10000046.g;Pma_10000309.g;Pma_10000324.g;Pma_10000408.g;Pma_10000474.g;Pma_10000568.g;Pma_10000581.g;Pma_100006…
PB.640.1	PB.1275;PB.1289;PB.1377;PB.1605;PB.2352;PB.2362;PB.2389;PB.2412;PB.2500;PB.2694;PB.2893;PB.301;PB.3088;PB.3229;PB.4009;PB.4778;PB.544;PB.5502;PB.5629;PB.5651;PB.5784;PB.5824;PB.5890;PB.6163;PB.6282;PB.640;PB.7095;PB.7353;PB.7549;PB.777;PB.8171;PB.8231;PB.8396;PB.8594;PB.8623;PB.8769;PB.8931;PB.8964;PB.9278;PB.963;Pma_10000007.g;Pma_10000036.g;Pma_10000064.g;Pma_10000075.g;Pma_10000108.g;Pma_10000…
PB.8539.8	PB.16;PB.2466;PB.3150;PB.3332;PB.3998;PB.5064;PB.671;PB.8393;Pma_10000352.g;Pma_10000391.g;Pma_10000794.g;Pma_10001075.g;Pma_10001273.g;Pma_10001377.g;Pma_10001724.g;Pma_10001786.g;Pma_10001921.g;Pma_10001922.g;Pma_10002115.g;Pma_10002762.g;Pma_10002819.g;Pma_10002884.g;Pma_10002942.g;Pma_10003080.g;Pma_10003376.g;Pma_10003468.g;Pma_10004085.g;Pma_10004718.g;Pma_10004813.g;Pma_10005913.g;Pma_1000…
PB.8633.1	PB.2546;PB.3645;PB.4423;PB.5435;PB.6783;PB.8124;PB.8633;Pma_10000163.g;Pma_10000384.g;Pma_10000785.g;Pma_10000846.g;Pma_10000931.g;Pma_10000937.g;Pma_10000943.g;Pma_10001448.g;Pma_10001475.g;Pma_10001598.g;Pma_10002241.g;Pma_10002257.g;Pma_10002591.g;Pma_10002626.g;Pma_10002725.g;Pma_10002753.g;Pma_10003302.g;Pma_10003318.g;Pma_10003551.g;Pma_10004300.g;Pma_10004461.g;Pma_10004616.g;Pma_10004888.…
PB.3573.1	PB.1070;PB.1204;PB.3573;PB.5223;PB.5643;PB.6630;PB.7280;Pma_10000947.g;Pma_10001010.g;Pma_10001073.g;Pma_10001182.g;Pma_10001514.g;Pma_10001515.g;Pma_10001595.g;Pma_10001961.g;Pma_10002191.g;Pma_10002431.g;Pma_10002623.g;Pma_10002984.g;Pma_10003878.g;Pma_10004147.g;Pma_10004283.g;Pma_10004547.g;Pma_10004653.g;Pma_10006098.g;Pma_10006533.g;Pma_10007928.g;Pma_10007976.g;Pma_10007977.g;Pma_10007978.…
PB.5986.2	PB.1095;PB.1247;PB.1528;PB.1562;PB.1914;PB.1920;PB.2764;PB.300;PB.3035;PB.3061;PB.3259;PB.3359;PB.3364;PB.3556;PB.357;PB.3819;PB.3964;PB.4207;PB.4853;PB.5345;PB.5354;PB.5410;PB.5581;PB.5695;PB.5702;PB.5986;PB.6051;PB.6075;PB.6811;PB.7005;PB.7340;PB.751;PB.7565;PB.8666;PB.8684;Pma_10000309.g;Pma_10000324.g;Pma_10000408.g;Pma_10000474.g;Pma_10000485.g;Pma_10000581.g;Pma_10000628.g;Pma_10000698.g;Pm…
PB.349.3	PB.349;PB.4143;PB.4319;PB.8768;PB.9009;Pma_10000528.g;Pma_10000919.g;Pma_10001104.g;Pma_10001124.g;Pma_10001205.g;Pma_10001283.g;Pma_10001405.g;Pma_10001413.g;Pma_10001420.g;Pma_10001699.g;Pma_10001877.g;Pma_10001935.g;Pma_10002048.g;Pma_10002694.g;Pma_10002856.g;Pma_10002925.g;Pma_10003054.g;Pma_10003663.g;Pma_10004588.g;Pma_10004728.g;Pma_10004779.g;Pma_10005015.g;Pma_10005074.g;Pma_10005402.g;…
PB.6829.1	PB.2495;PB.328;PB.3457;PB.6829;PB.7032;PB.7064;PB.7488;Pma_10000704.g;Pma_10000839.g;Pma_10001435.g;Pma_10002509.g;Pma_10003935.g;Pma_10004076.g;Pma_10004815.g;Pma_10005036.g;Pma_10006324.g;Pma_10006569.g;Pma_10007601.g;Pma_10008010.g;Pma_10008011.g;Pma_10008282.g;Pma_10008345.g;Pma_10008502.g;Pma_10008785.g;Pma_10008795.g;Pma_10009299.g;Pma_10009648.g;Pma_10009806.g;Pma_10010253.g;Pma_10010673.g…
PB.4640.4	PB.1748;PB.3645;PB.4672;PB.4747;PB.6273;PB.7085;PB.8689;PB.8999;PB.9236;Pma_10001290.g;Pma_10001400.g;Pma_10001492.g;Pma_10001538.g;Pma_10001688.g;Pma_10001859.g;Pma_10002125.g;Pma_10002144.g;Pma_10002635.g;Pma_10002886.g;Pma_10003062.g;Pma_10003354.g;Pma_10003407.g;Pma_10003533.g;Pma_10003543.g;Pma_10003727.g;Pma_10004026.g;Pma_10004035.g;Pma_10004138.g;Pma_10004656.g;Pma_10004864.g;Pma_10004965…
PB.2504.1	PB.1770;PB.2060;PB.254;PB.4193;PB.424;PB.4264;PB.5487;PB.5542;PB.5548;PB.5658;PB.5841;PB.593;PB.6996;PB.8771;PB.8789;PB.8796;PB.8821;PB.8826;PB.928;Pma_10000392.g;Pma_10000418.g;Pma_10000904.g;Pma_10001235.g;Pma_10001404.g;Pma_10001474.g;Pma_10002130.g;Pma_10002517.g;Pma_10002536.g;Pma_10002560.g;Pma_10003335.g;Pma_10004360.g;Pma_10004540.g;Pma_10004678.g;Pma_10004799.g;Pma_10005135.g;Pma_1000530…
PB.5629.1	PB.1192;PB.125;PB.1275;PB.1605;PB.1671;PB.2352;PB.2362;PB.2389;PB.2500;PB.289;PB.2891;PB.2893;PB.301;PB.3048;PB.3088;PB.3229;PB.3234;PB.3267;PB.3824;PB.3915;PB.4009;PB.4186;PB.4689;PB.4778;PB.5502;PB.5605;PB.5629;PB.5651;PB.5714;PB.5824;PB.5876;PB.5890;PB.6249;PB.6282;PB.639;PB.640;PB.6499;PB.662;PB.6691;PB.6741;PB.7353;PB.7549;PB.7706;PB.777;PB.7807;PB.8105;PB.8171;PB.8594;PB.870;PB.8931;PB.8932…
PB.9007.4	Pma_10023247.g;Pma_10023248.g;Pma_10023249.g;Pma_10023250.g;Pma_10023251.g;Pma_10023252.g;Pma_10023253.g;Pma_10023254.g
PB.5728.3	Pma_10030014.g;Pma_10030017.g;Pma_10030018.g;Pma_10030019.g;Pma_10030020.g
PB.6762.1	PB.1947;PB.2117;PB.2449;PB.2831;PB.2835;PB.3254;PB.3634;PB.3928;PB.3952;PB.543;PB.5746;PB.6214;PB.6253;PB.6501;PB.6762;PB.6894;PB.7304;PB.8076;PB.8328;PB.8893;PB.8929;PB.9090;Pma_10000144.g;Pma_10000231.g;Pma_10000295.g;Pma_10000320.g;Pma_10001151.g;Pma_10001243.g;Pma_10001646.g;Pma_10001671.g;Pma_10001734.g;Pma_10001878.g;Pma_10002006.g;Pma_10002417.g;Pma_10002673.g;Pma_10002806.g;Pma_10002927.g…
PB.9090.1	PB.1122;PB.1128;PB.1292;PB.1351;PB.147;PB.1502;PB.1515;PB.1525;PB.1588;PB.1863;PB.1916;PB.1962;PB.2021;PB.2529;PB.2565;PB.2593;PB.3111;PB.3223;PB.3336;PB.3414;PB.3416;PB.3501;PB.3506;PB.3579;PB.3720;PB.4128;PB.4246;PB.4323;PB.4360;PB.4373;PB.4488;PB.4495;PB.4640;PB.4740;PB.4881;PB.4979;PB.5017;PB.5309;PB.5323;PB.5626;PB.5697;PB.5973;PB.6301;PB.6324;PB.6890;PB.6940;PB.7117;PB.7160;PB.7251;PB.7302;…
PB.6528.1	PB.110;PB.1760;PB.2081;PB.2397;PB.2654;PB.2959;PB.3459;PB.3699;PB.4237;PB.4791;PB.4846;PB.4898;PB.502;PB.5179;PB.5326;PB.6114;PB.6125;PB.62;PB.6226;PB.636;PB.6438;PB.6528;PB.6623;PB.6871;PB.7129;PB.7243;PB.7568;PB.7816;PB.8470;PB.8923;PB.8947;Pma_10000123.g;Pma_10000225.g;Pma_10000373.g;Pma_10000376.g;Pma_10000385.g;Pma_10000533.g;Pma_10000542.g;Pma_10000580.g;Pma_10000603.g;Pma_10000609.g;Pma_10…
PB.1786.1	PB.1351;PB.1384;PB.1469;PB.1786;PB.19;PB.2432;PB.2639;PB.2914;PB.3070;PB.3336;PB.3496;PB.4314;PB.4342;PB.4655;PB.4979;PB.5172;PB.5607;PB.6412;PB.6574;PB.7556;PB.7968;Pma_10000072.g;Pma_10000410.g;Pma_10000416.g;Pma_10000634.g;Pma_10000647.g;Pma_10000662.g;Pma_10000754.g;Pma_10000914.g;Pma_10000941.g;Pma_10001363.g;Pma_10001680.g;Pma_10001926.g;Pma_10001960.g;Pma_10002121.g;Pma_10002239.g;Pma_1000…
PB.5669.1	PB.1125;PB.1128;PB.1349;PB.1351;PB.1502;PB.1588;PB.1802;PB.1921;PB.2031;PB.3131;PB.3506;PB.3578;PB.4314;PB.436;PB.4360;PB.4373;PB.5017;PB.5056;PB.5172;PB.5264;PB.5626;PB.5669;PB.5697;PB.5794;PB.5974;PB.6115;PB.6116;PB.6301;PB.6324;PB.6846;PB.6923;PB.7024;PB.7034;PB.7739;PB.7828;PB.7974;PB.8281;PB.8490;PB.8770;PB.932;Pma_10.1234.g;Pma_10000010.g;Pma_10000148.g;Pma_10000346.g;Pma_10000420.g;Pma_100…
PB.6243.6	Pma_10003411.g;Pma_10017836.g;Pma_10017837.g;Pma_10017838.g
PB.1850.1	PB.1601;PB.1850;PB.3881;PB.4239;PB.4553;PB.4579;PB.4813;PB.5120;PB.7488;PB.7792;PB.8044;PB.8997;Pma_10.1569.g;Pma_10.949.g;Pma_10000223.g;Pma_10000692.g;Pma_10000735.g;Pma_10000847.g;Pma_10001396.g;Pma_10001970.g;Pma_10002719.g;Pma_10003083.g;Pma_10003086.g;Pma_10003087.g;Pma_10003179.g;Pma_10003199.g;Pma_10003414.g;Pma_10003447.g;Pma_10003906.g;Pma_10003962.g;Pma_10004118.g;Pma_10004144.g;Pma_10…
PB.16.1	PB.16;PB.2466;PB.2708;PB.3998;PB.4063;PB.5064;PB.5639;PB.7840;PB.8393;PB.8915;PB.9028;Pma_10000462.g;Pma_10000794.g;Pma_10000818.g;Pma_10001339.g;Pma_10001377.g;Pma_10001414.g;Pma_10001492.g;Pma_10001724.g;Pma_10002662.g;Pma_10002762.g;Pma_10002867.g;Pma_10003736.g;Pma_10004075.g;Pma_10004575.g;Pma_10005340.g;Pma_10005576.g;Pma_10005907.g;Pma_10006097.g;Pma_10006263.g;Pma_10006354.g;Pma_10006523.…
PB.7218.1	PB.1066;PB.1241;PB.1243;PB.1251;PB.1274;PB.1286;PB.1398;PB.1401;PB.1534;PB.1718;PB.1985;PB.2119;PB.229;PB.2343;PB.2391;PB.2542;PB.2549;PB.2669;PB.2864;PB.2938;PB.312;PB.3159;PB.3165;PB.3254;PB.3371;PB.3595;PB.3719;PB.3785;PB.3959;PB.3960;PB.4330;PB.4514;PB.4647;PB.4863;PB.5844;PB.624;PB.6257;PB.6465;PB.6616;PB.6704;PB.680;PB.6803;PB.681;PB.6875;PB.6894;PB.6915;PB.6986;PB.7061;PB.7218;PB.7304;PB.7…
PB.17.1	PB.127;PB.17;PB.1759;PB.3468;PB.437;PB.477;PB.4815;PB.5055;PB.5992;PB.6118;PB.7112;PB.7203;PB.7430;PB.8337;PB.8730;Pma_10000063.g;Pma_10000084.g;Pma_10000547.g;Pma_10000845.g;Pma_10000878.g;Pma_10001157.g;Pma_10001183.g;Pma_10001202.g;Pma_10001203.g;Pma_10001204.g;Pma_10001248.g;Pma_10001281.g;Pma_10001507.g;Pma_10001714.g;Pma_10001773.g;Pma_10001888.g;Pma_10002090.g;Pma_10002268.g;Pma_10002373.g…
PB.7253.1	PB.1066;PB.1241;PB.1243;PB.1274;PB.1451;PB.1769;PB.1908;PB.2101;PB.2148;PB.2391;PB.2455;PB.2774;PB.2805;PB.3023;PB.3159;PB.3246;PB.3595;PB.3959;PB.4330;PB.4514;PB.4572;PB.5056;PB.5734;PB.5844;PB.6218;PB.6257;PB.6704;PB.681;PB.6881;PB.6941;PB.6986;PB.7142;PB.7253;PB.7601;PB.7647;PB.7708;PB.7788;PB.7894;PB.8109;PB.8281;PB.8702;PB.8770;PB.8805;PB.8930;PB.8991;PB.9070;PB.9073;PB.9235;Pma_10000154.g;P…
PB.4237.1	PB.1760;PB.2494;PB.4237;PB.4726;PB.5339;PB.6528;PB.692;PB.7568;PB.9066;PB.9114;Pma_10000026.g;Pma_10000376.g;Pma_10000493.g;Pma_10000533.g;Pma_10000603.g;Pma_10000620.g;Pma_10000675.g;Pma_10000884.g;Pma_10000908.g;Pma_10001069.g;Pma_10001212.g;Pma_10001342.g;Pma_10001605.g;Pma_10001606.g;Pma_10001607.g;Pma_10001809.g;Pma_10002128.g;Pma_10002170.g;Pma_10002372.g;Pma_10002469.g;Pma_10002656.g;Pma_1…
PB.8715.1	PB.1166;PB.1247;PB.1489;PB.189;PB.2034;PB.2124;PB.2228;PB.2358;PB.2395;PB.2407;PB.2775;PB.2815;PB.3203;PB.3417;PB.3605;PB.4003;PB.4141;PB.4216;PB.4399;PB.4435;PB.5296;PB.5363;PB.551;PB.5968;PB.6266;PB.6357;PB.67;PB.6750;PB.7007;PB.7381;PB.7434;PB.7712;PB.7741;PB.7769;PB.8200;PB.8308;PB.8441;PB.8658;PB.8715;PB.8820;PB.904;PB.956;Pma_10000028.g;Pma_10000111.g;Pma_10000280.g;Pma_10000482.g;Pma_10000…
PB.6890.7	PB.1066;PB.144;PB.2126;PB.3023;PB.3246;PB.4443;PB.483;PB.6218;PB.6983;PB.7142;PB.7169;PB.901;PB.9016;PB.9235;Pma_10000339.g;Pma_10000481.g;Pma_10000707.g;Pma_10000842.g;Pma_10001174.g;Pma_10001438.g;Pma_10001526.g;Pma_10001579.g;Pma_10001704.g;Pma_10001742.g;Pma_10001755.g;Pma_10002454.g;Pma_10002460.g;Pma_10002474.g;Pma_10002561.g;Pma_10002589.g;Pma_10002718.g;Pma_10002870.g;Pma_10002952.g;Pma_1…
PB.6574.1	PB.1469;PB.1786;PB.2432;PB.3047;PB.5172;PB.6574;Pma_10000505.g;Pma_10000543.g;Pma_10000914.g;Pma_10000941.g;Pma_10001006.g;Pma_10001305.g;Pma_10001702.g;Pma_10001804.g;Pma_10002589.g;Pma_10003029.g;Pma_10003158.g;Pma_10005206.g;Pma_10005251.g;Pma_10005431.g;Pma_10005697.g;Pma_10005719.g;Pma_10006884.g;Pma_10006885.g;Pma_10006979.g;Pma_10007299.g;Pma_10007735.g;Pma_10008543.g;Pma_10008980.g;Pma_10…
PB.1658.3	PB.1509;PB.2229;PB.2306;PB.2522;PB.2545;PB.2608;PB.2730;PB.2851;PB.3076;PB.3379;PB.3447;PB.368;PB.3680;PB.3813;PB.3896;PB.4197;PB.4408;PB.540;PB.541;PB.554;PB.6541;PB.6912;PB.6927;PB.7072;PB.7505;PB.7643;PB.7954;PB.8207;PB.8477;PB.8507;PB.8584;PB.885;PB.9090;Pma_10000017.g;Pma_10000117.g;Pma_10000224.g;Pma_10000241.g;Pma_10000263.g;Pma_10000437.g;Pma_10000524.g;Pma_10000578.g;Pma_10000606.g;Pma_1…
PB.2011.1	PB.1085;PB.1812;PB.2011;PB.2203;PB.2339;PB.2746;PB.3151;PB.3345;PB.3826;PB.3945;PB.3962;PB.413;PB.430;PB.466;PB.4905;PB.5500;PB.6004;PB.6020;PB.7296;PB.838;PB.8524;PB.8603;PB.8934;PB.8963;PB.994;Pma_10000470.g;Pma_10000511.g;Pma_10000570.g;Pma_10000897.g;Pma_10001781.g;Pma_10001820.g;Pma_10001983.g;Pma_10002101.g;Pma_10002562.g;Pma_10002711.g;Pma_10002961.g;Pma_10003337.g;Pma_10003369.g;Pma_10003…
PB.7005.1	PB.1095;PB.1247;PB.1528;PB.1562;PB.1914;PB.1920;PB.2228;PB.2358;PB.2594;PB.2764;PB.2864;PB.3017;PB.3035;PB.3061;PB.3259;PB.3359;PB.3491;PB.3556;PB.357;PB.3819;PB.4207;PB.4853;PB.5345;PB.5354;PB.551;PB.5581;PB.5695;PB.5702;PB.5822;PB.5986;PB.6051;PB.6075;PB.6811;PB.7005;PB.7340;PB.7381;PB.7434;PB.751;PB.7565;PB.7908;PB.8200;PB.8328;PB.8558;PB.8666;PB.8820;PB.8864;PB.956;Pma_10000028.g;Pma_10000309…
PB.4435.1	PB.1150;PB.1166;PB.1173;PB.137;PB.1538;PB.1654;PB.1948;PB.2034;PB.2124;PB.2125;PB.2238;PB.2280;PB.2394;PB.2395;PB.2646;PB.2775;PB.293;PB.3051;PB.3327;PB.3347;PB.3360;PB.3605;PB.3679;PB.3856;PB.4141;PB.4399;PB.4435;PB.4460;PB.4833;PB.5030;PB.617;PB.6176;PB.6266;PB.6329;PB.6534;PB.6554;PB.6687;PB.6788;PB.6795;PB.6930;PB.7007;PB.7101;PB.7235;PB.7262;PB.7355;PB.7712;PB.7769;PB.7797;PB.8225;PB.8658;PB…
PB.4640.3	PB.1072;PB.1152;PB.214;PB.2550;PB.2886;PB.2921;PB.3386;PB.4192;PB.4630;PB.4921;PB.6137;PB.664;PB.665;PB.7217;PB.7949;PB.8603;PB.8849;PB.8917;PB.998;Pma_1.383.g;Pma_10000020.g;Pma_10000069.g;Pma_10000159.g;Pma_10000306.g;Pma_10000715.g;Pma_10000837.g;Pma_10000854.g;Pma_10001130.g;Pma_10001199.g;Pma_10001303.g;Pma_10001399.g;Pma_10001510.g;Pma_10001747.g;Pma_10002595.g;Pma_10002878.g;Pma_10003180.g…
PB.6637.1	PB.2081;PB.2654;PB.3699;PB.4846;PB.5326;PB.6114;PB.6637;PB.6871;PB.921;Pma_10000629.g;Pma_10001072.g;Pma_10001113.g;Pma_10001448.g;Pma_10001642.g;Pma_10001945.g;Pma_10002104.g;Pma_10002241.g;Pma_10002421.g;Pma_10002601.g;Pma_10002680.g;Pma_10002725.g;Pma_10003286.g;Pma_10003383.g;Pma_10004029.g;Pma_10004215.g;Pma_10004216.g;Pma_10004247.g;Pma_10004516.g;Pma_10004793.g;Pma_10004888.g;Pma_10004978.…
PB.8658.6	PB.1032;PB.1150;PB.1166;PB.137;PB.1489;PB.189;PB.1948;PB.2034;PB.2124;PB.2125;PB.2217;PB.2238;PB.2280;PB.2394;PB.2395;PB.2434;PB.2775;PB.293;PB.3327;PB.3347;PB.3360;PB.3605;PB.3679;PB.3856;PB.4141;PB.4399;PB.4435;PB.4460;PB.4833;PB.5030;PB.5275;PB.5444;PB.6266;PB.6329;PB.6534;PB.6554;PB.6687;PB.6788;PB.6795;PB.6930;PB.7007;PB.7101;PB.7235;PB.7262;PB.7712;PB.7769;PB.8308;PB.8658;PB.8715;PB.8905;PB…
PB.2418.2	PB.2043;PB.2248;PB.2645;PB.3282;PB.3612;PB.5550;PB.5657;PB.6942;PB.7166;PB.9064;Pma_10000220.g;Pma_10000353.g;Pma_10000414.g;Pma_10000579.g;Pma_10001251.g;Pma_10002049.g;Pma_10002597.g;Pma_10002923.g;Pma_10003425.g;Pma_10003444.g;Pma_10003849.g;Pma_10003974.g;Pma_10003976.g;Pma_10004496.g;Pma_10005375.g;Pma_10005430.g;Pma_10006698.g;Pma_10007308.g;Pma_10007587.g;Pma_10008078.g;Pma_10008201.g;Pma_…
PB.6719.1	PB.2325;PB.2771;PB.3629;PB.413;PB.430;PB.5081;PB.5104;PB.5372;PB.5463;PB.6020;PB.610;PB.6719;PB.6736;PB.6761;PB.7144;PB.8359;PB.8407;PB.8695;PB.9144;PB.9152;Pma_10.601.g;Pma_10000012.g;Pma_10000470.g;Pma_10000487.g;Pma_10000511.g;Pma_10000527.g;Pma_10000529.g;Pma_10000897.g;Pma_10000959.g;Pma_10001155.g;Pma_10001413.g;Pma_10001455.g;Pma_10001460.g;Pma_10001603.g;Pma_10001770.g;Pma_10001796.g;Pma_…
PB.8959.1	PB.1119;PB.1122;PB.1349;PB.1393;PB.1464;PB.1530;PB.1615;PB.1688;PB.2031;PB.2338;PB.2693;PB.2898;PB.3191;PB.3414;PB.3626;PB.4107;PB.4246;PB.4740;PB.535;PB.6073;PB.6126;PB.6148;PB.6505;PB.7084;PB.7160;PB.7233;PB.7302;PB.7515;PB.7728;PB.7759;PB.8023;PB.8149;PB.8170;PB.832;PB.8636;PB.8959;PB.8973;PB.90;PB.9002;PB.955;PB.976;Pma_1.232.g;Pma_10000230.g;Pma_10000361.g;Pma_10000398.g;Pma_10000476.g;Pma_1…
PB.8983.1	PB.1173;PB.2097;PB.4460;PB.4815;PB.5055;PB.5513;PB.5924;PB.6268;PB.6534;PB.6605;PB.6676;PB.6687;PB.6795;PB.6930;PB.7101;PB.7355;PB.8298;PB.8983;PB.9202;Pma_10.94.g;Pma_10000063.g;Pma_10000149.g;Pma_10000290.g;Pma_10000507.g;Pma_10000516.g;Pma_10000770.g;Pma_10000875.g;Pma_10000878.g;Pma_10001081.g;Pma_10001141.g;Pma_10001150.g;Pma_10001157.g;Pma_10001162.g;Pma_10001213.g;Pma_10001281.g;Pma_100013…
PB.144.4	PB.3875;PB.396;PB.5435;PB.6253;PB.6314;PB.8507;PB.8929;PB.9090;Pma_10000095.g;Pma_10000139.g;Pma_10000163.g;Pma_10000359.g;Pma_10000366.g;Pma_10000384.g;Pma_10000751.g;Pma_10000974.g;Pma_10001032.g;Pma_10001296.g;Pma_10001423.g;Pma_10001475.g;Pma_10001671.g;Pma_10001734.g;Pma_10001735.g;Pma_10001736.g;Pma_10001876.g;Pma_10002079.g;Pma_10002825.g;Pma_10003302.g;Pma_10003454.g;Pma_10003488.g;Pma_10…
PB.3039.1	PB.1251;PB.1274;PB.1286;PB.1290;PB.1398;PB.1534;PB.1985;PB.2014;PB.2117;PB.2119;PB.229;PB.2390;PB.2542;PB.2730;PB.2835;PB.2938;PB.3022;PB.312;PB.3165;PB.3254;PB.3898;PB.394;PB.3960;PB.4190;PB.4197;PB.4323;PB.4330;PB.4872;PB.5020;PB.5278;PB.5405;PB.543;PB.5508;PB.5532;PB.5535;PB.6541;PB.6616;PB.6704;PB.6803;PB.681;PB.7218;PB.7249;PB.7304;PB.7541;PB.7675;PB.7954;PB.8161;PB.8303;PB.8374;PB.8401;PB.8…
PB.1044.4	PB.1044;PB.1152;PB.1385;PB.1448;PB.1495;PB.1626;PB.1746;PB.2028;PB.2741;PB.2764;PB.2770;PB.3017;PB.320;PB.3487;PB.357;PB.3672;PB.3964;PB.4826;PB.4959;PB.4971;PB.5354;PB.5358;PB.5954;PB.6075;PB.6189;PB.6313;PB.666;PB.6811;PB.6889;PB.7296;PB.7340;PB.7397;PB.751;PB.7584;PB.8084;PB.8571;PB.8603;PB.8852;PB.9138;Pma_1.207.g;Pma_1.383.g;Pma_10000038.g;Pma_10000237.g;Pma_10000360.g;Pma_10000573.g;Pma_100…
PB.6253.2	PB.1301;PB.2117;PB.2449;PB.2831;PB.2836;PB.3634;PB.3928;PB.3952;PB.396;PB.543;PB.5746;PB.6253;PB.6314;PB.6501;PB.6541;PB.6762;PB.8076;PB.8893;PB.8929;PB.9090;Pma_10000144.g;Pma_10000231.g;Pma_10000320.g;Pma_10000366.g;Pma_10000606.g;Pma_10000619.g;Pma_10001243.g;Pma_10001671.g;Pma_10001876.g;Pma_10002006.g;Pma_10002079.g;Pma_10002081.g;Pma_10002673.g;Pma_10002806.g;Pma_10002940.g;Pma_10002990.g;P…
PB.4261.1	PB.1122;PB.1188;PB.147;PB.1495;PB.1585;PB.1916;PB.2028;PB.2565;PB.2599;PB.2741;PB.2969;PB.3111;PB.3414;PB.3553;PB.3579;PB.3901;PB.4007;PB.4173;PB.4373;PB.4488;PB.464;PB.4640;PB.4740;PB.4826;PB.4971;PB.5358;PB.5852;PB.5954;PB.6148;PB.6189;PB.6313;PB.6324;PB.6844;PB.6889;PB.6890;PB.6940;PB.7126;PB.7233;PB.7257;PB.7397;PB.7398;PB.7536;PB.7949;PB.8023;PB.8283;PB.8389;PB.8425;PB.8489;PB.86;PB.868;PB.8…
PB.2541.1	PB.1064;PB.1509;PB.2229;PB.2306;PB.2541;PB.2608;PB.2851;PB.3076;PB.3379;PB.3495;PB.3680;PB.3966;PB.5200;PB.554;PB.6362;PB.6927;PB.7505;PB.7643;PB.8207;PB.8477;Pma_10000017.g;Pma_10000074.g;Pma_10000117.g;Pma_10000211.g;Pma_10000224.g;Pma_10000227.g;Pma_10000241.g;Pma_10000298.g;Pma_10000437.g;Pma_10000622.g;Pma_10000702.g;Pma_10000732.g;Pma_10000782.g;Pma_10000807.g;Pma_10000880.g;Pma_10001114.g;…
PB.9090.4	Pma_10030913.g;Pma_10030914.g;Pma_10030915.g;Pma_10030916.g;Pma_10030920.g
PB.5438.1	PB.1113;PB.1160;PB.1385;PB.1626;PB.1746;PB.2328;PB.2358;PB.2763;PB.2813;PB.2827;PB.3017;PB.322;PB.3288;PB.3491;PB.357;PB.3631;PB.3672;PB.4943;PB.5002;PB.5051;PB.5354;PB.5375;PB.5438;PB.5545;PB.5785;PB.5968;PB.6138;PB.6189;PB.6419;PB.666;PB.6811;PB.7018;PB.7265;PB.7296;PB.7340;PB.7565;PB.7584;PB.7724;PB.7779;PB.7793;PB.8002;PB.8003;PB.8043;PB.8050;PB.8084;PB.8302;PB.8436;PB.8571;PB.8614;PB.8738;PB…
PB.1770.1	PB.1291;PB.1433;PB.1770;PB.2060;PB.2403;PB.2931;PB.3150;PB.3192;PB.4182;PB.4193;PB.5487;PB.5548;PB.5658;PB.622;PB.6774;PB.6996;PB.7449;PB.928;PB.966;Pma_10000392.g;Pma_10000418.g;Pma_10000904.g;Pma_10000942.g;Pma_10001109.g;Pma_10001404.g;Pma_10001474.g;Pma_10001623.g;Pma_10001673.g;Pma_10002055.g;Pma_10002115.g;Pma_10002130.g;Pma_10002145.g;Pma_10002287.g;Pma_10002517.g;Pma_10003001.g;Pma_100030…
PB.6044.1	PB.1680;PB.2421;PB.2963;PB.3089;PB.3674;PB.3766;PB.3779;PB.423;PB.4547;PB.4870;PB.5135;PB.5385;PB.6044;PB.6486;PB.6529;PB.7199;PB.7249;PB.729;PB.8084;PB.8829;PB.8971;PB.9251;PB.9304;Pma_10000004.g;Pma_10000265.g;Pma_10000323.g;Pma_10000665.g;Pma_10000773.g;Pma_10001143.g;Pma_10001203.g;Pma_10001217.g;Pma_10001252.g;Pma_10001532.g;Pma_10001818.g;Pma_10001932.g;Pma_10002376.g;Pma_10002546.g;Pma_100…
PB.1860.1	PB.1212;PB.1947;PB.2317;PB.2323;PB.2536;PB.2847;PB.3562;PB.3582;PB.4132;PB.4589;PB.6549;PB.6978;PB.7409;PB.8607;PB.8663;PB.8900;PB.8985;Pma_10000046.g;Pma_10000517.g;Pma_10000575.g;Pma_10000593.g;Pma_10000633.g;Pma_10001012.g;Pma_10001135.g;Pma_10001142.g;Pma_10001364.g;Pma_10001662.g;Pma_10001767.g;Pma_10001786.g;Pma_10001848.g;Pma_10001871.g;Pma_10002082.g;Pma_10002194.g;Pma_10002231.g;Pma_1000…
PB.3333.1	PB.1760;PB.2397;PB.2701;PB.3333;PB.3459;PB.3699;PB.4127;PB.4791;PB.4898;PB.5007;PB.6125;PB.6432;PB.7243;PB.7684;PB.9020;PB.9114;Pma_10000082.g;Pma_10000533.g;Pma_10000603.g;Pma_10000620.g;Pma_10000651.g;Pma_10000709.g;Pma_10000884.g;Pma_10001212.g;Pma_10001240.g;Pma_10001325.g;Pma_10001515.g;Pma_10001547.g;Pma_10001889.g;Pma_10001947.g;Pma_10002109.g;Pma_10002128.g;Pma_10002316.g;Pma_10002372.g;P…
PB.9016.1	PB.1066;PB.1241;PB.1243;PB.1274;PB.1286;PB.1348;PB.144;PB.1534;PB.2014;PB.2126;PB.2148;PB.2343;PB.2358;PB.2391;PB.2542;PB.2639;PB.3023;PB.3095;PB.3159;PB.3595;PB.3969;PB.4216;PB.4402;PB.4514;PB.4647;PB.4808;PB.483;PB.4863;PB.5268;PB.5363;PB.551;PB.5607;PB.6257;PB.6348;PB.6627;PB.67;PB.6803;PB.7061;PB.7142;PB.7169;PB.7374;PB.7556;PB.765;PB.7724;PB.7968;PB.8153;PB.8702;PB.8820;PB.8930;PB.901;PB.901…
PB.8783.6	PB.1685;PB.1909;PB.214;PB.2339;PB.2550;PB.3085;PB.3186;PB.4630;PB.5500;PB.6078;PB.7682;PB.819;PB.8580;PB.8603;PB.8780;PB.8783;PB.994;Pma_10000470.g;Pma_10000511.g;Pma_10001820.g;Pma_10002086.g;Pma_10002095.g;Pma_10002334.g;Pma_10002562.g;Pma_10002711.g;Pma_10002775.g;Pma_10003337.g;Pma_10003593.g;Pma_10003916.g;Pma_10004012.g;Pma_10004120.g;Pma_10004227.g;Pma_10005362.g;Pma_10005372.g;Pma_1000538…
PB.8470.2	PB.2081;PB.2397;PB.2654;PB.2701;PB.2959;PB.3699;PB.4694;PB.4791;PB.4846;PB.5179;PB.5326;PB.5828;PB.597;PB.6114;PB.62;PB.6528;PB.6623;PB.6884;PB.7129;PB.7243;PB.7568;PB.7816;PB.8470;PB.8923;PB.9020;PB.9114;PB.921;Pma_10000123.g;Pma_10000225.g;Pma_10000373.g;Pma_10000376.g;Pma_10000385.g;Pma_10000533.g;Pma_10000542.g;Pma_10000565.g;Pma_10000609.g;Pma_10000629.g;Pma_10000658.g;Pma_10000696.g;Pma_100…
PB.354.1	PB.2026;PB.3379;PB.3447;PB.354;PB.3896;PB.4408;PB.594;PB.6956;PB.7043;PB.8584;PB.987;Pma_10000263.g;Pma_10000413.g;Pma_10000687.g;Pma_10000905.g;Pma_10000967.g;Pma_10001335.g;Pma_10001393.g;Pma_10001593.g;Pma_10001775.g;Pma_10001941.g;Pma_10002012.g;Pma_10002264.g;Pma_10002729.g;Pma_10002800.g;Pma_10003005.g;Pma_10003225.g;Pma_10003488.g;Pma_10003632.g;Pma_10004148.g;Pma_10004679.g;Pma_10004748.g…
PB.1769.2	PB.1047;PB.1309;PB.1451;PB.1769;PB.3881;PB.4553;PB.4572;PB.5844;PB.6986;PB.7035;PB.7253;PB.7668;PB.7673;PB.7708;PB.7894;PB.7929;PB.8109;PB.8220;PB.8991;PB.9045;PB.9070;PB.951;Pma_10000154.g;Pma_10000564.g;Pma_10000617.g;Pma_10000804.g;Pma_10000847.g;Pma_10000976.g;Pma_10001138.g;Pma_10001152.g;Pma_10001158.g;Pma_10001285.g;Pma_10001301.g;Pma_10001392.g;Pma_10001396.g;Pma_10001608.g;Pma_10001637.g…
PB.5830.2	PB.1022;PB.1418;PB.1593;PB.2466;PB.3494;PB.4;PB.4107;PB.4904;PB.527;PB.535;PB.5830;PB.6398;PB.8149;PB.928;Pma_10000215.g;Pma_10000352.g;Pma_10000472.g;Pma_10000794.g;Pma_10001109.g;Pma_10001380.g;Pma_10001404.g;Pma_10001572.g;Pma_10001583.g;Pma_10001683.g;Pma_10001702.g;Pma_10001703.g;Pma_10001779.g;Pma_10001798.g;Pma_10001998.g;Pma_10002029.g;Pma_10002050.g;Pma_10002115.g;Pma_10002510.g;Pma_1000…
PB.6362.1	PB.1509;PB.2229;PB.2306;PB.2541;PB.2608;PB.2851;PB.3076;PB.3379;PB.3495;PB.3680;PB.3966;PB.5200;PB.554;PB.6362;PB.6927;PB.7505;PB.7643;PB.8207;PB.8477;PB.8507;Pma_10000017.g;Pma_10000074.g;Pma_10000117.g;Pma_10000224.g;Pma_10000227.g;Pma_10000241.g;Pma_10000298.g;Pma_10000437.g;Pma_10000622.g;Pma_10000702.g;Pma_10000732.g;Pma_10000782.g;Pma_10000807.g;Pma_10000880.g;Pma_10001114.g;Pma_10001124.g;…
PB.350.1	PB.1423;PB.180;PB.1870;PB.2065;PB.2267;PB.2403;PB.254;PB.3188;PB.350;PB.4182;PB.424;PB.4993;PB.5254;PB.5543;PB.5919;PB.593;PB.6605;PB.6836;PB.6936;PB.7118;PB.864;PB.9202;PB.927;PB.928;PB.966;Pma_10000507.g;Pma_10000752.g;Pma_10000921.g;Pma_10001381.g;Pma_10001458.g;Pma_10001570.g;Pma_10001638.g;Pma_10001641.g;Pma_10001908.g;Pma_10002150.g;Pma_10002281.g;Pma_10002366.g;Pma_10002630.g;Pma_10002661.…
PB.4193.11	PB.1291;PB.1433;PB.1770;PB.2060;PB.2403;PB.2901;PB.2931;PB.2991;PB.3192;PB.3708;PB.4182;PB.4193;PB.4394;PB.4613;PB.5487;PB.5548;PB.5658;PB.622;PB.6774;PB.6996;PB.7449;PB.8057;PB.8426;PB.9122;PB.941;PB.966;Pma_10.1526.g;Pma_10000087.g;Pma_10000091.g;Pma_10000392.g;Pma_10000418.g;Pma_10000461.g;Pma_10000476.g;Pma_10000532.g;Pma_10000546.g;Pma_10000556.g;Pma_10000618.g;Pma_10000650.g;Pma_10000817.g;…
PB.7931.1	PB.1200;PB.1501;PB.1525;PB.1738;PB.1822;PB.1938;PB.1962;PB.2068;PB.2529;PB.2610;PB.2922;PB.3104;PB.3501;PB.3557;PB.5274;PB.5535;PB.5683;PB.6312;PB.6586;PB.6873;PB.6950;PB.7117;PB.7160;PB.7181;PB.7302;PB.7515;PB.7771;PB.7931;PB.8001;PB.8624;PB.9011;PB.9220;PB.931;Pma_10.1476.g;Pma_10000079.g;Pma_10000229.g;Pma_10000230.g;Pma_10000260.g;Pma_10000318.g;Pma_10000326.g;Pma_10000395.g;Pma_10000448.g;Pm…
PB.9235.4	PB.2150;PB.2723;PB.2890;PB.3126;PB.4592;PB.8496;Pma_10000042.g;Pma_10000257.g;Pma_10001127.g;Pma_10001277.g;Pma_10001398.g;Pma_10001696.g;Pma_10001814.g;Pma_10002108.g;Pma_10002353.g;Pma_10002542.g;Pma_10002874.g;Pma_10003017.g;Pma_10003437.g;Pma_10003949.g;Pma_10004056.g;Pma_10004081.g;Pma_10004100.g;Pma_10004129.g;Pma_10004459.g;Pma_10004515.g;Pma_10005246.g;Pma_10005299.g;Pma_10005982.g;Pma_10…
PB.1251.1	PB.1760;PB.2081;PB.2397;PB.2654;PB.2701;PB.2753;PB.2959;PB.3333;PB.3699;PB.4694;PB.4791;PB.4846;PB.5179;PB.5326;PB.5828;PB.6114;PB.62;PB.6528;PB.6623;PB.6884;PB.7129;PB.7243;PB.7568;PB.7816;PB.8470;PB.8923;PB.9020;PB.9114;PB.921;Pma_10000123.g;Pma_10000225.g;Pma_10000373.g;Pma_10000376.g;Pma_10000385.g;Pma_10000533.g;Pma_10000542.g;Pma_10000609.g;Pma_10000629.g;Pma_10000658.g;Pma_10000696.g;Pma_1…
PB.7989.1	PB.1658;PB.2857;PB.3583;PB.3761;PB.3819;PB.3957;PB.3964;PB.4207;PB.4853;PB.5332;PB.5581;PB.5702;PB.5720;PB.6224;PB.6373;PB.6594;PB.7474;PB.751;PB.7879;PB.7989;PB.8505;PB.8580;PB.8666;PB.8893;PB.9108;PB.9138;Pma_10000053.g;Pma_10000237.g;Pma_10000440.g;Pma_10000483.g;Pma_10000485.g;Pma_10000698.g;Pma_10000858.g;Pma_10001133.g;Pma_10001249.g;Pma_10001268.g;Pma_10001308.g;Pma_10001321.g;Pma_10001557…
PB.1515.2	PB.1122;PB.1125;PB.1128;PB.1200;PB.1292;PB.1351;PB.1464;PB.1502;PB.1515;PB.1588;PB.1863;PB.1916;PB.1962;PB.2021;PB.2529;PB.2565;PB.2593;PB.3111;PB.3131;PB.3336;PB.3414;PB.3416;PB.3501;PB.3506;PB.3557;PB.3579;PB.3720;PB.4128;PB.4246;PB.4314;PB.4323;PB.4360;PB.4373;PB.4488;PB.4495;PB.4740;PB.5017;PB.5309;PB.5323;PB.535;PB.5626;PB.5697;PB.5794;PB.5973;PB.6301;PB.6324;PB.6890;PB.7117;PB.7160;PB.7251;…
PB.4392.5	PB.1130;PB.1393;PB.1464;PB.1502;PB.1615;PB.1688;PB.2031;PB.2338;PB.3131;PB.3593;PB.3898;PB.397;PB.4153;PB.436;PB.4360;PB.4373;PB.498;PB.5388;PB.5626;PB.5669;PB.5794;PB.6116;PB.6324;PB.6846;PB.7034;PB.7233;PB.7739;PB.7759;PB.8033;PB.832;PB.8490;PB.8996;PB.9002;PB.9095;PB.972;Pma_10000010.g;Pma_10000132.g;Pma_10000148.g;Pma_10000346.g;Pma_10000420.g;Pma_10000571.g;Pma_10000583.g;Pma_10000619.g;Pma_…
PB.283.8	Pma_10030486.g;Pma_10030487.g;Pma_10030488.g;Pma_10030490.g;Pma_10030491.g;Pma_10030492.g;Pma_478.114.g
PB.3528.2	PB.1760;PB.2081;PB.2397;PB.2654;PB.2701;PB.2959;PB.3699;PB.4694;PB.4791;PB.4846;PB.5179;PB.5326;PB.5828;PB.6114;PB.62;PB.6528;PB.6623;PB.6884;PB.7129;PB.7243;PB.7568;PB.7816;PB.8470;PB.8923;PB.9020;PB.921;Pma_10000123.g;Pma_10000225.g;Pma_10000373.g;Pma_10000376.g;Pma_10000385.g;Pma_10000533.g;Pma_10000542.g;Pma_10000609.g;Pma_10000629.g;Pma_10000658.g;Pma_10000696.g;Pma_10000846.g;Pma_10000992.g…
PB.2679.1	PB.1128;PB.1130;PB.1200;PB.1241;PB.1243;PB.1251;PB.1274;PB.1286;PB.1985;PB.2119;PB.2390;PB.2529;PB.2805;PB.3062;PB.312;PB.3131;PB.3506;PB.3595;PB.3898;PB.3959;PB.4170;PB.4197;PB.4330;PB.4360;PB.4872;PB.5020;PB.5056;PB.5566;PB.5794;PB.6115;PB.6704;PB.681;PB.6846;PB.7304;PB.7535;PB.7541;PB.7601;PB.7647;PB.7675;PB.7788;PB.7828;PB.8109;PB.8153;PB.8374;PB.8401;PB.8679;PB.8702;PB.8770;PB.8958;PB.8996;P…
PB.5821.1	PB.3554;PB.3686;PB.4294;PB.4726;PB.5332;PB.5821;PB.597;PB.62;PB.636;PB.673;PB.7279;PB.8836;PB.8860;Pma_10000706.g;Pma_10001015.g;Pma_10001419.g;Pma_10001567.g;Pma_10001809.g;Pma_10001819.g;Pma_10002130.g;Pma_10002170.g;Pma_10002456.g;Pma_10002693.g;Pma_10002713.g;Pma_10002714.g;Pma_10002852.g;Pma_10003485.g;Pma_10004558.g;Pma_10005033.g;Pma_10005287.g;Pma_10005875.g;Pma_10006080.g;Pma_10006131.g;…
PB.6554.1	PB.1150;PB.1166;PB.1173;PB.137;PB.1538;PB.1654;PB.1948;PB.2034;PB.2124;PB.2125;PB.2238;PB.2280;PB.2395;PB.2646;PB.293;PB.3051;PB.3327;PB.3347;PB.3360;PB.3605;PB.3679;PB.3856;PB.4095;PB.4399;PB.4435;PB.4460;PB.4815;PB.4855;PB.5030;PB.617;PB.6176;PB.6225;PB.6266;PB.6329;PB.6457;PB.6534;PB.6554;PB.6687;PB.6788;PB.6795;PB.7101;PB.7235;PB.7262;PB.7355;PB.7712;PB.7797;PB.8225;PB.8658;PB.8718;PB.8808;PB…
PB.6517.2	PB.1361;PB.1722;PB.1885;PB.1915;PB.2134;PB.2637;PB.2828;PB.2935;PB.3215;PB.329;PB.3397;PB.3576;PB.4117;PB.4370;PB.4458;PB.4618;PB.5041;PB.5089;PB.563;PB.5805;PB.6517;PB.6567;PB.7018;PB.80;PB.8002;PB.8376;PB.8551;PB.8714;PB.8848;PB.9124;PB.9180;PB.9228;Pma_10000061.g;Pma_10000234.g;Pma_10000323.g;Pma_10000501.g;Pma_10000560.g;Pma_10000753.g;Pma_10000801.g;Pma_10000990.g;Pma_10001238.g;Pma_10001252…
PB.7035.1	PB.1047;PB.1289;PB.1527;PB.1769;PB.4553;PB.4579;PB.6163;PB.6629;PB.7032;PB.7035;PB.7064;PB.7488;PB.7929;PB.8044;PB.8396;PB.909;PB.951;Pma_10.488.g;Pma_10000564.g;Pma_10000607.g;Pma_10000718.g;Pma_10000736.g;Pma_10000976.g;Pma_10001076.g;Pma_10001087.g;Pma_10001088.g;Pma_10001301.g;Pma_10001392.g;Pma_10001396.g;Pma_10001580.g;Pma_10001608.g;Pma_10001637.g;Pma_10001728.g;Pma_10001797.g;Pma_10002036…
PB.3233.1	PB.2181;PB.2782;PB.2921;PB.3233;PB.3386;PB.3875;PB.4192;PB.8936;Pma_10000095.g;Pma_10000139.g;Pma_10000306.g;Pma_10000359.g;Pma_10000366.g;Pma_10000751.g;Pma_10001072.g;Pma_10001130.g;Pma_10001199.g;Pma_10001268.g;Pma_10001296.g;Pma_10001585.g;Pma_10001598.g;Pma_10001618.g;Pma_10001876.g;Pma_10001886.g;Pma_10001965.g;Pma_10002079.g;Pma_10002081.g;Pma_10002642.g;Pma_10002680.g;Pma_10003165.g;Pma_1…
PB.1418.1	PB.1418;PB.3742;PB.4057;PB.409;PB.4107;PB.4264;PB.4699;PB.4904;PB.495;PB.527;PB.5830;PB.593;PB.6936;PB.8298;PB.8771;PB.8949;PB.928;Pma_10000215.g;Pma_10000472.g;Pma_10000978.g;Pma_10001052.g;Pma_10001402.g;Pma_10001404.g;Pma_10001583.g;Pma_10001779.g;Pma_10002339.g;Pma_10002517.g;Pma_10002607.g;Pma_10002821.g;Pma_10002892.g;Pma_10002914.g;Pma_10003040.g;Pma_10003197.g;Pma_10003202.g;Pma_10003398.…
PB.7998.13	PB.1667;PB.2297;PB.3191;PB.3275;PB.3348;PB.354;PB.409;PB.491;PB.5057;PB.6268;PB.6676;PB.6819;PB.7043;PB.7112;PB.7130;PB.8033;PB.987;Pma_10000174.g;Pma_10000500.g;Pma_10000752.g;Pma_10000856.g;Pma_10001170.g;Pma_10001335.g;Pma_10001593.g;Pma_10001941.g;Pma_10002012.g;Pma_10002800.g;Pma_10003128.g;Pma_10003576.g;Pma_10003607.g;Pma_10004158.g;Pma_10004339.g;Pma_10004652.g;Pma_10004679.g;Pma_10004693…
PB.9141.10	Pma_10002690.g;Pma_10002691.g
PB.3743.4	PB.2360;PB.3186;PB.3251;PB.3865;PB.5880;PB.8106;PB.8780;Pma_10000232.g;Pma_10000470.g;Pma_10000748.g;Pma_10001455.g;Pma_10001994.g;Pma_10002086.g;Pma_10002095.g;Pma_10003387.g;Pma_10003938.g;Pma_10004012.g;Pma_10004028.g;Pma_10004098.g;Pma_10004301.g;Pma_10004750.g;Pma_10005865.g;Pma_10006211.g;Pma_10006287.g;Pma_10006659.g;Pma_10007580.g;Pma_10007972.g;Pma_10008399.g;Pma_10009104.g;Pma_10009114.…
PB.9065.2	PB.1116;PB.1664;PB.2818;PB.3060;PB.5200;PB.5807;PB.586;PB.9065;Pma_1.94.g;Pma_10000208.g;Pma_10000456.g;Pma_10000788.g;Pma_10001105.g;Pma_10002749.g;Pma_10002930.g;Pma_10003007.g;Pma_10003680.g;Pma_10003884.g;Pma_10004218.g;Pma_10004307.g;Pma_10004495.g;Pma_10004744.g;Pma_10004843.g;Pma_10005431.g;Pma_10005899.g;Pma_10006127.g;Pma_10006265.g;Pma_10006333.g;Pma_10007550.g;Pma_10008184.g;Pma_100082…
PB.1128.1	PB.1125;PB.1128;PB.1130;PB.1200;PB.1286;PB.1292;PB.1348;PB.1464;PB.1501;PB.1515;PB.1588;PB.1738;PB.1962;PB.2021;PB.2529;PB.2593;PB.2805;PB.3062;PB.3131;PB.3506;PB.3898;PB.3959;PB.4128;PB.4246;PB.4314;PB.4323;PB.4330;PB.4360;PB.4373;PB.4488;PB.4881;PB.5017;PB.5056;PB.5264;PB.5309;PB.5626;PB.5669;PB.5697;PB.5734;PB.5794;PB.5974;PB.5999;PB.6115;PB.6301;PB.6324;PB.681;PB.6846;PB.6873;PB.7061;PB.7160;…
PB.6457.1	PB.1150;PB.1787;PB.1948;PB.2088;PB.2125;PB.2499;PB.2646;PB.293;PB.3327;PB.3360;PB.3679;PB.3856;PB.4095;PB.437;PB.4855;PB.5030;PB.5696;PB.6225;PB.6329;PB.6457;PB.6527;PB.6554;PB.6671;PB.6788;PB.7355;PB.7797;PB.8718;PB.8808;PB.9126;PB.9159;Pma_1.341.g;Pma_10.1359.g;Pma_10000067.g;Pma_10000107.g;Pma_10000115.g;Pma_10000250.g;Pma_10000257.g;Pma_10000289.g;Pma_10000338.g;Pma_10000421.g;Pma_10000587.g;…
PB.9244.1	PB.2181;PB.2782;PB.2857;PB.3085;PB.7217;PB.7684;PB.7879;PB.9108;PB.921;Pma_10000256.g;Pma_10000306.g;Pma_10000322.g;Pma_10000440.g;Pma_10001072.g;Pma_10001268.g;Pma_10001547.g;Pma_10001801.g;Pma_10001945.g;Pma_10001965.g;Pma_10002104.g;Pma_10002421.g;Pma_10002680.g;Pma_10003122.g;Pma_10003147.g;Pma_10003286.g;Pma_10003328.g;Pma_10003418.g;Pma_10003549.g;Pma_10003816.g;Pma_10004120.g;Pma_10004340.…
PB.5057.1	PB.1615;PB.1667;PB.2065;PB.2693;PB.3188;PB.3275;PB.3348;PB.3626;PB.477;PB.491;PB.4993;PB.5055;PB.5057;PB.5832;PB.5864;PB.6118;PB.6505;PB.6676;PB.6819;PB.7084;PB.7130;PB.7430;PB.8973;PB.9202;PB.976;Pma_1.232.g;Pma_10000063.g;Pma_10000084.g;Pma_10000174.g;Pma_10000500.g;Pma_10000507.g;Pma_10000583.g;Pma_10000752.g;Pma_10000878.g;Pma_10001004.g;Pma_10001008.g;Pma_10001170.g;Pma_10001337.g;Pma_100014…
PB.6357.2	PB.1212;PB.1766;PB.212;PB.213;PB.2317;PB.2488;PB.2536;PB.2594;PB.2815;PB.302;PB.305;PB.3203;PB.3359;PB.3562;PB.3582;PB.4503;PB.6079;PB.6131;PB.6357;PB.6549;PB.7679;PB.7741;PB.7908;PB.8663;PB.8900;PB.8985;PB.904;Pma_10000028.g;Pma_10000111.g;Pma_10000280.g;Pma_10000281.g;Pma_10000628.g;Pma_10000810.g;Pma_10000951.g;Pma_10001131.g;Pma_10001135.g;Pma_10001142.g;Pma_10001220.g;Pma_10001415.g;Pma_1000…
PB.4355.2	PB.1680;PB.200;PB.2963;PB.423;PB.4954;PB.5683;PB.5820;PB.6039;PB.6044;PB.6475;PB.6486;PB.6586;PB.6893;PB.6950;PB.7199;PB.8001;PB.8848;PB.9304;Pma_10000265.g;Pma_10000453.g;Pma_10000882.g;Pma_10001203.g;Pma_10001252.g;Pma_10001531.g;Pma_10001785.g;Pma_10001818.g;Pma_10001953.g;Pma_10002546.g;Pma_10002586.g;Pma_10002675.g;Pma_10002727.g;Pma_10003055.g;Pma_10003093.g;Pma_10003355.g;Pma_10003374.g;Pm…
PB.7658.1	PB.1150;PB.1160;PB.1166;PB.1167;PB.1173;PB.1559;PB.1787;PB.1948;PB.2034;PB.2125;PB.2280;PB.2395;PB.2404;PB.2646;PB.2683;PB.2748;PB.3327;PB.3360;PB.3402;PB.3605;PB.3679;PB.3856;PB.3888;PB.4003;PB.4043;PB.4095;PB.4161;PB.4435;PB.4558;PB.4779;PB.5030;PB.5444;PB.617;PB.619;PB.6256;PB.6266;PB.6329;PB.6534;PB.6554;PB.6671;PB.6788;PB.6795;PB.6909;PB.6930;PB.7101;PB.7209;PB.7235;PB.7355;PB.7501;PB.7712;P…
PB.6819.1	PB.1655;PB.1667;PB.2093;PB.2297;PB.3188;PB.3275;PB.4153;PB.491;PB.5057;PB.580;PB.5915;PB.6676;PB.6819;PB.7043;PB.7130;PB.8033;PB.8481;PB.9003;PB.9221;Pma_10000132.g;Pma_10000174.g;Pma_10000375.g;Pma_10000500.g;Pma_10000752.g;Pma_10000856.g;Pma_10000920.g;Pma_10000963.g;Pma_10001161.g;Pma_10001732.g;Pma_10001733.g;Pma_10001901.g;Pma_10002090.g;Pma_10002335.g;Pma_10002743.g;Pma_10003054.g;Pma_10003…
PB.5473.1	PB.1358;PB.2891;PB.4100;PB.4876;PB.5473;PB.5824;PB.7297;PB.9019;PB.9025;Pma_10000444.g;Pma_10000865.g;Pma_10000999.g;Pma_10001123.g;Pma_10001337.g;Pma_10001339.g;Pma_10001728.g;Pma_10001797.g;Pma_10002189.g;Pma_10002263.g;Pma_10002898.g;Pma_10003206.g;Pma_10003207.g;Pma_10003411.g;Pma_10003435.g;Pma_10003459.g;Pma_10003872.g;Pma_10003935.g;Pma_10004043.g;Pma_10004192.g;Pma_10004224.g;Pma_10004417…
PB.2877.1	Pma_10015913.g;Pma_10015914.g;Pma_10015915.g;Pma_10015917.g;Pma_10015918.g;Pma_10015919.g;Pma_10015920.g;Pma_10015922.g
PB.4694.1	PB.2081;PB.2654;PB.2959;PB.3699;PB.4694;PB.4791;PB.4846;PB.5179;PB.5326;PB.5828;PB.597;PB.6197;PB.62;PB.6373;PB.6594;PB.6623;PB.673;PB.6884;PB.7129;PB.7474;PB.7568;PB.7816;PB.8470;PB.9108;PB.921;Pma_10000123.g;Pma_10000151.g;Pma_10000225.g;Pma_10000376.g;Pma_10000385.g;Pma_10000440.g;Pma_10000533.g;Pma_10000542.g;Pma_10000609.g;Pma_10000629.g;Pma_10000658.g;Pma_10000696.g;Pma_10000711.g;Pma_10000…
PB.5104.2	PB.1085;PB.1826;PB.2074;PB.2172;PB.2325;PB.2378;PB.2746;PB.2763;PB.2771;PB.3064;PB.3411;PB.3412;PB.3629;PB.4377;PB.4771;PB.5041;PB.5081;PB.5104;PB.5372;PB.6020;PB.6450;PB.6719;PB.6736;PB.6931;PB.7566;PB.7608;PB.7847;PB.7987;PB.8;PB.8043;PB.8132;PB.8423;PB.8571;Pma_10.601.g;Pma_10000012.g;Pma_10000164.g;Pma_10000233.g;Pma_10000487.g;Pma_10000529.g;Pma_10000536.g;Pma_10000570.g;Pma_10000663.g;Pma_1…
PB.2819.2	PB.1124;PB.1841;PB.2206;PB.2487;PB.2546;PB.3583;PB.5435;PB.5746;PB.6214;PB.7474;PB.8076;PB.8929;Pma_10000163.g;Pma_10000384.g;Pma_10000943.g;Pma_10001243.g;Pma_10001318.g;Pma_10001321.g;Pma_10001475.g;Pma_10001687.g;Pma_10001761.g;Pma_10001849.g;Pma_10001876.g;Pma_10001971.g;Pma_10001985.g;Pma_10002241.g;Pma_10002312.g;Pma_10002642.g;Pma_10002753.g;Pma_10002877.g;Pma_10003302.g;Pma_10003318.g;Pma…
PB.6674.6	PB.1022;PB.1349;PB.1530;PB.1593;PB.2031;PB.2554;PB.2693;PB.2962;PB.3494;PB.4107;PB.4260;PB.5045;PB.5266;PB.527;PB.535;PB.5830;PB.618;PB.6398;PB.6505;PB.7084;PB.7728;PB.8149;PB.8636;PB.976;Pma_1.232.g;Pma_10000215.g;Pma_10000361.g;Pma_10000595.g;Pma_10000667.g;Pma_10001008.g;Pma_10001097.g;Pma_10001337.g;Pma_10001361.g;Pma_10001572.g;Pma_10001683.g;Pma_10001798.g;Pma_10001864.g;Pma_10001892.g;Pma_…
PB.7335.1	PB.2126;PB.2412;PB.2532;PB.5424;PB.5784;PB.7185;PB.7335;PB.7467;PB.7520;PB.7747;Pma_10000275.g;Pma_10000341.g;Pma_10000387.g;Pma_10000388.g;Pma_10000597.g;Pma_10000635.g;Pma_10000907.g;Pma_10000922.g;Pma_10001014.g;Pma_10001038.g;Pma_10001131.g;Pma_10001354.g;Pma_10001563.g;Pma_10001568.g;Pma_10001674.g;Pma_10001906.g;Pma_10001949.g;Pma_10002142.g;Pma_10002427.g;Pma_10002602.g;Pma_10002690.g;Pma_…
PB.5184.1	PB.12;PB.144;PB.1545;PB.1792;PB.3047;PB.4443;PB.5933;PB.6983;PB.7520;Pma_10000426.g;Pma_10000541.g;Pma_10001006.g;Pma_10001305.g;Pma_10001340.g;Pma_10001388.g;Pma_10001389.g;Pma_10001438.g;Pma_10001755.g;Pma_10001804.g;Pma_10002439.g;Pma_10002454.g;Pma_10002460.g;Pma_10002589.g;Pma_10003271.g;Pma_10003484.g;Pma_10003766.g;Pma_10004229.g;Pma_10004268.g;Pma_10004479.g;Pma_10004641.g;Pma_10006081.g;…
PB.302.1	PB.1212;PB.1766;PB.1947;PB.212;PB.213;PB.2317;PB.2323;PB.2488;PB.2536;PB.2759;PB.2847;PB.302;PB.3203;PB.3359;PB.3582;PB.4132;PB.4503;PB.6079;PB.6482;PB.6549;PB.7095;PB.7409;PB.7679;PB.8607;PB.8663;PB.8900;PB.8985;PB.904;Pma_10000517.g;Pma_10000593.g;Pma_10000633.g;Pma_10001131.g;Pma_10001142.g;Pma_10001364.g;Pma_10001564.g;Pma_10001662.g;Pma_10001749.g;Pma_10001767.g;Pma_10001782.g;Pma_10001848.g…
PB.998.1	PB.1072;PB.1152;PB.1495;PB.214;PB.2360;PB.2589;PB.2770;PB.4192;PB.4921;PB.6137;PB.7379;PB.7949;PB.818;PB.8714;PB.8849;PB.8917;PB.998;Pma_1.383.g;Pma_10000069.g;Pma_10000159.g;Pma_10000715.g;Pma_10000837.g;Pma_10001130.g;Pma_10001399.g;Pma_10001409.g;Pma_10001747.g;Pma_10002401.g;Pma_10002595.g;Pma_10002878.g;Pma_10003180.g;Pma_10003869.g;Pma_10003933.g;Pma_10004032.g;Pma_10004248.g;Pma_10004344.g…
PB.2833.1	Pma_10007274.g;Pma_10007275.g;Pma_10007276.g
PB.1747.1	PB.1072;PB.2297;PB.2921;PB.3233;PB.3386;PB.3875;PB.4192;PB.594;PB.7112;Pma_10000077.g;Pma_10000095.g;Pma_10000132.g;Pma_10000139.g;Pma_10000345.g;Pma_10001130.g;Pma_10001296.g;Pma_10001303.g;Pma_10002079.g;Pma_10002169.g;Pma_10003488.g;Pma_10003883.g;Pma_10004121.g;Pma_10004293.g;Pma_10004529.g;Pma_10004979.g;Pma_10005298.g;Pma_10005417.g;Pma_10005470.g;Pma_10005648.g;Pma_10005830.g;Pma_10005917.…
PB.7792.1	PB.1601;PB.1850;PB.4010;PB.4239;PB.4553;PB.4579;PB.6849;PB.7488;PB.7702;PB.7792;PB.8044;PB.8997;PB.9044;PB.909;Pma_10.1569.g;Pma_10.949.g;Pma_10000572.g;Pma_10000735.g;Pma_10000746.g;Pma_10001077.g;Pma_10001287.g;Pma_10001396.g;Pma_10001461.g;Pma_10003087.g;Pma_10003162.g;Pma_10003199.g;Pma_10003377.g;Pma_10003447.g;Pma_10003906.g;Pma_10003962.g;Pma_10004144.g;Pma_10004477.g;Pma_10004478.g;Pma_10…
PB.7987.1	PB.1448;PB.1722;PB.2084;PB.2172;PB.2339;PB.2637;PB.2746;PB.2763;PB.2771;PB.2827;PB.2828;PB.320;PB.3215;PB.329;PB.3411;PB.3412;PB.3826;PB.3945;PB.413;PB.4377;PB.4771;PB.5041;PB.5104;PB.5372;PB.563;PB.6020;PB.6450;PB.6567;PB.666;PB.6931;PB.7018;PB.7296;PB.7566;PB.7847;PB.7987;PB.8;PB.8002;PB.8043;PB.8376;PB.8571;PB.8852;PB.8948;PB.9180;PB.9228;Pma_10000012.g;Pma_10000487.g;Pma_10000501.g;Pma_100005…
PB.1711.6	Pma_10022159.g;Pma_10022160.g;Pma_10022161.g;Pma_10022163.g
PB.2941.1	Pma_10017669.g;Pma_10017671.g;Pma_10017672.g;Pma_10017673.g;Pma_535.191.g
PB.2818.1	PB.1116;PB.1421;PB.1664;PB.2818;PB.4127;PB.5807;PB.886;PB.9031;PB.9065;Pma_1.94.g;Pma_10000403.g;Pma_10000788.g;Pma_10001105.g;Pma_10001847.g;Pma_10001947.g;Pma_10002414.g;Pma_10002750.g;Pma_10002930.g;Pma_10002981.g;Pma_10003244.g;Pma_10004047.g;Pma_10005208.g;Pma_10005209.g;Pma_10005211.g;Pma_10006092.g;Pma_10006682.g;Pma_10007321.g;Pma_10008184.g;Pma_10008528.g;Pma_10008722.g;Pma_10009996.g;Pm…
PB.6701.6	PB.1423;PB.2043;PB.2065;PB.2414;PB.2643;PB.3612;PB.3801;PB.4625;PB.49;PB.4932;PB.5254;PB.5804;PB.5919;PB.6701;PB.7118;PB.8995;PB.9136;PB.927;Pma_10000494.g;Pma_10000499.g;Pma_10001439.g;Pma_10001641.g;Pma_10002051.g;Pma_10002150.g;Pma_10002238.g;Pma_10002494.g;Pma_10002597.g;Pma_10002630.g;Pma_10002661.g;Pma_10002820.g;Pma_10003444.g;Pma_10003745.g;Pma_10003782.g;Pma_10003829.g;Pma_10003850.g;Pma…
PB.5026.5	Pma_10013453.g;Pma_10013454.g
PB.8741.1	PB.111;PB.1654;PB.2238;PB.231;PB.2646;PB.2933;PB.480;PB.5034;PB.5296;PB.5743;PB.6750;PB.680;PB.6971;PB.7587;PB.8718;PB.8741;PB.9035;PB.9120;PB.9126;PB.9217;Pma_10000067.g;Pma_10000101.g;Pma_10000491.g;Pma_10000505.g;Pma_10000587.g;Pma_10000611.g;Pma_10000816.g;Pma_10000958.g;Pma_10000997.g;Pma_10001056.g;Pma_10001202.g;Pma_10001215.g;Pma_10001250.g;Pma_10001383.g;Pma_10001463.g;Pma_10001578.g;Pma…
PB.8635.1	PB.1085;PB.1745;PB.1826;PB.1960;PB.2027;PB.2074;PB.2224;PB.2688;PB.2748;PB.2763;PB.2771;PB.3064;PB.4377;PB.4580;PB.5104;PB.5127;PB.5410;PB.5542;PB.6020;PB.6177;PB.6450;PB.6684;PB.6931;PB.7847;PB.7923;PB.8;PB.8043;PB.849;PB.8948;PB.9062;PB.940;Pma_10000233.g;Pma_10000487.g;Pma_10000518.g;Pma_10000529.g;Pma_10000674.g;Pma_10000678.g;Pma_10000945.g;Pma_10001058.g;Pma_10001149.g;Pma_10001196.g;Pma_10…
PB.666.1	PB.1044;PB.1385;PB.1448;PB.1626;PB.1746;PB.2028;PB.2763;PB.2764;PB.2770;PB.2813;PB.320;PB.329;PB.3672;PB.3674;PB.3826;PB.4547;PB.4771;PB.4826;PB.4943;PB.4959;PB.5438;PB.563;PB.5954;PB.6189;PB.666;PB.7018;PB.7265;PB.7584;PB.7847;PB.7987;PB.8084;PB.8242;PB.8571;PB.8714;PB.8852;PB.9228;Pma_1.383.g;Pma_10000323.g;Pma_10000573.g;Pma_10000773.g;Pma_10000801.g;Pma_10001000.g;Pma_10001039.g;Pma_10001165.…
PB.4239.1	PB.1850;PB.2632;PB.3435;PB.3451;PB.4239;PB.4293;PB.4579;PB.5656;PB.5846;PB.6849;PB.692;PB.7421;PB.7792;PB.8219;PB.8780;PB.8997;Pma_10.949.g;Pma_10000223.g;Pma_10000236.g;Pma_10000657.g;Pma_10000746.g;Pma_10000748.g;Pma_10001806.g;Pma_10001893.g;Pma_10002361.g;Pma_10002719.g;Pma_10003130.g;Pma_10003342.g;Pma_10003377.g;Pma_10003447.g;Pma_10003803.g;Pma_10003962.g;Pma_10004301.g;Pma_10004600.g;Pma_…
PB.6173.1	PB.1149;PB.1166;PB.1167;PB.1489;PB.1559;PB.1581;PB.1745;PB.1873;PB.2034;PB.2217;PB.2280;PB.2394;PB.2683;PB.2748;PB.2775;PB.3360;PB.3402;PB.3888;PB.4003;PB.4141;PB.4161;PB.4399;PB.4558;PB.4580;PB.5275;PB.5291;PB.5444;PB.5513;PB.5542;PB.5841;PB.5924;PB.617;PB.6177;PB.619;PB.6266;PB.6605;PB.6795;PB.6930;PB.7101;PB.7209;PB.7355;PB.7712;PB.7769;PB.7803;PB.7856;PB.7923;PB.8012;PB.8101;PB.8225;PB.8308;P…
PB.4539.1	PB.1531;PB.161;PB.300;PB.3554;PB.5332;PB.5345;PB.5720;PB.5821;PB.597;PB.6373;PB.6503;PB.6682;PB.673;PB.7279;PB.8505;PB.8580;PB.8666;PB.8836;PB.8860;Pma_10000324.g;Pma_10000483.g;Pma_10000706.g;Pma_10000858.g;Pma_10001308.g;Pma_10001729.g;Pma_10001809.g;Pma_10001819.g;Pma_10002170.g;Pma_10002418.g;Pma_10002459.g;Pma_10002714.g;Pma_10003064.g;Pma_10003401.g;Pma_10003417.g;Pma_10003549.g;Pma_1000433…
PB.203.3	PB.1048;PB.1204;PB.1535;PB.1615;PB.17;PB.2886;PB.3671;PB.477;PB.5057;PB.5643;PB.5864;PB.7112;PB.7130;PB.8818;Pma_10000084.g;Pma_10000174.g;Pma_10000322.g;Pma_10000375.g;Pma_10001004.g;Pma_10001010.g;Pma_10001303.g;Pma_10001510.g;Pma_10001842.g;Pma_10001888.g;Pma_10001961.g;Pma_10002004.g;Pma_10002090.g;Pma_10002234.g;Pma_10002435.g;Pma_10002514.g;Pma_10002761.g;Pma_10002929.g;Pma_10002951.g;Pma_1…
PB.6698.1	PB.1139;PB.2901;PB.2991;PB.3694;PB.3708;PB.3802;PB.4394;PB.6263;PB.6667;PB.6698;PB.6774;PB.6853;PB.7695;PB.818;PB.8242;PB.8350;PB.8426;PB.9122;PB.9291;Pma_1.497.g;Pma_10.1526.g;Pma_10000083.g;Pma_10000087.g;Pma_10000091.g;Pma_10000100.g;Pma_10000458.g;Pma_10000461.g;Pma_10000474.g;Pma_10000476.g;Pma_10000488.g;Pma_10000532.g;Pma_10000546.g;Pma_10000556.g;Pma_10000568.g;Pma_10000618.g;Pma_10000650…
PB.4192.4	PB.1072;PB.214;PB.2181;PB.2550;PB.2921;PB.3233;PB.3386;PB.4192;PB.4630;PB.665;PB.8849;PB.998;Pma_10000020.g;Pma_10000069.g;Pma_10000077.g;Pma_10000159.g;Pma_10000306.g;Pma_10000715.g;Pma_10001130.g;Pma_10001199.g;Pma_10001296.g;Pma_10001303.g;Pma_10001399.g;Pma_10001585.g;Pma_10001618.g;Pma_10001886.g;Pma_10002595.g;Pma_10002878.g;Pma_10003180.g;Pma_10003975.g;Pma_10004340.g;Pma_10004372.g;Pma_10…
PB.8666.1	PB.1626;PB.1658;PB.1914;PB.2857;PB.300;PB.3035;PB.3061;PB.3487;PB.3491;PB.3819;PB.3964;PB.4207;PB.4853;PB.5332;PB.5354;PB.5581;PB.5702;PB.5720;PB.5986;PB.6051;PB.6075;PB.6224;PB.6682;PB.7005;PB.7340;PB.751;PB.7989;PB.8505;PB.8580;PB.8666;PB.8684;PB.9138;Pma_10000053.g;Pma_10000237.g;Pma_10000309.g;Pma_10000408.g;Pma_10000483.g;Pma_10000485.g;Pma_10000506.g;Pma_10000698.g;Pma_10000858.g;Pma_100008…
PB.7894.1	PB.1243;PB.1289;PB.1377;PB.1401;PB.1451;PB.1769;PB.2101;PB.2126;PB.2412;PB.2549;PB.2774;PB.3246;PB.4572;PB.544;PB.5784;PB.5844;PB.6875;PB.6941;PB.6986;PB.7142;PB.7253;PB.7668;PB.7708;PB.7894;PB.7929;PB.8231;PB.9070;PB.9102;PB.9235;PB.951;Pma_10000108.g;Pma_10000154.g;Pma_10000275.g;Pma_10000342.g;Pma_10000465.g;Pma_10000475.g;Pma_10000513.g;Pma_10000561.g;Pma_10000564.g;Pma_10000607.g;Pma_1000070…
PB.1489.1	PB.1166;PB.1489;PB.1524;PB.189;PB.2034;PB.2217;PB.2228;PB.2358;PB.2394;PB.2395;PB.2434;PB.2688;PB.2748;PB.2775;PB.3035;PB.3417;PB.3605;PB.4003;PB.4141;PB.4399;PB.4580;PB.5275;PB.5291;PB.5296;PB.5363;PB.5444;PB.551;PB.5883;PB.5968;PB.6177;PB.619;PB.6266;PB.6684;PB.67;PB.6795;PB.6924;PB.7007;PB.7101;PB.7154;PB.7381;PB.7434;PB.7712;PB.7724;PB.7741;PB.7769;PB.7793;PB.8200;PB.8308;PB.8441;PB.8657;PB.8…
PB.6880.1	PB.2901;PB.2931;PB.2991;PB.3708;PB.4306;PB.4394;PB.622;PB.6698;PB.6942;PB.768;PB.8057;PB.8426;PB.9122;PB.9198;Pma_1.497.g;Pma_10.1526.g;Pma_10000083.g;Pma_10000087.g;Pma_10000091.g;Pma_10000100.g;Pma_10000180.g;Pma_10000220.g;Pma_10000232.g;Pma_10000458.g;Pma_10000461.g;Pma_10000476.g;Pma_10000488.g;Pma_10000532.g;Pma_10000546.g;Pma_10000556.g;Pma_10000618.g;Pma_10000650.g;Pma_10000759.g;Pma_1000…
PB.6045.2	PB.2273;PB.3413;PB.3915;PB.6045;PB.6260;PB.662;PB.6705;PB.6741;PB.7303;PB.7520;PB.7706;PB.9229;Pma_10000271.g;Pma_10000596.g;Pma_10000853.g;Pma_10000907.g;Pma_10000922.g;Pma_10000953.g;Pma_10000991.g;Pma_10001116.g;Pma_10001244.g;Pma_10001546.g;Pma_10001551.g;Pma_10001653.g;Pma_10001674.g;Pma_10002041.g;Pma_10002103.g;Pma_10002149.g;Pma_10002240.g;Pma_10002290.g;Pma_10002602.g;Pma_10002722.g;Pma_…
PB.9186.8	PB.1149;PB.1536;PB.1559;PB.1581;PB.1873;PB.2645;PB.3192;PB.3282;PB.3802;PB.5261;PB.5519;PB.5528;PB.6107;PB.6774;PB.690;PB.6942;PB.7137;PB.7449;PB.8012;PB.9186;PB.9291;PB.997;Pma_10000031.g;Pma_10000568.g;Pma_10000852.g;Pma_10001218.g;Pma_10001570.g;Pma_10001641.g;Pma_10002049.g;Pma_10002462.g;Pma_10002660.g;Pma_10003196.g;Pma_10003431.g;Pma_10003882.g;Pma_10003967.g;Pma_10004045.g;Pma_10004095.g;…
PB.3047.5	Pma_10016256.g;Pma_10016257.g;Pma_10016258.g;Pma_10016259.g;Pma_10016260.g;Pma_10016261.g;Pma_10016262.g;Pma_10016263.g;Pma_568.506.g
PB.2522.1	PB.1064;PB.1509;PB.2229;PB.2306;PB.2522;PB.2608;PB.2851;PB.3076;PB.3379;PB.3447;PB.3495;PB.3680;PB.3813;PB.3896;PB.4408;PB.540;PB.541;PB.554;PB.6912;PB.6927;PB.6956;PB.7072;PB.7505;PB.7643;PB.8207;PB.8477;PB.8507;PB.8584;PB.885;Pma_10000017.g;Pma_10000117.g;Pma_10000224.g;Pma_10000241.g;Pma_10000263.g;Pma_10000437.g;Pma_10000524.g;Pma_10000606.g;Pma_10000622.g;Pma_10000664.g;Pma_10000687.g;Pma_10…
PB.2478.1	PB.1361;PB.2478;PB.2637;PB.2935;PB.3155;PB.3397;PB.4021;PB.4082;PB.4458;PB.4624;PB.7876;PB.80;PB.8376;PB.8634;PB.9124;Pma_10000234.g;Pma_10000337.g;Pma_10000371.g;Pma_10000397.g;Pma_10000560.g;Pma_10000775.g;Pma_10001260.g;Pma_10001388.g;Pma_10001403.g;Pma_10001576.g;Pma_10001610.g;Pma_10001679.g;Pma_10002119.g;Pma_10002285.g;Pma_10002451.g;Pma_10002452.g;Pma_10002486.g;Pma_10002633.g;Pma_1000263…
PB.231.1	PB.111;PB.231;PB.2933;PB.4573;PB.480;PB.5519;PB.5743;PB.63;PB.6768;PB.6971;PB.7313;PB.7587;PB.8741;PB.8829;PB.9120;PB.9217;Pma_10000030.g;Pma_10000101.g;Pma_10000479.g;Pma_10000997.g;Pma_10001202.g;Pma_10001365.g;Pma_10001578.g;Pma_10001663.g;Pma_10001691.g;Pma_10001803.g;Pma_10001831.g;Pma_10001997.g;Pma_10002019.g;Pma_10002092.g;Pma_10002140.g;Pma_10002186.g;Pma_10002260.g;Pma_10002320.g;Pma_10…
PB.4815.2	PB.1150;PB.1173;PB.127;PB.17;PB.1857;PB.1948;PB.2097;PB.2125;PB.2646;PB.3327;PB.3468;PB.3679;PB.3856;PB.437;PB.4460;PB.4815;PB.5030;PB.5055;PB.617;PB.6176;PB.6534;PB.6554;PB.6687;PB.6788;PB.7203;PB.7355;PB.7430;PB.7797;PB.8718;PB.8730;PB.8983;PB.9035;PB.9159;Pma_1.341.g;Pma_10.94.g;Pma_10000063.g;Pma_10000115.g;Pma_10000149.g;Pma_10000290.g;Pma_10000421.g;Pma_10000491.g;Pma_10000516.g;Pma_1000054…
PB.2835.9	Pma_10007274.g;Pma_10007275.g;Pma_10018100.g;Pma_10018101.g
PB.2076.1	PB.1212;PB.1289;PB.1401;PB.1619;PB.1766;PB.1796;PB.2076;PB.213;PB.2407;PB.2488;PB.2549;PB.2669;PB.2694;PB.2847;PB.302;PB.3371;PB.3457;PB.3785;PB.4503;PB.544;PB.6079;PB.6875;PB.6894;PB.7545;PB.7673;PB.7908;PB.7929;PB.8558;PB.8900;Pma_10000280.g;Pma_10000372.g;Pma_10000555.g;Pma_10000607.g;Pma_10000669.g;Pma_10000976.g;Pma_10001152.g;Pma_10001580.g;Pma_10001637.g;Pma_10001734.g;Pma_10001793.g;Pma_1…
PB.5648.2	PB.112;PB.1192;PB.125;PB.1376;PB.2055;PB.2134;PB.2500;PB.289;PB.301;PB.3229;PB.3234;PB.3824;PB.4009;PB.4186;PB.4315;PB.4511;PB.4689;PB.5463;PB.5629;PB.5876;PB.5890;PB.639;PB.6499;PB.6736;PB.777;PB.7786;PB.7807;PB.8105;PB.8359;PB.8392;PB.8407;PB.8594;PB.870;PB.8931;PB.8932;PB.9152;PB.958;Pma_10000007.g;Pma_10000012.g;Pma_10000035.g;Pma_10000036.g;Pma_10000064.g;Pma_10000071.g;Pma_10000164.g;Pma_10…
PB.3432.1	PB.1066;PB.1243;PB.1251;PB.1274;PB.1286;PB.1398;PB.1401;PB.1534;PB.1920;PB.2014;PB.2117;PB.2249;PB.229;PB.2343;PB.2358;PB.2391;PB.2407;PB.2542;PB.2549;PB.2669;PB.2835;PB.2864;PB.2938;PB.305;PB.3095;PB.312;PB.3165;PB.3254;PB.3288;PB.3307;PB.3371;PB.3595;PB.3719;PB.3785;PB.394;PB.3960;PB.4076;PB.4203;PB.4216;PB.4647;PB.4808;PB.4863;PB.5268;PB.5532;PB.5822;PB.624;PB.6357;PB.6616;PB.6704;PB.6803;PB.6…
PB.3183.3	PB.3650;PB.4174;PB.4220;PB.4672;PB.4747;PB.6273;PB.8918;PB.8999;PB.9236;Pma_10000462.g;Pma_10001210.g;Pma_10001290.g;Pma_10001492.g;Pma_10001688.g;Pma_10001869.g;Pma_10002108.g;Pma_10002635.g;Pma_10002886.g;Pma_10003788.g;Pma_10003789.g;Pma_10004075.g;Pma_10004138.g;Pma_10004783.g;Pma_10004864.g;Pma_10006185.g;Pma_10006407.g;Pma_10006445.g;Pma_10006767.g;Pma_10007003.g;Pma_10007158.g;Pma_10007160…
PB.5508.1	PB.1251;PB.1274;PB.1286;PB.1290;PB.147;PB.1588;PB.19;PB.1916;PB.1985;PB.2014;PB.229;PB.2388;PB.2391;PB.2542;PB.2565;PB.2741;PB.2938;PB.3022;PB.3095;PB.3111;PB.3165;PB.3223;PB.3288;PB.3336;PB.3414;PB.3553;PB.3579;PB.3672;PB.3700;PB.3720;PB.3898;PB.3901;PB.3960;PB.4007;PB.4110;PB.4190;PB.4203;PB.4323;PB.464;PB.4640;PB.4647;PB.4881;PB.4971;PB.4979;PB.5002;PB.5268;PB.5358;PB.5405;PB.5508;PB.5532;PB.5…
PB.8516.1	PB.1125;PB.1908;PB.1968;PB.2834;PB.2838;PB.2914;PB.3070;PB.3382;PB.4314;PB.4342;PB.5734;PB.5803;PB.5999;PB.6412;PB.6433;PB.7447;PB.8516;PB.8930;Pma_10000191.g;Pma_10000410.g;Pma_10000616.g;Pma_10000617.g;Pma_10000754.g;Pma_10000764.g;Pma_10000912.g;Pma_10000914.g;Pma_10001319.g;Pma_10001357.g;Pma_10001692.g;Pma_10001697.g;Pma_10001778.g;Pma_10001957.g;Pma_10001960.g;Pma_10002239.g;Pma_10002432.g;…
PB.8426.1	PB.2403;PB.2901;PB.2931;PB.2991;PB.3122;PB.3708;PB.3801;PB.3865;PB.4306;PB.4394;PB.5548;PB.622;PB.6698;PB.768;PB.8057;PB.8426;PB.9122;PB.9198;Pma_10.1526.g;Pma_10000087.g;Pma_10000091.g;Pma_10000100.g;Pma_10000180.g;Pma_10000220.g;Pma_10000232.g;Pma_10000458.g;Pma_10000461.g;Pma_10000476.g;Pma_10000488.g;Pma_10000532.g;Pma_10000546.g;Pma_10000556.g;Pma_10000618.g;Pma_10000650.g;Pma_10000817.g;Pma…
PB.8396.1	PB.1377;PB.1527;PB.1605;PB.2389;PB.2694;PB.4778;PB.5120;PB.5502;PB.5714;PB.5717;PB.5890;PB.6163;PB.640;PB.6713;PB.7035;PB.7488;PB.7689;PB.8396;PB.8964;PB.9025;PB.9051;PB.909;PB.951;PB.963;Pma_10000075.g;Pma_10000464.g;Pma_10000564.g;Pma_10000607.g;Pma_10000673.g;Pma_10000736.g;Pma_10000862.g;Pma_10000865.g;Pma_10000968.g;Pma_10001052.g;Pma_10001087.g;Pma_10001088.g;Pma_10001103.g;Pma_10001311.g;P…
PB.1925.1	PB.1124;PB.2081;PB.2181;PB.2546;PB.4694;PB.5435;PB.6373;PB.6594;PB.7474;PB.7879;PB.8124;PB.8936;PB.9108;Pma_10000163.g;Pma_10000384.g;Pma_10000440.g;Pma_10001072.g;Pma_10001268.g;Pma_10001475.g;Pma_10001876.g;Pma_10001971.g;Pma_10002241.g;Pma_10002312.g;Pma_10002421.g;Pma_10002642.g;Pma_10002680.g;Pma_10002877.g;Pma_10003302.g;Pma_10003861.g;Pma_10004215.g;Pma_10004216.g;Pma_10004340.g;Pma_100044…
PB.7467.9	PB.1282;PB.1289;PB.1401;PB.1528;PB.1766;PB.2076;PB.2126;PB.2206;PB.2317;PB.2412;PB.2549;PB.2594;PB.2694;PB.2774;PB.302;PB.305;PB.3371;PB.3582;PB.4216;PB.4443;PB.4503;PB.4863;PB.544;PB.5784;PB.6079;PB.6131;PB.6348;PB.6357;PB.6875;PB.6894;PB.7095;PB.7185;PB.7374;PB.7467;PB.7747;PB.7908;PB.8319;PB.8558;PB.8900;PB.8964;PB.9235;PB.9278;Pma_10000275.g;Pma_10000280.g;Pma_10000281.g;Pma_10000465.g;Pma_10…
PB.3060.1	PB.1664;PB.2432;PB.3060;PB.6706;PB.7212;PB.7599;PB.8027;PB.886;Pma_10000013.g;Pma_10000118.g;Pma_10000416.g;Pma_10000417.g;Pma_10000456.g;Pma_10000788.g;Pma_10001680.g;Pma_10001926.g;Pma_10001996.g;Pma_10002111.g;Pma_10003680.g;Pma_10004218.g;Pma_10004968.g;Pma_10005189.g;Pma_10005431.g;Pma_10005503.g;Pma_10005782.g;Pma_10005888.g;Pma_10005899.g;Pma_10006333.g;Pma_10007996.g;Pma_10008528.g;Pma_10…
PB.6884.10	Pma_10031215.g;Pma_10031216.g;Pma_10031218.g;Pma_10031219.g;Pma_10031220.g;Pma_10031221.g;Pma_10031222.g
PB.4342.1	PB.1122;PB.1125;PB.1128;PB.1188;PB.1200;PB.1251;PB.1286;PB.1290;PB.1292;PB.1348;PB.1351;PB.1464;PB.147;PB.1502;PB.1515;PB.1588;PB.19;PB.1916;PB.2021;PB.2529;PB.2565;PB.2593;PB.3111;PB.3131;PB.3336;PB.3414;PB.3416;PB.3501;PB.3506;PB.3579;PB.3593;PB.3700;PB.3720;PB.3898;PB.3901;PB.4007;PB.4128;PB.4173;PB.4190;PB.4246;PB.4314;PB.4323;PB.436;PB.4360;PB.4373;PB.4488;PB.4495;PB.464;PB.4640;PB.4740;PB.4…
PB.1423.1	PB.1423;PB.1857;PB.2065;PB.2404;PB.2722;PB.3188;PB.350;PB.3839;PB.4043;PB.4625;PB.49;PB.4932;PB.5254;PB.5353;PB.5804;PB.6577;PB.6605;PB.6701;PB.7118;PB.7430;PB.7883;PB.8101;PB.8481;PB.8854;PB.8925;PB.9196;PB.927;Pma_10000507.g;Pma_10000516.g;Pma_10000921.g;Pma_10001150.g;Pma_10001161.g;Pma_10001439.g;Pma_10001569.g;Pma_10001574.g;Pma_10001641.g;Pma_10001732.g;Pma_10001986.g;Pma_10002150.g;Pma_100…
PB.8627.1	PB.2026;PB.2273;PB.3607;PB.5008;PB.6260;PB.7538;PB.8627;PB.9118;Pma_10000133.g;Pma_10000271.g;Pma_10000885.g;Pma_10000953.g;Pma_10001472.g;Pma_10001551.g;Pma_10002240.g;Pma_10002289.g;Pma_10003817.g;Pma_10004384.g;Pma_10004526.g;Pma_10004716.g;Pma_10004782.g;Pma_10004857.g;Pma_10004873.g;Pma_10004912.g;Pma_10004935.g;Pma_10004958.g;Pma_10005332.g;Pma_10005420.g;Pma_10005745.g;Pma_10005877.g;Pma_1…
PB.8539.6	PB.1085;PB.1531;PB.161;PB.1685;PB.1909;PB.1960;PB.2011;PB.2037;PB.2084;PB.2203;PB.2339;PB.300;PB.3489;PB.3953;PB.4013;PB.466;PB.5500;PB.5719;PB.6020;PB.6450;PB.6503;PB.6931;PB.7296;PB.8;PB.8539;PB.9062;PB.994;Pma_10000511.g;Pma_10000570.g;Pma_10001003.g;Pma_10001058.g;Pma_10001090.g;Pma_10001196.g;Pma_10001746.g;Pma_10001781.g;Pma_10001820.g;Pma_10002101.g;Pma_10002406.g;Pma_10002437.g;Pma_100025…
PB.4260.1	PB.1070;PB.1530;PB.2031;PB.2201;PB.2554;PB.2693;PB.2962;PB.3494;PB.3671;PB.4260;PB.5802;PB.6073;PB.6398;PB.6505;PB.7084;PB.7728;PB.8058;PB.8636;PB.976;Pma_1.232.g;Pma_10000361.g;Pma_10000595.g;Pma_10000667.g;Pma_10001004.g;Pma_10001008.g;Pma_10001073.g;Pma_10001097.g;Pma_10001337.g;Pma_10001497.g;Pma_10001512.g;Pma_10001514.g;Pma_10001572.g;Pma_10001716.g;Pma_10001864.g;Pma_10001892.g;Pma_1000199…
PB.4776.1	PB.1963;PB.3735;PB.4592;PB.7602;Pma_10000391.g;Pma_10000893.g;Pma_10001726.g;Pma_10002108.g;Pma_10002277.g;Pma_10002542.g;Pma_10002819.g;Pma_10002874.g;Pma_10003020.g;Pma_10003080.g;Pma_10003437.g;Pma_10003510.g;Pma_10003534.g;Pma_10003697.g;Pma_10003949.g;Pma_10004085.g;Pma_10004332.g;Pma_10004462.g;Pma_10004515.g;Pma_10004711.g;Pma_10005477.g;Pma_10005941.g;Pma_10006315.g;Pma_10006354.g;Pma_100…
PB.4556.1	PB.1760;PB.2081;PB.2397;PB.2654;PB.2701;PB.2959;PB.3699;PB.4694;PB.4791;PB.4846;PB.5179;PB.5326;PB.5828;PB.6114;PB.62;PB.6528;PB.6623;PB.6884;PB.7129;PB.7243;PB.7568;PB.7816;PB.8470;PB.8923;PB.9020;PB.921;Pma_10000123.g;Pma_10000225.g;Pma_10000373.g;Pma_10000376.g;Pma_10000385.g;Pma_10000533.g;Pma_10000542.g;Pma_10000609.g;Pma_10000629.g;Pma_10000658.g;Pma_10000696.g;Pma_10000992.g;Pma_10001023.g…
PB.7702.1	PB.1219;PB.1356;PB.1421;PB.2037;PB.2203;PB.2494;PB.4579;PB.4905;PB.5488;PB.6078;PB.6100;PB.7702;PB.7792;PB.8695;PB.8997;PB.9044;PB.994;Pma_10000572.g;Pma_10000781.g;Pma_10001077.g;Pma_10001387.g;Pma_10001455.g;Pma_10001461.g;Pma_10001627.g;Pma_10002102.g;Pma_10002433.g;Pma_10002522.g;Pma_10002628.g;Pma_10002648.g;Pma_10003019.g;Pma_10003162.g;Pma_10003199.g;Pma_10003369.g;Pma_10003447.g;Pma_10003…
PB.3750.1	PB.1044;PB.1113;PB.1385;PB.1448;PB.1626;PB.1746;PB.1909;PB.2074;PB.2084;PB.2688;PB.2748;PB.2763;PB.2764;PB.2827;PB.300;PB.3017;PB.3035;PB.320;PB.322;PB.3259;PB.3364;PB.3412;PB.3491;PB.357;PB.3953;PB.4580;PB.4771;PB.5291;PB.5354;PB.5375;PB.5410;PB.5438;PB.5785;PB.6051;PB.6075;PB.666;PB.6684;PB.6811;PB.6931;PB.7018;PB.7265;PB.7296;PB.7340;PB.751;PB.7565;PB.7584;PB.7793;PB.7847;PB.7987;PB.8003;PB.80…
PB.4193.8	Pma_10024233.g
PB.7045.5	PB.1760;PB.2081;PB.2397;PB.2654;PB.2701;PB.2959;PB.3699;PB.4694;PB.4791;PB.4846;PB.5179;PB.5326;PB.5828;PB.6114;PB.62;PB.6528;PB.6623;PB.6884;PB.7129;PB.7243;PB.7568;PB.7816;PB.8470;PB.8923;PB.9020;PB.921;Pma_10000123.g;Pma_10000225.g;Pma_10000373.g;Pma_10000376.g;Pma_10000385.g;Pma_10000533.g;Pma_10000542.g;Pma_10000609.g;Pma_10000629.g;Pma_10000658.g;Pma_10000696.g;Pma_10000992.g;Pma_10001023.g…
PB.6253.4	Pma_10015501.g;Pma_10015502.g;Pma_10015503.g;Pma_10015504.g
PB.5008.1	PB.2273;PB.3607;PB.4370;PB.5008;PB.5135;PB.6039;PB.6475;PB.827;PB.8627;Pma_10000133.g;Pma_10000271.g;Pma_10000665.g;Pma_10000692.g;Pma_10000693.g;Pma_10000694.g;Pma_10000953.g;Pma_10001089.g;Pma_10001472.g;Pma_10002119.g;Pma_10002272.g;Pma_10002586.g;Pma_10002675.g;Pma_10003322.g;Pma_10003355.g;Pma_10003379.g;Pma_10003525.g;Pma_10003954.g;Pma_10003973.g;Pma_10004384.g;Pma_10004716.g;Pma_10004857.…
PB.3742.1	PB.1418;PB.3742;PB.4057;PB.409;PB.4264;PB.4699;PB.4904;PB.495;PB.5418;PB.593;PB.6268;PB.6936;PB.8298;PB.844;PB.8771;PB.8949;PB.928;Pma_10000615.g;Pma_10000646.g;Pma_10000770.g;Pma_10000978.g;Pma_10001052.g;Pma_10001235.g;Pma_10001389.g;Pma_10001402.g;Pma_10001583.g;Pma_10002339.g;Pma_10002612.g;Pma_10002821.g;Pma_10002892.g;Pma_10002914.g;Pma_10003014.g;Pma_10003040.g;Pma_10003111.g;Pma_10003197.…
PB.1711.5	Pma_10022159.g;Pma_10022160.g;Pma_10022161.g;Pma_10022163.g
PB.3645.2	PB.1418;PB.212;PB.2357;PB.4057;PB.6283;PB.7679;PB.8130;PB.8771;PB.9229;Pma_10000341.g;Pma_10000472.g;Pma_10000798.g;Pma_10001115.g;Pma_10001402.g;Pma_10001404.g;Pma_10001562.g;Pma_10001779.g;Pma_10001808.g;Pma_10001924.g;Pma_10001949.g;Pma_10002062.g;Pma_10002270.g;Pma_10002607.g;Pma_10002821.g;Pma_10002892.g;Pma_10002914.g;Pma_10003156.g;Pma_10003171.g;Pma_10003197.g;Pma_10003306.g;Pma_10003398.…
PB.1207.1	PB.1139;PB.1433;PB.2279;PB.2901;PB.2991;PB.3064;PB.3192;PB.3259;PB.3364;PB.3708;PB.3802;PB.4394;PB.6263;PB.6667;PB.6698;PB.6774;PB.6853;PB.690;PB.7695;PB.8028;PB.8242;PB.8350;PB.9122;PB.9186;PB.9291;Pma_1.497.g;Pma_10.1526.g;Pma_10000031.g;Pma_10000083.g;Pma_10000091.g;Pma_10000100.g;Pma_10000461.g;Pma_10000474.g;Pma_10000476.g;Pma_10000488.g;Pma_10000546.g;Pma_10000556.g;Pma_10000568.g;Pma_10000…
PB.1286.1	PB.1066;PB.1128;PB.1241;PB.1243;PB.1251;PB.1274;PB.1286;PB.1290;PB.1348;PB.1398;PB.1534;PB.1738;PB.19;PB.1985;PB.2014;PB.2148;PB.229;PB.2343;PB.2391;PB.2529;PB.2542;PB.2610;PB.2805;PB.2938;PB.3023;PB.3095;PB.312;PB.3159;PB.3506;PB.3595;PB.3700;PB.3720;PB.3898;PB.3959;PB.3960;PB.4007;PB.4190;PB.4323;PB.4330;PB.4514;PB.464;PB.4647;PB.4808;PB.4881;PB.5268;PB.5405;PB.5508;PB.5532;PB.5734;PB.5974;PB.5…
PB.6125.1	PB.110;PB.1760;PB.2397;PB.3333;PB.3459;PB.3541;PB.3699;PB.4843;PB.4898;PB.5007;PB.502;PB.5983;PB.6125;PB.636;PB.6432;PB.6528;PB.6849;PB.692;PB.7243;PB.7384;PB.7684;PB.7837;PB.8947;PB.9044;Pma_10000082.g;Pma_10000562.g;Pma_10000651.g;Pma_10000657.g;Pma_10000709.g;Pma_10000746.g;Pma_10001288.g;Pma_10001325.g;Pma_10001342.g;Pma_10001627.g;Pma_10001840.g;Pma_10001889.g;Pma_10001893.g;Pma_10002109.g;P…
PB.8571.1	PB.1044;PB.1448;PB.1626;PB.1685;PB.1746;PB.1909;PB.2028;PB.2074;PB.2084;PB.2746;PB.2763;PB.2827;PB.300;PB.3017;PB.3064;PB.320;PB.322;PB.3364;PB.3412;PB.357;PB.3826;PB.3953;PB.4771;PB.5104;PB.5375;PB.5410;PB.5438;PB.6450;PB.666;PB.6684;PB.6811;PB.6931;PB.7018;PB.7296;PB.7340;PB.7565;PB.7584;PB.7793;PB.7847;PB.7987;PB.8;PB.8028;PB.8043;PB.8539;PB.8571;PB.8614;PB.8684;PB.8738;PB.8852;PB.8948;PB.9062…
PB.4806.1	PB.1219;PB.1356;PB.1408;PB.1421;PB.1789;PB.3151;PB.3345;PB.4806;PB.4905;PB.5007;PB.5039;PB.5488;PB.6100;PB.6432;PB.6629;PB.7314;Pma_1.72.g;Pma_10000082.g;Pma_10000651.g;Pma_10000709.g;Pma_10000781.g;Pma_10000999.g;Pma_10001325.g;Pma_10001387.g;Pma_10001432.g;Pma_10001461.g;Pma_10001515.g;Pma_10001537.g;Pma_10001547.g;Pma_10001627.g;Pma_10001889.g;Pma_10001947.g;Pma_10002109.g;Pma_10002433.g;Pma_1…
PB.4580.1	PB.1160;PB.1489;PB.1524;PB.1745;PB.1826;PB.189;PB.1960;PB.2074;PB.2394;PB.2688;PB.2748;PB.2763;PB.2775;PB.2827;PB.3489;PB.3631;PB.4141;PB.4161;PB.4377;PB.4380;PB.4399;PB.4558;PB.4580;PB.5275;PB.5291;PB.5375;PB.5410;PB.5444;PB.5883;PB.5968;PB.6177;PB.6450;PB.6684;PB.6931;PB.7154;PB.7769;PB.7779;PB.7793;PB.7856;PB.7923;PB.8;PB.8043;PB.8308;PB.8614;PB.8738;PB.8904;PB.940;Pma_100.59.g;Pma_10000050.g;…
PB.3047.4	PB.1545;PB.1792;PB.1968;PB.2834;PB.3047;PB.4152;PB.6983;PB.7306;PB.8966;Pma_10000353.g;Pma_10000743.g;Pma_10001061.g;Pma_10001305.g;Pma_10001438.g;Pma_10002495.g;Pma_10002589.g;Pma_10003271.g;Pma_10003522.g;Pma_10003766.g;Pma_10004089.g;Pma_10004431.g;Pma_10004589.g;Pma_10005251.g;Pma_10005927.g;Pma_10006406.g;Pma_10006539.g;Pma_10006750.g;Pma_10007103.g;Pma_10007713.g;Pma_10007911.g;Pma_10008083…
PB.8539.3	Pma_10011513.g;Pma_10011514.g;Pma_10011515.g;Pma_10011516.g;Pma_10011517.g;Pma_10011520.g;Pma_10011521.g;Pma_10011522.g
PB.6475.1	PB.200;PB.2963;PB.3779;PB.423;PB.5008;PB.5135;PB.6475;PB.827;PB.9304;Pma_10000665.g;Pma_10001078.g;Pma_10001356.g;Pma_10001818.g;Pma_10001832.g;Pma_10001956.g;Pma_10001962.g;Pma_10002546.g;Pma_10002586.g;Pma_10002675.g;Pma_10002691.g;Pma_10002729.g;Pma_10002731.g;Pma_10003050.g;Pma_10003056.g;Pma_10003224.g;Pma_10003322.g;Pma_10003379.g;Pma_10003954.g;Pma_10004320.g;Pma_10005329.g;Pma_10006269.g;…
PB.8934.1	PB.1085;PB.1183;PB.1812;PB.2011;PB.2339;PB.3151;PB.3345;PB.3945;PB.4448;PB.4905;PB.5500;PB.6004;PB.6706;PB.7212;PB.7296;PB.7808;PB.838;PB.8524;PB.8934;PB.8963;Pma_10000501.g;Pma_10000897.g;Pma_10001983.g;Pma_10002229.g;Pma_10002562.g;Pma_10002961.g;Pma_10003369.g;Pma_10004865.g;Pma_10004873.g;Pma_10004876.g;Pma_10004877.g;Pma_10004992.g;Pma_10005142.g;Pma_10005464.g;Pma_10005529.g;Pma_10005779.g;…
PB.673.11	PB.3554;PB.3754;PB.3910;PB.4694;PB.5332;PB.5821;PB.5828;PB.597;PB.62;PB.6373;PB.6682;PB.673;PB.6884;PB.7279;PB.7474;PB.7568;PB.8505;Pma_10000151.g;Pma_10000376.g;Pma_10000440.g;Pma_10000565.g;Pma_10000706.g;Pma_10000992.g;Pma_10001308.g;Pma_10001444.g;Pma_10001729.g;Pma_10001787.g;Pma_10001809.g;Pma_10001819.g;Pma_10002170.g;Pma_10002338.g;Pma_10002364.g;Pma_10002418.g;Pma_10002693.g;Pma_10002714…
PB.8988.9	PB.1349;PB.1502;PB.1515;PB.1802;PB.2031;PB.3626;PB.4195;PB.4246;PB.4260;PB.4495;PB.5017;PB.5045;PB.5264;PB.5266;PB.535;PB.5669;PB.618;PB.6398;PB.7739;PB.8636;Pma_1.232.g;Pma_10000010.g;Pma_10000346.g;Pma_10000361.g;Pma_10000544.g;Pma_10000667.g;Pma_10000730.g;Pma_10000784.g;Pma_10000944.g;Pma_10001497.g;Pma_10001596.g;Pma_10001683.g;Pma_10001864.g;Pma_10001892.g;Pma_10002029.g;Pma_10002075.g;Pma_…
PB.9197.1	PB.1150;PB.1538;PB.1759;PB.1948;PB.2125;PB.2890;PB.293;PB.3051;PB.3126;PB.3327;PB.3347;PB.3679;PB.3856;PB.437;PB.4460;PB.4815;PB.4855;PB.497;PB.5030;PB.6457;PB.6534;PB.6554;PB.6788;PB.7203;PB.7262;PB.8718;PB.9126;PB.9159;Pma_1.341.g;Pma_10.1359.g;Pma_10.94.g;Pma_10000107.g;Pma_10000115.g;Pma_10000289.g;Pma_10000421.g;Pma_10000599.g;Pma_10000682.g;Pma_10000765.g;Pma_10000771.g;Pma_10000845.g;Pma_1…
PB.2746.1	PB.1085;PB.1448;PB.1685;PB.1909;PB.2011;PB.2084;PB.2172;PB.2339;PB.2746;PB.2763;PB.2828;PB.3186;PB.320;PB.3215;PB.329;PB.3826;PB.3945;PB.413;PB.430;PB.4377;PB.4771;PB.5104;PB.5372;PB.6020;PB.6523;PB.7018;PB.7296;PB.7566;PB.7847;PB.7987;PB.8;PB.8043;PB.8571;PB.8852;PB.8948;PB.8963;PB.9228;Pma_10000470.g;Pma_10000487.g;Pma_10000501.g;Pma_10000511.g;Pma_10000570.g;Pma_10000897.g;Pma_10001155.g;Pma_1…
PB.8045.1	PB.1536;PB.2030;PB.3832;PB.4589;PB.4832;PB.5261;PB.7166;PB.8045;PB.8523;Pma_10001207.g;Pma_10001233.g;Pma_10002049.g;Pma_10002425.g;Pma_10002476.g;Pma_10002660.g;Pma_10002813.g;Pma_10003168.g;Pma_10003203.g;Pma_10003258.g;Pma_10003694.g;Pma_10003914.g;Pma_10004045.g;Pma_10004137.g;Pma_10004336.g;Pma_10004480.g;Pma_10005271.g;Pma_10005410.g;Pma_10005486.g;Pma_10005613.g;Pma_10005622.g;Pma_10006478…
PB.5410.1	PB.1531;PB.161;PB.1685;PB.1745;PB.1826;PB.1909;PB.1960;PB.2027;PB.2074;PB.2084;PB.2224;PB.2688;PB.2748;PB.300;PB.3035;PB.3061;PB.320;PB.3364;PB.3489;PB.357;PB.3953;PB.4580;PB.5127;PB.5275;PB.5291;PB.5345;PB.5410;PB.5542;PB.5719;PB.5883;PB.6051;PB.6177;PB.6450;PB.6682;PB.6684;PB.6811;PB.7154;PB.7340;PB.7434;PB.7565;PB.7793;PB.7923;PB.8043;PB.8539;PB.8571;PB.8657;PB.8684;PB.8738;PB.8948;PB.9062;PB.…
PB.7515.1	PB.1122;PB.1128;PB.1200;PB.1292;PB.1349;PB.1393;PB.1464;PB.1501;PB.1502;PB.1515;PB.1588;PB.1688;PB.1738;PB.1916;PB.1962;PB.2021;PB.2338;PB.2529;PB.2565;PB.2593;PB.3131;PB.3414;PB.3416;PB.3501;PB.3506;PB.3579;PB.3898;PB.4128;PB.4246;PB.4323;PB.4360;PB.4373;PB.4488;PB.4740;PB.5017;PB.5309;PB.535;PB.5626;PB.5697;PB.5794;PB.6148;PB.6301;PB.6324;PB.7117;PB.7160;PB.7233;PB.7251;PB.7515;PB.7541;PB.7675;…
PB.1718.1	PB.111;PB.1398;PB.1718;PB.1823;PB.2635;PB.2669;PB.2897;PB.3022;PB.3165;PB.3307;PB.3719;PB.3785;PB.3960;PB.4076;PB.4573;PB.480;PB.4888;PB.5820;PB.5978;PB.6084;PB.624;PB.6465;PB.6616;PB.680;PB.6875;PB.6915;PB.6986;PB.7020;PB.7218;PB.7313;PB.7572;PB.7587;PB.7659;PB.7668;PB.7673;PB.8374;PB.8958;PB.9160;PB.9207;Pma_10.1448.g;Pma_10000358.g;Pma_10000439.g;Pma_10000471.g;Pma_10000586.g;Pma_10000617.g;Pm…
PB.2060.1	PB.1770;PB.180;PB.2060;PB.2403;PB.254;PB.2931;PB.4;PB.4182;PB.4193;PB.424;PB.4264;PB.4613;PB.5487;PB.5548;PB.593;PB.6996;PB.735;PB.928;PB.966;Pma_10000392.g;Pma_10000418.g;Pma_10000904.g;Pma_10000942.g;Pma_10001235.g;Pma_10001404.g;Pma_10001474.g;Pma_10001673.g;Pma_10002055.g;Pma_10002130.g;Pma_10002145.g;Pma_10002287.g;Pma_10002517.g;Pma_10002828.g;Pma_10003335.g;Pma_10003523.g;Pma_10003559.g;Pm…
PB.8721.1	PB.1128;PB.1200;PB.1274;PB.1286;PB.1290;PB.1738;PB.1938;PB.229;PB.2391;PB.2529;PB.2610;PB.2805;PB.2922;PB.3159;PB.3223;PB.3506;PB.3595;PB.3720;PB.3959;PB.3960;PB.4323;PB.4330;PB.4514;PB.4881;PB.5268;PB.5508;PB.5535;PB.5734;PB.5803;PB.5999;PB.6257;PB.6586;PB.6627;PB.6803;PB.681;PB.6873;PB.6915;PB.6941;PB.7061;PB.765;PB.7675;PB.8374;PB.8702;PB.8930;PB.8958;PB.9200;PB.9220;Pma_10.1476.g;Pma_10000245…
PB.5488.2	Pma_10005814.g;Pma_10005815.g;Pma_10014068.g
PB.6256.1	PB.1160;PB.1167;PB.1514;PB.1722;PB.1787;PB.2280;PB.2328;PB.2404;PB.2683;PB.2790;PB.2813;PB.3402;PB.3412;PB.3631;PB.4003;PB.4084;PB.4095;PB.4161;PB.4377;PB.4558;PB.4779;PB.5051;PB.5296;PB.5375;PB.5545;PB.5631;PB.6138;PB.619;PB.6225;PB.6256;PB.6527;PB.6537;PB.6567;PB.6671;PB.6909;PB.7209;PB.7501;PB.7779;PB.7803;PB.7856;PB.8003;PB.8050;PB.8132;PB.8225;PB.8302;PB.8376;PB.8400;PB.853;PB.8660;PB.8808;P…
PB.2083.1	PB.1047;PB.1654;PB.2705;PB.293;PB.3051;PB.3430;PB.4855;PB.5034;PB.54;PB.6750;PB.8718;PB.8741;PB.9045;PB.9120;PB.9126;PB.9217;Pma_10.1281.g;Pma_10.1448.g;Pma_10000067.g;Pma_10000587.g;Pma_10000660.g;Pma_10000694.g;Pma_10000804.g;Pma_10001037.g;Pma_10001250.g;Pma_10001383.g;Pma_10001578.g;Pma_10001587.g;Pma_10001718.g;Pma_10001931.g;Pma_10001997.g;Pma_10002044.g;Pma_10002118.g;Pma_10002260.g;Pma_10…
PB.2565.1	PB.1122;PB.1188;PB.1292;PB.1351;PB.1464;PB.147;PB.1502;PB.1515;PB.1588;PB.1863;PB.19;PB.1916;PB.2021;PB.2031;PB.2565;PB.2593;PB.3111;PB.3223;PB.3336;PB.3414;PB.3416;PB.3501;PB.3506;PB.3579;PB.3720;PB.4007;PB.4128;PB.4173;PB.4246;PB.4323;PB.436;PB.4360;PB.4373;PB.4488;PB.4495;PB.464;PB.4640;PB.4740;PB.4881;PB.4979;PB.5309;PB.5508;PB.5626;PB.5697;PB.5852;PB.5973;PB.6301;PB.6324;PB.6844;PB.6890;PB.6…
PB.4174.1	PB.3650;PB.4174;PB.4672;PB.6273;PB.7252;PB.8999;Pma_10001210.g;Pma_10001869.g;Pma_10001934.g;Pma_10002108.g;Pma_10002542.g;Pma_10003464.g;Pma_10004138.g;Pma_10004783.g;Pma_10004864.g;Pma_10006185.g;Pma_10006407.g;Pma_10006445.g;Pma_10006767.g;Pma_10007160.g;Pma_10007188.g;Pma_10007287.g;Pma_10007316.g;Pma_10007475.g;Pma_10007838.g;Pma_10008071.g;Pma_10008497.g;Pma_10009015.g;Pma_10009468.g;Pma_10…
PB.6599.1	PB.1332;PB.1506;PB.1870;PB.2093;PB.2197;PB.3839;PB.4745;PB.5254;PB.580;PB.5804;PB.6599;PB.824;PB.840;PB.847;PB.8481;PB.864;PB.9003;PB.9009;Pma_10000752.g;Pma_10000963.g;Pma_10001161.g;Pma_10001283.g;Pma_10001904.g;Pma_10002420.g;Pma_10002445.g;Pma_10002661.g;Pma_10002743.g;Pma_10003054.g;Pma_10003362.g;Pma_10003460.g;Pma_10004450.g;Pma_10004597.g;Pma_10004689.g;Pma_10004779.g;Pma_10005017.g;Pma_1…
PB.9011.1	PB.1525;PB.1938;PB.2610;PB.2796;PB.2922;PB.3223;PB.3501;PB.4117;PB.4776;PB.5089;PB.5274;PB.5323;PB.5683;PB.6312;PB.7532;PB.7931;PB.8548;PB.8918;PB.9011;PB.9220;Pma_10.1476.g;Pma_10000318.g;Pma_10000462.g;Pma_10000496.g;Pma_10000753.g;Pma_10000899.g;Pma_10000961.g;Pma_10001040.g;Pma_10001231.g;Pma_10001282.g;Pma_10001336.g;Pma_10001414.g;Pma_10001506.g;Pma_10001531.g;Pma_10001785.g;Pma_10002018.g;…
PB.7467.1	PB.1072;PB.2886;PB.4192;PB.5992;PB.665;PB.7112;PB.8502;Pma_10000020.g;Pma_10000652.g;Pma_10000854.g;Pma_10001130.g;Pma_10001303.g;Pma_10001449.g;Pma_10001510.g;Pma_10001585.g;Pma_10001842.g;Pma_10001977.g;Pma_10002234.g;Pma_10002935.g;Pma_10004189.g;Pma_10004372.g;Pma_10004379.g;Pma_10004577.g;Pma_10004611.g;Pma_10004900.g;Pma_10005116.g;Pma_10005298.g;Pma_10005335.g;Pma_10005648.g;Pma_10005805.g…
PB.1172.5	Pma_10001013.g;Pma_10001014.g;Pma_10001015.g;Pma_10004126.g;Pma_10004128.g;Pma_10008701.g
PB.4193.10	PB.1240;PB.200;PB.333;PB.3669;PB.3883;PB.5004;PB.5575;PB.5646;PB.6226;PB.6438;PB.6893;PB.8923;Pma_10000076.g;Pma_10000486.g;Pma_10000580.g;Pma_10000928.g;Pma_10001025.g;Pma_10001356.g;Pma_10001968.g;Pma_10002411.g;Pma_10002503.g;Pma_10002586.g;Pma_10002662.g;Pma_10002840.g;Pma_10002944.g;Pma_10003056.g;Pma_10003212.g;Pma_10003215.g;Pma_10003233.g;Pma_10003301.g;Pma_10003355.g;Pma_10003496.g;Pma_1…
PB.5725.1	Pma_10021555.g;Pma_10021556.g;Pma_10021557.g;Pma_10021558.g;Pma_10021561.g;Pma_10021562.g
PB.5435.1	PB.1655;PB.2546;PB.396;PB.5435;PB.6314;PB.6783;PB.7879;PB.8633;PB.8855;PB.8929;PB.8936;Pma_10000139.g;Pma_10000163.g;Pma_10000322.g;Pma_10000359.g;Pma_10000384.g;Pma_10000751.g;Pma_10000974.g;Pma_10001072.g;Pma_10001268.g;Pma_10001448.g;Pma_10001475.g;Pma_10001598.g;Pma_10001618.g;Pma_10001876.g;Pma_10002241.g;Pma_10002312.g;Pma_10002642.g;Pma_10002753.g;Pma_10003302.g;Pma_10003318.g;Pma_10003454…
PB.6220.1	Pma_10025238.g;Pma_10025239.g;Pma_10025240.g;Pma_10025242.g;Pma_10025243.g
PB.3354.2	Pma_10031807.g;Pma_10031808.g;Pma_10031809.g;Pma_10031811.g;Pma_10031812.g
PB.4815.1	PB.1150;PB.1167;PB.1173;PB.127;PB.1787;PB.1857;PB.1948;PB.2088;PB.2125;PB.2238;PB.2280;PB.2646;PB.293;PB.3327;PB.3347;PB.3360;PB.3679;PB.3856;PB.4095;PB.437;PB.4435;PB.4460;PB.4815;PB.4855;PB.5030;PB.617;PB.6225;PB.6266;PB.6329;PB.6457;PB.6534;PB.6554;PB.6687;PB.6788;PB.7203;PB.7235;PB.7355;PB.7797;PB.8225;PB.8718;PB.8808;PB.9035;PB.9038;PB.9126;PB.9159;Pma_1.341.g;Pma_10.1359.g;Pma_10.94.g;Pma_1…
PB.3896.1	PB.1509;PB.2229;PB.2297;PB.2306;PB.2522;PB.2608;PB.2851;PB.3076;PB.3379;PB.3447;PB.354;PB.368;PB.3680;PB.3875;PB.3896;PB.4408;PB.554;PB.6912;PB.6927;PB.7043;PB.7505;PB.7643;PB.8207;PB.8477;PB.8507;PB.9221;Pma_10000017.g;Pma_10000224.g;Pma_10000241.g;Pma_10000437.g;Pma_10000622.g;Pma_10000664.g;Pma_10000702.g;Pma_10000732.g;Pma_10000782.g;Pma_10000783.g;Pma_10000807.g;Pma_10000880.g;Pma_10000905.g…
PB.2150.6	Pma_10000496.g;Pma_10000497.g;Pma_10025142.g;Pma_10025143.g;Pma_10025144.g;Pma_10025145.g
PB.3125.2	Pma_10029630.g;Pma_10029631.g;Pma_10029632.g;Pma_10029633.g;Pma_10029634.g;Pma_10029635.g;Pma_10029636.g;Pma_10029637.g
PB.6616.1	PB.1033;PB.1290;PB.1398;PB.1534;PB.1718;PB.1823;PB.1985;PB.2117;PB.2119;PB.229;PB.2421;PB.2669;PB.2864;PB.2897;PB.2938;PB.3022;PB.312;PB.3165;PB.3254;PB.3307;PB.3371;PB.394;PB.3960;PB.4076;PB.4197;PB.5278;PB.543;PB.5822;PB.5978;PB.6084;PB.624;PB.6465;PB.6616;PB.680;PB.6803;PB.6894;PB.6915;PB.7218;PB.7249;PB.7304;PB.7572;PB.7668;PB.7673;PB.7954;PB.8328;PB.8374;PB.8401;PB.8702;PB.8958;PB.9160;PB.92…
PB.8539.4	PB.1113;PB.1531;PB.1626;PB.1685;PB.1746;PB.1909;PB.1960;PB.2074;PB.2084;PB.2688;PB.300;PB.3017;PB.3035;PB.3061;PB.320;PB.3364;PB.3491;PB.357;PB.3953;PB.3964;PB.4013;PB.466;PB.4853;PB.5354;PB.5410;PB.5719;PB.5720;PB.5986;PB.6051;PB.6075;PB.6682;PB.6684;PB.6811;PB.7154;PB.7278;PB.7296;PB.7340;PB.751;PB.7565;PB.7724;PB.7793;PB.8043;PB.8436;PB.8539;PB.8571;PB.8580;PB.8657;PB.8666;PB.8684;PB.8738;PB.8…
PB.410.7	PB.1309;PB.1352;PB.3430;PB.3435;PB.5628;PB.5656;PB.623;Pma_10.1281.g;Pma_10000002.g;Pma_10000288.g;Pma_10000396.g;Pma_10000415.g;Pma_10000660.g;Pma_10001140.g;Pma_10001806.g;Pma_10001833.g;Pma_10001861.g;Pma_10001893.g;Pma_10001930.g;Pma_10002044.g;Pma_10002551.g;Pma_10002763.g;Pma_10003130.g;Pma_10003133.g;Pma_10003166.g;Pma_10003167.g;Pma_10003168.g;Pma_10003428.g;Pma_10003540.g;Pma_10003738.g;…
PB.6920.3	PB.1122;PB.1125;PB.1128;PB.1188;PB.1292;PB.1351;PB.1464;PB.147;PB.1502;PB.1515;PB.1588;PB.1863;PB.1916;PB.2021;PB.2565;PB.2593;PB.3111;PB.3223;PB.3336;PB.3414;PB.3416;PB.3501;PB.3506;PB.3579;PB.3720;PB.4007;PB.4128;PB.4246;PB.4314;PB.4323;PB.436;PB.4360;PB.4373;PB.4488;PB.4495;PB.4640;PB.4740;PB.4881;PB.4979;PB.5017;PB.5309;PB.5323;PB.5626;PB.5697;PB.5973;PB.6301;PB.6324;PB.6890;PB.6940;PB.7117;P…
PB.283.13	PB.1032;PB.1562;PB.212;PB.2228;PB.2317;PB.2536;PB.2594;PB.2815;PB.302;PB.3203;PB.3359;PB.3582;PB.5345;PB.6079;PB.6131;PB.6549;PB.6978;PB.7679;PB.7741;PB.8985;PB.904;PB.956;Pma_10000028.g;Pma_10000046.g;Pma_10000111.g;Pma_10000706.g;Pma_10000810.g;Pma_10000951.g;Pma_10001052.g;Pma_10001135.g;Pma_10001142.g;Pma_10001266.g;Pma_10001662.g;Pma_10001767.g;Pma_10001782.g;Pma_10002039.g;Pma_10002062.g;Pm…
PB.3578.1	PB.1151;PB.1802;PB.1921;PB.1968;PB.3578;PB.4484;PB.5172;PB.5264;PB.5669;PB.6923;PB.7034;PB.784;PB.7947;PB.7974;PB.8281;PB.8490;PB.9136;Pma_10.1234.g;Pma_10000481.g;Pma_10000499.g;Pma_10000543.g;Pma_10000944.g;Pma_10001471.g;Pma_10001561.g;Pma_10001596.g;Pma_10001616.g;Pma_10001644.g;Pma_10001684.g;Pma_10002038.g;Pma_10002084.g;Pma_10002314.g;Pma_10002432.g;Pma_10002449.g;Pma_10002496.g;Pma_100028…
PB.3645.3	Pma_10019454.g;Pma_10019455.g;Pma_10019457.g;Pma_10019458.g;Pma_10019459.g
PB.2914.1	PB.1125;PB.1348;PB.1351;PB.1786;PB.19;PB.1968;PB.2914;PB.3023;PB.3070;PB.3131;PB.3336;PB.3506;PB.4314;PB.4342;PB.483;PB.5056;PB.5172;PB.5264;PB.5734;PB.5974;PB.5999;PB.6115;PB.6218;PB.6846;PB.7024;PB.7447;PB.7828;PB.7968;PB.7974;PB.8281;PB.8516;PB.8770;PB.8930;Pma_10000191.g;Pma_10000292.g;Pma_10000410.g;Pma_10000543.g;Pma_10000634.g;Pma_10000647.g;Pma_10000716.g;Pma_10000729.g;Pma_10000754.g;Pma…
PB.8044.1	PB.1047;PB.1527;PB.1601;PB.1850;PB.3881;PB.4010;PB.4553;PB.4579;PB.5846;PB.7035;PB.7064;PB.7488;PB.7792;PB.8044;PB.8220;PB.909;Pma_10.1569.g;Pma_10.949.g;Pma_10000168.g;Pma_10000735.g;Pma_10000746.g;Pma_10000847.g;Pma_10001287.g;Pma_10001301.g;Pma_10001396.g;Pma_10001461.g;Pma_10002813.g;Pma_10002851.g;Pma_10003086.g;Pma_10003087.g;Pma_10003199.g;Pma_10003340.g;Pma_10003447.g;Pma_10003906.g;Pma_1…
PB.3275.4	Pma_10025595.g;Pma_10025596.g;Pma_10025597.g;Pma_10025598.g;Pma_10025600.g;Pma_10025601.g;Pma_10025602.g;Pma_10025603.g
PB.7205.1	PB.1358;PB.2962;PB.3267;PB.3345;PB.4603;PB.5605;PB.7010;PB.7205;PB.7280;PB.7314;PB.9019;PB.9025;Pma_10000404.g;Pma_10000595.g;Pma_10001123.g;Pma_10001159.g;Pma_10001286.g;Pma_10001331.g;Pma_10002035.g;Pma_10002047.g;Pma_10002367.g;Pma_10002898.g;Pma_10003003.g;Pma_10003285.g;Pma_10003380.g;Pma_10003459.g;Pma_10003507.g;Pma_10003872.g;Pma_10004090.g;Pma_10004224.g;Pma_10004373.g;Pma_10004424.g;Pma…
PB.3824.1	PB.1192;PB.125;PB.1275;PB.1605;PB.1671;PB.2352;PB.2389;PB.2500;PB.2724;PB.289;PB.2891;PB.2893;PB.301;PB.3229;PB.3234;PB.3368;PB.3824;PB.3915;PB.4009;PB.4186;PB.4689;PB.4747;PB.4834;PB.4876;PB.4887;PB.5293;PB.5407;PB.5629;PB.5824;PB.5876;PB.5890;PB.6249;PB.6282;PB.639;PB.6499;PB.6691;PB.7085;PB.7549;PB.777;PB.7807;PB.8105;PB.8171;PB.8594;PB.8689;PB.870;PB.8769;PB.8842;PB.8931;PB.8932;PB.958;Pma_10…
PB.2708.1	PB.1066;PB.1151;PB.1377;PB.2101;PB.2126;PB.2148;PB.2455;PB.2774;PB.3246;PB.4443;PB.5651;PB.5706;PB.5784;PB.6218;PB.633;PB.6348;PB.7253;PB.7374;PB.7392;PB.7894;PB.8231;PB.8623;PB.9222;PB.9235;Pma_10000108.g;Pma_10000154.g;Pma_10000292.g;Pma_10000342.g;Pma_10000465.g;Pma_10000481.g;Pma_10000513.g;Pma_10000561.g;Pma_10000636.g;Pma_10000707.g;Pma_10000721.g;Pma_10001026.g;Pma_10001027.g;Pma_10001060.…
PB.3347.1	PB.1150;PB.127;PB.137;PB.1538;PB.1654;PB.1948;PB.2034;PB.2124;PB.2125;PB.2238;PB.2280;PB.2395;PB.2646;PB.293;PB.3051;PB.3327;PB.3347;PB.3360;PB.3605;PB.3679;PB.3856;PB.4435;PB.4460;PB.4855;PB.5030;PB.5034;PB.617;PB.6176;PB.6266;PB.6329;PB.6534;PB.6554;PB.6687;PB.6750;PB.6788;PB.6795;PB.7101;PB.7235;PB.7262;PB.7355;PB.7712;PB.7797;PB.8658;PB.8718;PB.8905;PB.9035;PB.9038;PB.9126;PB.9159;Pma_1.341.g…
PB.1243.4	PB.1066;PB.1241;PB.1243;PB.1251;PB.1274;PB.1286;PB.1348;PB.1401;PB.1534;PB.2148;PB.2249;PB.229;PB.2391;PB.2542;PB.2549;PB.2774;PB.2805;PB.2938;PB.3023;PB.312;PB.3159;PB.3254;PB.3371;PB.3595;PB.3959;PB.3969;PB.4330;PB.4514;PB.4808;PB.483;PB.4863;PB.5734;PB.5844;PB.6115;PB.6218;PB.6257;PB.6348;PB.6704;PB.6803;PB.681;PB.6846;PB.6875;PB.6915;PB.6941;PB.7061;PB.7142;PB.7218;PB.7253;PB.7374;PB.7572;PB.…
PB.2688.1	PB.1489;PB.1524;PB.1745;PB.1826;PB.189;PB.1960;PB.2074;PB.2217;PB.2228;PB.2394;PB.2434;PB.2688;PB.2748;PB.2775;PB.2827;PB.300;PB.3035;PB.3417;PB.3489;PB.357;PB.3953;PB.4141;PB.4399;PB.4580;PB.5127;PB.5275;PB.5291;PB.5410;PB.5444;PB.5542;PB.5719;PB.5883;PB.5968;PB.6051;PB.6177;PB.6450;PB.6684;PB.6931;PB.7154;PB.7340;PB.7434;PB.7565;PB.7769;PB.7793;PB.7923;PB.8043;PB.8200;PB.8308;PB.8539;PB.8657;PB…
PB.617.1	PB.1150;PB.1167;PB.1173;PB.1857;PB.1948;PB.2034;PB.2097;PB.2125;PB.2238;PB.2280;PB.2395;PB.2646;PB.293;PB.3327;PB.3347;PB.3360;PB.3605;PB.3679;PB.3856;PB.4043;PB.4095;PB.4435;PB.4460;PB.4815;PB.5030;PB.617;PB.6266;PB.6329;PB.6534;PB.6554;PB.6687;PB.6788;PB.6795;PB.6930;PB.7101;PB.7209;PB.7235;PB.7355;PB.7712;PB.7797;PB.8225;PB.8660;PB.8718;PB.8808;PB.8904;PB.8983;PB.9035;PB.9038;PB.9126;PB.9159;P…
PB.4193.4	Pma_10024231.g;Pma_10024233.g
PB.2495.1	PB.1601;PB.2495;PB.3813;PB.5013;PB.530;PB.5623;PB.6829;PB.7032;PB.7064;PB.7072;PB.8049;PB.9082;PB.962;Pma_10000032.g;Pma_10000211.g;Pma_10000228.g;Pma_10000524.g;Pma_10000693.g;Pma_10000841.g;Pma_10001211.g;Pma_10001272.g;Pma_10001376.g;Pma_10001394.g;Pma_10001434.g;Pma_10001435.g;Pma_10001689.g;Pma_10001823.g;Pma_10002025.g;Pma_10002070.g;Pma_10002509.g;Pma_10003018.g;Pma_10003181.g;Pma_10003635…
PB.244.1	Pma_10005386.g;Pma_10005387.g;Pma_10005388.g;Pma_10005389.g;Pma_10005390.g;Pma_10005392.g;Pma_10005393.g;Pma_10005395.g;Pma_355.38.g;Pma_379.507.g;Pma_379.520.g
PB.994.1	PB.1085;PB.1531;PB.1685;PB.2011;PB.2037;PB.2203;PB.2339;PB.2494;PB.413;PB.466;PB.4905;PB.5500;PB.6020;PB.6503;PB.7702;PB.8783;PB.994;Pma_10000511.g;Pma_10000570.g;Pma_10000620.g;Pma_10000884.g;Pma_10001003.g;Pma_10001058.g;Pma_10001196.g;Pma_10001460.g;Pma_10001820.g;Pma_10001840.g;Pma_10002095.g;Pma_10002101.g;Pma_10002102.g;Pma_10002129.g;Pma_10002406.g;Pma_10002433.g;Pma_10002562.g;Pma_1000262…
PB.2084.1	PB.1448;PB.1531;PB.1626;PB.1658;PB.1685;PB.1909;PB.1960;PB.2074;PB.2084;PB.2339;PB.2746;PB.2763;PB.300;PB.320;PB.3364;PB.357;PB.3826;PB.3945;PB.3953;PB.4013;PB.466;PB.4771;PB.5410;PB.5500;PB.5720;PB.6075;PB.6503;PB.6811;PB.7296;PB.7340;PB.7847;PB.7987;PB.8043;PB.819;PB.8539;PB.8571;PB.8580;PB.8603;PB.8684;PB.8852;PB.8948;PB.9062;PB.9138;Pma_10000442.g;Pma_10000511.g;Pma_10000570.g;Pma_10000573.g;…
PB.5345.2	Pma_10031229.g;Pma_10031230.g;Pma_10031231.g;Pma_10031232.g;Pma_10031233.g
PB.4592.4	Pma_10003124.g;Pma_10003125.g;Pma_10003126.g;Pma_10003127.g;Pma_10003130.g;Pma_437.457.g;Pma_463.58.g
PB.2206.1	PB.1282;PB.1766;PB.1947;PB.2206;PB.2317;PB.2323;PB.2487;PB.5746;PB.6214;PB.7095;PB.8076;PB.8319;PB.8607;PB.8929;PB.9278;Pma_10000301.g;Pma_10000320.g;Pma_10000498.g;Pma_10000614.g;Pma_10001243.g;Pma_10001350.g;Pma_10001687.g;Pma_10001753.g;Pma_10001761.g;Pma_10001849.g;Pma_10001971.g;Pma_10001985.g;Pma_10002303.g;Pma_10002312.g;Pma_10002315.g;Pma_10002331.g;Pma_10002801.g;Pma_10002822.g;Pma_10003…
PB.6499.1	PB.1192;PB.1275;PB.1671;PB.1915;PB.2352;PB.2389;PB.2500;PB.2724;PB.289;PB.2891;PB.2893;PB.301;PB.3229;PB.3234;PB.3368;PB.3824;PB.3915;PB.4009;PB.4186;PB.4689;PB.4747;PB.4834;PB.4876;PB.4887;PB.5293;PB.5407;PB.5629;PB.5824;PB.5876;PB.5890;PB.6249;PB.639;PB.6499;PB.7549;PB.777;PB.7807;PB.8105;PB.8171;PB.8563;PB.8594;PB.8689;PB.870;PB.8842;PB.8931;PB.8932;PB.958;Pma_10000007.g;Pma_10000035.g;Pma_100…
PB.1914.1	PB.1528;PB.1914;PB.1920;PB.2228;PB.2343;PB.2358;PB.2594;PB.3035;PB.3061;PB.3326;PB.3417;PB.3491;PB.3496;PB.3819;PB.4402;PB.4853;PB.5332;PB.5354;PB.551;PB.5702;PB.5986;PB.6051;PB.6075;PB.6131;PB.6682;PB.7005;PB.7434;PB.7556;PB.7724;PB.8657;PB.8666;PB.8684;PB.8820;Pma_10000053.g;Pma_10000072.g;Pma_10000281.g;Pma_10000328.g;Pma_10000408.g;Pma_10000445.g;Pma_10000485.g;Pma_10000506.g;Pma_10000698.g;P…
PB.3607.1	PB.2026;PB.3607;PB.3766;PB.5008;PB.5135;PB.7538;PB.783;PB.8627;Pma_10000096.g;Pma_10000133.g;Pma_10000502.g;Pma_10000665.g;Pma_10001472.g;Pma_10001832.g;Pma_10002289.g;Pma_10003050.g;Pma_10003322.g;Pma_10003368.g;Pma_10003379.g;Pma_10003450.g;Pma_10003696.g;Pma_10003827.g;Pma_10004044.g;Pma_10004384.g;Pma_10004716.g;Pma_10004890.g;Pma_10004958.g;Pma_10005420.g;Pma_10005438.g;Pma_10005745.g;Pma_10…
PB.302.2	PB.1212;PB.1291;PB.2323;PB.2536;PB.2759;PB.3150;PB.427;PB.6549;PB.671;PB.6978;PB.7003;PB.7409;PB.8018;PB.8607;PB.8663;PB.8985;Pma_10000046.g;Pma_10000517.g;Pma_10000575.g;Pma_10000593.g;Pma_10000633.g;Pma_10001012.g;Pma_10001075.g;Pma_10001273.g;Pma_10001364.g;Pma_10001564.g;Pma_10001607.g;Pma_10001640.g;Pma_10001767.g;Pma_10001779.g;Pma_10001786.g;Pma_10001848.g;Pma_10001871.g;Pma_10001921.g;Pma…
PB.7154.1	PB.1489;PB.1524;PB.189;PB.1960;PB.2217;PB.2228;PB.2394;PB.2434;PB.2688;PB.2775;PB.3417;PB.3489;PB.3953;PB.4580;PB.5275;PB.5410;PB.5719;PB.5883;PB.5968;PB.6684;PB.6924;PB.7154;PB.7434;PB.7724;PB.7769;PB.7793;PB.8539;PB.8657;PB.8738;PB.940;Pma_10000072.g;Pma_10000269.g;Pma_10000442.g;Pma_10000457.g;Pma_10000497.g;Pma_10000674.g;Pma_10001106.g;Pma_10001149.g;Pma_10001163.g;Pma_10001219.g;Pma_1000122…
PB.54.1	PB.1451;PB.2094;PB.2705;PB.3051;PB.4572;PB.4855;PB.54;PB.5565;PB.623;PB.6941;PB.7708;PB.9045;Pma_10.1281.g;Pma_10000288.g;Pma_10000475.g;Pma_10000625.g;Pma_10000787.g;Pma_10000804.g;Pma_10000956.g;Pma_10001138.g;Pma_10001223.g;Pma_10001833.g;Pma_10001861.g;Pma_10001930.g;Pma_10002044.g;Pma_10002072.g;Pma_10002089.g;Pma_10002446.g;Pma_10002786.g;Pma_10002791.g;Pma_10002797.g;Pma_10002829.g;Pma_100…
PB.5379.1	PB.2248;PB.4021;PB.5353;PB.5550;PB.6208;PB.7617;PB.8015;Pma_10000479.g;Pma_10000685.g;Pma_10001439.g;Pma_10002158.g;Pma_10002593.g;Pma_10002597.g;Pma_10002748.g;Pma_10002923.g;Pma_10003124.g;Pma_10003257.g;Pma_10003425.g;Pma_10003849.g;Pma_10003866.g;Pma_10003972.g;Pma_10004018.g;Pma_10004107.g;Pma_10004187.g;Pma_10004408.g;Pma_10004651.g;Pma_10004747.g;Pma_10005068.g;Pma_10005139.g;Pma_10005160.…
PB.1896.3	PB.1292;PB.1351;PB.1384;PB.147;PB.1515;PB.1588;PB.1863;PB.1916;PB.2021;PB.2565;PB.2593;PB.3111;PB.3223;PB.3336;PB.3414;PB.3416;PB.3501;PB.3506;PB.3579;PB.3720;PB.4117;PB.4128;PB.4246;PB.4488;PB.4495;PB.4640;PB.4740;PB.4979;PB.5309;PB.5323;PB.5697;PB.5973;PB.6301;PB.6890;PB.6940;PB.7251;PB.7398;PB.7592;PB.7649;PB.7676;PB.8123;PB.8371;PB.8386;PB.8489;PB.86;PB.866;PB.8665;PB.868;PB.8806;PB.932;Pma_1…
PB.2834.1	PB.1044;PB.1113;PB.1385;PB.1626;PB.1746;PB.2028;PB.2084;PB.2388;PB.2741;PB.2764;PB.2827;PB.3017;PB.3035;PB.3061;PB.3095;PB.320;PB.3288;PB.3491;PB.357;PB.3819;PB.3901;PB.3953;PB.3964;PB.4203;PB.4207;PB.464;PB.4826;PB.4959;PB.4971;PB.5354;PB.5358;PB.5438;PB.5785;PB.5954;PB.6075;PB.6189;PB.6313;PB.6366;PB.6419;PB.666;PB.6811;PB.6889;PB.7018;PB.7126;PB.7278;PB.7296;PB.7340;PB.7398;PB.751;PB.7536;PB.7…
PB.3391.2	PB.1044;PB.1139;PB.1385;PB.1448;PB.1626;PB.1746;PB.1909;PB.2028;PB.2084;PB.2764;PB.2770;PB.3017;PB.3035;PB.320;PB.322;PB.3259;PB.3364;PB.3487;PB.357;PB.3674;PB.3964;PB.4207;PB.4771;PB.4943;PB.4959;PB.5354;PB.5581;PB.5986;PB.6075;PB.6189;PB.6263;PB.6313;PB.666;PB.6811;PB.6853;PB.7340;PB.751;PB.7565;PB.8028;PB.8043;PB.818;PB.8242;PB.8350;PB.8539;PB.8571;PB.8684;PB.8852;PB.8948;PB.9062;PB.9138;Pma_1…
PB.3275.7	PB.2421;PB.2545;PB.2963;PB.3089;PB.3779;PB.423;PB.5032;PB.5135;PB.5385;PB.6044;PB.6475;PB.783;PB.8829;PB.885;PB.8971;PB.9082;PB.9304;Pma_10000228.g;Pma_10000577.g;Pma_10000665.g;Pma_10001034.g;Pma_10001689.g;Pma_10001691.g;Pma_10002455.g;Pma_10003009.g;Pma_10003050.g;Pma_10003322.g;Pma_10003379.g;Pma_10003585.g;Pma_10003696.g;Pma_10003826.g;Pma_10003970.g;Pma_10004122.g;Pma_10004310.g;Pma_1000431…
PB.3883.1	PB.2612;PB.2796;PB.3591;PB.3883;PB.4776;PB.4998;PB.5575;PB.7603;Pma_10000250.g;Pma_10000397.g;Pma_10000486.g;Pma_10000694.g;Pma_10000749.g;Pma_10000750.g;Pma_10001132.g;Pma_10001710.g;Pma_10001968.g;Pma_10002167.g;Pma_10002411.g;Pma_10003061.g;Pma_10003262.g;Pma_10003780.g;Pma_10003787.g;Pma_10003839.g;Pma_10004278.g;Pma_10004761.g;Pma_10005146.g;Pma_10005290.g;Pma_10005607.g;Pma_10005729.g;Pma_1…
PB.7733.4	Pma_10010040.g
PB.3022.1	PB.1290;PB.1398;PB.1718;PB.1823;PB.1985;PB.229;PB.2635;PB.2938;PB.3022;PB.3165;PB.3223;PB.3288;PB.3307;PB.3553;PB.3672;PB.394;PB.3960;PB.4110;PB.4323;PB.4888;PB.4943;PB.5002;PB.5051;PB.5268;PB.5278;PB.5508;PB.5535;PB.5820;PB.5978;PB.624;PB.6419;PB.6486;PB.6586;PB.6616;PB.680;PB.6803;PB.6915;PB.7199;PB.7249;PB.7265;PB.8084;PB.8303;PB.8374;PB.8389;PB.8958;PB.9200;PB.9203;PB.9207;PB.9220;PB.9251;Pma…
PB.9090.2	PB.2150;PB.2231;PB.2723;PB.3126;PB.4592;PB.8496;Pma_10000042.g;Pma_10000257.g;Pma_10001398.g;Pma_10001492.g;Pma_10001743.g;Pma_10001814.g;Pma_10002108.g;Pma_10002353.g;Pma_10002542.g;Pma_10002874.g;Pma_10003017.g;Pma_10003020.g;Pma_10004056.g;Pma_10004129.g;Pma_10004163.g;Pma_10004332.g;Pma_10004515.g;Pma_10005982.g;Pma_10006354.g;Pma_10006448.g;Pma_10006605.g;Pma_10007122.g;Pma_10007123.g;Pma_10…
PB.8508.3	Pma_10012123.g;Pma_10012124.g;Pma_10012125.g;Pma_10012126.g;Pma_10012127.g;Pma_10012128.g;Pma_10012129.g
PB.8016.2	Pma_10005061.g;Pma_10005064.g;Pma_10005065.g;Pma_10021405.g;Pma_10021406.g;Pma_10021407.g
PB.5418.1	PB.254;PB.3742;PB.409;PB.424;PB.4264;PB.5418;PB.5513;PB.5924;PB.593;PB.6268;PB.6676;PB.864;PB.8648;PB.8768;PB.8826;Pma_10000290.g;Pma_10000413.g;Pma_10000904.g;Pma_10001170.g;Pma_10001389.g;Pma_10001593.g;Pma_10001740.g;Pma_10001877.g;Pma_10001941.g;Pma_10002536.g;Pma_10002800.g;Pma_10003040.g;Pma_10003335.g;Pma_10003469.g;Pma_10003804.g;Pma_10004011.g;Pma_10004158.g;Pma_10004339.g;Pma_10004567.g…
PB.1151.1	PB.1151;PB.1968;PB.2455;PB.3578;PB.5001;PB.5706;PB.6218;PB.6858;PB.6923;PB.7392;PB.7974;PB.8281;PB.9222;Pma_10.1234.g;Pma_10000292.g;Pma_10000364.g;Pma_10000481.g;Pma_10000499.g;Pma_10000543.g;Pma_10000721.g;Pma_10000867.g;Pma_10001174.g;Pma_10001262.g;Pma_10001549.g;Pma_10001611.g;Pma_10001644.g;Pma_10001684.g;Pma_10002084.g;Pma_10002178.g;Pma_10002432.g;Pma_10002454.g;Pma_10002460.g;Pma_1000249…
PB.9043.1	PB.1032;PB.2097;PB.2124;PB.3742;PB.4435;PB.4460;PB.5055;PB.6176;PB.6534;PB.6687;PB.6930;PB.7101;PB.8298;PB.8730;PB.8983;Pma_10.94.g;Pma_10000290.g;Pma_10000615.g;Pma_10000646.g;Pma_10000711.g;Pma_10000770.g;Pma_10000875.g;Pma_10000878.g;Pma_10000970.g;Pma_10001141.g;Pma_10001157.g;Pma_10001213.g;Pma_10001281.g;Pma_10001344.g;Pma_10001389.g;Pma_10001422.g;Pma_10001499.g;Pma_10001714.g;Pma_10001773…
PB.3528.1	PB.1048;PB.1655;PB.1921;PB.3528;PB.4153;PB.477;PB.491;PB.498;PB.5832;PB.5864;PB.5915;PB.7034;PB.7130;PB.9136;Pma_10000016.g;Pma_10000081.g;Pma_10000375.g;Pma_10000583.g;Pma_10000846.g;Pma_10000850.g;Pma_10001247.g;Pma_10001497.g;Pma_10001675.g;Pma_10001901.g;Pma_10001961.g;Pma_10002004.g;Pma_10002366.g;Pma_10002698.g;Pma_10002743.g;Pma_10002951.g;Pma_10003030.g;Pma_10003059.g;Pma_10003098.g;Pma_1…
PB.645.2	PB.1130;PB.1332;PB.2197;PB.2572;PB.2854;PB.2942;PB.3529;PB.36;PB.3934;PB.398;PB.4745;PB.4988;PB.5601;PB.5928;PB.645;PB.6641;PB.7318;PB.735;PB.7480;PB.840;PB.8624;PB.8679;Pma_1.219.g;Pma_10000554.g;Pma_10000763.g;Pma_10000811.g;Pma_10001054.g;Pma_10001590.g;Pma_10001904.g;Pma_10002184.g;Pma_10002420.g;Pma_10002608.g;Pma_10002728.g;Pma_10002828.g;Pma_10002945.g;Pma_10003426.g;Pma_10003471.g;Pma_100…
PB.6522.7	PB.1291;PB.1433;PB.1770;PB.2060;PB.2403;PB.2901;PB.2931;PB.2991;PB.3150;PB.3708;PB.4193;PB.4394;PB.5487;PB.5548;PB.5658;PB.622;PB.6774;PB.768;PB.8057;PB.8426;PB.9122;PB.9198;Pma_10.1526.g;Pma_10000087.g;Pma_10000091.g;Pma_10000391.g;Pma_10000392.g;Pma_10000458.g;Pma_10000461.g;Pma_10000476.g;Pma_10000532.g;Pma_10000546.g;Pma_10000556.g;Pma_10000575.g;Pma_10000618.g;Pma_10000650.g;Pma_10000759.g;P…
PB.7708.1	PB.1451;PB.1769;PB.1908;PB.2094;PB.2391;PB.3159;PB.3595;PB.4514;PB.4572;PB.54;PB.5565;PB.5844;PB.6257;PB.6941;PB.7142;PB.7253;PB.7647;PB.7708;PB.7894;PB.8109;PB.8805;PB.9045;PB.9070;Pma_10.1281.g;Pma_10000475.g;Pma_10000625.g;Pma_10000644.g;Pma_10000804.g;Pma_10000956.g;Pma_10001138.g;Pma_10001223.g;Pma_10001637.g;Pma_10001657.g;Pma_10001704.g;Pma_10001861.g;Pma_10002072.g;Pma_10002313.g;Pma_1000…
PB.6800.1	PB.1150;PB.1167;PB.1173;PB.1948;PB.2125;PB.2238;PB.2280;PB.2395;PB.2646;PB.293;PB.3327;PB.3347;PB.3360;PB.3679;PB.3856;PB.4043;PB.4095;PB.4435;PB.4460;PB.4558;PB.4815;PB.5030;PB.617;PB.6266;PB.6329;PB.6534;PB.6554;PB.6687;PB.6788;PB.6795;PB.6930;PB.7101;PB.7209;PB.7235;PB.7262;PB.7355;PB.7712;PB.7797;PB.7856;PB.8225;PB.8658;PB.8660;PB.8750;PB.8808;PB.8904;PB.8983;PB.9035;PB.9038;PB.9126;PB.9159;P…
PB.6465.2	PB.1044;PB.1152;PB.1495;PB.1585;PB.1626;PB.1746;PB.2028;PB.2388;PB.2741;PB.2764;PB.2770;PB.3017;PB.3487;PB.357;PB.3672;PB.3901;PB.3964;PB.4007;PB.464;PB.4826;PB.4959;PB.4971;PB.5002;PB.5354;PB.5358;PB.5438;PB.5954;PB.6075;PB.6189;PB.6313;PB.6419;PB.666;PB.6811;PB.6889;PB.7018;PB.7126;PB.7296;PB.7340;PB.7397;PB.7398;PB.751;PB.7584;PB.8084;PB.8283;PB.8389;PB.86;PB.8603;PB.868;PB.8852;PB.9138;Pma_1.…
PB.5052.6	PB.2081;PB.4694;PB.5326;PB.597;PB.6197;PB.62;PB.673;PB.6884;Pma_10000076.g;Pma_10000376.g;Pma_10001028.g;Pma_10001071.g;Pma_10001156.g;Pma_10001339.g;Pma_10001567.g;Pma_10001606.g;Pma_10001787.g;Pma_10001788.g;Pma_10002167.g;Pma_10002402.g;Pma_10003432.g;Pma_10003449.g;Pma_10003633.g;Pma_10003786.g;Pma_10003861.g;Pma_10004215.g;Pma_10004216.g;Pma_10004239.g;Pma_10004247.g;Pma_10004436.g;Pma_10004…
PB.3969.3	PB.2081;PB.427;PB.4694;PB.597;PB.6197;PB.7840;PB.8124;PB.8915;Pma_10000808.g;Pma_10001071.g;Pma_10001339.g;Pma_10001366.g;Pma_10001567.g;Pma_10001606.g;Pma_10001642.g;Pma_10002167.g;Pma_10002392.g;Pma_10002415.g;Pma_10002762.g;Pma_10003345.g;Pma_10003633.g;Pma_10003787.g;Pma_10003861.g;Pma_10004110.g;Pma_10004216.g;Pma_10004346.g;Pma_10004516.g;Pma_10004530.g;Pma_10004531.g;Pma_10004532.g;Pma_100…
PB.7296.1	PB.1044;PB.1085;PB.1448;PB.1626;PB.1685;PB.1746;PB.1909;PB.2011;PB.2028;PB.2084;PB.2172;PB.2339;PB.2746;PB.2763;PB.2827;PB.320;PB.357;PB.3826;PB.3945;PB.3953;PB.466;PB.4771;PB.5438;PB.5500;PB.6020;PB.6189;PB.6889;PB.6931;PB.7018;PB.7278;PB.7296;PB.7340;PB.7847;PB.7987;PB.8;PB.8043;PB.8539;PB.8571;PB.8603;PB.8614;PB.8684;PB.8852;PB.8934;Pma_10000442.g;Pma_10000501.g;Pma_10000570.g;Pma_10000573.g;P…
PB.3093.4	PB.111;PB.1718;PB.231;PB.2669;PB.2897;PB.3307;PB.3719;PB.3785;PB.4076;PB.4573;PB.480;PB.5032;PB.5385;PB.5978;PB.6084;PB.624;PB.63;PB.6465;PB.680;PB.7020;PB.7313;PB.7545;PB.7587;PB.7659;PB.7673;PB.8741;PB.9120;PB.9160;PB.9217;Pma_10000032.g;Pma_10000101.g;Pma_10000372.g;Pma_10000439.g;Pma_10000525.g;Pma_10000555.g;Pma_10000976.g;Pma_10000997.g;Pma_10001034.g;Pma_10001217.g;Pma_10001250.g;Pma_10001…
PB.6218.2	PB.1064;PB.1509;PB.2229;PB.2306;PB.2522;PB.2541;PB.2608;PB.2851;PB.3076;PB.3379;PB.3495;PB.3680;PB.4429;PB.554;PB.6927;PB.6956;PB.7167;PB.7505;PB.7643;PB.783;PB.8207;PB.8477;PB.8584;PB.885;Pma_10000017.g;Pma_10000117.g;Pma_10000224.g;Pma_10000227.g;Pma_10000241.g;Pma_10000263.g;Pma_10000437.g;Pma_10000622.g;Pma_10000687.g;Pma_10000702.g;Pma_10000732.g;Pma_10000782.g;Pma_10000807.g;Pma_10000880.g;…
PB.665.1	PB.214;PB.4192;PB.665;PB.8502;PB.8849;Pma_10000020.g;Pma_10000854.g;Pma_10001130.g;Pma_10001303.g;Pma_10001585.g;Pma_10001768.g;Pma_10001977.g;Pma_10002842.g;Pma_10003078.g;Pma_10003267.g;Pma_10004372.g;Pma_10004379.g;Pma_10004577.g;Pma_10004611.g;Pma_10004787.g;Pma_10004818.g;Pma_10005116.g;Pma_10005298.g;Pma_10005335.g;Pma_10005386.g;Pma_10005648.g;Pma_10007183.g;Pma_10007284.g;Pma_10007465.g;P…
PB.3352.2	PB.1064;PB.1509;PB.2229;PB.2306;PB.2522;PB.2608;PB.2851;PB.3076;PB.3379;PB.3447;PB.354;PB.3680;PB.3813;PB.3896;PB.4319;PB.4408;PB.4429;PB.530;PB.541;PB.554;PB.6912;PB.6927;PB.6956;PB.7072;PB.7505;PB.7643;PB.8207;PB.8477;PB.8507;PB.8584;PB.885;Pma_10000017.g;Pma_10000117.g;Pma_10000224.g;Pma_10000227.g;Pma_10000241.g;Pma_10000263.g;Pma_10000413.g;Pma_10000437.g;Pma_10000524.g;Pma_10000578.g;Pma_10…
PB.886.1	PB.1664;PB.2818;PB.3060;PB.4127;PB.5223;PB.6432;PB.886;PB.9031;PB.9065;Pma_10000118.g;Pma_10000403.g;Pma_10000788.g;Pma_10001515.g;Pma_10001847.g;Pma_10001947.g;Pma_10001996.g;Pma_10002414.g;Pma_10002766.g;Pma_10002981.g;Pma_10003537.g;Pma_10006853.g;Pma_10007714.g;Pma_10007996.g;Pma_10008768.g;Pma_10010393.g;Pma_10010490.g;Pma_10010701.g;Pma_10012883.g;Pma_10013756.g;Pma_10014277.g;Pma_10015207.…
PB.1711.7	PB.1095;PB.1160;PB.1166;PB.1247;PB.1385;PB.1489;PB.1581;PB.1873;PB.189;PB.2074;PB.2224;PB.2328;PB.2688;PB.2748;PB.3017;PB.3035;PB.322;PB.3259;PB.3364;PB.3402;PB.3412;PB.3556;PB.357;PB.4003;PB.4141;PB.4580;PB.5127;PB.5275;PB.5291;PB.5354;PB.5375;PB.5410;PB.5444;PB.5542;PB.5785;PB.5968;PB.6051;PB.6177;PB.619;PB.6684;PB.6811;PB.7005;PB.7340;PB.7434;PB.7565;PB.7793;PB.7803;PB.7866;PB.8028;PB.8043;PB.…
PB.1022.1	PB.1530;PB.1593;PB.2466;PB.2554;PB.2898;PB.3494;PB.4107;PB.527;PB.5830;PB.6398;PB.7302;Pma_10000215.g;Pma_10000361.g;Pma_10000595.g;Pma_10001361.g;Pma_10001377.g;Pma_10001440.g;Pma_10001572.g;Pma_10001779.g;Pma_10001942.g;Pma_10002050.g;Pma_10002510.g;Pma_10002867.g;Pma_10002871.g;Pma_10002926.g;Pma_10002942.g;Pma_10003398.g;Pma_10003630.g;Pma_10003718.g;Pma_10003736.g;Pma_10003865.g;Pma_10004174…
PB.8479.2	Pma_10012975.g;Pma_10012977.g;Pma_10012978.g;Pma_10012980.g
PB.4306.1	PB.2528;PB.2901;PB.2991;PB.3708;PB.4306;PB.4394;PB.5027;PB.55;PB.5657;PB.6902;PB.6942;PB.8426;PB.9122;Pma_10.1526.g;Pma_10000087.g;Pma_10000091.g;Pma_10000180.g;Pma_10000220.g;Pma_10000232.g;Pma_10000321.g;Pma_10000458.g;Pma_10000461.g;Pma_10000476.g;Pma_10000532.g;Pma_10000546.g;Pma_10000556.g;Pma_10000618.g;Pma_10000650.g;Pma_10000743.g;Pma_10000817.g;Pma_10000868.g;Pma_10000957.g;Pma_10001061.…
PB.4711.2	PB.1760;PB.2081;PB.2397;PB.2654;PB.2701;PB.2959;PB.3699;PB.4694;PB.4791;PB.4846;PB.5179;PB.5326;PB.5828;PB.6114;PB.62;PB.6528;PB.6623;PB.6884;PB.7129;PB.7243;PB.7568;PB.7816;PB.8470;PB.8923;PB.9020;PB.9114;PB.921;Pma_10000123.g;Pma_10000225.g;Pma_10000373.g;Pma_10000376.g;Pma_10000385.g;Pma_10000533.g;Pma_10000542.g;Pma_10000609.g;Pma_10000629.g;Pma_10000658.g;Pma_10000696.g;Pma_10000992.g;Pma_10…
PB.1792.1	PB.1545;PB.1792;PB.2834;PB.2839;PB.3047;PB.4152;PB.4163;PB.6983;PB.7306;Pma_10001305.g;Pma_10001438.g;Pma_10001695.g;Pma_10002589.g;Pma_10003271.g;Pma_10003522.g;Pma_10003766.g;Pma_10004089.g;Pma_10004589.g;Pma_10005237.g;Pma_10005251.g;Pma_10005291.g;Pma_10005927.g;Pma_10006406.g;Pma_10006539.g;Pma_10006750.g;Pma_10006884.g;Pma_10007103.g;Pma_10007630.g;Pma_10007676.g;Pma_10007911.g;Pma_10008242…
PB.7278.2	PB.1528;PB.1914;PB.1920;PB.2014;PB.2228;PB.2343;PB.2358;PB.2542;PB.2594;PB.2639;PB.3035;PB.3061;PB.3095;PB.3326;PB.3417;PB.3491;PB.3496;PB.3819;PB.4402;PB.4647;PB.4808;PB.4853;PB.4863;PB.5354;PB.5363;PB.551;PB.5607;PB.5702;PB.5986;PB.6051;PB.67;PB.7154;PB.7381;PB.7434;PB.7556;PB.7724;PB.8657;PB.8820;PB.901;PB.9016;Pma_10000053.g;Pma_10000072.g;Pma_10000328.g;Pma_10000339.g;Pma_10000408.g;Pma_1000…
PB.5827.1	Pma_10027931.g;Pma_161.618.g
PB.4293.2	PB.3451;PB.4096;PB.4239;PB.4293;PB.4907;PB.5339;PB.5846;PB.6860;PB.692;PB.7421;PB.8219;PB.8997;Pma_10000026.g;Pma_10000223.g;Pma_10000236.g;Pma_10000746.g;Pma_10001069.g;Pma_10001341.g;Pma_10001342.g;Pma_10001984.g;Pma_10002904.g;Pma_10003117.g;Pma_10003204.g;Pma_10003342.g;Pma_10004600.g;Pma_10005427.g;Pma_10005514.g;Pma_10007093.g;Pma_10007245.g;Pma_10007416.g;Pma_10007634.g;Pma_10007681.g;Pma_…
PB.198.1	PB.1506;PB.198;PB.2197;PB.2942;PB.368;PB.4319;PB.4745;PB.5566;PB.678;PB.7535;PB.7604;PB.7690;Pma_1.219.g;Pma_10000574.g;Pma_10000693.g;Pma_10000763.g;Pma_10001405.g;Pma_10001413.g;Pma_10001601.g;Pma_10001605.g;Pma_10001810.g;Pma_10002335.g;Pma_10002473.g;Pma_10002925.g;Pma_10002943.g;Pma_10003652.g;Pma_10003904.g;Pma_10004118.g;Pma_10004145.g;Pma_10004338.g;Pma_10004560.g;Pma_10004689.g;Pma_10004…
PB.9064.1	PB.1592;PB.2294;PB.2837;PB.7306;PB.9064;Pma_10000096.g;Pma_10000353.g;Pma_10000414.g;Pma_10000426.g;Pma_10001705.g;Pma_10002439.g;Pma_10002495.g;Pma_10003368.g;Pma_10003971.g;Pma_10003974.g;Pma_10003976.g;Pma_10004044.g;Pma_10004541.g;Pma_10005375.g;Pma_10006368.g;Pma_10006374.g;Pma_10006856.g;Pma_10007103.g;Pma_10007815.g;Pma_10008246.g;Pma_10008347.g;Pma_10008521.g;Pma_10008781.g;Pma_10008805.g…
PB.8607.1	PB.1212;PB.1748;PB.1947;PB.2206;PB.2317;PB.2323;PB.2488;PB.2536;PB.2847;PB.3457;PB.4132;PB.4503;PB.7241;PB.8607;PB.8663;Pma_10000144.g;Pma_10000593.g;Pma_10000633.g;Pma_10000839.g;Pma_10001364.g;Pma_10001584.g;Pma_10001607.g;Pma_10001687.g;Pma_10001734.g;Pma_10001848.g;Pma_10001849.g;Pma_10002521.g;Pma_10002622.g;Pma_10002801.g;Pma_10002806.g;Pma_10002927.g;Pma_10003048.g;Pma_10003089.g;Pma_10003…
PB.7793.1	PB.1113;PB.1160;PB.1489;PB.1524;PB.189;PB.1960;PB.2074;PB.2394;PB.2688;PB.2748;PB.2775;PB.2827;PB.3017;PB.3035;PB.3489;PB.357;PB.3953;PB.4141;PB.4161;PB.4399;PB.4580;PB.5275;PB.5291;PB.5375;PB.5410;PB.5438;PB.5719;PB.5785;PB.5883;PB.5968;PB.6177;PB.6450;PB.6684;PB.6811;PB.6931;PB.7154;PB.7340;PB.7434;PB.7565;PB.7724;PB.7769;PB.7779;PB.7793;PB.8043;PB.8200;PB.8308;PB.8436;PB.8539;PB.8571;PB.8614;P…
PB.7312.1	PB.1702;PB.1900;PB.2014;PB.2249;PB.2835;PB.3527;PB.3583;PB.3634;PB.3761;PB.3952;PB.3957;PB.396;PB.3969;PB.4190;PB.4402;PB.4808;PB.543;PB.5460;PB.7312;PB.7374;PB.8893;PB.9110;PB.972;Pma_10000053.g;Pma_10000099.g;Pma_10000295.g;Pma_10000424.g;Pma_10000467.g;Pma_10000619.g;Pma_10000809.g;Pma_10000813.g;Pma_10000838.g;Pma_10000974.g;Pma_10001086.g;Pma_10001146.g;Pma_10001151.g;Pma_10001243.g;Pma_1000…
PB.1331.3	PB.2081;PB.2516;PB.4694;PB.5326;PB.6197;PB.6825;PB.6884;PB.8470;Pma_10000076.g;Pma_10000373.g;Pma_10000629.g;Pma_10000943.g;Pma_10001028.g;Pma_10001156.g;Pma_10001473.g;Pma_10001787.g;Pma_10003432.g;Pma_10003823.g;Pma_10003861.g;Pma_10003979.g;Pma_10004215.g;Pma_10004216.g;Pma_10004247.g;Pma_10004288.g;Pma_10004436.g;Pma_10004793.g;Pma_10004888.g;Pma_10005169.g;Pma_10005206.g;Pma_10005353.g;Pma_1…
PB.633.1	PB.1067;PB.1377;PB.2101;PB.2126;PB.2412;PB.2455;PB.2774;PB.3246;PB.4778;PB.5001;PB.5651;PB.5733;PB.5784;PB.5933;PB.6218;PB.633;PB.6858;PB.6983;PB.7392;PB.8231;PB.8623;PB.9222;PB.9235;PB.963;Pma_10000075.g;Pma_10000108.g;Pma_10000342.g;Pma_10000387.g;Pma_10000481.g;Pma_10000513.g;Pma_10000561.g;Pma_10000564.g;Pma_10000636.g;Pma_10000721.g;Pma_10000862.g;Pma_10000968.g;Pma_10001026.g;Pma_10001027.g…
PB.1593.1	PB.1022;PB.1593;PB.2466;PB.2554;PB.2898;PB.3332;PB.3494;PB.5045;PB.527;PB.535;PB.5830;PB.6398;PB.671;PB.7251;PB.7592;PB.8149;Pma_10000215.g;Pma_10000352.g;Pma_10000361.g;Pma_10000794.g;Pma_10001075.g;Pma_10001361.g;Pma_10001377.g;Pma_10001440.g;Pma_10001572.g;Pma_10001779.g;Pma_10001798.g;Pma_10001942.g;Pma_10002029.g;Pma_10002050.g;Pma_10002367.g;Pma_10002510.g;Pma_10002926.g;Pma_10002942.g;Pma_…
PB.3881.1	PB.1067;PB.1309;PB.1769;PB.1850;PB.2101;PB.2307;PB.2632;PB.3881;PB.4579;PB.4813;PB.5120;PB.6387;PB.8044;PB.9102;PB.951;Pma_10.949.g;Pma_10000564.g;Pma_10000692.g;Pma_10000736.g;Pma_10000790.g;Pma_10000847.g;Pma_10001087.g;Pma_10001088.g;Pma_10001299.g;Pma_10001396.g;Pma_10001608.g;Pma_10001970.g;Pma_10002060.g;Pma_10002313.g;Pma_10002516.g;Pma_10002582.g;Pma_10002797.g;Pma_10002894.g;Pma_10003058…
PB.8488.1	PB.1286;PB.1398;PB.1718;PB.1823;PB.229;PB.2391;PB.2610;PB.2635;PB.2669;PB.2938;PB.3022;PB.3159;PB.3165;PB.3307;PB.3595;PB.3719;PB.3785;PB.3959;PB.3960;PB.4888;PB.5978;PB.624;PB.6257;PB.6616;PB.6627;PB.680;PB.6803;PB.6875;PB.6915;PB.7061;PB.7218;PB.7572;PB.765;PB.7668;PB.7673;PB.8374;PB.8702;PB.8958;PB.9045;PB.9207;PB.959;Pma_10.1448.g;Pma_10000358.g;Pma_10000382.g;Pma_10000439.g;Pma_10000471.g;Pm…
PB.3576.1	PB.1915;PB.2273;PB.2828;PB.2935;PB.3397;PB.3576;PB.4348;PB.4370;PB.4618;PB.6517;PB.6523;PB.7379;PB.80;PB.8714;PB.9228;Pma_10000061.g;Pma_10000271.g;Pma_10000323.g;Pma_10000371.g;Pma_10000542.g;Pma_10000689.g;Pma_10000971.g;Pma_10001089.g;Pma_10001237.g;Pma_10001244.g;Pma_10001576.g;Pma_10001639.g;Pma_10002119.g;Pma_10002272.g;Pma_10002401.g;Pma_10002815.g;Pma_10003046.g;Pma_10003139.g;Pma_1000334…
PB.8043.1	PB.1448;PB.1685;PB.1826;PB.1909;PB.1960;PB.2027;PB.2074;PB.2084;PB.2224;PB.2688;PB.2746;PB.2748;PB.2763;PB.2827;PB.300;PB.3017;PB.3035;PB.3064;PB.320;PB.322;PB.3259;PB.3364;PB.3412;PB.357;PB.4377;PB.4580;PB.4771;PB.5104;PB.5127;PB.5275;PB.5291;PB.5375;PB.5410;PB.5438;PB.6051;PB.6177;PB.6450;PB.6684;PB.6811;PB.6931;PB.7296;PB.7340;PB.7565;PB.7793;PB.7847;PB.7987;PB.8;PB.8028;PB.8043;PB.8539;PB.857…
PB.3412.1	PB.1139;PB.1160;PB.1448;PB.1456;PB.2074;PB.2328;PB.2637;PB.2683;PB.2763;PB.2771;PB.2813;PB.2840;PB.3064;PB.3155;PB.322;PB.3402;PB.3411;PB.3412;PB.3631;PB.4082;PB.4161;PB.4377;PB.4457;PB.5041;PB.5104;PB.5375;PB.5501;PB.563;PB.6138;PB.6256;PB.6537;PB.6567;PB.690;PB.7566;PB.7608;PB.7695;PB.7779;PB.7803;PB.7847;PB.7987;PB.8028;PB.8043;PB.8050;PB.8132;PB.8242;PB.8302;PB.8376;PB.8400;PB.8423;PB.849;PB.…
PB.8580.2	PB.1626;PB.1658;PB.1685;PB.1909;PB.2084;PB.2857;PB.300;PB.3085;PB.320;PB.3487;PB.3964;PB.4630;PB.5581;PB.5720;PB.6075;PB.6224;PB.6503;PB.751;PB.7580;PB.7682;PB.7989;PB.818;PB.819;PB.8505;PB.8580;PB.8666;PB.8684;PB.8783;PB.9138;Pma_10000237.g;Pma_10000483.g;Pma_10000698.g;Pma_10000858.g;Pma_10001003.g;Pma_10001327.g;Pma_10001557.g;Pma_10001729.g;Pma_10001820.g;Pma_10002665.g;Pma_10003064.g;Pma_100…
PB.1748.1	PB.1263;PB.1748;PB.2323;PB.3368;PB.5824;PB.6273;PB.7085;PB.8018;PB.8607;PB.8663;PB.8689;PB.8769;PB.993;Pma_10000130.g;Pma_10000301.g;Pma_10000444.g;Pma_10000593.g;Pma_10000633.g;Pma_10000808.g;Pma_10000839.g;Pma_10000913.g;Pma_10001271.g;Pma_10001466.g;Pma_10001564.g;Pma_10001607.g;Pma_10001640.g;Pma_10001687.g;Pma_10001761.g;Pma_10001849.g;Pma_10001978.g;Pma_10001987.g;Pma_10002278.g;Pma_1000262…
PB.5039.1	PB.3151;PB.4806;PB.4905;PB.5039;PB.5488;PB.5500;PB.6100;PB.6432;PB.7280;PB.8524;Pma_10000651.g;Pma_10000709.g;Pma_10001325.g;Pma_10001515.g;Pma_10001547.g;Pma_10001627.g;Pma_10001889.g;Pma_10002109.g;Pma_10002424.g;Pma_10002433.g;Pma_10002522.g;Pma_10002775.g;Pma_10002915.g;Pma_10003285.g;Pma_10003337.g;Pma_10003537.g;Pma_10003702.g;Pma_10003939.g;Pma_10004104.g;Pma_10004120.g;Pma_10004227.g;Pma_…
PB.7045.6	Pma_10031046.g;Pma_10031047.g;Pma_10031049.g
PB.5896.2	PB.2352;PB.2389;PB.3267;PB.3915;PB.4834;PB.5605;PB.6045;PB.6249;PB.6282;PB.662;PB.6741;PB.7010;PB.7303;PB.7706;Pma_100.229.g;Pma_10000489.g;Pma_10000853.g;Pma_10000907.g;Pma_10000991.g;Pma_10001033.g;Pma_10001244.g;Pma_10001546.g;Pma_10001674.g;Pma_10001808.g;Pma_10001955.g;Pma_10002041.g;Pma_10002047.g;Pma_10002103.g;Pma_10002112.g;Pma_10002270.g;Pma_10002602.g;Pma_10002722.g;Pma_10002921.g;Pma_…
PB.6956.1	PB.1064;PB.1509;PB.2026;PB.2229;PB.2306;PB.2522;PB.2608;PB.2851;PB.3076;PB.3379;PB.3447;PB.354;PB.3680;PB.4408;PB.5135;PB.554;PB.6927;PB.6956;PB.7505;PB.7643;PB.8207;PB.8477;PB.8584;PB.885;Pma_10000017.g;Pma_10000117.g;Pma_10000133.g;Pma_10000224.g;Pma_10000241.g;Pma_10000263.g;Pma_10000437.g;Pma_10000622.g;Pma_10000665.g;Pma_10000687.g;Pma_10000702.g;Pma_10000732.g;Pma_10000782.g;Pma_10000807.g;…
PB.312.2	Pma_10011903.g;Pma_10011904.g;Pma_10011905.g;Pma_10011906.g;Pma_10026808.g
PB.249.3	Pma_10031367.g;Pma_10031368.g;Pma_10031369.g;Pma_10031370.g;Pma_10031371.g;Pma_10031372.g
PB.7467.10	PB.1275;PB.1282;PB.2352;PB.2362;PB.2412;PB.2500;PB.2532;PB.2893;PB.3088;PB.3229;PB.4009;PB.4778;PB.5502;PB.5629;PB.5651;PB.5784;PB.6249;PB.6282;PB.640;PB.6691;PB.7095;PB.7185;PB.7335;PB.7353;PB.7467;PB.7520;PB.7549;PB.7747;PB.777;PB.8171;PB.8231;PB.8623;PB.8964;PB.9278;PB.963;Pma_10000007.g;Pma_10000036.g;Pma_10000064.g;Pma_10000075.g;Pma_10000085.g;Pma_10000275.g;Pma_10000341.g;Pma_10000387.g;Pm…
PB.2372.1	PB.2839;PB.3146;PB.3413;PB.5424;PB.6260;Pma_10000374.g;Pma_10000856.g;Pma_10000857.g;Pma_10001470.g;Pma_10001776.g;Pma_10002233.g;Pma_10002939.g;Pma_10003639.g;Pma_10004084.g;Pma_10004135.g;Pma_10004191.g;Pma_10004536.g;Pma_10004596.g;Pma_10004753.g;Pma_10005237.g;Pma_10005797.g;Pma_10006507.g;Pma_10007630.g;Pma_10007676.g;Pma_10007684.g;Pma_10008094.g;Pma_10008225.g;Pma_10008242.g;Pma_10008348.g…
PB.9019.1	PB.1358;PB.2891;PB.3267;PB.3345;PB.4100;PB.4876;PB.5473;PB.7003;PB.7010;PB.7107;PB.7205;PB.7314;PB.9019;PB.9025;Pma_10000865.g;Pma_10001123.g;Pma_10001271.g;Pma_10001286.g;Pma_10001331.g;Pma_10001797.g;Pma_10002035.g;Pma_10002189.g;Pma_10002229.g;Pma_10002367.g;Pma_10002898.g;Pma_10003003.g;Pma_10003285.g;Pma_10003380.g;Pma_10003411.g;Pma_10003435.g;Pma_10003459.g;Pma_10003507.g;Pma_10003872.g;Pm…
PB.3291.1	PB.1047;PB.111;PB.1718;PB.231;PB.4573;PB.480;PB.5034;PB.63;PB.7020;PB.7587;PB.7659;PB.8741;PB.8979;PB.9120;PB.9217;Pma_10000976.g;Pma_10001250.g;Pma_10001383.g;Pma_10001392.g;Pma_10001663.g;Pma_10001718.g;Pma_10002140.g;Pma_10002166.g;Pma_10002320.g;Pma_10002700.g;Pma_10002715.g;Pma_10002851.g;Pma_10002896.g;Pma_10003236.g;Pma_10003284.g;Pma_10003340.g;Pma_10003394.g;Pma_10003640.g;Pma_10003868.g…
PB.5697.1	PB.1122;PB.1125;PB.1128;PB.1200;PB.1292;PB.1351;PB.1464;PB.147;PB.1502;PB.1515;PB.1588;PB.1738;PB.1863;PB.1916;PB.1962;PB.2021;PB.2529;PB.2565;PB.2593;PB.3111;PB.3131;PB.3336;PB.3414;PB.3416;PB.3501;PB.3506;PB.3579;PB.3720;PB.3898;PB.4128;PB.4246;PB.4314;PB.4323;PB.436;PB.4360;PB.4373;PB.4488;PB.4495;PB.4640;PB.4740;PB.4881;PB.5017;PB.5264;PB.5309;PB.5626;PB.5669;PB.5697;PB.5734;PB.5794;PB.5973;P…
PB.3989.2	PB.1509;PB.2229;PB.2306;PB.2522;PB.2608;PB.2851;PB.3076;PB.3379;PB.3447;PB.3680;PB.3813;PB.3896;PB.4319;PB.4408;PB.4429;PB.4891;PB.530;PB.541;PB.554;PB.6912;PB.6927;PB.7072;PB.7505;PB.7604;PB.7643;PB.8207;PB.8477;Pma_10000017.g;Pma_10000117.g;Pma_10000224.g;Pma_10000227.g;Pma_10000241.g;Pma_10000263.g;Pma_10000413.g;Pma_10000437.g;Pma_10000524.g;Pma_10000622.g;Pma_10000664.g;Pma_10000687.g;Pma_10…
PB.985.2	PB.1160;PB.1514;PB.1654;PB.1787;PB.2280;PB.2328;PB.2499;PB.2646;PB.2790;PB.2933;PB.3360;PB.3402;PB.3591;PB.3605;PB.4003;PB.4095;PB.4558;PB.5296;PB.5545;PB.5631;PB.5696;PB.5743;PB.6225;PB.6256;PB.6329;PB.6457;PB.6537;PB.6671;PB.6909;PB.7501;PB.8400;PB.853;PB.8660;PB.8741;PB.8808;PB.8974;PB.9038;PB.9126;PB.985;Pma_10000067.g;Pma_10000107.g;Pma_10000178.g;Pma_10000250.g;Pma_10000338.g;Pma_10000379.g…
PB.2021.1	PB.1122;PB.1125;PB.1128;PB.1188;PB.1292;PB.1351;PB.1464;PB.147;PB.1502;PB.1515;PB.1588;PB.1863;PB.1916;PB.2021;PB.2565;PB.2593;PB.3111;PB.3223;PB.3336;PB.3414;PB.3416;PB.3501;PB.3506;PB.3579;PB.3720;PB.4007;PB.4128;PB.4246;PB.4314;PB.4323;PB.436;PB.4360;PB.4373;PB.4488;PB.4495;PB.4640;PB.4740;PB.4881;PB.4979;PB.5017;PB.5309;PB.5323;PB.5626;PB.5697;PB.5973;PB.6301;PB.6324;PB.6890;PB.6940;PB.7117;P…
PB.2835.12	PB.1066;PB.1151;PB.1241;PB.1243;PB.1348;PB.2101;PB.2148;PB.2455;PB.2774;PB.3023;PB.3246;PB.483;PB.5056;PB.5706;PB.5974;PB.6115;PB.6218;PB.633;PB.6348;PB.6704;PB.678;PB.6846;PB.6923;PB.7024;PB.7253;PB.7374;PB.7392;PB.7601;PB.7647;PB.7788;PB.8281;PB.8490;PB.8770;PB.8930;PB.9070;PB.9073;PB.9235;PB.972;Pma_10.1234.g;Pma_10000154.g;Pma_10000292.g;Pma_10000342.g;Pma_10000465.g;Pma_10000481.g;Pma_100006…
PB.7659.1	PB.111;PB.1718;PB.2669;PB.2897;PB.4010;PB.4573;PB.480;PB.5013;PB.5032;PB.5385;PB.5978;PB.624;PB.63;PB.6465;PB.680;PB.7020;PB.7659;PB.7673;PB.8049;PB.962;Pma_10000032.g;Pma_10000168.g;Pma_10000228.g;Pma_10000439.g;Pma_10000525.g;Pma_10000555.g;Pma_10000577.g;Pma_10000976.g;Pma_10001034.g;Pma_10001272.g;Pma_10001301.g;Pma_10001383.g;Pma_10001582.g;Pma_10001663.g;Pma_10001689.g;Pma_10001823.g;Pma_10…
PB.7853.1	PB.1530;PB.2693;PB.3191;PB.4057;PB.4107;PB.4557;PB.4699;PB.4904;PB.6505;PB.7084;PB.844;PB.8949;PB.8959;PB.8973;PB.9118;PB.955;Pma_10000215.g;Pma_10000699.g;Pma_10000978.g;Pma_10001216.g;Pma_10001402.g;Pma_10001454.g;Pma_10001572.g;Pma_10002497.g;Pma_10002761.g;Pma_10002871.g;Pma_10003100.g;Pma_10003197.g;Pma_10003398.g;Pma_10003562.g;Pma_10003607.g;Pma_10003718.g;Pma_10004512.g;Pma_10004619.g;Pma…
PB.4846.5	PB.110;PB.2081;PB.2397;PB.2654;PB.2959;PB.3699;PB.4694;PB.4791;PB.4846;PB.4898;PB.5179;PB.5326;PB.6114;PB.6197;PB.636;PB.6528;PB.6623;PB.6637;PB.6871;PB.7129;PB.7816;PB.7837;PB.8470;PB.8947;PB.921;Pma_10000123.g;Pma_10000225.g;Pma_10000376.g;Pma_10000385.g;Pma_10000542.g;Pma_10000609.g;Pma_10000629.g;Pma_10000658.g;Pma_10000696.g;Pma_10001023.g;Pma_10001113.g;Pma_10001140.g;Pma_10001180.g;Pma_100…
PB.113.1	PB.113;PB.1759;PB.3541;PB.4898;PB.502;Pma_10000562.g;Pma_10001076.g;Pma_10001182.g;Pma_10001288.g;Pma_10001432.g;Pma_10001595.g;Pma_10001801.g;Pma_10002118.g;Pma_10002126.g;Pma_10002267.g;Pma_10002551.g;Pma_10002736.g;Pma_10002763.g;Pma_10002809.g;Pma_10003189.g;Pma_10003959.g;Pma_10004283.g;Pma_10004624.g;Pma_10005125.g;Pma_10005814.g;Pma_10005851.g;Pma_10005893.g;Pma_10005939.g;Pma_10005943.g;P…
PB.8818.2	PB.1204;PB.1535;PB.1615;PB.1667;PB.2693;PB.2886;PB.3191;PB.3671;PB.5057;PB.5802;PB.5992;PB.6073;PB.6126;PB.6148;PB.6505;PB.7084;PB.7112;PB.7728;PB.8818;PB.8973;PB.976;Pma_1.232.g;Pma_10000084.g;Pma_10000174.g;Pma_10000375.g;Pma_10001004.g;Pma_10001010.g;Pma_10001303.g;Pma_10001312.g;Pma_10001337.g;Pma_10001510.g;Pma_10001842.g;Pma_10001888.g;Pma_10002004.g;Pma_10002234.g;Pma_10002435.g;Pma_100024…
PB.1506.2	PB.1506;PB.198;PB.2325;PB.2722;PB.3718;PB.432;PB.5081;PB.610;PB.6599;PB.6901;PB.7690;PB.847;PB.9144;PB.9152;Pma_10000528.g;Pma_10000529.g;Pma_10000663.g;Pma_10000959.g;Pma_10001413.g;Pma_10001560.g;Pma_10001603.g;Pma_10001796.g;Pma_10001933.g;Pma_10001979.g;Pma_10002048.g;Pma_10002473.g;Pma_10002827.g;Pma_10003167.g;Pma_10003423.g;Pma_10003652.g;Pma_10003904.g;Pma_10004042.g;Pma_10004338.g;Pma_10…
PB.8391.1	PB.127;PB.3575;PB.5992;PB.6176;PB.8337;PB.8730;Pma_10.1359.g;Pma_10000547.g;Pma_10000845.g;Pma_10001344.g;Pma_10001422.g;Pma_10001507.g;Pma_10001714.g;Pma_10001888.g;Pma_10002040.g;Pma_10002450.g;Pma_10002935.g;Pma_10003837.g;Pma_10004151.g;Pma_10004189.g;Pma_10004312.g;Pma_10004379.g;Pma_10004424.g;Pma_10004830.g;Pma_10004900.g;Pma_10005065.g;Pma_10006162.g;Pma_10006165.g;Pma_10006237.g;Pma_1000…
PB.1285.2	PB.1066;PB.1125;PB.1241;PB.1243;PB.1251;PB.1274;PB.1286;PB.1348;PB.19;PB.2148;PB.2391;PB.2542;PB.2805;PB.2914;PB.3023;PB.3070;PB.3131;PB.3159;PB.3336;PB.3506;PB.3595;PB.3700;PB.3720;PB.3959;PB.4190;PB.4314;PB.4323;PB.4342;PB.4514;PB.4808;PB.483;PB.4881;PB.5056;PB.5268;PB.5508;PB.5532;PB.5607;PB.5734;PB.5974;PB.5999;PB.6115;PB.6218;PB.6257;PB.6348;PB.6366;PB.6627;PB.6704;PB.6803;PB.681;PB.6846;PB.…
PB.112.1	PB.112;PB.1192;PB.125;PB.1361;PB.1376;PB.1885;PB.1886;PB.2055;PB.2134;PB.2378;PB.289;PB.3629;PB.4186;PB.4194;PB.4315;PB.4458;PB.4511;PB.5041;PB.5446;PB.5876;PB.6736;PB.6943;PB.7807;PB.8105;PB.870;PB.8842;PB.8932;PB.9152;Pma_10.601.g;Pma_10000009.g;Pma_10000012.g;Pma_10000164.g;Pma_10000221.g;Pma_10000234.g;Pma_10000443.g;Pma_10000560.g;Pma_10000712.g;Pma_10000714.g;Pma_10001232.g;Pma_10001260.g;P…
PB.9078.3	Pma_10032523.g;Pma_10032524.g;Pma_10032525.g;Pma_10032526.g;Pma_10032528.g;Pma_10032529.g;Pma_10032530.g;Pma_10032531.g;Pma_10032532.g;Pma_10032533.g
PB.6039.2	PB.1915;PB.200;PB.4370;PB.4704;PB.4887;PB.5008;PB.5293;PB.6039;PB.6893;PB.8001;PB.827;PB.8551;PB.8563;PB.8848;Pma_10000140.g;Pma_10000433.g;Pma_10000626.g;Pma_10000627.g;Pma_10001025.g;Pma_10001089.g;Pma_10001576.g;Pma_10002187.g;Pma_10002272.g;Pma_10002486.g;Pma_10002586.g;Pma_10002675.g;Pma_10002867.g;Pma_10002871.g;Pma_10003224.g;Pma_10003355.g;Pma_10003525.g;Pma_10003649.g;Pma_10003954.g;Pma_…
PB.7709.2	PB.1352;PB.1450;PB.1452;PB.2307;PB.2624;PB.3435;PB.3451;PB.3500;PB.4104;PB.5042;PB.55;PB.5565;PB.6120;PB.6881;PB.7709;PB.7771;PB.8805;Pma_10000223.g;Pma_10000236.g;Pma_10000415.g;Pma_10000539.g;Pma_10000727.g;Pma_10001348.g;Pma_10001806.g;Pma_10001930.g;Pma_10002512.g;Pma_10002557.g;Pma_10002719.g;Pma_10002797.g;Pma_10003006.g;Pma_10003130.g;Pma_10003142.g;Pma_10003611.g;Pma_10004134.g;Pma_100044…
PB.6450.1	PB.1085;PB.1745;PB.1826;PB.1960;PB.2074;PB.2172;PB.2688;PB.2748;PB.2763;PB.2827;PB.4161;PB.4377;PB.4580;PB.5104;PB.5127;PB.5275;PB.5375;PB.5410;PB.5883;PB.6020;PB.6177;PB.6450;PB.6684;PB.6931;PB.7793;PB.7847;PB.7987;PB.8;PB.8043;PB.8132;PB.8571;PB.8738;PB.8948;PB.9062;PB.940;Pma_10000233.g;Pma_10000269.g;Pma_10000487.g;Pma_10000570.g;Pma_10000674.g;Pma_10000678.g;Pma_10000945.g;Pma_10001058.g;Pma…
PB.8860.1	PB.1531;PB.161;PB.2494;PB.3554;PB.3910;PB.4294;PB.4726;PB.5821;PB.6503;PB.6682;PB.8796;PB.8836;PB.8860;PB.9066;Pma_10000675.g;Pma_10001084.g;Pma_10001809.g;Pma_10001819.g;Pma_10002129.g;Pma_10002130.g;Pma_10002170.g;Pma_10002328.g;Pma_10002372.g;Pma_10002418.g;Pma_10002459.g;Pma_10002713.g;Pma_10002852.g;Pma_10002893.g;Pma_10002992.g;Pma_10003401.g;Pma_10003485.g;Pma_10003810.g;Pma_10003929.g;Pma…
PB.6084.1	PB.1033;PB.1095;PB.111;PB.1718;PB.1823;PB.2421;PB.2669;PB.2897;PB.2933;PB.3165;PB.3307;PB.394;PB.4076;PB.4547;PB.4943;PB.5278;PB.5385;PB.5519;PB.5978;PB.6084;PB.6141;PB.624;PB.6264;PB.6465;PB.6616;PB.680;PB.7020;PB.729;PB.7313;PB.7587;PB.7866;PB.8717;PB.8829;PB.8845;PB.8864;PB.9160;PB.9207;PB.9251;Pma_10000004.g;Pma_10000030.g;Pma_10000038.g;Pma_10000101.g;Pma_10000334.g;Pma_10000370.g;Pma_100004…
PB.6629.1	PB.1150;PB.1166;PB.1173;PB.137;PB.1538;PB.1654;PB.1948;PB.2034;PB.2124;PB.2125;PB.2238;PB.2280;PB.2395;PB.2646;PB.293;PB.3051;PB.3327;PB.3347;PB.3360;PB.3605;PB.3679;PB.3856;PB.4095;PB.4435;PB.4460;PB.4815;PB.4855;PB.5030;PB.617;PB.6176;PB.6225;PB.6266;PB.6329;PB.6457;PB.6534;PB.6554;PB.6687;PB.6788;PB.6795;PB.7101;PB.7235;PB.7262;PB.7355;PB.7712;PB.7797;PB.8225;PB.8658;PB.8718;PB.8808;PB.8905;PB…
PB.1515.3	PB.3965;PB.5424;PB.6283;Pma_10000003.g;Pma_10000179.g;Pma_10000596.g;Pma_10000979.g;Pma_10001562.g;Pma_10001695.g;Pma_10001776.g;Pma_10001794.g;Pma_10001839.g;Pma_10002427.g;Pma_10002637.g;Pma_10003014.g;Pma_10003271.g;Pma_10004596.g;Pma_10004912.g;Pma_10006326.g;Pma_10006348.g;Pma_10006739.g;Pma_10007676.g;Pma_10008162.g;Pma_10008242.g;Pma_10008721.g;Pma_10008813.g;Pma_10009549.g;Pma_10010390.g;…
PB.5986.3	PB.2901;PB.2931;PB.2991;PB.3708;PB.4306;PB.4394;PB.622;PB.6698;PB.6942;PB.768;PB.8057;PB.8426;PB.9122;PB.9198;Pma_1.497.g;Pma_10.1526.g;Pma_10000083.g;Pma_10000087.g;Pma_10000091.g;Pma_10000100.g;Pma_10000180.g;Pma_10000220.g;Pma_10000232.g;Pma_10000458.g;Pma_10000461.g;Pma_10000476.g;Pma_10000488.g;Pma_10000532.g;Pma_10000546.g;Pma_10000556.g;Pma_10000618.g;Pma_10000650.g;Pma_10000759.g;Pma_1000…
PB.1067.1	PB.1067;PB.1377;PB.2101;PB.2455;PB.3246;PB.3718;PB.3881;PB.4778;PB.5079;PB.5120;PB.5651;PB.633;PB.6387;PB.7392;PB.7690;PB.8231;PB.9102;PB.9222;PB.951;PB.963;Pma_10000075.g;Pma_10000108.g;Pma_10000513.g;Pma_10000561.g;Pma_10000564.g;Pma_10000636.g;Pma_10000692.g;Pma_10000736.g;Pma_10000790.g;Pma_10000847.g;Pma_10000862.g;Pma_10000968.g;Pma_10001026.g;Pma_10001027.g;Pma_10001087.g;Pma_10001088.g;Pm…
PB.8539.2	PB.1085;PB.1838;PB.2037;PB.2172;PB.2203;PB.6020;PB.6450;PB.8;Pma_10000487.g;Pma_10001058.g;Pma_10001105.g;Pma_10001196.g;Pma_10001450.g;Pma_10001699.g;Pma_10002101.g;Pma_10002493.g;Pma_10002696.g;Pma_10003859.g;Pma_10003862.g;Pma_10004023.g;Pma_10004066.g;Pma_10004468.g;Pma_10004599.g;Pma_10004765.g;Pma_10005343.g;Pma_10005506.g;Pma_10005652.g;Pma_10005777.g;Pma_10006250.g;Pma_10006772.g;Pma_1000…
PB.1532.1	Pma_10014868.g
PB.2835.10	Pma_10007274.g;Pma_10007275.g;Pma_10018100.g;Pma_10018101.g
PB.2819.1	PB.1291;PB.1418;PB.1770;PB.2060;PB.3150;PB.3529;PB.4;PB.4264;PB.4904;PB.5487;PB.5830;PB.593;PB.6996;PB.735;PB.8149;PB.8771;PB.928;Pma_10000352.g;Pma_10000392.g;Pma_10000472.g;Pma_10000794.g;Pma_10001109.g;Pma_10001380.g;Pma_10001404.g;Pma_10001583.g;Pma_10001779.g;Pma_10001798.g;Pma_10002115.g;Pma_10002287.g;Pma_10002517.g;Pma_10002914.g;Pma_10002942.g;Pma_10003335.g;Pma_10003523.g;Pma_10003969.g…
PB.6736.1	PB.112;PB.1597;PB.1885;PB.2055;PB.2134;PB.2172;PB.2378;PB.3215;PB.3629;PB.4186;PB.4377;PB.4511;PB.5041;PB.5081;PB.5104;PB.5372;PB.5463;PB.6020;PB.6719;PB.6736;PB.6943;PB.7144;PB.8105;PB.8392;PB.8407;PB.8999;PB.9013;PB.9152;Pma_10.601.g;Pma_10000009.g;Pma_10000012.g;Pma_10000164.g;Pma_10000487.g;Pma_10000527.g;Pma_10000712.g;Pma_10000897.g;Pma_10000959.g;Pma_10001024.g;Pma_10001155.g;Pma_10001573.…
PB.3645.4	PB.1760;PB.2081;PB.2397;PB.2654;PB.2701;PB.2959;PB.3699;PB.4694;PB.4791;PB.4846;PB.5179;PB.5326;PB.5828;PB.6114;PB.62;PB.6528;PB.6623;PB.6884;PB.7129;PB.7243;PB.7568;PB.7816;PB.8470;PB.8923;PB.9020;PB.921;Pma_10000123.g;Pma_10000225.g;Pma_10000373.g;Pma_10000376.g;Pma_10000385.g;Pma_10000533.g;Pma_10000542.g;Pma_10000609.g;Pma_10000629.g;Pma_10000658.g;Pma_10000696.g;Pma_10000992.g;Pma_10001023.g…
PB.2705.1	PB.1047;PB.2624;PB.2705;PB.3430;PB.4010;PB.4879;PB.4907;PB.54;PB.5628;PB.5846;PB.6770;PB.6986;PB.7421;PB.8220;PB.9045;Pma_10.1448.g;Pma_10000168.g;Pma_10000258.g;Pma_10000396.g;Pma_10000471.g;Pma_10000660.g;Pma_10000749.g;Pma_10001285.g;Pma_10001301.g;Pma_10001370.g;Pma_10001383.g;Pma_10001469.g;Pma_10001718.g;Pma_10001833.g;Pma_10001931.g;Pma_10002061.g;Pma_10002089.g;Pma_10002503.g;Pma_10002797…
PB.1619.1	PB.1212;PB.1619;PB.1796;PB.2076;PB.213;PB.2488;PB.2847;PB.3203;PB.4132;PB.5261;PB.6079;PB.6264;PB.7545;PB.7908;PB.8900;PB.8979;Pma_10000372.g;Pma_10000482.g;Pma_10000555.g;Pma_10000669.g;Pma_10000997.g;Pma_10001142.g;Pma_10001207.g;Pma_10001220.g;Pma_10001233.g;Pma_10001580.g;Pma_10001584.g;Pma_10001662.g;Pma_10001734.g;Pma_10001782.g;Pma_10001793.g;Pma_10002166.g;Pma_10002320.g;Pma_10002458.g;Pm…
PB.7129.1	PB.1760;PB.2081;PB.2397;PB.2654;PB.2701;PB.2959;PB.3699;PB.4694;PB.4791;PB.4846;PB.5179;PB.5326;PB.5828;PB.6114;PB.62;PB.6528;PB.6623;PB.6884;PB.7129;PB.7243;PB.7568;PB.7816;PB.8470;PB.8923;PB.9020;PB.921;Pma_10000123.g;Pma_10000225.g;Pma_10000373.g;Pma_10000376.g;Pma_10000385.g;Pma_10000533.g;Pma_10000542.g;Pma_10000609.g;Pma_10000629.g;Pma_10000658.g;Pma_10000696.g;Pma_10000992.g;Pma_10001023.g…
PB.7682.1	PB.1085;PB.1384;PB.1812;PB.2011;PB.2339;PB.3953;PB.4013;PB.4655;PB.466;PB.4905;PB.5500;PB.6706;PB.7212;PB.7278;PB.7296;PB.838;PB.8934;Pma_10000013.g;Pma_10000788.g;Pma_10001058.g;Pma_10001090.g;Pma_10002110.g;Pma_10002111.g;Pma_10002961.g;Pma_10003544.g;Pma_10003680.g;Pma_10004468.g;Pma_10004865.g;Pma_10004992.g;Pma_10005142.g;Pma_10005466.g;Pma_10005545.g;Pma_10005546.g;Pma_10005812.g;Pma_100061…
PB.2389.1	PB.1192;PB.1275;PB.1605;PB.1671;PB.2352;PB.2362;PB.2389;PB.2500;PB.289;PB.2891;PB.2893;PB.301;PB.3048;PB.3088;PB.3229;PB.3231;PB.3234;PB.3267;PB.3824;PB.3915;PB.4009;PB.4186;PB.4778;PB.4834;PB.4876;PB.5297;PB.5502;PB.5605;PB.5629;PB.5714;PB.5824;PB.5890;PB.6249;PB.6282;PB.639;PB.640;PB.6499;PB.662;PB.6691;PB.6713;PB.6741;PB.7010;PB.7353;PB.7549;PB.7706;PB.777;PB.8066;PB.8171;PB.8396;PB.8594;PB.89…
PB.1309.1	PB.1047;PB.1309;PB.1769;PB.2307;PB.2632;PB.3435;PB.3541;PB.3881;PB.4553;PB.4572;PB.4579;PB.5656;PB.6387;PB.9102;PB.9155;PB.951;Pma_10.1281.g;Pma_10.949.g;Pma_10000002.g;Pma_10000288.g;Pma_10000396.g;Pma_10000657.g;Pma_10000847.g;Pma_10001076.g;Pma_10001177.g;Pma_10001299.g;Pma_10001396.g;Pma_10001433.g;Pma_10001806.g;Pma_10001833.g;Pma_10001861.g;Pma_10001893.g;Pma_10001930.g;Pma_10001970.g;Pma_1…
PB.5601.1	PB.1332;PB.1601;PB.2197;PB.2942;PB.398;PB.4096;PB.4319;PB.5601;PB.7318;PB.8768;Pma_1.219.g;Pma_10.1569.g;Pma_10000574.g;Pma_10000763.g;Pma_10001104.g;Pma_10001205.g;Pma_10001258.g;Pma_10001405.g;Pma_10001935.g;Pma_10002558.g;Pma_10002694.g;Pma_10003199.g;Pma_10003738.g;Pma_10004302.g;Pma_10004338.g;Pma_10004588.g;Pma_10004600.g;Pma_10004728.g;Pma_10004822.g;Pma_10004886.g;Pma_10005015.g;Pma_10005…
PB.8660.1	PB.1160;PB.1166;PB.1167;PB.1173;PB.1514;PB.1787;PB.2280;PB.2328;PB.2404;PB.2646;PB.2683;PB.2748;PB.3360;PB.3402;PB.3605;PB.3631;PB.4003;PB.4095;PB.4161;PB.4558;PB.4779;PB.5296;PB.5375;PB.5444;PB.5631;PB.6138;PB.617;PB.619;PB.6225;PB.6256;PB.6266;PB.6329;PB.6527;PB.6537;PB.6671;PB.6788;PB.6795;PB.6909;PB.7209;PB.7355;PB.7501;PB.7712;PB.7779;PB.7797;PB.7803;PB.7856;PB.8050;PB.8132;PB.8225;PB.8302;P…
PB.2542.2	Pma_10010859.g;Pma_10010860.g;Pma_10010861.g;Pma_10010862.g;Pma_10010863.g;Pma_144.311.g
