# Supplementary material for: PacBio single molecule long-read sequencing provides insight into the complexity and diversity of the Pinctada fucata martensii transcriptome
Source: BMC Genomics. 2020 Jul 13;21:481. doi: 10.1186/s12864-020-06894-3 (PMC7359550; doi:10.1186/s12864-020-06894-3)
Supplement: Supplementary file 10 — Additional file 10: Table S10. The differentially expression transcript analysis data. [file 12864_2020_6894_MOESM10_ESM.xls]

## Sheet: S02_S03_vs_L01_L02_L03.DET_fina
#ID	S02_Count	S03_Count	L01_Count	L02_Count	L03_Count	S02_FPKM	S03_FPKM	L01_FPKM	L02_FPKM	L03_FPKM	FDR	log2FC	regulated
PB.1028.2	272	172	0	35	0	4.43047	3.37734	0	0.572482	0	0.00132986	-4.0903	down
PB.1086.2	8562	8803	80	74	104	99.5589	123.195	1.05407	0.875733	1.13782	4.35135e-13	-6.45817	down
PB.109.3	330	226	0	0	0	4.8593	3.9919	0	0	0	1.79879e-11	#NAME?	down
PB.1123.2	222	53	0	2	0	2.3831	0.679139	0	0.013221	0	0.0200287	-7.47112	down
PB.119.3	695	730	0	0	0	7.47509	9.44512	0	0	0	9.33948e-17	#NAME?	down
PB.1195.2	298	639	24	20	20	3.7055	9.56038	0.338944	0.254528	0.228453	0.0463707	-4.29607	down
PB.1195.3	5	45	526	812	590	0.061845	0.731277	8.2105	11.4036	7.61061	4.09301e-05	4.76663	up
PB.1203.3	6931	12052	330	1910	0	34.8453	72.9334	1.88986	9.84717	0	0.0247646	-3.54834	down
PB.1203.8	830	0	15672	10851	14271	4.87736	0	105.161	65.4703	79.0452	1.50943e-06	5.39686	up
PB.1235.1	0	314	974	1276	1331	0	2.76261	8.12449	9.5738	9.17238	0.0148826	2.98496	up
PB.1235.2	2106	869	0	0	0	15.469	7.6801	0	0	0	3.47459e-14	#NAME?	down
PB.1247.2	92	227	0	0	0	0.758814	2.26194	0	0	0	0.000557721	#NAME?	down
PB.1290.1	0	0	1808	1508	91	0	0	21.3755	16.0246	0.880567	0.00357659	Inf	up
PB.1290.2	195	1083	0	0	0	1.93666	12.9744	0	0	0	0.0242947	#NAME?	down
PB.1291.4	77	135	1	1	1	0.731467	1.54006	0.004594	0.001109	0.006282	5.17161e-05	-6.56218	down
PB.1291.5	4770	5094	0	0	0	47.4043	60.9339	0	0	0	2.39024e-28	#NAME?	down
PB.1364.11	1819	1613	0	0	0	15.7475	16.8048	0	0	0	1.62258e-22	#NAME?	down
PB.1364.12	0	0	1189	1295	1400	0	0	11.5941	11.3564	11.2657	1.84725e-15	Inf	up
PB.1405.3	148	49	3	2	7	1.14859	0.450946	0.023577	0.011725	0.050755	0.0280404	-4.3542	down
PB.1406.2	308	400	0	0	0	5.58673	8.7466	0	0	0	1.01278e-12	#NAME?	down
PB.1427.1	4	4	2169	2272	2326	0.049564	0.057709	32.0556	30.1899	28.3717	6.42463e-14	9.34103	up
PB.1433.1	0	0	65	104	70	0	0	0.71209	1.02168	0.632643	3.32572e-05	Inf	up
PB.1441.4	17	1	308	216	343	0.254215	0.00015	5.35878	3.38437	4.92477	0.000122919	5.34622	up
PB.1441.5	290	667	0	0	0	4.39346	12.1812	0	0	0	8.88946e-06	#NAME?	down
PB.1553.1	0	0	6254	4877	0	0	0	57.5591	40.3614	0	0.00380933	Inf	up
PB.169.1	1146	1078	0	0	0	17.8309	20.1737	0	0	0	1.04592e-19	#NAME?	down
PB.169.4	264	336	0	0	0	4.1531	6.3685	0	0	0	6.7684e-12	#NAME?	down
PB.169.5	679	692	0	0	0	11.4701	14.0547	0	0	0	1.60735e-16	#NAME?	down
PB.169.6	2904	1444	0	0	0	26.1714	15.6643	0	0	0	8.97082e-24	#NAME?	down
PB.1690.1	351	290	0	27	0	5.22366	5.20016	0	0.407445	0	1.59372e-05	-5.01311	down
PB.1808.2	2	0	449	427	1469	0.024648	0	10.0152	8.55891	27.0352	0.0031137	9.94395	up
PB.1864.2	0	0	369	429	0	0	0	5.04109	5.25908	0	0.0400745	Inf	up
PB.187.2	0	0	0	1097	1043	0	0	0	11.0703	9.66187	0.0123376	Inf	up
PB.1874.2	2065	3553	1	101	1	14.7651	30.5826	0.001626	0.738772	0.003054	5.29454e-06	-6.2613	down
PB.1874.3	552	930	1	1	1	16.1978	32.8817	2.7e-05	0.00016	0.000284	7.8482e-10	-9.36504	down
PB.1874.4	287	150	13	2	12	5.68598	3.57371	0.293299	0.038329	0.214379	0.000368216	-4.32119	down
PB.2066.2	0	0	70	91	80	0	0	0.722165	0.843608	0.679077	3.18527e-05	Inf	up
PB.2119.7	125	184	0	0	0	2.7586	4.88817	0	0	0	3.93941e-09	#NAME?	down
PB.2232.3	0	1	95	179	123	0	0.001617	1.63326	2.77565	1.74833	8.23567e-06	8.09821	up
PB.2241.1	123	73	0	0	0	1.54595	1.09566	0	0	0	5.03828e-07	#NAME?	down
PB.242.2	74	214	0	0	0	0.757993	2.66003	0	0	0	0.00408378	#NAME?	down
PB.2423.1	75	13	869	1368	802	0.984711	0.191525	13.07	18.5058	9.9635	3.3122e-05	4.82067	up
PB.2529.1	9	15	255	161	181	0.325049	0.625219	10.7147	6.07086	6.26743	0.00461849	4.23779	up
PB.2559.1	6	0	402	505	440	0.071868	0	5.91825	6.69691	5.34789	3.97191e-08	7.57109	up
PB.258.4	613	828	139	39	1	4.697	7.63864	1.20863	0.305294	0.001213	0.00172717	-3.33699	down
PB.2597.2	1683	2612	0	89	36	23.7854	44.426	0	1.27899	0.471559	6.41659e-07	-5.58128	down
PB.2623.3	18	1286	4285	2557	5434	0.275692	24.412	77.1516	41.397	80.7642	0.0280404	2.72883	up
PB.2638.1	750	1230	0	0	0	11.5099	22.7163	0	0	0	4.35135e-13	#NAME?	down
PB.2638.7	0	0	673	0	691	0	0	11.0581	0	9.37285	0.0222298	Inf	up
PB.2669.1	11	0	62	204	235	0.279504	0	1.83055	5.44388	5.77255	0.00562288	5.23974	up
PB.2708.2	85	136	0	0	16	2.11887	4.12337	0	0	0.356758	0.00336604	-4.24671	down
PB.2727.7	3	5	79	93	75	0.019973	0.042647	0.657927	0.701423	0.520834	0.0109795	4.52891	up
PB.2765.1	102	134	10	0	0	1.21101	1.90603	0.125123	0	0	0.000278758	-4.84646	down
PB.2774.1	54	38	2	0	3	5.43338	4.62373	0.197959	0	0.218713	0.0426959	-4.53738	down
PB.2835.14	1	1	772269	862244	1102867	0.009454	0.015463	139397	139940	164319	2.20186e-26	19.9954	up
PB.2835.5	3040	2099	48613	41588	37948	49.6674	41.2739	906.228	697.071	583.917	0.00018365	4.29295	up
PB.2906.2	102	125	0	0	0	1.07918	1.58021	0	0	0	8.99461e-08	#NAME?	down
PB.2936.1	334	117	7	8	8	3.95797	1.66817	0.083521	0.089026	0.082173	0.00602315	-4.61012	down
PB.2936.2	77	51	488	586	529	0.989262	0.783913	7.18037	7.74906	6.43049	0.018824	3.28873	up
PB.2978.1	0	0	54	83	75	0	0	0.515871	0.718755	0.595871	7.24568e-05	Inf	up
PB.3047.3	0	0	230	144	59	0	0	2.2182	1.24515	0.467247	0.00207819	Inf	up
PB.3047.4	0	0	419	388	24	0	0	5.18688	4.31807	0.235421	0.0168197	Inf	up
PB.318.1	321	188	0	0	0	2.92698	2.05825	0	0	0	4.42637e-11	#NAME?	down
PB.3230.1	1138	594	0	0	1	8.76268	5.49916	0	0	0.003906	6.43609e-17	-11.1398	down
PB.3380.1	1397	1557	194	63	109	22.3019	29.935	3.5292	1.02712	1.63383	0.000574101	-3.36497	down
PB.3380.2	29	3	749	980	955	0.453949	0.056875	13.8408	16.2877	14.5606	2.53296e-07	6.11874	up
PB.3419.1	213	201	56	0	1	2.29923	2.61228	0.689976	0	0.00945	0.0230669	-3.12589	down
PB.3551.2	30	56	0	0	1	0.970088	2.21758	0	0	0.000845	0.00404438	-6.89492	down
PB.3595.2	3600	2489	155	276	195	27.6315	22.9876	1.35587	2.17152	1.40752	7.10873e-05	-3.65439	down
PB.3609.8	170	98	0	10	0	1.41142	0.981078	0	0.07894	0	0.000111606	-5.16304	down
PB.3657.1	33	23	0	0	0	0.714819	0.584643	0	0	0	0.0300318	#NAME?	down
PB.3677.1	1842	1976	0	0	0	11.4868	14.831	0	0	0	3.81002e-23	#NAME?	down
PB.3677.2	0	0	1413	2431	1844	0	0	9.92697	15.3537	10.6955	6.43609e-17	Inf	up
PB.3721.2	0	0	1455	914	0	0	0	19.185	10.8408	0	0.0464728	Inf	up
PB.3731.7	172	196	1	0	1	4.02466	5.521	0.000187	0	0.001278	2.54113e-08	-7.87719	down
PB.3777.2	441	164	0	0	0	5.86443	2.62172	0	0	0	4.98684e-08	#NAME?	down
PB.3930.1	0	0	466	787	1334	0	0	5.70514	8.66843	13.4979	1.11508e-09	Inf	up
PB.3930.2	0	0	852	1064	195	0	0	15.2992	17.1849	2.88307	3.35934e-05	Inf	up
PB.3930.4	2067	2037	25	20	21	17.9085	21.2424	0.244452	0.170409	0.166432	6.7684e-12	-6.33017	down
PB.404.4	426	168	38	0	21	4.50656	2.13762	0.456298	0	0.203896	0.007686	-3.59063	down
PB.4122.8	103	0	1160	1085	1372	0.98889	0	12.7195	10.6985	12.4217	2.37744e-05	4.90047	up
PB.4152.1	1	4	223	230	165	0.018053	0.077843	5.35053	4.97152	3.27022	1.30887e-05	6.48948	up
PB.4211.1	0	0	173	104	58	0	0	1.9669	1.06396	0.538473	0.00056251	Inf	up
PB.4211.3	0	0	1070	1575	350	0	0	8.22403	10.892	2.22189	2.17351e-06	Inf	up
PB.4319.2	2883	1938	864	0	189	37.7314	30.5326	12.8936	0	2.32519	0.0240506	-2.46103	down
PB.4503.10	668	1055	55	28	20	5.90456	11.2214	0.549056	0.24562	0.162763	6.96289e-05	-4.44241	down
PB.456.2	0	0	647	814	0	0	0	6.71731	7.601	0	0.0205989	Inf	up
PB.4593.2	348	295	0	0	0	3.74894	3.82589	0	0	0	3.46438e-12	#NAME?	down
PB.4718.25	1455	597	5117	4125	8092	49.0319	24.2002	196.81	142.675	256.924	0.04955	2.75424	up
PB.4741.5	0	0	90	23	74	0	0	1.26179	0.286564	0.856215	0.00386145	Inf	up
PB.4749.1	295	159	0	16	0	2.35762	1.53354	0	0.129965	0	1.85919e-05	-5.24094	down
PB.476.2	363	195	0	0	0	2.34699	1.51834	0	0	0	1.79879e-11	#NAME?	down
PB.4852.1	1	1	162	427	525	0.0021	0.003988	2.11328	5.00934	5.65367	4.14675e-07	8.70781	up
PB.4852.3	434	374	24	21	15	4.26921	4.42523	0.264011	0.204653	0.13051	0.000230416	-4.11151	down
PB.4968.8	161	608	0	0	0	1.26767	5.77814	0	0	0	0.0063174	#NAME?	down
PB.4993.3	1432	3235	9	7	2	9.50821	25.8633	0.061949	0.041769	0.011169	5.46832e-05	-8.42755	down
PB.4993.4	377	209	10660	10544	9888	2.50962	1.67837	81.16	72.1831	62.1432	8.08466e-07	5.39084	up
PB.4993.5	3743	8505	0	0	0	70.855	193.814	0	0	0	3.24958e-09	#NAME?	down
PB.504.1	1	5	63	116	106	0.008999	0.05535	0.794496	1.31588	1.10333	0.00233601	5.07686	up
PB.5078.2	57	32	874	1126	465	0.657157	0.438737	11.5931	13.4299	5.08492	0.000153413	4.45059	up
PB.5163.2	1158	1311	0	0	273	12.2619	16.703	0	0	2.71878	0.00030836	-3.61227	down
PB.5194.1	0	0	0	1424	1258	0	0	0	11.8424	9.60407	0.00970204	Inf	up
PB.5325.1	3	0	1356	1853	1580	0.056959	0	43.3615	53.2777	41.6956	2.68518e-14	10.3982	up
PB.5344.4	1184	1289	0	0	0	7.44966	9.76183	0	0	0	2.04848e-20	#NAME?	down
PB.5507.2	0	0	440	152	341	0	0	5.42087	1.68428	3.46493	1.96317e-06	Inf	up
PB.5549.3	0	0	61	38	34	0	0	0.893587	0.496393	0.410338	0.00163203	Inf	up
PB.5578.3	5	56	257	555	436	0.02812	0.381013	1.67005	3.25053	2.34223	0.00277417	3.83575	up
PB.5614.2	220	317	0	0	0	2.56362	4.45308	0	0	0	2.14792e-11	#NAME?	down
PB.5744.19	6	1	637	224	651	0.085593	4.2e-05	12.1906	3.8516	10.2734	2.81268e-05	7.49806	up
PB.5747.3	0	0	0	367	369	0	0	0	3.47541	3.21208	0.0437661	Inf	up
PB.5854.2	0	0	394	608	0	0	0	4.0857	5.67824	0	0.0447306	Inf	up
PB.59.2	0	0	2442	1674	6	0	0	18.2483	11.2454	0.034455	0.018824	Inf	up
PB.5942.1	32	47	0	1	1	0.806551	1.42415	0	0.000866	0.023368	0.0200287	-5.77222	down
PB.6009.1	0	0	1824	781	1257	0	0	13.26	5.10388	7.54056	1.70185e-10	Inf	up
PB.601.2	0	0	0	482	404	0	0	0	8.30001	6.38844	0.039006	Inf	up
PB.6046.1	239	280	0	0	0	2.68697	3.78381	0	0	0	3.20074e-11	#NAME?	down
PB.6115.2	976	1111	0	0	176	17.0084	23.3125	0	0	2.88944	5.30878e-05	-4.00348	down
PB.6124.2	134	99	26	0	0	1.49015	1.31784	0.331308	0	0	0.0194624	-3.40911	down
PB.6127.14	0	0	0	4226	5226	0	0	0	46.9496	53.3012	0.0027367	Inf	up
PB.6140.4	99	54	0	0	0	1.36854	0.89911	0	0	0	6.71742e-06	#NAME?	down
PB.6192.3	3	3	534	170	244	0.026834	0.034222	6.62141	1.89425	2.49068	0.0213169	6.96428	up
PB.6195.6	217	211	3	0	0	2.06401	2.41982	0.023222	0	0	2.21091e-08	-7.42126	down
PB.6249.5	147	90	0	0	0	1.72361	1.26452	0	0	0	6.80786e-08	#NAME?	down
PB.6448.2	42	18	1748	955	1544	1.14444	0.57175	54.5466	26.7879	39.7531	2.58538e-07	5.83777	up
PB.6501.2	0	0	32	35	73	0	0	1.52932	1.51632	2.92589	0.00124569	Inf	up
PB.6542.1	676	684	47	120	58	9.09668	11.0704	0.717213	1.64676	0.724808	0.0122015	-3.00406	down
PB.6542.2	25	17	558	510	447	0.285373	0.239645	7.51434	6.1727	4.96522	0.000101598	4.82445	up
PB.6561.4	1	1	93	241	204	0.006443	0.005823	1.91271	4.47349	3.47842	3.49976e-06	7.66039	up
PB.660.1	47	48	0	0	0	1.29372	1.58635	0	0	0	0.000511801	#NAME?	down
PB.6606.2	0	0	2904	2008	0	0	0	22.69	14.109	0	0.0162207	Inf	up
PB.6648.2	61	59	0	0	0	0.652531	0.760493	0	0	0	6.01929e-05	#NAME?	down
PB.667.4	0	0	1193	1126	1104	0	0	18.6675	15.8385	14.2558	5.64434e-15	Inf	up
PB.6799.1	2	12	718	2367	613	0.045501	0.530535	30.1936	89.5675	21.2656	0.0249484	7.53441	up
PB.6807.2	514	1005	41	0	61	24.1957	56.9199	2.15889	0	2.67713	0.015932	-4.3016	down
PB.6976.4	0	0	697	0	630	0	0	7.35283	0	5.48693	0.0268624	Inf	up
PB.7275.4	523	213	0	0	0	5.65868	2.77029	0	0	0	2.59425e-10	#NAME?	down
PB.7305.1	66	0	1485	1349	832	0.86293	0	22.2029	18.1229	10.259	1.47119e-06	5.57377	up
PB.736.1	6	3	32	108	72	0.100821	0.042431	0.642032	1.93603	1.1917	0.0329339	4.18924	up
PB.7387.3	2248	2736	978	5	9	41.6642	61.0468	20.685	0.088965	0.145523	0.0301215	-2.61166	down
PB.7556.3	235	121	4	4	15	2.91209	1.79752	0.048747	0.042791	0.168872	0.000690177	-4.30891	down
PB.7692.2	293	351	0	0	0	3.25023	4.69004	0	0	0	3.20551e-12	#NAME?	down
PB.7776.2	85	147	0	0	0	1.32585	2.76212	0	0	0	6.41659e-07	#NAME?	down
PB.784.1	169	41	1	0	1	2.72094	0.791074	0.000675	0	0.001025	0.0280404	-6.96996	down
PB.7959.1	0	0	2064	0	2555	0	0	23.5023	0	24.0112	0.00480236	Inf	up
PB.804.4	924	901	0	0	0	9.62735	11.2989	0	0	0	2.47145e-18	#NAME?	down
PB.8118.2	0	0	223	97	205	0	0	1.59432	0.6207	1.20945	2.32022e-07	Inf	up
PB.8278.3	39	47	0	0	0	0.771232	1.1274	0	0	0	0.00116953	#NAME?	down
PB.843.4	0	10	84	114	92	0	0.296153	2.53999	3.11092	2.31001	0.00965253	4.33324	up
PB.8437.1	252	353	6	19	41	4.88994	8.24112	0.132883	0.367363	0.746951	0.00385625	-3.63977	down
PB.8437.2	0	0	179	189	110	0	0	3.64053	3.45795	1.85094	4.6454e-07	Inf	up
PB.854.3	1	1	754	1281	1059	6.6e-05	0.000439	7.19258	11.0006	8.3441	4.35135e-13	10.197	up
PB.8578.1	48	54	0	5	2	0.317795	0.426409	0	0.027175	0.011612	0.0453915	-4.32183	down
PB.8615.2	0	0	689	0	1065	0	0	14.8886	0	19.0102	0.0254327	Inf	up
PB.862.2	93	83	0	0	4	1.03929	1.11936	0	0	0.041761	0.000150338	-5.87798	down
PB.8733.1	1730	2045	79	138	166	19.149	27.2504	0.987201	1.55988	1.72145	9.2501e-05	-3.71567	down
PB.8733.2	3	30	1224	1188	1289	0.029602	0.387464	15.311	13.3546	13.3018	2.1956e-08	6.31702	up
PB.8735.10	217	295	7	3	4	3.23952	5.29142	0.11032	0.045893	0.056235	2.93422e-06	-5.56461	down
PB.8735.8	0	0	82	115	143	0	0	0.827624	1.05062	1.19665	3.90765e-06	Inf	up
PB.8735.9	0	0	36	63	76	0	0	0.411114	0.648419	0.71834	0.000273474	Inf	up
PB.8783.7	1900	1701	679	71	0	8.70777	9.3794	3.54688	0.331603	0	0.0200287	-2.53934	down
PB.8814.3	99	161	3	2	2	2.4397	4.81094	0.064156	0.038921	0.029019	2.98438e-05	-5.61249	down
PB.8830.1	167	160	0	0	0	4.12295	4.7475	0	0	0	2.54329e-09	#NAME?	down
PB.9057.2	0	0	293	170	171	0	0	6.74585	3.51964	3.24646	5.06035e-08	Inf	up
PB.91.2	29	67	0	0	0	0.222655	0.630589	0	0	0	0.00462292	#NAME?	down
PB.9153.1	22	21	2613	3156	2588	0.244467	0.29141	34.414	37.3751	28.14	1.60557e-10	7.21999	up
PB.9269.1	17	20	344	209	298	0.115759	0.165934	2.80466	1.53124	2.00809	0.00328948	4.14519	up
Pma_10000498	77	30	0	4	3	2.034	0.955678	0	0.086614	0.049904	0.0394303	-4.31479	down
Pma_10000644	45	212	2877	4367	4163	1.36458	7.74081	99.9868	136.486	119.436	2.17351e-06	4.98714	up
Pma_10001161	1858	1578	3	4	2	74.3722	76.0266	0.094157	0.153336	0.059968	1.18725e-17	-8.94941	down
Pma_10001368	50	52	1	0	0	3.61212	4.53042	0.022101	0	0	0.0011996	-6.94192	down
Pma_10001575	7196	5718	611	0	817	230.106	220.089	22.2602	0	24.5926	0.000100334	-3.51663	down
Pma_10002869	155	65	0	0	0	2.03183	1.01443	0	0	0	1.67944e-07	#NAME?	down
Pma_10004489	0	0	0	481	373	0	0	0	4.75182	3.37687	0.0456369	Inf	up
Pma_10004946	22	36	395	355	347	0.872181	1.72409	17.957	14.4957	13.0259	0.00475127	3.83124	up
Pma_10005488	0	0	56	102	99	0	0	1.43081	2.33047	2.08009	2.15887e-05	Inf	up
Pma_10005601	1207	1446	47	30	22	46.2622	66.7514	2.02222	1.14489	0.780265	3.97191e-08	-5.11396	down
Pma_10005964	79	107	20	0	0	1.48432	2.43688	0.418105	0	0	0.0256923	-3.50506	down
Pma_10006123	16	11	200	204	269	0.254361	0.207676	3.62665	3.32535	4.02667	0.00375972	4.27982	up
Pma_10006499	710	502	27	36	39	39.4934	33.6016	1.71128	2.01402	1.99727	0.000199516	-3.93928	down
Pma_10007175	240	58	0	0	0	2.69619	0.776403	0	0	0	0.00292862	#NAME?	down
Pma_10007937	185	200	0	0	0	10.4897	13.6622	0	0	0	5.68102e-10	#NAME?	down
Pma_10008362	96	102	0	2	2	2.08836	2.66821	0	0.045011	0.034223	5.17161e-05	-6.0755	down
Pma_10009461	294	54	0	0	0	6.43193	1.42138	0	0	0	0.018824	#NAME?	down
Pma_10009500	0	2	60	104	85	0	0.042586	1.21173	1.87663	1.41888	0.000355129	6.42648	up
Pma_10009566	2	4	105	48	72	0.08143	0.208374	5.35737	2.18041	3.01387	0.007686	4.82656	up
Pma_10011994	1097	379	60	0	0	14.8629	6.17542	0.922218	0	0	0.00364156	-4.81695	down
Pma_10012000	944	631	74	0	0	12.4737	10.0248	1.10196	0	0	1.50943e-06	-4.65008	down
Pma_10012179	0	0	23	143	65	0	0	0.775073	4.33034	1.79176	0.0440339	Inf	up
Pma_10012369	467	572	0	5	0	8.03829	11.8646	0	0.071311	0	7.11e-12	-8.17057	down
Pma_10013229	108	79	5	0	4	2.29704	2.0174	0.113443	0	0.07932	0.00139297	-4.69051	down
Pma_10013429	0	0	57	152	76	0	0	1.37936	3.34838	1.52513	1.26399e-05	Inf	up
Pma_10013453	0	0	48	67	87	0	0	0.9209	1.14714	1.37959	0.000100334	Inf	up
Pma_10014596	39	55	0	0	0	0.458685	0.78851	0	0	0	0.000513136	#NAME?	down
Pma_10014676	4	5	760	521	680	0.018323	0.034627	5.29189	3.26412	3.91095	5.60268e-09	7.38158	up
Pma_10015230	102	60	7	0	2	1.26783	0.893705	0.099243	0	0.021384	0.00413884	-4.43361	down
Pma_10015379	603	710	74	37	23	28.9981	41.0609	4.01373	1.82131	1.03469	0.000565373	-3.64806	down
Pma_10016130	4473	4110	566	289	536	72.2498	79.9057	10.4162	4.78936	8.14788	0.00244739	-2.98481	down
Pma_10016307	40	47	0	0	4	0.525913	0.745334	0	0	0.050101	0.0357752	-4.88085	down
Pma_10016921	91	58	0	0	0	2.31802	1.78887	0	0	0	8.36716e-06	#NAME?	down
Pma_10017062	41	51	0	0	4	0.538546	0.809582	0	0	0.050101	0.0247646	-4.96542	down
Pma_10017650	41	46	0	0	0	1.28781	1.73039	0	0	0	0.00107944	#NAME?	down
Pma_10018126	234	129	0	0	0	7.74244	5.1063	0	0	0	1.0601e-09	#NAME?	down
Pma_10018567	376	458	0	77	0	3.50897	5.14019	0	0.736872	0	0.000803975	-3.90825	down
Pma_10018717	8	5	155	89	206	0.245695	0.201266	5.88271	3.02857	6.48026	0.00254906	4.771	up
Pma_10019022	604	521	0	0	5	6.51329	6.75774	0	0	0.042975	3.17092e-12	-8.22992	down
Pma_10019134	75	26	0	4	0	1.94113	0.801172	0	0.080274	0	0.0168197	-5.04536	down
Pma_10019135	78	40	6	0	2	1.85462	1.12924	0.160157	0	0.045208	0.0279715	-4.14151	down
Pma_10019540	0	0	214	30	156	0	0	6.58492	0.82002	3.97603	0.0173767	Inf	up
Pma_10019927	19	0	173	282	174	0.986141	0	10.2371	15.0068	8.48999	0.00142431	4.80347	up
Pma_10020157	98	97	0	0	0	1.19091	1.41946	0	0	0	4.68034e-07	#NAME?	down
Pma_10020190	0	6	48	227	128	0	0.275692	2.09844	8.91512	4.60937	0.037332	5.51139	up
Pma_10021066	312	57	0	0	0	10.6975	2.33642	0	0	0	0.0179258	#NAME?	down
Pma_10021965	92	0	727	1239	764	2.53641	0	22.9107	35.0921	19.8541	9.1253e-05	4.644	up
Pma_10022934	712	371	0	0	0	13.2883	8.32233	0	0	0	5.64434e-15	#NAME?	down
Pma_10024384	118	157	0	17	3	5.08925	8.17892	0	0.744493	0.090869	0.00198375	-4.25391	down
Pma_10024719	2671	1375	207	0	403	152.58	94.5509	13.458	0	21.6356	0.00207965	-3.054	down
Pma_10024969	13	0	84	105	66	0.235057	0	1.87193	2.10407	1.21666	0.039006	4.05844	up
Pma_10026402	32	26	0	0	0	1.46166	1.38844	0	0	0	0.0237514	#NAME?	down
Pma_10026534	115	27	0	0	0	0.748937	0.206577	0	0	0	0.0162865	#NAME?	down
Pma_10027206	512	691	0	0	0	10.4885	17.0346	0	0	0	9.9773e-16	#NAME?	down
Pma_10029006	15576	18667	2434	611	2628	2476.05	3571.87	441.295	99.5199	393.35	0.00313539	-2.96526	down
Pma_10029279	5	156	488	504	774	0.189069	7.41319	22.0164	20.4571	28.8415	0.0299732	2.93962	up
Pma_10029632	132	764	0	0	0	2.3468	16.3649	0	0	0	0.0407581	#NAME?	down
Pma_10030455	30	46	2	0	0	1.22434	2.30274	0.074972	0	0	0.0249484	-5.54408	down
Pma_10030511	0	0	200	297	279	0	0	5.91867	7.93508	6.82969	1.00611e-08	Inf	up
Pma_10031098	130	8	550	740	895	0.561447	0.041013	2.72171	3.29485	3.65701	0.00385625	3.72075	up
Pma_247.648	62	151	1	0	0	1.55654	4.62625	0.015617	0	0	0.00385625	-8.05926	down
Pma_504.361	0	0	18	36	57	0	0	0.343471	0.622737	0.90646	0.00541511	Inf	up
